# Supplementary material for: Genomic sequencing of Thinopyrum elongatum chromosome arm 7EL, carrying fusarium head blight resistance, and characterization of its impact on the transcriptome of the introgressed line CS-7EL
Source: BMC Genomics. 2022 Mar 23;23:228. doi: 10.1186/s12864-022-08433-8 (PMC8944066; doi:10.1186/s12864-022-08433-8)
Supplement: Supplementary file 2 — Additional file 2. [file 12864_2022_8433_MOESM2_ESM.xlsx]

## Sheet: List of sequenced libraries
Additional file 2. Summary descriptions of sequencing libraries used in this study.
Library source	Library Name	Library preparation method	Targeted insert size	Total read pairs (millions)	Read format	Experiment/sample Accession
"Chinese spring + 7EL" leaf nuclear DNA	CS+7EL_1.4kb	Size-selected Illumina Nextera MP	1.4 kbp	51.1976	2x150	SRX3942965
"Chinese spring + 7EL" leaf nuclear DNA	CS+7EL_2.0kb-i	Size-selected Illumina Nextera MP	2.0 kbp	375.264	2x150	SRX3942974
"Chinese spring + 7EL" leaf nuclear DNA	CS+7EL_2.0kb-ii	Size-selected Illumina Nextera MP	2.0 kbp	192.852	2x150	SRX3942973
"Chinese spring + 7EL" leaf nuclear DNA	CS+7EL_2.9kb-ii	Size-selected Illumina Nextera MP	2.9 kbp	170.004	2x150	SRX3942971
"Chinese spring + 7EL" leaf nuclear DNA	CS+7EL_2.9kb-i	Size-selected Illumina Nextera MP	2.9 kbp	334.96	2x150	SRX3942960
"Chinese spring + 7EL" leaf nuclear DNA	CS+7EL_20kb	Size-selected Illumina Nextera MP	20 kbp	8.82626	2x150	SRX3942963
"Chinese spring + 7EL" leaf nuclear DNA	CS+7EL_4.3kb-i	Size-selected Illumina Nextera MP	4.3 kbp	459.151	2x150	SRX3942972
"Chinese spring + 7EL" leaf nuclear DNA	CS+7EL_4.3kb-ii	Size-selected Illumina Nextera MP	4.3 kbp	144.029	2x150	SRX3942961
"Chinese spring + 7EL" leaf nuclear DNA	CS+7EL_5.6kb-i	Size-selected Illumina Nextera MP	5.6 kbp	44.2929	2x150	SRX3942970
"Chinese spring + 7EL" leaf nuclear DNA	CS+7EL_5.6kb-ii	Size-selected Illumina Nextera MP	5.6 kbp	35.8349	2x150	SRX3942969
"Chinese spring + 7EL" leaf nuclear DNA	CS+7EL_6.6kb-i	Size-selected Illumina Nextera MP	6.6 kbp	194.374	2x150	SRX3942968
"Chinese spring + 7EL" leaf nuclear DNA	CS+7EL_6.6kb-ii	Size-selected Illumina Nextera MP	6.6 kbp	149.604	2x150	SRX3942967
"Chinese spring + 7EL" leaf nuclear DNA	CS+7EL_7.7kb	Size-selected Illumina Nextera MP	7.7 kbp	85.8544	2x150	SRX3942962
"Chinese spring + 7EL" leaf nuclear DNA	CS+7EL_9.4kb	Size-selected Illumina Nextera MP	9.4 kbp	182.923	2x150	SRX3942975
"Chinese spring + 7EL" leaf nuclear DNA	CS+7EL_11kb	Size-selected Illumina Nextera MP	11 kbp	4.43191	2x150	SRX3942966
"Chinese spring + 7EL" leaf nuclear DNA	CS+7EL_18kb	Size-selected Illumina Nextera MP	18 kbp	205.314	2x150	SRX3942964
"Chinese spring + 7EL" leaf nuclear DNA	CS+7EL_40kbp_MP	Lucigen NxSeq 40kb Mate Pair	40 kbp	16.5338	2x250	SRR13167996
"Chinese spring + 7EL" amplified flow-sorted 7EL chromosome	7EL_300	Illumina Truseq PE	300 bp	69.2327	2x150	SRR13168002
"Chinese spring + 7EL" amplified flow-sorted 7EL chromosome	7EL_420	Illumina Truseq PE	420 bp	22.1184	2x150	SRR13168001
"Chinese spring + 7EL" amplified flow-sorted 7EL chromosome	7EL_540	Illumina Truseq PE	540 bp	17.1895	2x150	SRR13168000
"Chinese spring + 7EL" amplified flow-sorted 7EL chromosome	7EL_660	Illumina Truseq PE	660 bp	17.6136	2x150	SRR13167999
"Chinese spring + 7EL" amplified flow-sorted 7EL chromosome	7EL_PCRfree_350	Illumina Truseq PCRfree	350 bp	12.0843	2x150	SRR13167998
"Chinese spring + 7EL" amplified flow-sorted 7EL chromosome	7EL_PCRfree_550	Illumina Truseq PCRfree	550 bp	15.648	2x150	SRR13167997
CS-7EL line, 4d after Fg inoculation, rep 1	7EL-Fg-1	Illumina Truseq Stranded RNA	250 bp	34.7	2x125	GSM1818982
CS-7EL line, 4d after Fg inoculation, rep 2	7EL-Fg-2	Illumina Truseq Stranded RNA	250 bp	38.5	2x125	GSM1818984
CS-7EL line, 4d after Fg inoculation, rep 3	7EL-Fg-3	Illumina Truseq Stranded RNA	250 bp	35.1	2x125	GSM1818980
CS-7EL line, 4d after water inoculation, rep 1	7EL-H20-1	Illumina Truseq Stranded RNA	250 bp	44.9	2x125	GSM1818986
CS-7EL line, 4d after water inoculation, rep 2	7EL-H20-2	Illumina Truseq Stranded RNA	250 bp	34	2x125	GSM1818991
CS-7EL line, 4d after water inoculation, rep 3	7EL-H20-3	Illumina Truseq Stranded RNA	250 bp	40	2x125	GSM1818990
CS line, 4d after Fg inoculation, rep 1	CS-Fg-1	Illumina Truseq Stranded RNA	250 bp	37.1	2x125	GSM1818985
CS line, 4d after Fg inoculation, rep 2	CS-Fg-2	Illumina Truseq Stranded RNA	250 bp	31.4	2x125	GSM1818987
CS line, 4d after Fg inoculation, rep 3	CS-Fg-3	Illumina Truseq Stranded RNA	250 bp	40.4	2x125	GSM1818981
CS line, 4d after water inoculation, rep 1	CS-H20-1	Illumina Truseq Stranded RNA	250 bp	36.5	2x125	GSM1818988
CS line, 4d after water inoculation, rep 2	CS-H20-2	Illumina Truseq Stranded RNA	250 bp	37.9	2x125	GSM1818983
CS line, 4d after water inoculation, rep 3	CS-H20-3	Illumina Truseq Stranded RNA	250 bp	40.3	2x125	GSM1818989
