# Supplementary material for: Genomic sequencing of Thinopyrum elongatum chromosome arm 7EL, carrying fusarium head blight resistance, and characterization of its impact on the transcriptome of the introgressed line CS-7EL
Source: BMC Genomics. 2022 Mar 23;23:228. doi: 10.1186/s12864-022-08433-8 (PMC8944066; doi:10.1186/s12864-022-08433-8)
Supplement: Supplementary file 4 — Additional file 4. [file 12864_2022_8433_MOESM4_ESM.xlsx]

## Sheet: ragtag_q5_i0_2_1000_100000_0.As
Additional file 4. Summary of structural variants occurrence by size and category.
Insertion
Size range	Count	Total bp
1-10 bp	37654	69321
10-50 bp	1863	30796
50-500 bp	89	12958
500-10000 bp	85	298074
10000-50000 bp	20	351733
50000-100000 bp	0	0
Total	39711	762882
Deletion
Size range	Count	Total bp
1-10 bp	37189	64049
10-50 bp	2383	39552
50-500 bp	126	25153
500-10000 bp	68	160643
10000-50000 bp	5	119868
50000-100000 bp	0	0
Total	39771	409265
Tandem_expansion
Size range	Count	Total bp
1-10 bp	0	0
10-50 bp	0	0
50-500 bp	5	1057
500-10000 bp	145	863211
10000-50000 bp	123	3142606
50000-100000 bp	52	3661936
Total	325	7668810
Tandem_contraction
Size range	Count	Total bp
1-10 bp	0	0
10-50 bp	0	0
50-500 bp	9	2287
500-10000 bp	35	57191
10000-50000 bp	2	56877
50000-100000 bp	0	0
Total	46	116355
Repeat_expansion
Size range	Count	Total bp
1-10 bp	3	7
10-50 bp	12	351
50-500 bp	53	12022
500-10000 bp	251	1121610
10000-50000 bp	365	9248058
50000-100000 bp	115	8325182
Total	799	18707230
Repeat_contraction
Size range	Count	Total bp
1-10 bp	2	5
10-50 bp	13	452
50-500 bp	93	20968
500-10000 bp	299	941820
10000-50000 bp	138	3359813
50000-100000 bp	44	3160308
Total	589	7483366
Total for all variants	81241	35147908 bp
Total for all structural variants	2122	34943375 bp
