# Supplementary material for: Genomic sequencing of Thinopyrum elongatum chromosome arm 7EL, carrying fusarium head blight resistance, and characterization of its impact on the transcriptome of the introgressed line CS-7EL
Source: BMC Genomics. 2022 Mar 23;23:228. doi: 10.1186/s12864-022-08433-8 (PMC8944066; doi:10.1186/s12864-022-08433-8)
Supplement: Supplementary file 5 — Additional file 5. [file 12864_2022_8433_MOESM5_ESM.xlsx]

## Sheet: Additional_File_X_7EL_Assigned_
Additional file 5. List of unanchored D-3458 assembly scaffolds with a hit in Dvorak74 7EL assembly.
Unanchored D-3458 assembly scaffold	D-3458 scaffold length	Total length of Dvorak 7EL hits to D-3458 scaffold	Number of Dvorak74 7EL scaffolds that align to D-3458 scaffold	Percentage coverage	Reference scaffold coverage >40%	Query coverage > 40000	Three or more supporting query scaffolds	Support degree (2+ for classification as high confidence 7EL binned)
GWHABKY00000512	24135	87339	1	361.877	1	1	0	2
GWHABKY00000029	234623	330820	3	141.001	1	1	1	3
GWHABKY00000182	99531	125526	2	126.117	1	1	0	2
GWHABKY00000497	25691	30093	1	117.134	1	0	0	1
GWHABKY00000193	95096	110254	3	115.94	1	1	1	3
GWHABKY00000267	72850	77185	1	105.951	1	1	0	2
GWHABKY00000557	17128	17584	1	102.662	1	0	0	1
GWHABKY00000345	51254	52597	1	102.62	1	1	0	2
GWHABKY00000401	38404	37131	3	96.6852	1	0	1	2
GWHABKY00000340	53119	45107	2	84.9169	1	1	0	2
GWHABKY00000336	53217	35324	2	66.3773	1	0	0	1
GWHABKY00000374	44421	28107	2	63.2741	1	0	0	1
GWHABKY00000136	125655	66860	1	53.2092	1	1	0	2
GWHABKY00000468	30312	15984	1	52.7316	1	0	0	1
GWHABKY00000268	72832	37376	1	51.3181	1	0	0	1
GWHABKY00000225	84991	43570	1	51.2643	1	1	0	2
GWHABKY00000624	336738	172539	7	51.2384	1	1	1	3
GWHABKY00000055	191461	92769	1	48.4532	1	1	0	2
GWHABKY00000346	50890	24432	1	48.0094	1	0	0	1
GWHABKY00000500	25214	11830	1	46.9184	1	0	0	1
GWHABKY00000529	21693	9361	1	43.1522	1	0	0	1
GWHABKY00000065	175916	61550	2	34.9883	1	1	0	2
GWHABKY00000019	253357	78093	4	30.8233	1	1	1	3
GWHABKY00000040	212604	63198	6	29.7257	1	1	1	3
GWHABKY00000538	401619	116863	1	29.098	1	1	0	2
GWHABKY00000235	83571	22024	1	26.3536	1	0	0	1
GWHABKY00000060	179183	44460	1	24.8126	1	1	0	2
GWHABKY00000083	164712	39507	1	23.9855	1	0	0	1
GWHABKY00000373	44447	10583	1	23.8104	1	0	0	1
GWHABKY00000026	239723	50559	5	21.0906	1	1	1	3
GWHABKY00000307	539230	105217	1	19.5125	0	1	0	1
GWHABKY00000522	23153	4160	2	17.9674	0	0	0	0
GWHABKY00000276	70077	12285	2	17.5307	0	0	0	0
GWHABKY00000176	102015	15684	1	15.3742	0	0	0	0
GWHABKY00000101	150724	22531	3	14.9485	0	0	1	1
GWHABKY00000078	168896	24117	1	14.2792	0	0	0	0
GWHABKY00000285	67489	8242	1	12.2124	0	0	0	0
GWHABKY00000410	37366	4526	2	12.1126	0	0	0	0
GWHABKY00000048	198690	23510	2	11.8325	0	0	0	0
GWHABKY00000516	405090	45160	3	11.1481	0	1	1	2
GWHABKY00000146	116656	12321	1	10.5618	0	0	0	0
GWHABKY00000630	318504	33466	1	10.5072	0	0	0	0
GWHABKY00000635	310777	30025	1	9.66127	0	0	0	0
GWHABKY00000266	73141	6916	1	9.45571	0	0	0	0
GWHABKY00000208	643076	60127	2	9.34991	0	1	0	1
GWHABKY00000420	35978	3335	1	9.26955	0	0	0	0
GWHABKY00000494	411130	36031	4	8.76389	0	0	1	1
GWHABKY00000517	23899	2070	1	8.66145	0	0	0	0
GWHABKY00000639	300560	25838	1	8.59662	0	0	0	0
GWHABKY00000112	141372	11007	1	7.78584	0	0	0	0
GWHABKY00000041	207500	15580	1	7.50843	0	0	0	0
GWHABKY00000120	710319	50593	1	7.12257	0	1	0	1
GWHABKY00000200	93006	6203	3	6.66946	0	0	1	1
GWHABKY00000142	700000	46110	2	6.58714	0	1	0	1
GWHABKY00000424	35562	2316	1	6.51257	0	0	0	0
GWHABKY00000046	203257	12515	1	6.15723	0	0	0	0
GWHABKY00000626	333860	18234	1	5.46157	0	0	0	0
GWHABKY00000629	320557	16990	1	5.30015	0	0	0	0
GWHABKY00000079	168553	8830	2	5.23871	0	0	0	0
GWHABKY00000565	14406	726	1	5.03957	0	0	0	0
GWHABKY00000053	782602	38906	2	4.97136	0	0	0	0
GWHABKY00000421	35925	1721	1	4.79054	0	0	0	0
GWHABKY00000080	167302	7092	3	4.23904	0	0	1	1
GWHABKY00000215	88460	3580	1	4.04703	0	0	0	0
GWHABKY00000257	76186	3073	1	4.03355	0	0	0	0
GWHABKY00000247	78526	2981	1	3.79619	0	0	0	0
GWHABKY00000524	22697	853	1	3.75821	0	0	0	0
GWHABKY00000210	89970	3323	1	3.69345	0	0	0	0
GWHABKY00000617	350000	12804	3	3.65829	0	0	1	1
GWHABKY00000274	70730	2393	1	3.38329	0	0	0	0
GWHABKY00000125	131181	4320	1	3.29316	0	0	0	0
GWHABKY00000186	672842	21319	1	3.1685	0	0	0	0
GWHABKY00000409	37867	1177	1	3.10825	0	0	0	0
GWHABKY00000037	219209	6398	1	2.91868	0	0	0	0
GWHABKY00000553	17695	504	1	2.84826	0	0	0	0
GWHABKY00000164	682401	18861	2	2.76392	0	0	0	0
GWHABKY00000064	781745	20776	1	2.65764	0	0	0	0
GWHABKY00000536	20904	535	1	2.55932	0	0	0	0
GWHABKY00000277	69963	1666	1	2.38126	0	0	0	0
GWHABKY00000416	462189	10861	1	2.3499	0	0	0	0
GWHABKY00000419	36373	770	1	2.11695	0	0	0	0
GWHABKY00000168	105411	2210	1	2.09656	0	0	0	0
GWHABKY00000108	712217	13886	3	1.94969	0	0	1	1
GWHABKY00000614	1019354	17813	3	1.74748	0	0	1	1
GWHABKY00000288	66439	1145	2	1.72339	0	0	0	0
GWHABKY00000382	42506	714	1	1.67976	0	0	0	0
GWHABKY00000314	59439	933	1	1.56968	0	0	0	0
GWHABKY00000450	430988	6763	3	1.56919	0	0	1	1
GWHABKY00000008	1816015	25144	3	1.38457	0	0	1	1
GWHABKY00000622	338756	4690	1	1.38448	0	0	0	0
GWHABKY00000412	37096	500	1	1.34785	0	0	0	0
GWHABKY00000031	845333	9816	3	1.1612	0	0	1	1
GWHABKY00000342	52886	538	1	1.01728	0	0	0	0
GWHABKY00000217	87152	842	1	0.966128	0	0	0	0
GWHABKY00000092	156741	1477	1	0.942319	0	0	0	0
GWHABKY00000297	65058	565	1	0.868456	0	0	0	0
GWHABKY00000302	64049	511	1	0.797827	0	0	0	0
GWHABKY00000175	673977	4524	1	0.67124	0	0	0	0
GWHABKY00000153	697319	4557	1	0.653503	0	0	0	0
GWHABKY00000646	279035	1735	1	0.621786	0	0	0	0
GWHABKY00000228	83993	509	1	0.606003	0	0	0	0
GWHABKY00000372	483040	2129	3	0.44075	0	0	1	1
GWHABKY00000109	145527	621	1	0.426725	0	0	0	0
GWHABKY00000059	185122	662	1	0.357602	0	0	0	0
GWHABKY00000050	196785	644	1	0.327261	0	0	0	0
GWHABKY00000035	221417	706	1	0.318855	0	0	0	0
GWHABKY00000119	1588762	5037	1	0.317039	0	0	0	0
GWHABKY00000449	1057814	3316	1	0.313477	0	0	0	0
GWHABKY00000640	300333	596	1	0.198446	0	0	0	0
GWHABKY00000628	325229	597	1	0.183563	0	0	0	0
GWHABKY00000438	442000	650	1	0.147059	0	0	0	0
GWHABKY00000339	500984	510	1	0.1018	0	0	0	0
GWHABKY00000242	596622	508	1	0.085146	0	0	0	0
GWHABKY00000219	642878	510	1	0.0793308	0	0	0	0
GWHABKY00000230	1147860	533	1	0.0464342	0	0	0	0
Total number of scaffolds					30	22	19	46
Total coverage					3504387	5829570	8294744	12981211
Total coverage	30792134
