# Supplementary material for: Genomic sequencing of Thinopyrum elongatum chromosome arm 7EL, carrying fusarium head blight resistance, and characterization of its impact on the transcriptome of the introgressed line CS-7EL
Source: BMC Genomics. 2022 Mar 23;23:228. doi: 10.1186/s12864-022-08433-8 (PMC8944066; doi:10.1186/s12864-022-08433-8)
Supplement: Supplementary file 7 — Additional file 7. [file 12864_2022_8433_MOESM7_ESM.xlsx]

## Sheet: 7EL_transcript
Additional file 7. Classification of 7EL transcripts as potential coding or lncRNA.
#ID	transcript_length	CPC2_peptide_length	CPC2_Fickett_score	CPC2_pI	CPC2_ORF_integrity	CPC2_coding_probability	CPC2_label CNIT_index	CNIT_score	CNIT_score_probability	CNIT_start	CNIT_end	CNIT_length
MSTRG.1.1	782	55	0.37403	12.0087	1	0.0346468	noncoding	coding	0.638611	64	348	782
MSTRG.2.1	4096	758	0.42617	8.76959	1	1	coding	coding	0.869175	399	2702	4096
MSTRG.3.1	1597	321	0.4383	6.90363	1	0.999999	coding	coding	0.813425	460	1431	1597
MSTRG.3.2	1547	436	0.46034	6.19012	1	1	coding	coding	0.828516	6	1373	1547
MSTRG.4.1	2656	334	0.37051	5.31085	1	0.999999	coding	coding	0.802401	199	1251	2656
MSTRG.5.1	322	84	0.34626	6.78241	-1	0.063254	noncoding	noncoding	-0.405611	45	317	322
MSTRG.6.1	699	123	0.45421	10.3668	1	0.823243	coding	coding	0.719136	251	652	699
MSTRG.7.1	1651	460	0.4135	8.11688	1	1	coding	coding	0.806539	9	1439	1651
MSTRG.7.2	1648	459	0.4135	8.11688	1	1	coding	coding	0.805602	9	1436	1648
MSTRG.8.1	859	264	0.41946	7.53436	-1	0.354191	noncoding	coding	0.768205	9	854	859
MSTRG.8.2	856	263	0.41946	7.53436	-1	0.351198	noncoding	coding	0.766445	9	851	856
MSTRG.9.1	2269	122	0.33474	11.7847	1	0.174509	noncoding	coding	0.678383	1705	2124	2269
MSTRG.9.2	2723	122	0.32895	11.7847	1	0.162295	noncoding	coding	0.739831	625	1230	2723
MSTRG.9.3	2803	122	0.31808	11.7847	1	0.142638	noncoding	coding	0.739831	656	1261	2803
MSTRG.10.1	512	9	0.4354	12.3043	1	0.00941159	noncoding	coding	0.671911	2	283	512
MSTRG.11.1	653	207	0.3949	5.01654	-1	0.209559	noncoding	coding	0.702078	2	628	653
MSTRG.12.1	759	42	0.42338	8.00079	-1	0.0334677	noncoding	coding	0.767284	114	758	759
MSTRG.13.1	1958	205	0.36417	5.59052	1	0.996295	coding	coding	0.786886	690	1610	1958
MSTRG.13.2	2008	378	0.46705	5.83551	1	1	coding	coding	0.812229	226	1605	2008
MSTRG.14.1	675	128	0.44352	11.9305	-1	0.253373	noncoding	coding	0.772535	5	460	675
MSTRG.15.1	655	131	0.42424	12.0062	1	0.618466	coding	coding	0.774211	15	506	655
MSTRG.16.1	1328	297	0.44137	6.99054	1	0.999996	coding	coding	0.781467	82	1020	1328
MSTRG.17.1	448	34	0.33034	4.74982	1	0.0122521	noncoding	noncoding	-0.370391	2	142	448
MSTRG.18.1	1161	96	0.32882	9.23492	1	0.110262	noncoding	coding	0.674734	327	572	1161
MSTRG.18.2	1209	98	0.38865	6.57013	1	0.29752	noncoding	coding	0.68215	365	607	1209
MSTRG.19.1	934	190	0.45852	9.43976	1	0.995477	coding	coding	0.730574	101	676	934
MSTRG.20.1	341	58	0.39445	8.74176	1	0.041072	noncoding	noncoding	-0.364776	2	112	341
MSTRG.21.1	298	62	0.36209	9.68793	1	0.0429709	noncoding	noncoding	-0.372027	169	219	298
MSTRG.22.1	442	45	0.29759	11.4196	1	0.0256333	noncoding	coding	0.690618	57	407	442
MSTRG.23.1	331	56	0.38252	5.20709	-1	0.0225518	noncoding	noncoding	-0.523281	213	236	331
MSTRG.24.1	1139	194	0.44586	9.47113	1	0.994808	coding	coding	0.706757	748	1071	1139
MSTRG.25.1	988	214	0.45705	9.64349	1	0.998729	coding	coding	0.776224	117	779	988
MSTRG.25.2	988	214	0.45705	9.64349	1	0.998729	coding	coding	0.776224	117	779	988
MSTRG.25.3	988	214	0.45705	9.64349	1	0.998729	coding	coding	0.776224	117	779	988
MSTRG.25.4	988	214	0.45705	9.64349	1	0.998729	coding	coding	0.776224	117	779	988
MSTRG.25.5	1003	238	0.43624	9.60773	1	0.999337	coding	coding	0.789687	117	851	1003
MSTRG.25.6	1102	166	0.3516	9.16241	1	0.78503	coding	coding	0.767419	258	947	1102
MSTRG.26.1	1713	116	0.37288	10.1063	1	0.352513	noncoding	coding	0.741748	1263	1640	1713
MSTRG.26.2	1318	116	0.41728	10.1063	1	0.575767	coding	coding	0.741748	871	1248	1318
MSTRG.26.3	1036	120	0.41164	9.96881	1	0.596559	coding	coding	0.741748	586	963	1036
MSTRG.27.1	1584	230	0.45166	5.18732	1	0.99992	coding	coding	0.739236	6	887	1584
MSTRG.27.2	2597	403	0.40969	8.84991	1	1	coding
MSTRG.27.3	2638	403	0.40969	8.84991	1	1	coding
MSTRG.28.1	2274	609	0.45941	6.87262	1	1	coding	coding	0.850377	107	1930	2274
MSTRG.28.2	2438	609	0.47157	6.87262	1	1	coding	coding	0.850377	202	2025	2438
MSTRG.29.1	420	91	0.46766	10.7061	1	0.55054	coding	noncoding	-0.320635	47	292	420
MSTRG.30.1	902	231	0.34719	11.5601	-1	0.144329	noncoding	coding	0.800265	157	900	902
MSTRG.31.1	1359	56	0.34509	8.68585	1	0.0242839	noncoding	noncoding	-0.35697	95	265	1359
MSTRG.32.1	581	41	0.29827	11.5246	1	0.0235371	noncoding	noncoding	-0.383108	306	389	581
MSTRG.33.1	5228	96	0.28478	10.285	1	0.0779556	noncoding	coding	0.679308	148	411	5228
MSTRG.33.2	4150	96	0.27794	10.285	1	0.0759706	noncoding	coding	0.679308	147	410	4150
MSTRG.33.3	3428	96	0.31049	10.285	1	0.0931299	noncoding	coding	0.679308	148	411	3428
MSTRG.33.4	3692	96	0.3076	10.285	1	0.0908217	noncoding	coding	0.679308	148	411	3692
MSTRG.33.5	2900	96	0.35524	10.285	1	0.15099	noncoding	coding	0.679308	144	407	2900
MSTRG.33.6	2569	96	0.32346	10.285	1	0.105451	noncoding	coding	0.679308	152	415	2569
MSTRG.33.7	3135	96	0.31746	10.285	1	0.0993449	noncoding	coding	0.679308	148	411	3135
MSTRG.34.1	854	64	0.37209	6.51593	1	0.0449044	noncoding	noncoding	-0.338597	403	606	854
MSTRG.35.1	495	50	0.35162	11.699	-1	0.182784	noncoding	noncoding	-0.31984	272	445	495
MSTRG.36.1	710	119	0.42425	9.12799	1	0.650204	coding	coding	0.732787	327	671	710
MSTRG.36.2	2699	644	0.47268	5.32672	1	1	coding	coding	0.848627	8	2002	2699
MSTRG.36.3	3692	934	0.4501	5.46906	1	1	coding	coding	0.866846	127	2955	3692
MSTRG.37.1	372	24	0.38356	9.49274	1	0.00863234	noncoding	noncoding	-0.414732	234	326	372
MSTRG.38.1	429	16	0.4215	12.0085	1	0.0117675	noncoding	noncoding	-0.318611	109	291	429
MSTRG.39.1	489	54	0.37864	6.55243	1	0.0270401	noncoding	noncoding	-0.268334	1	489	489
MSTRG.40.1	396	74	0.4559	5.98395	-1	0.0340349	noncoding	coding	0.68842	13	390	396
MSTRG.41.1	560	99	0.3597	9.67865	1	0.178062	noncoding	coding	0.665715	253	498	560
MSTRG.42.1	1782	448	0.41377	8.95258	1	1	coding	coding	0.793181	50	1267	1782
MSTRG.43.1	417	113	0.33501	8.97552	1	0.214094	noncoding	noncoding	-0.329691	89	370	417
MSTRG.43.2	3106	153	0.33187	11.4285	1	0.371625	noncoding	coding	0.689054	2345	2836	3106
MSTRG.44.1	2461	260	0.35979	4.85895	1	0.999926	coding	coding	0.780782	121	975	2461
MSTRG.45.1	1979	193	0.3248	9.44696	1	0.823928	coding	coding	0.745678	127	696	1979
MSTRG.46.1	670	72	0.48829	4.51642	-1	0.0491346	noncoding	coding	0.767154	3	653	670
MSTRG.47.1	293	68	0.4079	9.16034	1	0.0843248	noncoding	noncoding	-0.436683	135	239	293
MSTRG.48.1	433	32	0.46981	5.97809	-1	0.0168025	noncoding	coding	0.677226	67	294	433
MSTRG.48.2	741	35	0.43699	5.97809	1	0.0156508	noncoding	coding	0.677226	67	294	741
MSTRG.49.1	310	20	0.36715	9.50006	1	0.00675502	noncoding	noncoding	-0.333095	18	230	310
MSTRG.50.1	2726	301	0.42221	4.47845	1	1	coding	coding	0.846374	1415	2509	2726
MSTRG.50.2	1000	149	0.4409	11.4894	-1	0.270573	noncoding	coding	0.773418	12	998	1000
MSTRG.50.3	4072	325	0.46269	4.45831	1	1	coding	coding	0.846374	2737	3831	4072
MSTRG.50.4	2396	690	0.4386	4.69916	1	1	coding	coding	0.87933	89	2155	2396
MSTRG.51.1	580	120	0.37313	6.04291	-1	0.0649752	noncoding	coding	0.78489	3	578	580
MSTRG.52.1	1642	467	0.41741	6.8974	-1	0.907386	coding	coding	0.82627	98	1630	1642
MSTRG.53.1	1152	80	0.43105	9.35236	1	0.20513	noncoding	coding	0.752687	167	1150	1152
MSTRG.54.1	202	64	0.4036	10.2227	-1	0.120661	noncoding	noncoding	-0.291317	3	137	202
MSTRG.55.1	4856	156	0.28179	6.58221	1	0.643723	coding	coding	0.733686	4018	4506	4856
MSTRG.55.2	1769	156	0.30806	6.58221	1	0.716957	coding	coding	0.734674	933	1418	1769
MSTRG.55.3	2994	156	0.33359	6.58221	1	0.80162	coding	coding	0.734674	2158	2643	2994
MSTRG.55.4	1526	156	0.42368	6.58221	1	0.963057	coding	coding	0.734674	690	1175	1526
MSTRG.55.5	2221	156	0.34908	6.58221	1	0.848436	coding	coding	0.734674	1385	1870	2221
MSTRG.55.6	2304	156	0.39938	6.58221	1	0.941656	coding	coding	0.734674	1468	1953	2304
MSTRG.56.1	2743	812	0.36572	6.95416	1	1	coding	coding	0.840744	3	2447	2743
MSTRG.57.1	2229	425	0.41736	7.4953	1	1	coding	coding	0.799678	106	1494	2229
MSTRG.58.1	782	251	0.41587	5.72198	-1	0.356661	noncoding	coding	0.757064	2	676	782
MSTRG.58.2	887	137	0.3496	4.89764	1	0.852291	coding	coding	0.713274	6	428	887
MSTRG.59.1	1069	62	0.4494	10.6204	1	0.147706	noncoding	coding	0.779997	362	1066	1069
MSTRG.59.2	841	62	0.44268	10.6204	1	0.131464	noncoding	coding	0.752541	362	838	841
MSTRG.60.1	1157	154	0.46565	6.74677	1	0.973226	coding	coding	0.789458	2	676	1157
MSTRG.60.2	734	113	0.44384	11.342	1	0.639212	coding	coding	0.752925	2	448	734
MSTRG.60.3	1322	230	0.44528	6.85883	1	0.999734	coding	coding	0.790042	116	841	1322
MSTRG.61.1	309	44	0.37841	11.7114	-1	0.176039	noncoding	noncoding	-0.320791	145	309	309
MSTRG.62.1	475	24	0.34002	10.0522	1	0.00939972	noncoding	noncoding	-0.397826	57	158	475
MSTRG.63.1	2110	125	0.37315	6.02985	1	0.671073	coding	coding	0.77222	26	907	2110
MSTRG.64.1	917	84	0.43173	5.10468	1	0.372756	noncoding	noncoding	-0.377656	516	737	917
MSTRG.65.1	1293	162	0.32754	7.06244	1	0.788177	coding	coding	0.652647	440	676	1293
MSTRG.65.2	1884	162	0.34936	7.06244	1	0.858385	coding	coding	0.652647	992	1228	1884
MSTRG.66.1	784	90	0.35057	9.77167	1	0.115506	noncoding	noncoding	-0.295847	306	572	784
MSTRG.67.1	1140	305	0.45356	6.5014	-1	0.618889	coding	coding	0.779114	141	1139	1140
MSTRG.68.1	626	78	0.45249	8.75177	1	0.22488	noncoding	noncoding	-0.327986	391	519	626
MSTRG.69.1	1499	287	0.45454	5.34125	1	0.999998	coding	coding	0.796837	2	1102	1499
MSTRG.69.2	1970	168	0.38091	6.1861	1	0.965786	coding	coding	0.771114	2	745	1970
MSTRG.69.3	1561	286	0.45179	5.34125	1	0.999998	coding	coding	0.7988	38	1171	1561
MSTRG.70.1	255	47	0.44672	6.0285	-1	0.0211639	noncoding	coding	0.669042	14	247	255
MSTRG.70.2	3863	449	0.36603	6.29388	1	1	coding	coding	0.834465	1567	3174	3863
MSTRG.70.3	3247	446	0.36328	6.29388	1	1	coding	coding	0.83362	1552	3150	3247
MSTRG.70.4	3967	510	0.35355	6.63654	1	1	coding	coding	0.839311	1552	3342	3967
MSTRG.70.5	3722	695	0.44928	5.75507	1	1	coding	coding	0.849742	864	2945	3722
MSTRG.71.1	1556	349	0.39084	6.69464	1	0.999999	coding	coding	0.789803	3	1157	1556
MSTRG.72.1	2075	391	0.36804	9.64703	1	0.999991	coding	coding	0.813408	605	1852	2075
MSTRG.73.1	1105	235	0.42382	8.79535	1	0.999169	coding	coding	0.767663	54	770	1105
MSTRG.74.1	238	10	0.29962	5.79413	-1	0.0479214	noncoding	noncoding	-0.411717	69	173	238
MSTRG.75.1	807	143	0.45071	9.44354	1	0.927387	coding	coding	0.694119	62	463	807
MSTRG.76.1	703	59	0.36106	8.84015	1	0.0320771	noncoding	noncoding	-0.30779	420	683	703
MSTRG.76.2	1125	101	0.28914	10.9835	1	0.0870404	noncoding	coding	0.740256	399	983	1125
MSTRG.76.3	1871	101	0.29707	10.9835	1	0.0913485	noncoding	coding	0.722158	1214	1540	1871
MSTRG.77.1	1836	347	0.43391	9.06256	1	0.999999	coding	coding	0.820153	471	1520	1836
MSTRG.78.1	647	35	0.31663	4.32892	1	0.0169264	noncoding	noncoding	-0.436379	597	647	647
MSTRG.79.1	777	87	0.43656	6.71503	1	0.277552	noncoding	coding	0.719947	1	357	777
MSTRG.80.1	1125	169	0.41376	5.59808	1	0.989317	coding	coding	0.73821	151	765	1125
MSTRG.81.1	1150	169	0.40149	5.91583	1	0.982949	coding	coding	0.741014	358	885	1150
MSTRG.82.1	1746	437	0.40448	6.25433	1	1	coding	coding	0.793401	215	1531	1746
MSTRG.83.1	547	71	0.4663	5.01715	1	0.215785	noncoding	coding	0.738266	2	304	547
MSTRG.84.1	3713	362	0.40286	4.43304	1	1	coding	coding	0.815279	2144	3244	3713
MSTRG.84.2	3368	362	0.37411	4.43304	1	1	coding	coding	0.815279	1870	2970	3368
MSTRG.84.3	2647	404	0.38513	4.72223	1	1	coding	coding	0.816912	976	2178	2647
MSTRG.85.1	201	20	0.37698	9.52264	1	0.00702387	noncoding	noncoding	-0.426226	103	144	201
MSTRG.86.1	425	123	0.46258	5.1651	-1	0.091615	noncoding	coding	0.71552	4	420	425
MSTRG.87.1	725	61	0.46044	5.1546	1	0.11709	noncoding	coding	0.716251	3	395	725
MSTRG.87.2	1187	115	0.39819	9.12616	1	0.47581	noncoding	coding	0.74358	124	894	1187
MSTRG.88.1	475	41	0.37945	10.9313	1	0.0250011	noncoding	coding	0.702998	165	422	475
MSTRG.89.1	639	30	0.30622	7.97528	1	0.00663769	noncoding	noncoding	-0.367864	215	298	639
MSTRG.89.2	729	30	0.33492	7.97528	1	0.00629541	noncoding	noncoding	-0.341942	217	375	729
MSTRG.90.1	2003	422	0.44748	9.1944	1	1	coding	coding	0.818671	332	1594	2003
MSTRG.91.1	1623	353	0.37395	8.30609	1	0.999992	coding	coding	0.809763	345	1409	1623
MSTRG.92.1	674	158	0.4135	5.97443	-1	0.10819	noncoding	coding	0.769671	11	586	674
MSTRG.93.1	307	100	0.40872	5.91718	-1	0.046072	noncoding	coding	0.649703	5	307	307
MSTRG.94.1	388	62	0.4576	9.49823	1	0.134149	noncoding	noncoding	-0.320603	50	175	388
MSTRG.95.1	1789	142	0.35581	7.75897	1	0.65235	coding	coding	0.72439	487	936	1789
MSTRG.96.1	379	53	0.39347	10.6909	1	0.0451961	noncoding	noncoding	-0.350654	10	258	379
MSTRG.97.1	369	48	0.48995	6.10541	-1	0.0217339	noncoding	coding	0.724203	1	369	369
MSTRG.98.1	6295	1829	0.47995	6.07697	1	1	coding	coding	0.89685	127	5646	6295
MSTRG.99.1	1024	255	0.44021	9.21906	1	0.999808	coding	coding	0.804087	1	948	1024
MSTRG.100.1	738	171	0.41299	4.6496	-1	0.15263	noncoding	coding	0.78343	21	737	738
MSTRG.101.1	1489	112	0.4474	5.1015	-1	0.0704253	noncoding
MSTRG.102.1	278	44	0.40871	6.49164	1	0.019902	noncoding	noncoding	-0.364661	44	265	278
MSTRG.103.1	967	121	0.43639	4.51776	1	0.921741	coding	coding	0.757512	12	443	967
MSTRG.104.1	320	34	0.45984	9.15863	1	0.0276225	noncoding	coding	0.678725	3	248	320
MSTRG.105.1	1153	43	0.3821	8.97882	1	0.0183007	noncoding	noncoding	-0.385181	963	1091	1153
MSTRG.106.1	2027	225	0.39526	4.63776	1	0.99982	coding	coding	0.779491	978	1742	2027
MSTRG.107.1	1511	340	0.34859	5.7254	1	0.999997	coding	coding	0.81485	201	1232	1511
MSTRG.108.1	2032	102	0.36113	8.97577	1	0.201259	noncoding	coding	0.711758	484	855	2032
MSTRG.108.2	1873	102	0.39786	8.97577	1	0.315387	noncoding	coding	0.711758	325	696	1873
MSTRG.109.1	2809	719	0.43776	5.21027	1	1	coding	coding	0.866431	12	2351	2809
MSTRG.110.1	811	84	0.3744	4.55499	1	0.293823	noncoding	noncoding	-0.35615	32	283	811
MSTRG.111.1	2293	598	0.43687	8.67535	1	1	coding	coding	0.832571	84	2009	2293
MSTRG.112.1	590	146	0.39635	6.82941	-1	0.0934645	noncoding	coding	0.716041	85	546	590
MSTRG.112.2	2360	716	0.4427	8.82001	1	1	coding	coding	0.823755	85	2169	2360
MSTRG.113.1	5246	1512	0.48582	8.46307	1	1	coding	coding	0.883241	166	4905	5246
MSTRG.114.1	3587	934	0.45413	7.34991	1	1	coding	coding	0.867252	488	3391	3587
MSTRG.114.2	3614	500	0.41036	6.6629	1	1	coding	coding	0.846002	1420	3348	3614
MSTRG.114.3	3673	1124	0.46447	7.17902	1	1	coding	coding	0.874583	3	3407	3673
MSTRG.114.4	3630	500	0.35514	6.6629	1	1	coding	coding	0.846002	1497	3425	3630
MSTRG.115.1	479	88	0.48668	5.13849	1	0.394701	noncoding	coding	0.714206	15	395	479
MSTRG.116.1	283	34	0.41821	11.7241	1	0.0256124	noncoding	noncoding	-0.457084	119	169	283
MSTRG.117.1	302	52	0.33286	11.4001	-1	0.184426	noncoding	noncoding	-0.355478	82	279	302
MSTRG.118.1	253	36	0.45467	6.68427	1	0.0161373	noncoding	noncoding	-0.513547	86	106	253
MSTRG.119.1	823	78	0.38052	9.98053	1	0.104209	noncoding	noncoding	-0.352196	267	323	823
MSTRG.120.1	301	43	0.43328	6.36176	1	0.0233036	noncoding	noncoding	-0.39073	213	299	301
MSTRG.121.1	1832	55	0.38363	4.69989	1	0.0622897	noncoding	coding	0.679297	111	290	1832
MSTRG.121.2	1698	55	0.4153	4.69989	1	0.0873007	noncoding	coding	0.679297	111	290	1698
MSTRG.122.1	692	58	0.3352	11.6028	1	0.0347552	noncoding	noncoding	-0.324998	157	372	692
MSTRG.123.1	561	165	0.36878	8.03241	1	0.884058	coding	coding	0.659054	7	273	561
MSTRG.124.1	264	37	0.4628	6.21613	-1	0.0183326	noncoding	noncoding	-0.326721	39	233	264
MSTRG.125.1	434	48	0.31732	6.013	1	0.0163244	noncoding	noncoding	-0.308663	80	280	434
MSTRG.126.1	1359	83	0.34647	8.9649	1	0.0801943	noncoding	coding	0.599283	585	830	1359
MSTRG.127.1	966	312	0.45258	8.80597	-1	0.589918	coding	coding	0.79797	1	966	966
MSTRG.128.1	1782	81	0.38521	9.3819	-1	0.106244	noncoding	noncoding	-0.381642	1388	1771	1782
MSTRG.129.1	1881	276	0.41752	8.70758	1	0.999899	coding	coding	0.781626	750	1625	1881
MSTRG.130.1	2982	163	0.32565	5.29767	1	0.924678	coding	coding	0.749725	819	1760	2982
MSTRG.130.2	2678	163	0.43144	5.29767	1	0.990398	coding	coding	0.763298	609	1739	2678
MSTRG.130.3	2908	163	0.33774	5.29767	1	0.939208	coding	coding	0.749725	819	1760	2908
MSTRG.131.1	1383	136	0.44604	6.6441	1	0.909496	coding	coding	0.729896	578	952	1383
MSTRG.132.1	2390	131	0.32322	9.534	1	0.300655	noncoding	coding	0.699332	112	486	2390
MSTRG.133.1	237	47	0.43681	10.7381	1	0.0608585	noncoding	noncoding	-0.355388	123	236	237
MSTRG.133.2	628	96	0.38106	7.74078	1	0.208751	noncoding	coding	0.691536	334	627	628
MSTRG.134.1	591	38	0.42941	7.86627	1	0.0166351	noncoding	coding	0.641045	153	533	591
MSTRG.135.1	565	159	0.33641	10.6885	1	0.53427	coding	coding	0.692361	20	550	565
MSTRG.135.2	1001	192	0.32089	9.6745	1	0.783929	coding	coding	0.718073	26	643	1001
MSTRG.136.1	213	0	0.38185	0	-1	1.15216e-05	noncoding	noncoding	-0.307255	1	198	213
MSTRG.137.1	3018	362	0.36301	5.27643	1	1	coding	coding	0.799689	1195	2310	3018
MSTRG.137.2	3698	592	0.41656	6.49249	1	1	coding	coding	0.83116	197	2014	3698
MSTRG.138.1	903	178	0.44456	9.51239	1	0.986852	coding	coding	0.674703	111	596	903
MSTRG.139.1	1437	380	0.44798	6.30084	1	1	coding	coding	0.796017	17	1195	1437
MSTRG.140.1	1554	376	0.42791	5.82208	1	1	coding	coding	0.79476	224	1348	1554
MSTRG.141.1	419	136	0.44967	6.16901	-1	0.0903204	noncoding	coding	0.720597	5	418	419
MSTRG.142.1	1517	136	0.44145	4.73846	1	0.965042	coding
MSTRG.143.1	1949	563	0.47239	7.80438	-1	0.987425	coding	coding	0.836256	208	1941	1949
MSTRG.144.1	878	116	0.41076	5.85126	-1	0.0584799	noncoding	coding	0.729535	2	463	878
MSTRG.145.1	585	73	0.38086	10.4954	1	0.0880484	noncoding	noncoding	-0.31465	20	226	585
MSTRG.146.1	2084	308	0.42672	9.44476	1	0.99998	coding	coding	0.782615	176	1780	2084
MSTRG.147.1	4886	79	0.30346	6.10663	1	0.0713424	noncoding	coding	0.664303	909	1451	4886
MSTRG.148.1	4897	145	0.27241	10.0999	1	0.210151	noncoding	coding	0.6734	4144	4467	4897
MSTRG.149.1	571	61	0.34403	10.0601	1	0.0381745	noncoding	noncoding	-0.436112	250	294	571
MSTRG.150.1	1141	53	0.36875	9.18451	1	0.0277828	noncoding	noncoding	-0.379171	525	707	1141
MSTRG.150.2	2363	91	0.32611	8.21808	1	0.088672	noncoding	noncoding	-0.369676	1734	1934	2363
MSTRG.151.1	2460	167	0.35672	6.64825	1	0.921405	coding	coding	0.781035	358	1320	2460
MSTRG.151.2	2498	270	0.41282	6.37909	1	0.999968	coding	coding	0.804057	181	1608	2498
MSTRG.152.1	313	84	0.40508	8.88385	-1	0.0819435	noncoding	noncoding	-0.303249	36	311	313
MSTRG.153.1	606	96	0.3612	5.33429	1	0.30671	noncoding	coding	0.72625	1	504	606
MSTRG.154.1	444	96	0.40953	5.33429	1	0.474308	noncoding	coding	0.693419	1	231	444
MSTRG.155.1	4668	286	0.41977	6.45538	1	0.99999	coding	coding	0.824556	40	1923	4668
MSTRG.155.2	2533	698	0.48818	5.44916	1	1	coding	coding	0.839816	64	2304	2533
MSTRG.156.1	2204	490	0.46345	7.96173	1	1	coding	coding	0.828297	375	1826	2204
MSTRG.157.1	2238	356	0.44136	6.08795	1	1	coding	coding	0.81196	874	1992	2238
MSTRG.157.2	2284	653	0.44608	5.81952	1	1	coding	coding	0.837949	281	2008	2284
MSTRG.158.1	305	52	0.36925	6.20795	1	0.0239493	noncoding	noncoding	-0.498453	219	305	305
MSTRG.159.1	1972	193	0.35157	6.36761	1	0.98074	coding	coding	0.760394	112	1131	1972
MSTRG.160.1	1652	402	0.46786	8.07977	1	1	coding	coding	0.807938	190	1260	1652
MSTRG.161.1	944	243	0.33736	11.7664	-1	0.110342	noncoding	coding	0.710181	90	929	944
MSTRG.162.1	3841	980	0.46081	6.16656	1	1	coding	coding	0.865772	115	3630	3841
MSTRG.163.1	1695	112	0.40563	5.79156	-1	0.0545278	noncoding	coding	0.728514	1271	1693	1695
MSTRG.164.1	215	30	0.32993	4.21881	-1	0.0175245	noncoding	noncoding	-0.421538	121	210	215
MSTRG.165.1	335	59	0.49837	3.91998	1	0.104549	noncoding	coding	0.672171	1	195	335
MSTRG.165.2	2125	455	0.37676	8.52008	1	1	coding	coding	0.79173	405	1730	2125
MSTRG.165.3	2152	453	0.40174	8.52008	1	1	coding	coding	0.790462	444	1763	2152
MSTRG.165.4	2165	455	0.35299	8.52008	1	1	coding	coding	0.79173	445	1770	2165
MSTRG.165.5	2123	454	0.3409	8.52008	1	0.999999	coding	coding	0.791532	406	1728	2123
MSTRG.165.6	2181	454	0.40174	8.52008	1	1	coding	coding	0.791532	464	1786	2181
MSTRG.165.7	2167	455	0.40174	8.52008	1	1	coding	coding	0.79173	447	1772	2167
MSTRG.166.1	2065	345	0.43588	9.40338	1	0.999998	coding	coding	0.736155	860	1561	2065
MSTRG.166.2	2155	347	0.38599	8.85187	1	0.999989	coding	coding	0.765982	725	1651	2155
MSTRG.167.1	3555	95	0.33343	8.88837	1	0.11109	noncoding	coding	0.652885	2796	2978	3555
MSTRG.168.1	5062	124	0.31051	7.90985	1	0.259412	noncoding	noncoding	-0.283337	207	1112	5062
MSTRG.168.2	2458	69	0.32577	9.76715	1	0.0431508	noncoding	noncoding	-0.289654	205	1011	2458
MSTRG.168.3	3251	69	0.32425	9.76715	1	0.0427342	noncoding	coding	0.695329	207	1112	3251
MSTRG.168.4	3591	203	0.2939	9.14105	1	0.757167	coding	coding	0.728863	86	736	3591
MSTRG.168.5	3188	124	0.32577	7.90985	1	0.305154	noncoding	noncoding	-0.284446	61	474	3188
MSTRG.168.6	3574	124	0.31633	7.90985	1	0.275543	noncoding	coding	0.693498	1611	2024	3574
MSTRG.168.7	4589	124	0.31051	7.90985	1	0.259412	noncoding	noncoding	-0.283337	206	1111	4589
MSTRG.168.8	2604	69	0.34928	9.76715	1	0.0515973	noncoding	noncoding	-0.280898	207	941	2604
MSTRG.168.9	2394	60	0.35495	9.57074	1	0.0365329	noncoding	noncoding	-0.293349	47	748	2394
MSTRG.168.10	2173	108	0.3559	7.78558	1	0.251477	noncoding	noncoding	-0.287212	130	477	2173
MSTRG.168.11	3646	124	0.32412	7.90985	1	0.299678	noncoding	noncoding	-0.284446	1256	1669	3646
MSTRG.168.12	3717	100	0.31908	7.88947	1	0.121327	noncoding	noncoding	-0.277309	206	850	3717
MSTRG.168.13	3940	124	0.32071	7.90985	1	0.28876	noncoding	coding	0.705375	206	850	3940
MSTRG.169.1	1058	84	0.31118	9.50995	-1	0.163174	noncoding	noncoding	-0.310708	795	1055	1058
MSTRG.170.1	1167	152	0.30611	4.61737	1	0.902616	coding	coding	0.712383	3	383	1167
MSTRG.170.2	892	148	0.43273	4.38544	1	0.987686	coding	coding	0.738091	3	443	892
MSTRG.171.1	2405	652	0.39381	6.46149	1	1	coding	coding	0.846134	39	1994	2405
MSTRG.172.1	4704	870	0.41408	5.9682	1	1	coding	coding	0.852382	1367	3979	4704
MSTRG.172.2	3658	932	0.45023	6.01923	1	1	coding	coding	0.858248	93	3128	3658
MSTRG.173.1	4828	1367	0.43006	8.60638	1	1	coding	coding	0.894821	6	4445	4828
MSTRG.173.2	5148	1367	0.43006	8.60638	1	1	coding	coding	0.895109	88	4590	5148
MSTRG.173.3	5610	1497	0.48093	8.66974	1	1	coding	coding	0.896157	377	4921	5610
MSTRG.174.1	907	74	0.44305	6.70245	1	0.15088	noncoding	coding	0.75635	19	336	907
MSTRG.174.2	856	74	0.43997	6.70245	1	0.147562	noncoding	coding	0.737619	19	285	856
MSTRG.175.1	2024	111	0.41093	4.81268	1	0.779455	coding	coding	0.639831	610	852	2024
MSTRG.176.1	430	37	0.32353	6.50397	-1	0.0515493	noncoding	coding	0.692715	93	422	430
MSTRG.176.2	712	37	0.3657	6.50397	-1	0.0282182	noncoding	noncoding	-0.307967	471	704	712
MSTRG.177.1	474	116	0.34275	11.8244	-1	0.157627	noncoding	coding	0.71826	73	456	474
MSTRG.178.1	696	45	0.44097	5.08649	1	0.0438695	noncoding	coding	0.754728	182	694	696
MSTRG.179.1	444	113	0.37385	6.50604	-1	0.0642145	noncoding	coding	0.675164	3	443	444
MSTRG.180.1	274	74	0.33529	4.30072	-1	0.0316299	noncoding	noncoding	-0.319952	3	272	274
MSTRG.181.1	1930	301	0.43829	8.80194	1	0.999988	coding	coding	0.801129	215	1534	1930
MSTRG.182.1	1126	62	0.40366	11.2535	1	0.0725189	noncoding	coding	0.814838	6	1043	1126
MSTRG.182.2	961	78	0.45381	8.63251	1	0.223586	noncoding	coding	0.78705	1	702	961
MSTRG.182.3	778	76	0.44262	9.91058	1	0.220345	noncoding	coding	0.792887	1	732	778
MSTRG.182.4	929	78	0.46816	8.63251	1	0.262544	noncoding	coding	0.788667	1	732	929
MSTRG.182.5	844	81	0.44208	9.66083	1	0.259424	noncoding	coding	0.792725	1	798	844
MSTRG.183.1	1600	230	0.42549	6.85883	1	0.999598	coding	coding	0.785469	117	881	1600
MSTRG.183.2	1600	230	0.42857	6.85883	1	0.999626	coding	coding	0.784818	117	881	1600
MSTRG.184.1	1570	56	0.36318	6.79364	1	0.0254693	noncoding	noncoding	-0.320862	18	203	1570
MSTRG.185.1	1178	81	0.35749	11.4177	1	0.0835714	noncoding	noncoding	-0.353461	735	809	1178
MSTRG.185.2	1277	81	0.36818	11.4177	1	0.0933171	noncoding	noncoding	-0.333269	401	697	1277
MSTRG.186.1	418	87	0.43156	3.94	-1	0.0526383	noncoding	coding	0.71052	3	353	418
MSTRG.187.1	1077	243	0.44892	6.45441	1	0.999914	coding	coding	0.78299	1	768	1077
MSTRG.188.1	245	19	0.41382	6.49786	-1	0.0150971	noncoding	noncoding	-0.392182	135	245	245
MSTRG.189.1	3583	82	0.33289	10.2366	1	0.0742436	noncoding	coding	0.66397	237	626	3583
MSTRG.190.1	476	102	0.43117	9.61298	-1	0.120799	noncoding	coding	0.735841	60	476	476
MSTRG.191.1	8479	440	0.37043	4.95929	1	1	coding	coding	0.832291	3542	5221	8479
MSTRG.192.1	1644	117	0.38602	6.27362	1	0.587903	coding	coding	0.738476	100	597	1644
MSTRG.192.2	696	58	0.38933	11.5143	1	0.0506088	noncoding	noncoding	-0.330784	69	215	696
MSTRG.192.3	1430	117	0.32107	6.27362	1	0.343843	noncoding	coding	0.743455	225	641	1430
MSTRG.192.4	1517	117	0.31766	6.27362	1	0.335542	noncoding	coding	0.738476	115	612	1517
MSTRG.193.1	1102	264	0.39131	8.38739	1	0.999577	coding	coding	0.774413	3	908	1102
MSTRG.193.2	1289	264	0.41794	8.38739	1	0.999839	coding	coding	0.779995	12	950	1289
MSTRG.194.1	461	89	0.44915	7.48004	1	0.314331	noncoding	coding	0.666641	90	296	461
MSTRG.195.1	454	88	0.45072	6.84747	1	0.312946	noncoding	coding	0.666896	96	299	454
MSTRG.196.1	5207	1576	0.48108	6.27252	1	1	coding	coding	0.886404	89	4918	5207
MSTRG.197.1	992	66	0.33268	9.02948	-1	0.12766	noncoding	coding	0.744997	373	870	992
MSTRG.198.1	518	32	0.39675	7.7995	1	0.00885277	noncoding	noncoding	-0.383548	134	235	518
MSTRG.199.1	289	94	0.45112	5.54303	-1	0.048846	noncoding	coding	0.674929	6	284	289
MSTRG.200.1	446	79	0.32358	8.50336	-1	0.125142	noncoding	noncoding	-0.314429	3	314	446
MSTRG.201.1	994	233	0.45418	4.60406	1	0.999961	coding	coding	0.788098	113	817	994
MSTRG.202.1	619	44	0.46307	6.52496	1	0.0277912	noncoding	coding	0.678283	1	321	619
MSTRG.203.1	221	23	0.36811	9.50006	-1	0.0919527	noncoding	noncoding	-0.40256	87	197	221
MSTRG.204.1	259	58	0.44863	10.6721	-1	0.126436	noncoding	noncoding	-0.320257	70	249	259
MSTRG.204.2	548	103	0.36855	10.3793	1	0.223475	noncoding	coding	0.708925	1	318	548
MSTRG.204.3	1145	265	0.4372	9.44037	1	0.999863	coding	coding	0.798151	2	844	1145
MSTRG.204.4	1207	299	0.4445	6.49347	1	0.999997	coding	coding	0.810201	1	906	1207
MSTRG.204.5	1294	326	0.46929	5.12762	1	1	coding	coding	0.824387	1	987	1294
MSTRG.205.1	2223	536	0.47797	6.01459	1	1	coding
MSTRG.206.1	266	29	0.37819	6.49103	1	0.00639654	noncoding	noncoding	-0.359715	132	263	266
MSTRG.207.1	357	54	0.40339	8.31183	1	0.0340741	noncoding	coding	0.749534	55	354	357
MSTRG.208.1	388	87	0.45177	9.33331	-1	0.0939241	noncoding	coding	0.671098	5	388	388
MSTRG.209.1	624	130	0.33438	8.36078	1	0.375807	noncoding	noncoding	-0.359623	409	585	624
MSTRG.210.1	735	94	0.47036	9.51019	1	0.552226	coding	coding	0.696356	96	386	735
MSTRG.210.2	1070	203	0.46016	9.39923	1	0.997947	coding	coding	0.772376	155	871	1070
MSTRG.211.1	4806	1366	0.48411	6.36407	1	1	coding	coding	0.847179	7	4074	4806
MSTRG.211.2	6476	1466	0.39744	6.18939	1	1	coding	coding	0.85883	724	5112	6476
MSTRG.211.3	6272	1466	0.41534	6.18939	1	1	coding	coding	0.85883	512	4900	6272
MSTRG.211.4	6519	1466	0.41534	6.18939	1	1	coding	coding	0.858862	699	5147	6519
MSTRG.212.1	1482	243	0.44437	5.54095	1	0.999953	coding	coding	0.743146	5	988	1482
MSTRG.213.1	656	193	0.38447	11.7117	1	0.886181	coding	coding	0.718841	80	592	656
MSTRG.214.1	3100	661	0.44428	8.41803	1	1	coding
MSTRG.215.1	651	116	0.47869	10.3726	1	0.861081	coding	coding	0.710173	331	651	651
MSTRG.215.2	7200	1678	0.47733	5.55817	1	1	coding	coding	0.902697	998	6508	7200
MSTRG.215.3	7319	1678	0.47733	5.55817	1	1	coding	coding	0.902645	1017	6524	7319
MSTRG.215.4	7326	2153	0.48816	5.12482	1	1	coding	coding	0.910607	49	6531	7326
MSTRG.216.1	289	37	0.30886	4.83466	1	0.0153506	noncoding	noncoding	-0.395163	22	246	289
MSTRG.217.1	3606	1106	0.4566	7.38263	1	1	coding	coding	0.840444	3	3362	3606
MSTRG.218.1	1282	81	0.28671	9.29352	1	0.0498537	noncoding	noncoding	-0.282735	592	873	1282
MSTRG.218.2	947	81	0.32636	9.29352	1	0.0629338	noncoding	coding	0.715441	27	509	947
MSTRG.219.1	223	42	0.29536	6.36395	1	0.0124851	noncoding	noncoding	-0.339643	102	221	223
MSTRG.220.1	821	235	0.41651	8.41388	-1	0.279866	noncoding	coding	0.767926	57	821	821
MSTRG.221.1	507	25	0.32564	3.91315	1	0.0114713	noncoding	noncoding	-0.379333	182	280	507
MSTRG.222.1	848	168	0.30679	9.94965	1	0.5	coding	coding	0.669995	11	523	848
MSTRG.223.1	1660	125	0.34094	11.5324	1	0.225467	noncoding	coding	0.720407	8	430	1660
MSTRG.224.1	1722	351	0.37193	4.82245	1	1	coding	coding	0.794382	236	1312	1722
MSTRG.225.1	1499	241	0.40196	11.756	1	0.989078	coding	coding	0.749731	689	1225	1499
MSTRG.226.1	609	73	0.40802	8.71234	1	0.101015	noncoding	noncoding	-0.35845	295	483	609
MSTRG.227.1	615	69	0.35398	9.74774	1	0.0536381	noncoding	noncoding	-0.360513	17	322	615
MSTRG.228.1	1566	329	0.43788	5.435	1	1	coding	coding	0.777578	42	1022	1566
MSTRG.229.1	1074	218	0.44393	5.53986	1	0.999747	coding	coding	0.781882	105	776	1074
MSTRG.230.1	837	179	0.4171	9.54425	1	0.972972	coding	coding	0.766724	5	679	837
MSTRG.230.2	892	218	0.45891	5.64996	1	0.999756	coding	coding	0.767828	3	734	892
MSTRG.231.1	3447	949	0.46992	8.20966	1	1	coding	coding	0.850067	189	3098	3447
MSTRG.232.1	1000	140	0.41246	4.77997	-1	0.0917255	noncoding	coding	0.713323	570	995	1000
MSTRG.233.1	1521	391	0.43569	9.12201	1	1	coding	coding	0.811779	59	1240	1521
MSTRG.234.1	2711	413	0.41286	9.02875	1	1	coding	coding	0.815293	1161	2396	2711
MSTRG.234.2	2719	642	0.4593	9.65204	1	1	coding	coding	0.832687	248	2230	2719
MSTRG.235.1	1644	431	0.45557	4.55035	1	1	coding	coding	0.815273	21	1388	1644
MSTRG.236.1	2754	554	0.35648	8.78876	1	1	coding	coding	0.839604	3	2549	2754
MSTRG.237.1	3532	514	0.34335	7.16888	1	1	coding	coding	0.813093	1935	3437	3532
MSTRG.238.1	371	66	0.37427	11.6231	-1	0.179173	noncoding	noncoding	-0.330067	94	369	371
MSTRG.239.1	1124	133	0.33746	11.0944	1	0.297661	noncoding	noncoding	-0.281103	606	869	1124
MSTRG.239.2	607	113	0.34699	11.487	-1	0.170914	noncoding	noncoding	-0.281103	142	405	607
MSTRG.240.1	1545	262	0.43796	5.91205	1	0.99998	coding	coding	0.803162	267	1079	1545
MSTRG.241.1	1671	426	0.41528	7.6347	1	1	coding	coding	0.809554	138	1421	1671
MSTRG.242.1	467	62	0.43354	7.88654	1	0.0694161	noncoding	noncoding	-0.3798	1	141	467
MSTRG.243.1	383	62	0.39867	7.88654	1	0.0475817	noncoding	noncoding	-0.3798	8	148	383
MSTRG.244.1	1847	393	0.43098	8.53302	1	1	coding	coding	0.807576	312	1448	1847
MSTRG.245.1	416	52	0.35369	4.89581	-1	0.0234073	noncoding	noncoding	-0.379802	208	414	416
MSTRG.246.1	3386	101	0.30132	11.851	1	0.078058	noncoding	noncoding	-0.333684	779	955	3386
MSTRG.247.1	939	43	0.35591	8.88312	1	0.0150704	noncoding	noncoding	-0.372145	138	311	939
MSTRG.247.2	955	25	0.31285	11.539	1	0.0148947	noncoding	noncoding	-0.372145	231	404	955
MSTRG.248.1	1978	324	0.45803	9.18951	1	0.999998	coding	coding	0.823162	10	1422	1978
MSTRG.248.2	2041	470	0.47353	5.54156	1	1	coding	coding	0.83082	3	1442	2041
MSTRG.249.1	401	20	0.47952	4.37701	1	0.00985951	noncoding	coding	0.70788	2	400	401
MSTRG.250.1	2309	58	0.29655	4.78046	1	0.0524179	noncoding	coding	0.600355	2051	2200	2309
MSTRG.251.1	1684	82	0.38786	5.37677	1	0.209499	noncoding	coding	0.708789	1211	1534	1684
MSTRG.251.2	1794	82	0.37163	5.37677	1	0.175293	noncoding	coding	0.708789	1193	1516	1794
MSTRG.251.3	1962	95	0.37827	5.35541	1	0.345545	noncoding	coding	0.702033	1193	1555	1962
MSTRG.251.4	1980	95	0.37827	5.35541	1	0.345545	noncoding	coding	0.702033	1211	1573	1980
MSTRG.252.1	1843	114	0.30477	4.95294	1	0.475903	noncoding	coding	0.674873	1389	1580	1843
MSTRG.253.1	1233	80	0.46494	9.23566	1	0.31387	noncoding	noncoding	-0.301929	874	1185	1233
MSTRG.254.1	1144	206	0.34073	9.5694	1	0.923942	coding	coding	0.707302	554	1144	1144
MSTRG.255.1	1462	329	0.43714	6.14801	1	1	coding	coding	0.794819	273	1223	1462
MSTRG.256.1	1453	76	0.45054	6.37982	1	0.185279	noncoding	coding	0.781449	1	1074	1453
MSTRG.257.1	418	136	0.44624	5.6131	-1	0.0945103	noncoding	coding	0.709942	23	409	418
MSTRG.257.2	2499	559	0.48757	5.7514	1	1	coding	coding	0.855086	120	2246	2499
MSTRG.257.3	2557	726	0.48433	5.61249	1	1	coding	coding	0.861681	126	2252	2557
MSTRG.257.4	2568	633	0.46709	5.63702	1	1	coding	coding	0.855035	454	2313	2568
MSTRG.258.1	1738	423	0.44836	7.6402	1	1	coding	coding	0.810031	250	1524	1738
MSTRG.259.1	1752	423	0.4552	8.09491	1	1	coding	coding	0.808932	250	1524	1752
MSTRG.260.1	718	72	0.34021	9.88593	1	0.0543022	noncoding	noncoding	-0.468042	408	446	718
MSTRG.261.1	1078	86	0.30586	11.7028	1	0.0611778	noncoding	coding	0.720542	415	1047	1078
MSTRG.262.1	413	63	0.36447	11.8343	1	0.044674	noncoding	noncoding	-0.326523	101	370	413
MSTRG.263.1	2411	104	0.35983	10.3696	1	0.206686	noncoding	coding	0.707483	1383	1952	2411
MSTRG.263.2	3843	104	0.33913	10.3696	1	0.15977	noncoding	coding	0.707483	2466	3035	3843
MSTRG.263.3	1463	54	0.34386	11.61	1	0.0318553	noncoding	noncoding	-0.316664	601	861	1463
MSTRG.263.4	1572	123	0.35732	6.81085	1	0.494647	noncoding	coding	0.709475	1139	1471	1572
MSTRG.263.5	2293	104	0.38033	10.3696	1	0.268333	noncoding	coding	0.707483	1265	1834	2293
MSTRG.263.6	2334	104	0.33208	10.3696	1	0.146861	noncoding	coding	0.707483	1229	1798	2334
MSTRG.263.7	3825	110	0.35316	6.26312	1	0.35369	noncoding	coding	0.707483	1300	1869	3825
MSTRG.263.8	2751	104	0.29129	10.3696	1	0.0980638	noncoding	coding	0.707483	1374	1943	2751
MSTRG.264.1	657	98	0.42927	9.8681	1	0.409747	noncoding	coding	0.654119	123	428	657
MSTRG.265.1	6258	78	0.28982	10.0048	1	0.0494283	noncoding	coding	0.698279	4629	4859	6258
MSTRG.265.2	1517	64	0.34446	11.31	1	0.045009	noncoding	coding	0.698279	437	667	1517
MSTRG.265.3	5669	79	0.27794	11.4196	1	0.0541049	noncoding	coding	0.698279	4274	4504	5669
MSTRG.265.4	5056	109	0.28014	10.6158	1	0.100992	noncoding	coding	0.698279	3876	4106	5056
MSTRG.265.5	4980	111	0.28014	10.3616	1	0.107074	noncoding	coding	0.698279	3883	4113	4980
MSTRG.265.6	2321	79	0.33699	11.4196	1	0.065772	noncoding	coding	0.698279	1112	1342	2321
MSTRG.265.7	5110	79	0.29003	11.4196	1	0.0533938	noncoding	coding	0.699198	4211	4438	5110
MSTRG.265.8	5041	121	0.29871	10.0622	1	0.163086	noncoding	coding	0.699198	4125	4352	5041
MSTRG.265.9	7357	119	0.28982	10.2446	1	0.139586	noncoding	coding	0.698279	4183	4413	7357
MSTRG.265.10	2620	79	0.34227	11.4196	1	0.0685504	noncoding	coding	0.699198	1331	1558	2620
MSTRG.266.1	1221	228	0.31573	8.80865	1	0.947274	coding	coding	0.742438	201	875	1221
MSTRG.267.1	208	44	0.45267	5.09442	-1	0.0217962	noncoding	coding	0.673529	23	202	208
MSTRG.268.1	1379	329	0.46775	4.94696	1	1	coding	coding	0.803188	151	1167	1379
MSTRG.269.1	337	86	0.42474	5.49762	-1	0.0381545	noncoding	coding	0.673095	1	294	337
MSTRG.270.1	962	182	0.36321	9.62152	1	0.89738	coding	coding	0.782926	12	710	962
MSTRG.271.1	216	56	0.38398	9.35577	-1	0.0904663	noncoding	noncoding	-0.333652	2	160	216
MSTRG.272.1	3337	1037	0.44852	5.76801	1	1	coding	coding	0.865382	62	3166	3337
MSTRG.273.1	1193	125	0.3726	9.29474	1	0.471461	noncoding	coding	0.782132	184	813	1193
MSTRG.274.1	630	119	0.44497	8.51715	-1	0.0988	noncoding	coding	0.676994	264	527	630
MSTRG.275.1	1763	117	0.35857	11.3024	1	0.251519	noncoding	coding	0.717402	137	703	1763
MSTRG.275.2	1824	117	0.34498	11.3024	1	0.210603	noncoding	coding	0.717402	210	776	1824
MSTRG.276.1	1190	159	0.36218	10.8223	1	0.670016	coding	coding	0.631977	9	167	1190
MSTRG.277.1	680	71	0.42308	9.92096	1	0.133257	noncoding	coding	0.699336	54	437	680
MSTRG.277.2	660	71	0.4349	9.92096	1	0.158325	noncoding	coding	0.658789	54	287	660
MSTRG.277.3	676	71	0.3061	9.92096	1	0.0423147	noncoding	coding	0.685208	54	512	676
MSTRG.278.1	1482	85	0.36269	8.15826	1	0.100948	noncoding	noncoding	-0.331246	213	449	1482
MSTRG.279.1	318	34	0.4477	3.90424	-1	0.0235803	noncoding	noncoding	-0.373926	221	313	318
MSTRG.280.1	1015	150	0.40867	9.26154	1	0.873558	coding	coding	0.684076	853	1014	1015
MSTRG.281.1	2210	117	0.37105	10.1653	1	0.352929	noncoding	coding	0.739035	90	512	2210
MSTRG.281.2	3113	120	0.31337	9.29669	1	0.200234	noncoding	coding	0.73233	370	786	3113
MSTRG.281.3	2512	120	0.35388	9.29669	1	0.331835	noncoding	coding	0.739035	486	908	2512
MSTRG.281.4	2823	120	0.28455	9.29669	1	0.148	noncoding	coding	0.730412	378	749	2823
MSTRG.281.5	2691	120	0.33002	9.29669	1	0.24606	noncoding	coding	0.730412	486	857	2691
MSTRG.282.1	3923	77	0.27517	10.5508	1	0.0506227	noncoding	coding	0.675474	3673	3834	3923
MSTRG.283.1	911	169	0.39332	6.69037	-1	0.121217	noncoding	coding	0.794374	7	831	911
MSTRG.284.1	839	77	0.41605	6.00177	1	0.169036	noncoding	noncoding	-0.291177	573	764	839
MSTRG.285.1	797	253	0.44479	9.0423	-1	0.394286	noncoding	coding	0.697702	1	426	797
MSTRG.286.1	1409	67	0.42266	11.3087	1	0.115152	noncoding	coding	0.739417	2	538	1409
MSTRG.287.1	2745	344	0.45838	6.73663	1	1	coding	coding	0.832837	6	1469	2745
MSTRG.287.2	2731	523	0.47345	8.86725	1	1	coding	coding	0.847283	6	1961	2731
MSTRG.287.3	2888	571	0.47944	7.61163	1	1	coding	coding	0.84913	6	2129	2888
MSTRG.288.1	201	31	0.34071	11.6302	-1	0.190366	noncoding	noncoding	-0.30526	3	188	201
MSTRG.289.1	1448	49	0.33528	4.37335	1	0.0354229	noncoding	coding	0.635931	1017	1205	1448
MSTRG.290.1	323	60	0.3892	9.81744	1	0.0522197	noncoding	noncoding	-0.455374	91	255	323
MSTRG.291.1	354	25	0.32141	8.84198	1	0.00647426	noncoding	noncoding	-0.492612	224	250	354
MSTRG.292.1	1335	47	0.35237	6.05011	1	0.0166578	noncoding	noncoding	-0.33964	597	785	1335
MSTRG.293.1	330	33	0.43987	5.98151	1	0.0139338	noncoding	coding	0.670063	9	314	330
MSTRG.294.1	329	85	0.43879	4.67999	-1	0.0453226	noncoding	coding	0.667206	73	321	329
MSTRG.295.1	249	63	0.43555	4.43378	-1	0.0312677	noncoding	noncoding	-0.335763	61	249	249
MSTRG.296.1	525	141	0.45114	5.37103	-1	0.110173	noncoding	coding	0.705875	92	523	525
MSTRG.297.1	1534	371	0.41137	8.64752	1	0.999999	coding	coding	0.779184	95	1225	1534
MSTRG.298.1	752	74	0.38249	9.58624	1	0.0868487	noncoding	coding	0.672101	301	579	752
MSTRG.299.1	865	41	0.36936	5.84625	1	0.0139847	noncoding	noncoding	-0.39596	815	865	865
MSTRG.299.2	277	21	0.39891	12.0042	1	0.0119904	noncoding
MSTRG.300.1	325	59	0.36125	11.8279	1	0.0385533	noncoding	noncoding	-0.326257	44	265	325
MSTRG.301.1	1608	120	0.36442	5.83502	1	0.594329	coding	coding	0.728721	479	1192	1608
MSTRG.301.2	3071	120	0.27591	5.83502	1	0.390635	noncoding	coding	0.724156	442	948	3071
MSTRG.301.3	1661	120	0.36197	5.83502	1	0.584317	coding	coding	0.732038	533	1309	1661
MSTRG.301.4	2095	95	0.3622	5.42999	1	0.285812	noncoding	coding	0.707729	3	980	2095
MSTRG.301.5	4064	75	0.2865	8.6778	1	0.0397286	noncoding	coding	0.700393	81	1037	4064
MSTRG.301.6	1887	120	0.3464	5.83502	1	0.521638	coding	coding	0.724156	533	1039	1887
MSTRG.301.7	2005	120	0.34883	5.83502	1	0.531136	coding	coding	0.725773	3	1055	2005
MSTRG.301.8	5252	120	0.28547	5.83502	1	0.385538	noncoding	coding	0.725773	3	1055	5252
MSTRG.301.9	2613	120	0.32126	5.83502	1	0.43733	noncoding	coding	0.724156	533	1039	2613
MSTRG.301.10	2997	120	0.34232	5.83502	1	0.506096	coding	coding	0.724156	479	985	2997
MSTRG.301.11	4239	101	0.32853	6.00787	1	0.218468	noncoding	coding	0.707729	3	980	4239
MSTRG.301.12	3474	120	0.33748	5.83502	1	0.488449	noncoding	coding	0.725773	3	1055	3474
MSTRG.301.13	3290	102	0.29035	6.00787	1	0.196014	noncoding	coding	0.723389	100	1077	3290
MSTRG.301.14	2198	120	0.33059	5.83502	1	0.465092	noncoding	coding	0.724156	514	1020	2198
MSTRG.301.15	4195	102	0.34463	6.00787	1	0.26154	noncoding	coding	0.723389	100	1077	4195
MSTRG.301.16	4413	102	0.34215	6.00787	1	0.255582	noncoding	coding	0.723389	116	1093	4413
MSTRG.302.1	3131	199	0.30901	9.36517	1	0.7903	coding	coding	0.730863	2359	2823	3131
MSTRG.302.2	3467	195	0.35373	9.91486	1	0.909553	coding	coding	0.730309	2963	3271	3467
MSTRG.302.3	3293	195	0.36435	9.91486	1	0.933683	coding	coding	0.730309	2827	3135	3293
MSTRG.302.4	3325	170	0.31714	9.59918	1	0.604673	coding	coding	0.737589	2234	3127	3325
MSTRG.302.5	3486	170	0.32038	9.59918	1	0.623506	coding	coding	0.737589	2346	3239	3486
MSTRG.302.6	3324	170	0.29869	9.59918	1	0.5	coding	coding	0.737589	2196	3089	3324
MSTRG.302.7	3539	170	0.29869	9.59918	1	0.5	coding	coding	0.737589	2301	3194	3539
MSTRG.303.1	1802	314	0.38779	9.20538	1	0.999929	coding	coding	0.79531	622	1617	1802
MSTRG.303.2	2522	738	0.46586	9.50543	1	1	coding	coding	0.842147	58	2235	2522
MSTRG.304.1	2012	372	0.41694	4.93011	1	1	coding	coding	0.782098	452	1576	2012
MSTRG.305.1	838	49	0.35028	7.80035	1	0.0159648	noncoding	noncoding	-0.344401	141	275	838
MSTRG.306.1	913	171	0.46459	5.94794	-1	0.168368	noncoding	coding	0.781491	11	910	913
MSTRG.307.1	351	109	0.35284	9.26813	-1	0.139134	noncoding	noncoding	-0.287413	3	314	351
MSTRG.308.1	236	39	0.43313	10.2978	1	0.0362197	noncoding	noncoding	-0.372732	66	230	236
MSTRG.308.2	363	35	0.42234	10.2978	1	0.0258616	noncoding	coding	0.68731	3	338	363
MSTRG.309.1	3284	713	0.46215	5.94391	1	1	coding
MSTRG.310.1	3062	720	0.43525	7.12177	1	1	coding
MSTRG.311.1	4574	606	0.32386	8.83478	1	1	coding	coding	0.80892	787	2688	4574
MSTRG.312.1	550	154	0.3752	10.0163	1	0.75715	coding	coding	0.685645	146	514	550
MSTRG.313.1	5645	142	0.30661	10.2619	1	0.286135	noncoding	coding	0.765546	1097	1738	5645
MSTRG.313.2	4712	142	0.32076	10.2619	1	0.344756	noncoding	coding	0.765546	241	882	4712
MSTRG.314.1	1251	300	0.42399	6.34979	1	0.999997	coding	coding	0.785016	13	975	1251
MSTRG.315.1	960	152	0.35313	9.37628	1	0.657844	coding	coding	0.740988	324	908	960
MSTRG.315.2	1205	119	0.37375	9.85443	1	0.396187	noncoding	coding	0.698142	12	617	1205
MSTRG.315.3	780	142	0.37687	10.0468	1	0.652323	coding	coding	0.727341	12	671	780
MSTRG.315.4	1132	195	0.38611	9.55231	1	0.96947	coding	coding	0.756512	12	851	1132
MSTRG.316.1	895	45	0.3196	8.6131	1	0.0136074	noncoding	noncoding	-0.394491	236	313	895
MSTRG.317.1	272	26	0.44341	11.723	-1	0.144766	noncoding	noncoding	-0.331146	43	150	272
MSTRG.317.2	2720	120	0.3379	8.60211	1	0.285388	noncoding	coding	0.669799	2354	2563	2720
MSTRG.318.1	703	23	0.31079	9.69733	1	0.0084576	noncoding	noncoding	-0.393497	135	206	703
MSTRG.319.1	1882	475	0.47788	4.90277	1	1	coding	coding	0.827443	75	1598	1882
MSTRG.319.2	3112	475	0.44822	4.90277	1	1	coding	coding	0.827443	109	1632	3112
MSTRG.320.1	1206	219	0.39019	4.96002	1	0.999579	coding	coding	0.810699	208	1203	1206
MSTRG.321.1	2107	275	0.38486	4.58588	1	0.999991	coding	coding	0.782175	577	1617	2107
MSTRG.321.2	3005	390	0.37707	4.88336	1	1	coding	coding	0.782175	1396	2436	3005
MSTRG.322.1	1329	241	0.37119	8.43219	1	0.99694	coding	coding	0.770006	216	938	1329
MSTRG.323.1	250	14	0.40555	4.91742	1	0.00499917	noncoding	noncoding	-0.299016	4	195	250
MSTRG.324.1	2812	766	0.46838	6.03156	-1	0.999843	coding	coding	0.833472	492	2810	2812
MSTRG.324.2	2979	869	0.47493	6.13263	1	1	coding	coding	0.84329	24	2726	2979
MSTRG.325.1	2213	577	0.44202	8.82074	1	1	coding	coding	0.835685	235	1881	2213
MSTRG.325.2	2335	590	0.47128	8.73041	1	1	coding	coding	0.838865	120	1904	2335
MSTRG.326.1	2647	682	0.4687	6.02045	1	1	coding	coding	0.855775	102	2183	2647
MSTRG.327.1	3870	72	0.31937	9.2359	1	0.042781	noncoding	noncoding	-0.343959	3544	3663	3870
MSTRG.328.1	3084	359	0.34386	7.53864	1	0.999987	coding	coding	0.804041	1698	2780	3084
MSTRG.328.2	2443	359	0.36882	7.53864	1	0.999997	coding	coding	0.804041	1057	2139	2443
MSTRG.328.3	2186	538	0.44018	5.57623	1	1	coding	coding	0.836344	168	1862	2186
MSTRG.329.1	2238	549	0.42828	5.87946	1	1	coding	coding	0.834117	87	1868	2238
MSTRG.329.2	2325	540	0.4104	5.6778	1	1	coding	coding	0.834483	94	1848	2325
MSTRG.329.3	2316	537	0.4104	5.76459	1	1	coding	coding	0.833581	94	1839	2316
MSTRG.329.4	2396	413	0.41288	8.63263	1	1	coding	coding	0.814991	88	1992	2396
MSTRG.329.5	2384	265	0.32446	8.95209	1	0.99028	coding	coding	0.778038	1137	1922	2384
MSTRG.329.6	2276	413	0.42828	8.63263	1	1	coding	coding	0.824413	85	1899	2276
MSTRG.330.1	541	53	0.33625	9.75775	1	0.0255622	noncoding	noncoding	-0.371119	180	356	541
MSTRG.330.2	495	53	0.3688	9.75775	1	0.0314516	noncoding	noncoding	-0.371119	112	288	495
MSTRG.331.1	996	131	0.39579	6.81842	1	0.758194	coding	coding	0.726805	284	718	996
MSTRG.332.1	1088	149	0.41054	4.65228	1	0.980156	coding	coding	0.785318	18	713	1088
MSTRG.333.1	1543	94	0.39402	9.659	1	0.228421	noncoding	coding	0.698567	1098	1541	1543
MSTRG.334.1	891	63	0.34971	9.97858	1	0.0423474	noncoding	noncoding	-0.289005	178	534	891
MSTRG.335.1	1425	167	0.48333	9.60065	1	0.991209	coding	coding	0.780893	160	1098	1425
MSTRG.336.1	2070	122	0.45238	11.1957	1	0.786891	coding	coding	0.775055	729	1880	2070
MSTRG.336.2	2010	102	0.42213	11.2559	1	0.38958	noncoding	coding	0.765363	729	1820	2010
MSTRG.337.1	1455	415	0.46486	8.85565	1	1	coding	coding	0.776203	155	1288	1455
MSTRG.337.2	1536	343	0.44984	7.68927	1	1	coding	coding	0.76451	382	1410	1536
MSTRG.338.1	248	69	0.37577	8.68414	1	0.0573335	noncoding	noncoding	-0.322526	1	174	248
MSTRG.339.1	349	33	0.38509	5.75055	1	0.0100581	noncoding	coding	0.754908	2	343	349
MSTRG.340.1	893	58	0.38605	6.6955	-1	0.0320328	noncoding	coding	0.819303	126	893	893
MSTRG.341.1	276	45	0.43752	9.2619	-1	0.0592336	noncoding	noncoding	-0.310742	41	172	276
MSTRG.342.1	1168	180	0.40192	9.67743	1	0.958891	coding	coding	0.754785	315	905	1168
MSTRG.342.2	1364	199	0.35153	6.81805	1	0.981063	coding	coding	0.766345	6	932	1364
MSTRG.343.1	494	39	0.3963	8.83856	1	0.0161747	noncoding	noncoding	-0.415588	353	466	494
MSTRG.344.1	1896	452	0.40558	5.76385	1	1	coding	coding	0.831218	120	1640	1896
MSTRG.345.1	324	78	0.42115	5.2016	-1	0.0333754	noncoding	noncoding	-0.292958	3	323	324
MSTRG.346.1	1972	331	0.38664	9.16962	1	0.999969	coding	coding	0.788818	91	1311	1972
MSTRG.347.1	1132	178	0.46327	9.94647	1	0.991794	coding	coding	0.779348	45	758	1132
MSTRG.347.2	1732	396	0.45631	9.39105	1	1	coding	coding	0.820529	80	1336	1732
MSTRG.348.1	3074	906	0.46455	5.81598	1	1	coding	coding	0.852827	195	2750	3074
MSTRG.349.1	1054	176	0.30919	9.38116	1	0.624962	coding	coding	0.744981	101	718	1054
MSTRG.350.1	1102	171	0.3304	11.8896	1	0.408852	noncoding	coding	0.72649	272	1039	1102
MSTRG.351.1	2299	581	0.44439	8.36224	1	1	coding	coding	0.824491	76	1890	2299
MSTRG.351.2	3143	440	0.36665	6.60626	1	1	coding	coding	0.828936	254	1624	3143
MSTRG.351.3	3191	581	0.37183	8.36224	1	1	coding	coding	0.824491	994	2808	3191
MSTRG.351.4	3160	326	0.37798	8.05756	1	0.999979	coding	coding	0.791789	193	990	3160
MSTRG.351.5	3377	829	0.44144	6.69403	1	1	coding	coding	0.854843	254	2800	3377
MSTRG.352.1	448	50	0.42472	5.10565	1	0.0546767	noncoding	noncoding	-0.360908	158	319	448
MSTRG.353.1	776	223	0.39166	9.66339	-1	0.253688	noncoding	coding	0.749585	62	775	776
MSTRG.354.1	1646	401	0.43303	6.09247	1	1	coding	coding	0.798694	137	1501	1646
MSTRG.355.1	1646	415	0.44011	5.89825	1	1	coding	coding	0.780659	83	1426	1646
MSTRG.356.1	3072	876	0.43975	6.53473	1	1	coding	coding	0.875223	137	2809	3072
MSTRG.357.1	1121	121	0.46	8.92792	1	0.810018	coding	coding	0.781336	2	631	1121
MSTRG.358.1	431	123	0.4204	9.18561	-1	0.125136	noncoding	coding	0.723806	2	430	431
MSTRG.359.1	1877	377	0.4641	8.53046	1	1	coding	coding	0.82215	218	1339	1877
MSTRG.360.1	1311	272	0.40207	9.56427	1	0.999599	coding	coding	0.756762	23	973	1311
MSTRG.361.1	291	64	0.37351	9.80402	-1	0.120369	noncoding	noncoding	-0.302578	6	278	291
MSTRG.362.1	2165	501	0.46774	7.70807	1	1	coding
MSTRG.362.2	2439	546	0.44593	6.96039	1	1	coding	coding	0.834945	7	1893	2439
MSTRG.363.1	509	132	0.47635	4.65985	-1	0.13385	noncoding	coding	0.729996	70	492	509
MSTRG.364.1	725	91	0.37329	8.5235	1	0.149766	noncoding	coding	0.645757	414	695	725
MSTRG.364.2	752	211	0.46878	8.82599	-1	0.310936	noncoding	coding	0.760164	100	747	752
MSTRG.364.3	1580	326	0.46277	8.65253	1	0.999999	coding	coding	0.804395	71	1090	1580
MSTRG.365.1	1306	246	0.45889	6.09515	1	0.99995	coding	coding	0.804584	105	1028	1306
MSTRG.366.1	1494	109	0.38425	6.14813	1	0.475274	noncoding	coding	0.695243	861	1205	1494
MSTRG.367.1	979	149	0.45916	11.9031	1	0.922334	coding	coding	0.761888	326	772	979
MSTRG.368.1	1908	393	0.45195	4.85272	1	1	coding	coding	0.806788	1	1284	1908
MSTRG.369.1	659	33	0.35644	12.0042	1	0.0160003	noncoding	noncoding	-0.333944	150	347	659
MSTRG.370.1	2970	642	0.48888	4.57233	1	1	coding	coding	0.849887	435	2426	2970
MSTRG.370.2	2576	643	0.47236	4.57233	1	1	coding	coding	0.850127	38	2032	2576
MSTRG.371.1	1883	234	0.3271	9.65533	1	0.952885	coding	coding	0.804324	155	1654	1883
MSTRG.372.1	866	141	0.36346	10.2425	1	0.560654	coding	coding	0.692581	193	654	866
MSTRG.373.1	704	46	0.33939	7.70465	1	0.013	noncoding	noncoding	-0.338736	496	621	704
MSTRG.374.1	821	253	0.43074	4.3996	-1	0.523029	coding	coding	0.805228	58	816	821
MSTRG.374.2	1962	473	0.45002	4.91095	1	1	coding	coding	0.846592	278	1675	1962
MSTRG.374.3	1787	473	0.46449	4.91095	1	1	coding	coding	0.846592	103	1500	1787
MSTRG.375.1	307	28	0.44499	10.4612	1	0.0260158	noncoding	noncoding	-0.390753	23	121	307
MSTRG.375.2	1172	62	0.42434	6.11005	1	0.0748408	noncoding	coding	0.663281	18	287	1172
MSTRG.375.3	1783	73	0.32182	6.21271	1	0.0535919	noncoding	coding	0.654861	29	187	1783
MSTRG.376.1	1567	155	0.31516	9.65924	1	0.458452	noncoding	coding	0.669888	776	1132	1567
MSTRG.377.1	3328	998	0.47153	5.94769	1	1	coding	coding	0.872386	3	2987	3328
MSTRG.378.1	733	78	0.42236	9.68451	1	0.174243	noncoding	noncoding	-0.30253	225	536	733
MSTRG.378.2	1938	95	0.33386	6.54254	1	0.147313	noncoding	coding	0.678187	231	665	1938
MSTRG.379.1	831	56	0.37656	8.98737	1	0.0327539	noncoding	noncoding	-0.388783	344	403	831
MSTRG.380.1	842	142	0.38168	5.07538	1	0.928191	coding	coding	0.76697	2	595	842
MSTRG.381.1	208	50	0.38577	4.99677	-1	0.0197199	noncoding	noncoding	-0.310737	34	207	208
MSTRG.382.1	2081	414	0.46476	6.17523	1	1	coding	coding	0.842061	16	1290	2081
MSTRG.383.1	1943	418	0.46949	6.06805	1	1	coding	coding	0.823334	37	1323	1943
MSTRG.384.1	1560	390	0.43865	6.46625	1	1	coding	coding	0.807653	48	1265	1560
MSTRG.385.1	623	60	0.40522	10.4371	1	0.0682451	noncoding	coding	0.761762	21	623	623
MSTRG.386.1	321	50	0.45529	11.825	1	0.0931289	noncoding	coding	0.692858	2	319	321
MSTRG.387.1	3279	988	0.4647	8.91913	-1	0.99989	coding	coding	0.856252	306	3278	3279
MSTRG.388.1	1815	134	0.31518	8.83551	1	0.317905	noncoding	noncoding	-0.331441	197	643	1815
MSTRG.388.2	815	53	0.42092	7.97662	1	0.0369516	noncoding	noncoding	-0.305777	279	554	815
MSTRG.389.1	515	101	0.35661	9.49127	1	0.183735	noncoding	coding	0.6586	21	389	515
MSTRG.390.1	2183	77	0.31099	10.689	1	0.0552713	noncoding	coding	0.694461	9	347	2183
MSTRG.390.2	1918	71	0.4198	8.26825	1	0.100222	noncoding	coding	0.694461	9	347	1918
MSTRG.390.3	2188	62	0.35915	6.54584	1	0.035555	noncoding	coding	0.69683	3	353	2188
MSTRG.390.4	1235	64	0.38493	9.94183	1	0.0606452	noncoding	coding	0.69683	3	353	1235
MSTRG.391.1	436	54	0.37777	10.1633	1	0.038134	noncoding	noncoding	-0.309388	150	356	436
MSTRG.392.1	231	63	0.42872	12.2341	-1	0.184848	noncoding	noncoding	-0.32073	16	231	231
MSTRG.393.1	407	54	0.44148	10.4199	-1	0.110917	noncoding	noncoding	-0.359913	211	405	407
MSTRG.394.1	517	57	0.36813	9.07635	1	0.0324426	noncoding	noncoding	-0.319254	9	218	517
MSTRG.395.1	294	74	0.411	6.87933	1	0.109754	noncoding	noncoding	-0.356463	52	288	294
MSTRG.396.1	1207	284	0.41217	6.20966	1	0.999988	coding	coding	0.792296	417	1157	1207
MSTRG.397.1	299	91	0.43913	7.76984	-1	0.0554796	noncoding	noncoding	-0.306941	5	295	299
MSTRG.398.1	575	13	0.45035	9.50006	1	0.00872591	noncoding	coding	0.677916	279	572	575
MSTRG.399.1	604	192	0.4306	4.02496	-1	0.287884	noncoding	coding	0.737786	71	595	604
MSTRG.400.1	2832	387	0.32797	8.28314	1	0.999976	coding	coding	0.722787	1612	2826	2832
MSTRG.401.1	613	56	0.47395	11.8879	1	0.180969	noncoding	coding	0.753612	24	326	613
MSTRG.402.1	1089	175	0.43137	4.15875	1	0.998412	coding	coding	0.816551	229	984	1089
MSTRG.403.1	830	100	0.48126	12.029	1	0.694237	coding	coding	0.694207	23	409	830
MSTRG.404.1	205	64	0.38053	5.3642	-1	0.0263035	noncoding	coding	0.643785	1	198	205
MSTRG.405.1	2990	199	0.43101	8.60541	1	0.995206	coding	coding	0.704518	912	1388	2990
MSTRG.406.1	5160	314	0.36746	5.82904	1	0.999994	coding	coding	0.788261	3854	4969	5160
MSTRG.406.2	238	19	0.36394	6.49835	1	0.00335318	noncoding	noncoding	-0.439272	115	201	238
MSTRG.407.1	1751	72	0.34314	9.50641	1	0.0530641	noncoding	coding	0.638371	1320	1502	1751
MSTRG.407.2	1821	83	0.46343	9.58527	1	0.365819	noncoding	coding	0.702697	760	1188	1821
MSTRG.407.3	3312	83	0.40571	9.58527	1	0.170735	noncoding	coding	0.702697	2314	2742	3312
MSTRG.407.4	3214	87	0.37029	6.45697	1	0.150549	noncoding	coding	0.664072	245	517	3214
MSTRG.408.1	1094	209	0.42182	11.0942	1	0.989237	coding	coding	0.787077	184	822	1094
MSTRG.409.1	310	71	0.44056	9.30133	-1	0.0785895	noncoding	noncoding	-0.386272	56	202	310
MSTRG.410.1	319	30	0.33626	9.86261	1	0.011049	noncoding	noncoding	-0.592908	239	292	319
MSTRG.411.1	510	68	0.39314	5.21967	1	0.112549	noncoding	noncoding	-0.329142	21	152	510
MSTRG.411.2	456	115	0.488	6.40485	-1	0.0689476	noncoding	coding	0.695816	110	454	456
MSTRG.412.1	2721	345	0.37705	6.69208	1	0.999998	coding	coding	0.795222	926	2194	2721
MSTRG.413.1	501	113	0.4108	11.4177	1	0.433515	noncoding	coding	0.723205	14	373	501
MSTRG.414.1	1938	407	0.45497	7.60443	1	1	coding	coding	0.823363	256	1425	1938
MSTRG.414.2	1938	407	0.45497	7.60443	1	1	coding	coding	0.823363	256	1425	1938
MSTRG.414.3	1938	407	0.45497	7.60443	1	1	coding	coding	0.823363	256	1425	1938
MSTRG.415.1	1016	222	0.39621	8.39191	1	0.9966	coding	coding	0.710248	236	751	1016
MSTRG.416.1	734	179	0.37481	11.7938	1	0.762421	coding	coding	0.701584	49	723	734
MSTRG.417.1	921	130	0.40412	6.58099	1	0.790668	coding	coding	0.718871	246	647	921
MSTRG.418.1	2290	96	0.34114	6.14069	1	0.186873	noncoding	coding	0.696363	948	1220	2290
MSTRG.419.1	996	247	0.41537	8.20514	1	0.999585	coding	coding	0.757868	73	843	996
MSTRG.420.1	480	35	0.3853	11.5422	1	0.0204625	noncoding	noncoding	-0.355199	227	475	480
MSTRG.421.1	657	78	0.36284	9.16205	1	0.0789072	noncoding	noncoding	-0.366512	401	499	657
MSTRG.422.1	668	70	0.37001	9.77008	1	0.0653999	noncoding	noncoding	-0.418015	582	668	668
MSTRG.423.1	482	124	0.42947	8.76654	-1	0.111009	noncoding	coding	0.69241	102	476	482
MSTRG.424.1	3042	331	0.36825	10.57	1	0.999629	coding
MSTRG.424.2	1704	217	0.37963	5.96991	-1	0.20509	noncoding	coding	0.779154	767	1702	1704
MSTRG.425.1	1442	347	0.40389	5.1723	1	1	coding	coding	0.804182	283	1383	1442
MSTRG.426.1	1640	318	0.40197	9.20355	1	0.99997	coding	coding	0.791242	189	1136	1640
MSTRG.427.1	1467	306	0.43599	6.93854	1	0.999997	coding	coding	0.806561	108	1028	1467
MSTRG.427.2	1434	306	0.45718	6.93854	1	0.999998	coding	coding	0.804529	133	1053	1434
MSTRG.427.3	1036	154	0.46086	6.74677	1	0.972304	coding	coding	0.754282	133	597	1036
MSTRG.427.4	1264	230	0.45259	6.85883	1	0.999764	coding	coding	0.785603	133	825	1264
MSTRG.428.1	2436	80	0.44155	10.855	1	0.269571	noncoding	coding	0.831836	89	1390	2436
MSTRG.428.2	1837	80	0.43202	10.855	1	0.231787	noncoding	coding	0.777701	165	782	1837
MSTRG.428.3	1837	80	0.43202	10.855	1	0.231787	noncoding	coding	0.777254	165	782	1837
MSTRG.428.4	2065	80	0.42829	10.855	1	0.218721	noncoding	coding	0.802124	165	1010	2065
MSTRG.428.5	2065	80	0.43233	10.855	1	0.232914	noncoding	coding	0.799734	165	1010	2065
MSTRG.428.6	2065	80	0.42981	10.855	1	0.223934	noncoding	coding	0.799344	165	1010	2065
MSTRG.429.1	290	34	0.3279	9.78229	1	0.0124363	noncoding	noncoding	-0.535429	135	182	290
MSTRG.430.1	1059	66	0.3908	4.88739	1	0.116282	noncoding	coding	0.692641	44	250	1059
MSTRG.431.1	480	57	0.46658	6.23822	-1	0.0258953	noncoding	noncoding	-0.314892	298	480	480
MSTRG.431.2	456	57	0.45357	6.23822	-1	0.025491	noncoding	noncoding	-0.314892	274	456	456
MSTRG.432.1	1330	347	0.43028	5.66339	1	1	coding	coding	0.797994	44	1042	1330
MSTRG.433.1	3075	881	0.43418	5.67999	1	1	coding	coding	0.882755	53	2740	3075
MSTRG.434.1	3445	676	0.41288	8.52875	1	1	coding	coding	0.829914	107	2035	3445
MSTRG.435.1	1788	322	0.33625	8.85297	1	0.99952	coding	coding	0.796001	572	1555	1788
MSTRG.435.2	1805	433	0.44292	7.73273	1	1	coding	coding	0.823094	284	1582	1805
MSTRG.436.1	592	39	0.35933	6.51178	1	0.0101106	noncoding	noncoding	-0.309013	116	316	592
MSTRG.437.1	642	47	0.42452	6.08234	1	0.0301109	noncoding	coding	0.677964	2	280	642
MSTRG.438.1	1824	407	0.35394	7.31866	1	1	coding	coding	0.791591	291	1589	1824
MSTRG.438.2	1950	407	0.3315	7.31866	1	0.999998	coding	coding	0.791591	287	1585	1950
MSTRG.439.1	495	99	0.4247	12.3602	1	0.246264	noncoding	coding	0.709091	113	478	495
MSTRG.440.1	1237	293	0.42175	8.31586	1	0.999974	coding	coding	0.750151	3	899	1237
MSTRG.441.1	574	82	0.45273	5.36188	-1	0.041102	noncoding	coding	0.652649	357	572	574
MSTRG.442.1	540	52	0.39179	12.0986	1	0.034733	noncoding	coding	0.657622	43	540	540
MSTRG.443.1	2323	48	0.37325	7.83588	1	0.017763	noncoding	noncoding	-0.359479	1944	1982	2323
MSTRG.443.2	1158	47	0.41191	4.58429	1	0.0551945	noncoding	coding	0.6124	339	464	1158
MSTRG.443.3	1051	48	0.36361	7.83588	1	0.0165634	noncoding	noncoding	-0.359479	686	724	1051
MSTRG.443.4	1129	48	0.3567	7.83588	1	0.0158349	noncoding	noncoding	-0.359479	750	788	1129
MSTRG.444.1	393	110	0.43079	12.3437	-1	0.218619	noncoding	coding	0.727522	3	332	393
MSTRG.445.1	969	306	0.4259	6.93854	1	0.999996	coding	coding	0.809983	3	917	969
MSTRG.445.2	1290	230	0.45656	6.85883	1	0.999777	coding	coding	0.795735	111	869	1290
MSTRG.446.1	2446	85	0.46145	10.9719	1	0.432576	noncoding	coding	0.813853	242	1333	2446
MSTRG.446.2	2218	85	0.44403	10.9719	1	0.33179	noncoding	coding	0.797277	242	1105	2218
MSTRG.447.1	664	201	0.42755	6.76141	-1	0.196315	noncoding	coding	0.786539	7	663	664
MSTRG.447.2	655	202	0.42451	6.76141	-1	0.195943	noncoding	coding	0.783964	9	653	655
MSTRG.447.3	388	128	0.42289	5.47919	-1	0.0744072	noncoding	coding	0.745075	3	386	388
MSTRG.447.4	1210	230	0.47501	6.85883	1	0.999814	coding	coding	0.795924	38	787	1210
MSTRG.447.5	982	154	0.46596	6.74677	1	0.973277	coding	coding	0.765926	38	559	982
MSTRG.448.1	2254	146	0.4495	4.29218	1	0.988206	coding	coding	0.818237	274	1335	2254
MSTRG.448.2	1995	146	0.44554	4.29218	1	0.988091	coding	coding	0.800827	274	1107	1995
MSTRG.448.3	1802	83	0.43543	11.1785	1	0.265486	noncoding	coding	0.765571	274	879	1802
MSTRG.448.4	1792	83	0.45593	11.1785	1	0.367904	noncoding	coding	0.769889	264	869	1792
MSTRG.449.1	1104	337	0.45602	4.91339	-1	0.85178	coding	coding	0.807097	33	1103	1104
MSTRG.450.1	1713	439	0.43901	5.57025	1	1	coding	coding	0.8173	1	1314	1713
MSTRG.451.1	2951	159	0.29455	10.5593	1	0.32151	noncoding	coding	0.670398	771	1103	2951
MSTRG.452.1	783	124	0.4208	9.659	1	0.693359	coding	coding	0.681096	358	726	783
MSTRG.453.1	939	176	0.41616	8.56403	-1	0.171074	noncoding	coding	0.762271	394	936	939
MSTRG.453.2	942	176	0.41616	8.56403	-1	0.171074	noncoding	coding	0.762271	397	939	942
MSTRG.454.1	1960	354	0.3923	9.50421	1	0.999989	coding	coding	0.800224	21	1436	1960
MSTRG.455.1	435	90	0.40055	10.4528	1	0.216221	noncoding	noncoding	-0.326424	222	380	435
MSTRG.456.1	625	36	0.46653	11.7114	1	0.0658537	noncoding	noncoding	-0.38	208	279	625
MSTRG.457.1	583	124	0.45371	7.72443	1	0.810073	coding	coding	0.695917	132	431	583
MSTRG.458.1	2333	510	0.43882	9.41449	1	1	coding
MSTRG.458.2	2431	511	0.43882	9.41449	1	1	coding
MSTRG.459.1	958	123	0.44314	11.3891	1	0.735	coding	coding	0.690364	9	530	958
MSTRG.460.1	215	41	0.44937	9.4931	-1	0.0618283	noncoding	coding	0.659645	1	213	215
MSTRG.461.1	836	91	0.40606	9.51532	1	0.236064	noncoding	coding	0.71873	27	305	836
MSTRG.462.1	1325	90	0.28647	8.65704	1	0.0646579	noncoding	coding	0.677086	904	1323	1325
MSTRG.463.1	774	176	0.38791	9.98651	1	0.922909	coding	coding	0.738824	77	619	774
MSTRG.464.1	904	127	0.39238	9.83392	1	0.582311	coding	coding	0.688304	191	442	904
MSTRG.465.1	448	30	0.39128	4.41229	1	0.0166959	noncoding	noncoding	-0.406212	7	75	448
MSTRG.466.1	516	79	0.46434	9.29865	1	0.303211	noncoding	noncoding	-0.339017	57	149	516
MSTRG.467.1	1183	189	0.38655	9.60699	1	0.959163	coding	coding	0.68259	18	614	1183
MSTRG.468.1	1678	349	0.44232	7.17328	1	1	coding	coding	0.813127	215	1261	1678
MSTRG.469.1	662	96	0.34314	10.0246	1	0.131348	noncoding	noncoding	-0.360164	316	609	662
MSTRG.470.1	496	87	0.42387	9.37592	-1	0.0970025	noncoding	noncoding	-0.313853	210	476	496
MSTRG.471.1	2540	591	0.42747	6.91071	1	1	coding	coding	0.824554	371	2122	2540
MSTRG.472.1	582	169	0.42176	5.64911	-1	0.13488	noncoding	coding	0.733031	60	578	582
MSTRG.473.1	586	165	0.41515	5.4151	-1	0.125936	noncoding	coding	0.736909	17	586	586
MSTRG.474.1	575	57	0.48897	9.49518	1	0.171111	noncoding	coding	0.727575	4	384	575
MSTRG.474.2	2733	636	0.45713	6.04645	1	1	coding	coding	0.845337	66	2120	2733
MSTRG.475.1	3208	775	0.45308	5.18024	1	1	coding	coding	0.864697	188	2527	3208
MSTRG.476.1	1146	259	0.45861	5.23798	1	0.999989	coding	coding	0.802139	95	868	1146
MSTRG.477.1	942	274	0.4567	5.43903	1	0.999995	coding	coding	0.717595	113	898	942
MSTRG.478.1	567	183	0.45667	5.52094	-1	0.20941	noncoding	coding	0.730961	3	566	567
MSTRG.479.1	1895	396	0.35301	9.15594	1	0.99999	coding	coding	0.791561	251	1672	1895
MSTRG.480.1	325	0	0.30505	0	-1	4.84274e-07	noncoding	noncoding	-0.336883	79	306	325
MSTRG.480.2	2018	324	0.37971	8.49493	1	0.999967	coding	coding	0.771827	442	1731	2018
MSTRG.481.1	945	157	0.40208	6.90851	1	0.939445	coding	coding	0.730034	27	614	945
MSTRG.482.1	4107	1035	0.48973	5.31671	1	1	coding	coding	0.875995	44	3541	4107
MSTRG.482.2	4102	830	0.45883	5.4765	1	1	coding	coding	0.865626	74	2911	4102
MSTRG.482.3	4072	829	0.45883	5.4765	1	1	coding	coding	0.865343	61	2895	4072
MSTRG.482.4	4148	1034	0.48289	5.31671	1	1	coding	coding	0.875735	74	3568	4148
MSTRG.482.5	4145	1033	0.48289	5.31671	1	1	coding	coding	0.875539	74	3565	4145
MSTRG.483.1	1445	188	0.39066	8.81415	1	0.971196	coding	coding	0.776642	1	798	1445
MSTRG.483.2	1453	110	0.36431	7.67987	1	0.302386	noncoding	coding	0.730853	1	564	1453
MSTRG.484.1	5831	1692	0.46053	5.3808	1	1	coding	coding	0.881358	126	5198	5831
MSTRG.485.1	2885	350	0.41958	5.67694	1	1	coding
MSTRG.486.1	337	56	0.29034	10.6428	-1	0.178184	noncoding	noncoding	-0.373199	174	335	337
MSTRG.487.1	350	69	0.39649	11.7009	-1	0.179199	noncoding	coding	0.702907	8	325	350
MSTRG.488.1	1557	329	0.42063	7.15741	1	0.999999	coding	coding	0.773224	141	1256	1557
MSTRG.489.1	2412	776	0.42218	7.49579	-1	0.99776	coding	coding	0.84127	111	2411	2412
MSTRG.490.1	756	222	0.45347	4.79865	1	0.999902	coding	coding	0.768209	4	684	756
MSTRG.491.1	584	48	0.39972	5.07587	1	0.0390695	noncoding	noncoding	-0.368709	357	479	584
MSTRG.491.2	551	142	0.41054	9.43304	1	0.823068	coding	coding	0.733021	1	489	551
MSTRG.491.3	546	168	0.46946	9.52008	-1	0.240907	noncoding	coding	0.728971	32	514	546
MSTRG.491.4	1596	268	0.35723	9.57526	1	0.99668	coding	coding	0.764468	383	1153	1596
MSTRG.492.1	776	127	0.38954	10.6397	1	0.532452	coding	coding	0.700621	6	587	776
MSTRG.493.1	4296	230	0.38929	9.73566	1	0.994317	coding	noncoding	-0.285396	123	368	4296
MSTRG.494.1	705	50	0.39191	5.33771	1	0.0358824	noncoding	noncoding	-0.369432	57	191	705
MSTRG.494.2	1711	119	0.308	11.9307	1	0.113158	noncoding	coding	0.69781	1376	1705	1711
MSTRG.495.1	379	75	0.46403	12.256	-1	0.210931	noncoding	coding	0.714121	134	271	379
MSTRG.496.1	921	122	0.40431	10.4028	1	0.568805	coding	coding	0.722379	253	702	921
MSTRG.497.1	876	70	0.34253	11.8599	1	0.0473907	noncoding	noncoding	-0.296383	60	419	876
MSTRG.498.1	2148	487	0.47037	6.43207	1	1	coding	coding	0.839242	252	1745	2148
MSTRG.498.2	2236	498	0.47513	7.55988	1	1	coding	coding	0.838881	166	1659	2236
MSTRG.499.1	787	173	0.39412	9.56622	1	0.934102	coding	coding	0.730554	1	519	787
MSTRG.500.1	3163	778	0.46742	6.4118	1	1	coding	coding	0.861395	33	2792	3163
MSTRG.500.2	3352	922	0.46302	6.81964	1	1	coding	coding	0.863378	175	3024	3352
MSTRG.501.1	1249	71	0.37248	7.87921	1	0.0574957	noncoding	coding	0.709998	212	1153	1249
MSTRG.502.1	1622	278	0.3539	9.4101	1	0.9978	coding	coding	0.79455	482	1288	1622
MSTRG.503.1	403	122	0.41707	9.25519	-1	0.126811	noncoding	coding	0.741859	22	402	403
MSTRG.503.2	2938	717	0.44715	4.83978	1	1	coding	coding	0.878063	49	2478	2938
MSTRG.504.1	1688	241	0.41183	9.26617	1	0.998874	coding	coding	0.763009	371	1189	1688
MSTRG.504.2	1677	243	0.40567	9.26617	1	0.998734	coding	coding	0.77446	165	1178	1677
MSTRG.505.1	359	11	0.41614	5.27496	1	0.00372957	noncoding	noncoding	-0.312947	1	243	359
MSTRG.505.2	425	16	0.28324	3.57428	-1	0.0255039	noncoding	noncoding	-0.310543	188	424	425
MSTRG.506.1	324	104	0.4119	4.66473	-1	0.0512864	noncoding	coding	0.729156	7	324	324
MSTRG.507.1	2173	416	0.40383	6.86652	1	1	coding	coding	0.817378	239	1768	2173
MSTRG.508.1	822	221	0.47354	5.89618	1	0.999772	coding	coding	0.76503	23	739	822
MSTRG.509.1	2028	83	0.33694	9.69037	1	0.0771297	noncoding	noncoding	-0.323739	3	245	2028
MSTRG.510.1	5294	374	0.31185	11.8074	1	0.981833	coding
MSTRG.511.1	1872	114	0.3462	7.96747	1	0.274027	noncoding	coding	0.661681	1644	1814	1872
MSTRG.512.1	852	113	0.42436	9.89764	1	0.578111	coding	coding	0.731156	458	850	852
MSTRG.513.1	5320	871	0.39222	5.00995	1	1	coding	coding	0.857061	1521	4241	5320
MSTRG.513.2	5623	1134	0.40608	5.23761	1	1	coding	coding	0.868727	1748	5236	5623
MSTRG.513.3	5698	1664	0.46208	5.59674	1	1	coding	coding	0.892927	39	5303	5698
MSTRG.514.1	992	106	0.34182	11.0049	1	0.161725	noncoding	coding	0.751696	34	447	992
MSTRG.515.1	1055	188	0.37475	5.01996	1	0.995205	coding	coding	0.770036	3	572	1055
MSTRG.516.1	1373	204	0.38351	7.76324	1	0.990192	coding	coding	0.736461	210	827	1373
MSTRG.517.1	409	43	0.34236	8.70978	1	0.0135722	noncoding	noncoding	-0.357874	4	105	409
MSTRG.517.2	2331	486	0.3868	9.19525	1	1	coding	coding	0.813744	202	1671	2331
MSTRG.518.1	3781	814	0.47698	8.25031	1	1	coding	coding	0.859575	801	3497	3781
MSTRG.518.2	3777	1022	0.49644	6.33173	1	1	coding	coding	0.870482	379	3639	3777
MSTRG.518.3	3676	991	0.48638	6.25482	1	1	coding	coding	0.868731	320	3487	3676
MSTRG.518.4	4288	1022	0.47868	6.33173	1	1	coding	coding	0.869704	756	4004	4288
MSTRG.519.1	240	0	0.34453	0	-1	9.7207e-07	noncoding	noncoding	-0.280004	6	239	240
MSTRG.520.1	579	42	0.34463	4.02911	1	0.0297256	noncoding	coding	0.744479	2	577	579
MSTRG.521.1	237	25	0.39327	6.01666	1	0.00606396	noncoding	noncoding	-0.515986	21	107	237
MSTRG.522.1	363	105	0.47899	3.92365	-1	0.116348	noncoding	coding	0.68689	11	358	363
MSTRG.523.1	3422	903	0.43442	9.29083	1	1	coding	coding	0.825718	21	2837	3422
MSTRG.524.1	1168	141	0.4144	9.67804	1	0.824385	coding	coding	0.758827	2	577	1168
MSTRG.525.1	1822	130	0.43936	11.6422	1	0.75328	coding	coding	0.835223	55	1041	1822
MSTRG.525.2	1779	130	0.46088	11.6422	1	0.856252	coding	coding	0.830194	152	1030	1779
MSTRG.526.1	1682	352	0.4135	5.42767	1	1	coding	coding	0.790719	476	1300	1682
MSTRG.527.1	1477	477	0.44845	6.05304	-1	0.968794	coding	coding	0.810105	6	1475	1477
MSTRG.528.1	783	201	0.45705	11.8159	1	0.992707	coding	noncoding	-0.289379	73	651	783
MSTRG.529.1	837	108	0.48572	10.5689	1	0.833246	coding	coding	0.725246	80	445	837
MSTRG.530.1	818	101	0.38165	11.1874	1	0.222152	noncoding	noncoding	-0.328991	62	232	818
MSTRG.530.2	1007	82	0.33107	10.6082	1	0.0736193	noncoding	noncoding	-0.328991	79	249	1007
MSTRG.530.3	1353	101	0.29816	11.1874	1	0.0896313	noncoding	noncoding	-0.328991	279	449	1353
MSTRG.530.4	1397	82	0.32475	10.6082	1	0.0698736	noncoding	noncoding	-0.328991	279	449	1397
MSTRG.531.1	2124	121	0.32142	5.17865	1	0.556255	coding	coding	0.739728	847	1461	2124
MSTRG.531.2	1823	249	0.38234	8.39349	1	0.998687	coding	coding	0.772601	215	1150	1823
MSTRG.532.1	1468	241	0.4507	5.36761	1	0.999956	coding	coding	0.794478	104	904	1468
MSTRG.533.1	761	70	0.39679	5.32025	1	0.124969	noncoding	coding	0.677401	123	587	761
MSTRG.534.1	4248	171	0.28642	6.27582	1	0.823264	coding	coding	0.670627	3431	3856	4248
MSTRG.534.2	1189	80	0.36891	9.89886	1	0.0981041	noncoding	coding	0.695042	545	904	1189
MSTRG.535.1	1547	180	0.4124	8.63031	1	0.977047	coding	coding	0.686286	701	1318	1547
MSTRG.535.2	1625	338	0.41212	9.32635	1	0.999993	coding	coding	0.72746	302	1327	1625
MSTRG.536.1	884	190	0.44803	9.80902	-1	0.280036	noncoding	coding	0.74741	377	880	884
MSTRG.537.1	3770	1036	0.46578	8.50592	1	1	coding	coding	0.870487	37	3393	3770
MSTRG.538.1	3388	905	0.46594	6.46112	1	1	coding	coding	0.848122	139	2835	3388
MSTRG.539.1	1985	51	0.28058	9.62115	1	0.0222563	noncoding	noncoding	-0.288686	494	790	1985
MSTRG.540.1	1985	113	0.28743	11.2536	1	0.105702	noncoding	coding	0.677566	869	1441	1985
MSTRG.540.2	619	28	0.31258	8.02008	1	0.00600126	noncoding	noncoding	-0.311825	159	431	619
MSTRG.541.1	698	39	0.37016	6.81464	1	0.0104562	noncoding	noncoding	-0.30145	255	443	698
MSTRG.542.1	1641	270	0.38647	7.57098	1	0.999795	coding	coding	0.667352	218	871	1641
MSTRG.542.2	1657	180	0.33913	8.71368	1	0.848693	coding	coding	0.65714	697	987	1657
MSTRG.542.3	1967	227	0.35655	6.65594	1	0.996845	coding	coding	0.670319	639	1295	1967
MSTRG.543.1	3920	469	0.45376	7.04413	1	1	coding	coding	0.854223	332	3574	3920
MSTRG.544.1	583	50	0.39281	7.69757	1	0.0230652	noncoding	noncoding	-0.453443	382	420	583
MSTRG.545.1	588	45	0.35656	4.55658	1	0.0283105	noncoding	noncoding	-0.397118	411	512	588
MSTRG.545.2	1213	277	0.4776	9.18134	1	0.999984	coding	coding	0.737526	197	1045	1213
MSTRG.546.1	1477	370	0.41667	9.38092	1	0.999999	coding	coding	0.789748	59	1186	1477
MSTRG.547.1	1738	167	0.41824	7.89594	1	0.965961	coding	coding	0.758194	1126	1554	1738
MSTRG.547.2	1318	324	0.47967	9.24347	1	0.999999	coding	coding	0.815239	79	1056	1318
MSTRG.547.3	1329	254	0.42328	9.59039	1	0.999554	coding	coding	0.79974	369	1145	1329
MSTRG.547.4	1573	409	0.46063	9.51556	1	1	coding	coding	0.825048	28	1311	1573
MSTRG.548.1	2465	437	0.4035	9.36273	1	1	coding	coding	0.821761	9	2321	2465
MSTRG.549.1	2101	307	0.45945	6.20709	1	0.999999	coding	coding	0.813109	522	1799	2101
MSTRG.550.1	2021	423	0.3944	4.67401	1	1	coding	coding	0.80886	513	1781	2021
MSTRG.551.1	235	18	0.3936	9.49664	-1	0.0692667	noncoding	noncoding	-0.377134	1	57	235
MSTRG.552.1	272	86	0.41313	9.03839	-1	0.0861582	noncoding	noncoding	-0.327301	2	265	272
MSTRG.553.1	407	81	0.36644	8.84198	1	0.0907702	noncoding	noncoding	-0.452678	311	376	407
MSTRG.554.1	214	61	0.38809	5.5368	-1	0.0252414	noncoding	noncoding	-0.494892	146	175	214
MSTRG.555.1	217	23	0.41128	8.02338	1	0.00617397	noncoding	noncoding	-0.398119	3	140	217
MSTRG.556.1	686	102	0.34496	8.63324	1	0.165695	noncoding	noncoding	-0.328942	276	410	686
MSTRG.557.1	265	54	0.41241	10.1276	-1	0.105515	noncoding	noncoding	-0.295992	1	171	265
MSTRG.558.1	1408	195	0.36139	10.9935	1	0.876104	coding	coding	0.771665	726	1352	1408
MSTRG.559.1	1336	175	0.33712	10.5219	1	0.685399	coding	coding	0.695239	743	1045	1336
MSTRG.559.2	1162	178	0.33227	11.4499	1	0.553314	coding	coding	0.698483	534	905	1162
MSTRG.560.1	310	50	0.3275	4.85651	1	0.0286295	noncoding	noncoding	-0.341928	56	199	310
MSTRG.560.2	295	44	0.33733	4.85651	1	0.0207211	noncoding	noncoding	-0.354552	59	184	295
MSTRG.561.1	458	51	0.38668	8.63263	1	0.0261971	noncoding	noncoding	-0.39088	234	362	458
MSTRG.562.1	545	145	0.46351	9.69196	-1	0.198395	noncoding	coding	0.717938	53	544	545
MSTRG.563.1	428	92	0.38936	8.51971	1	0.190329	noncoding	coding	0.702999	62	379	428
MSTRG.564.1	7666	589	0.40626	8.80878	1	1	coding	coding	0.837743	219	3629	7666
MSTRG.565.1	1300	230	0.43483	8.70319	1	0.999244	coding	coding	0.768677	148	780	1300
MSTRG.566.1	848	244	0.44466	5.45831	1	0.999959	coding	coding	0.75618	3	677	848
MSTRG.566.2	1142	214	0.40774	5.73663	1	0.999255	coding	coding	0.746065	19	690	1142
MSTRG.567.1	403	46	0.36131	10.1913	1	0.0244414	noncoding	noncoding	-0.377555	161	229	403
MSTRG.568.1	5743	684	0.40684	9.11798	1	1	coding	coding	0.742254	2397	4271	5743
MSTRG.569.1	7853	505	0.26982	6.11432	1	1	coding	coding	0.8087	6205	7722	7853
MSTRG.570.1	889	177	0.31717	9.29877	1	0.68759	coding	coding	0.735086	157	714	889
MSTRG.570.2	894	99	0.38581	6.56281	1	0.301614	noncoding	coding	0.740377	177	719	894
MSTRG.571.1	1448	426	0.41939	5.89899	-1	0.900431	coding	coding	0.807228	95	1441	1448
MSTRG.572.1	222	15	0.45495	9.49664	-1	0.0457711	noncoding	noncoding	-0.347281	103	222	222
MSTRG.572.2	224	15	0.42847	9.49664	-1	0.051742	noncoding	coding	0.667467	7	222	224
MSTRG.573.1	1547	454	0.45349	6.29352	1	1	coding	coding	0.813335	26	1393	1547
MSTRG.574.1	3287	86	0.30897	8.33856	1	0.0634069	noncoding	coding	0.6969	100	516	3287
MSTRG.575.1	325	54	0.38296	9.68842	1	0.0365831	noncoding	noncoding	-0.351394	97	243	325
MSTRG.576.1	1450	433	0.42998	5.8653	-1	0.925338	coding	coding	0.824259	72	1448	1450
MSTRG.577.1	930	147	0.42886	5.93365	1	0.956793	coding	coding	0.710076	9	572	930
MSTRG.578.1	1284	45	0.3371	11.6381	1	0.023986	noncoding	noncoding	-0.329727	746	1012	1284
MSTRG.578.2	334	45	0.40264	11.6381	1	0.0342807	noncoding	noncoding	-0.327666	5	235	334
MSTRG.579.1	2824	140	0.34863	8.33246	1	0.561093	coding	coding	0.738559	1346	2359	2824
MSTRG.580.1	1418	218	0.39846	6.58661	1	0.998592	coding	coding	0.783882	112	960	1418
MSTRG.581.1	9389	138	0.27262	9.22552	1	0.210418	noncoding
MSTRG.582.1	36224	499	0.27435	5.05988	1	1	coding
MSTRG.582.2	8277	340	0.34039	6.62579	1	0.999986	coding	coding	0.723201	6932	7573	8277
MSTRG.583.1	1986	392	0.35599	8.49152	1	0.999996	coding	coding	0.775734	261	1628	1986
MSTRG.583.2	2004	392	0.35599	8.49152	1	0.999996	coding	coding	0.77382	261	1646	2004
MSTRG.584.1	1800	406	0.42035	8.82391	1	1	coding	coding	0.7912	17	1501	1800
MSTRG.585.1	874	157	0.44946	10.56	1	0.957761	coding	coding	0.770622	40	597	874
MSTRG.586.1	1015	108	0.33626	6.64252	1	0.252674	noncoding	coding	0.725304	2	589	1015
MSTRG.587.1	5195	836	0.41875	6.15961	1	1	coding	coding	0.861363	2271	4781	5195
MSTRG.588.1	597	94	0.36083	4.14215	1	0.463715	noncoding	coding	0.685086	300	563	597
MSTRG.589.1	528	69	0.36626	8.53619	1	0.0511609	noncoding	noncoding	-0.343395	196	432	528
MSTRG.589.2	1589	113	0.39598	7.66888	1	0.466592	noncoding	coding	0.755722	402	1046	1589
MSTRG.589.3	1633	113	0.42384	7.66888	1	0.582125	coding	coding	0.755722	290	934	1633
MSTRG.590.1	1572	68	0.44703	7.95819	1	0.112401	noncoding	coding	0.725681	1053	1499	1572
MSTRG.591.1	224	61	0.43192	4.67499	-1	0.0279751	noncoding	coding	0.676854	6	221	224
MSTRG.592.1	1015	319	0.45842	8.21649	1	0.999998	coding	coding	0.785175	4	969	1015
MSTRG.593.1	3135	812	0.43624	8.33441	1	1	coding	coding	0.840846	360	2714	3135
MSTRG.594.1	723	231	0.37838	9.6369	-1	0.246159	noncoding	coding	0.745937	3	716	723
MSTRG.595.1	923	200	0.47044	4.23627	1	0.999702	coding	coding	0.802098	18	728	923
MSTRG.596.1	595	64	0.43064	10.123	1	0.111535	noncoding	coding	0.676107	3	266	595
MSTRG.597.1	1751	380	0.41557	8.55841	1	1	coding	coding	0.768367	190	1593	1751
MSTRG.598.1	750	88	0.4696	4.37543	1	0.563195	coding	coding	0.755428	1	384	750
MSTRG.599.1	848	120	0.43613	4.34235	1	0.927097	coding	coding	0.776196	2	541	848
MSTRG.600.1	308	30	0.36037	7.83551	1	0.00649636	noncoding	noncoding	-0.374	201	302	308
MSTRG.600.2	4340	1359	0.47311	6.15704	1	1	coding	coding	0.885711	103	4212	4340
MSTRG.600.3	4304	1250	0.47175	6.0578	1	1	coding	coding	0.885237	193	4209	4304
MSTRG.601.1	2113	113	0.36565	8.75629	1	0.31527	noncoding	noncoding	-0.34965	1761	1952	2113
MSTRG.602.1	5125	355	0.32251	8.75665	-1	0.27151	noncoding	coding	0.792469	3841	5124	5125
MSTRG.603.1	1753	488	0.42487	8.77313	1	1	coding	coding	0.816895	13	1524	1753
MSTRG.604.1	1869	449	0.43118	6.64178	1	1	coding	coding	0.75266	89	1393	1869
MSTRG.604.2	1869	449	0.43118	6.64178	1	1	coding	coding	0.75266	89	1393	1869
MSTRG.605.1	1846	83	0.31389	8.81085	1	0.0592115	noncoding	coding	0.666561	223	447	1846
MSTRG.606.1	311	46	0.362	5.815	1	0.0179266	noncoding	noncoding	-0.539092	51	101	311
MSTRG.607.1	766	91	0.36312	9.22614	1	0.135761	noncoding	noncoding	-0.382985	260	373	766
MSTRG.608.1	2119	404	0.44517	5.07721	1	1	coding	coding	0.850149	2	1453	2119
MSTRG.608.2	2287	404	0.43158	5.07721	1	1	coding	coding	0.850149	2	1453	2287
MSTRG.609.1	439	54	0.37009	5.05219	-1	0.0223762	noncoding	coding	0.768475	145	438	439
MSTRG.610.1	341	35	0.3444	9.62482	1	0.0126137	noncoding	noncoding	-0.437365	94	156	341
MSTRG.611.1	1130	111	0.42162	9.60907	1	0.538408	coding	coding	0.721521	48	434	1130
MSTRG.612.1	1076	64	0.39314	10.5579	1	0.0706561	noncoding	noncoding	-0.324327	449	613	1076
MSTRG.613.1	719	116	0.44476	4.54706	1	0.895312	coding	coding	0.706464	123	467	719
MSTRG.614.1	1960	370	0.42852	6.66791	1	1	coding	coding	0.802005	337	1443	1960
MSTRG.615.1	1768	273	0.43045	8.72943	1	0.999924	coding	coding	0.787831	16	1008	1768
MSTRG.616.1	446	42	0.42728	9.18536	1	0.0284755	noncoding	noncoding	-0.35354	96	203	446
MSTRG.617.1	1007	284	0.42213	6.45563	1	0.999989	coding	coding	0.802667	54	944	1007
MSTRG.618.1	2296	652	0.462	6.79498	1	1	coding	coding	0.840511	79	2019	2296
MSTRG.619.1	603	180	0.40543	5.10309	-1	0.15324	noncoding	coding	0.762969	2	517	603
MSTRG.620.1	247	76	0.37992	11.7184	-1	0.181159	noncoding	noncoding	-0.332433	9	245	247
MSTRG.621.1	1604	414	0.40507	8.6767	1	1	coding	coding	0.805388	100	1221	1604
MSTRG.622.1	1209	355	0.45909	4.36053	1	1	coding	coding	0.829634	8	1111	1209
MSTRG.623.1	2933	669	0.43692	6.3045	1	1	coding	coding	0.847456	1	2496	2933
MSTRG.623.2	3028	538	0.37294	6.15387	1	1	coding	coding	0.821897	877	2586	3028
MSTRG.624.1	1570	83	0.33519	10.1025	1	0.0779216	noncoding	coding	0.669333	444	674	1570
MSTRG.625.1	963	60	0.33398	5.51971	1	0.0370547	noncoding	noncoding	-0.32271	168	410	963
MSTRG.626.1	240	27	0.37988	12.5441	-1	0.172347	noncoding	coding	0.704338	2	232	240
MSTRG.627.1	2839	829	0.42956	7.87921	1	1	coding	coding	0.839547	29	2527	2839
MSTRG.628.1	2883	141	0.44502	9.18207	1	0.909094	coding	coding	0.722313	2233	2754	2883
MSTRG.629.1	2753	643	0.38979	5.27838	1	1	coding	coding	0.8453	258	2192	2753
MSTRG.630.1	571	42	0.35416	9.99384	1	0.0191811	noncoding	noncoding	-0.38324	43	321	571
MSTRG.631.1	442	94	0.39432	8.04633	1	0.220422	noncoding	noncoding	-0.406937	23	328	442
MSTRG.632.1	777	110	0.43309	9.20709	1	0.577882	coding	coding	0.767563	84	557	777
MSTRG.633.1	216	44	0.30243	7.6651	-1	0.10947	noncoding	noncoding	-0.498887	150	200	216
MSTRG.634.1	1405	209	0.41531	8.92657	1	0.99523	coding	coding	0.783363	551	1390	1405
MSTRG.634.2	1346	420	0.40864	9.01703	1	1	coding	coding	0.813181	15	1304	1346
MSTRG.635.1	1624	375	0.46521	9.2309	1	1	coding	coding	0.806608	76	1161	1624
MSTRG.636.1	822	145	0.44795	5.57587	1	0.967164	coding	coding	0.748713	229	759	822
MSTRG.637.1	1163	156	0.46422	5.59344	1	0.984888	coding	coding	0.768394	23	874	1163
MSTRG.638.1	3300	61	0.33929	4.30524	1	0.0739121	noncoding	coding	0.651923	1018	1161	3300
MSTRG.638.2	3500	68	0.33929	7.77802	1	0.0368089	noncoding	coding	0.651923	1218	1361	3500
MSTRG.639.1	1213	201	0.44463	4.35065	1	0.999715	coding	coding	0.800287	207	815	1213
MSTRG.640.1	487	79	0.39527	10.2191	-1	0.134575	noncoding	noncoding	-0.299014	213	485	487
MSTRG.641.1	626	69	0.42067	12.2576	1	0.0867208	noncoding	noncoding	-0.291194	1	243	626
MSTRG.642.1	1015	124	0.41932	4.56854	1	0.920241	coding	coding	0.768471	173	673	1015
MSTRG.643.1	319	38	0.39999	11.3062	1	0.0261832	noncoding	noncoding	-0.341699	80	316	319
MSTRG.644.1	334	101	0.35782	9.35529	1	0.186401	noncoding	noncoding	-0.34556	51	248	334
MSTRG.645.1	1107	270	0.47463	5.64349	1	0.999993	coding	coding	0.757963	39	803	1107
MSTRG.646.1	347	16	0.4039	8.02338	1	0.00395077	noncoding	noncoding	-0.353492	93	287	347
MSTRG.647.1	560	65	0.44631	6.96576	1	0.0904215	noncoding	noncoding	-0.481588	295	333	560
MSTRG.648.1	1669	380	0.46781	9.02826	1	1	coding	coding	0.804584	319	1509	1669
MSTRG.649.1	2501	421	0.34815	8.56	1	0.999998	coding	coding	0.783968	137	1357	2501
MSTRG.649.2	2667	421	0.35435	8.56	1	0.999999	coding	coding	0.783968	125	1345	2667
MSTRG.650.1	2904	759	0.45697	6.05402	1	1	coding	coding	0.861787	276	2459	2904
MSTRG.651.1	538	19	0.38485	11.699	1	0.0109986	noncoding	coding	0.680761	329	538	538
MSTRG.652.1	607	69	0.43222	6.69635	1	0.104985	noncoding	noncoding	-0.338061	284	523	607
MSTRG.652.2	1116	147	0.34405	6.29059	1	0.784247	coding	coding	0.756372	488	1105	1116
MSTRG.653.1	1164	202	0.43572	6.30316	1	0.998623	coding	coding	0.773865	54	671	1164
MSTRG.653.2	1891	267	0.43232	5.3111	1	0.999991	coding	coding	0.801333	54	866	1891
MSTRG.654.1	1000	72	0.36026	10.7061	1	0.0685759	noncoding	coding	0.66023	202	705	1000
MSTRG.655.1	543	72	0.39828	10.6296	1	0.104519	noncoding	noncoding	-0.395079	208	300	543
MSTRG.656.1	1213	106	0.34431	4.58453	1	0.510353	coding	noncoding	-0.327779	676	984	1213
MSTRG.657.1	303	56	0.39158	7.93402	-1	0.0465218	noncoding	noncoding	-0.357208	128	301	303
MSTRG.657.2	1265	337	0.42098	7.67938	1	0.999999	coding	coding	0.783432	128	1129	1265
MSTRG.658.1	605	34	0.30041	6.21161	1	0.00852815	noncoding	noncoding	-0.382742	448	537	605
MSTRG.658.2	523	34	0.26894	6.21161	1	0.0135961	noncoding	noncoding	-0.410713	413	502	523
MSTRG.659.1	1100	111	0.42259	11.5169	1	0.468591	noncoding	coding	0.749327	299	1078	1100
MSTRG.660.1	1005	206	0.44955	8.95734	1	0.997867	coding	coding	0.744592	27	650	1005
MSTRG.661.1	971	313	0.43035	4.5921	-1	0.751021	coding	coding	0.795369	2	952	971
MSTRG.661.2	1112	342	0.43438	4.58905	-1	0.846083	coding	coding	0.805995	4	1089	1112
MSTRG.662.1	476	50	0.33343	11.61	-1	0.183628	noncoding	noncoding	-0.303572	267	449	476
MSTRG.663.1	332	94	0.37299	9.09503	-1	0.111391	noncoding	coding	0.695134	22	330	332
MSTRG.664.1	3027	841	0.45537	6.23834	1	1	coding	coding	0.863462	10	2730	3027
MSTRG.664.2	3308	856	0.4681	6.34125	1	1	coding	coding	0.864369	327	2999	3308
MSTRG.665.1	236	30	0.39067	5.94794	1	0.00823711	noncoding	noncoding	-0.404033	1	114	236
MSTRG.666.1	2356	577	0.46171	8.4184	1	1	coding	coding	0.850161	9	1874	2356
MSTRG.667.1	1003	143	0.45743	5.23773	1	0.970528	coding	coding	0.795415	5	673	1003
MSTRG.668.1	390	59	0.38805	11.4214	-1	0.171092	noncoding	noncoding	-0.347401	7	222	390
MSTRG.669.1	1376	47	0.33162	9.03363	1	0.0167159	noncoding	noncoding	-0.35509	951	1070	1376
MSTRG.670.1	502	66	0.35833	5.95673	1	0.051454	noncoding	noncoding	-0.353389	143	364	502
MSTRG.671.1	2454	518	0.4428	7.60895	1	1	coding	coding	0.82089	433	1965	2454
MSTRG.672.1	2269	593	0.40799	9.79974	1	1	coding	coding	0.830282	179	1993	2269
MSTRG.673.1	914	162	0.41785	9.87299	1	0.935352	coding	coding	0.71645	439	888	914
MSTRG.674.1	509	88	0.48322	9.54596	1	0.535119	coding	coding	0.737916	20	292	509
MSTRG.675.1	1318	277	0.48038	5.94891	1	0.999994	coding	coding	0.778892	3	893	1318
MSTRG.676.1	322	88	0.35883	12.3016	-1	0.162166	noncoding	noncoding	-0.331896	148	303	322
MSTRG.677.1	6115	1239	0.4022	6.09491	1	1	coding	coding	0.870621	617	4324	6115
MSTRG.678.1	2376	153	0.32986	9.24615	1	0.548432	coding	coding	0.666594	81	362	2376
MSTRG.679.1	422	120	0.33142	9.40826	-1	0.158798	noncoding	coding	0.684051	4	219	422
MSTRG.680.1	240	14	0.40838	9.98431	1	0.00736796	noncoding	noncoding	-0.292954	20	238	240
MSTRG.681.1	3045	113	0.33058	12.7786	1	0.0703753	noncoding	coding	0.70398	223	465	3045
MSTRG.682.1	1995	406	0.38301	8.98395	1	0.999999	coding	coding	0.801119	378	1796	1995
MSTRG.682.2	2090	406	0.38785	8.98395	1	0.999999	coding	coding	0.792793	167	1777	2090
MSTRG.683.1	3417	121	0.30492	11.9692	1	0.112326	noncoding	coding	0.713625	8	301	3417
MSTRG.684.1	2163	172	0.3489	5.97589	1	0.949985	coding	coding	0.743484	124	720	2163
MSTRG.685.1	568	80	0.36301	9.97394	1	0.0923166	noncoding	noncoding	-0.338228	7	312	568
MSTRG.686.1	236	39	0.40565	4.815	-1	0.016358	noncoding	noncoding	-0.287088	2	202	236
MSTRG.686.2	541	55	0.448	8.94989	1	0.0696504	noncoding	coding	0.674162	2	217	541
MSTRG.686.3	772	102	0.44421	4.82733	1	0.725891	coding	coding	0.726428	2	391	772
MSTRG.686.4	824	133	0.44626	8.78741	1	0.86621	coding	coding	0.721021	45	443	824
MSTRG.687.1	1724	481	0.46473	4.99017	1	1	coding	coding	0.848428	57	1469	1724
MSTRG.687.2	2007	461	0.46555	4.85236	1	1	coding	coding	0.848984	261	1685	2007
MSTRG.688.1	677	64	0.44252	9.9129	1	0.128953	noncoding	coding	0.724616	129	380	677
MSTRG.689.1	1041	92	0.34394	9.65082	1	0.114609	noncoding	coding	0.696368	565	867	1041
MSTRG.690.1	5417	283	0.3569	4.28607	1	0.99999	coding	coding	0.771139	1680	2888	5417
MSTRG.691.1	5473	102	0.33915	5.40619	1	0.312126	noncoding	coding	0.794381	4829	5446	5473
MSTRG.692.1	1260	302	0.43868	6.53693	1	0.999998	coding	coding	0.768911	282	986	1260
MSTRG.693.1	582	139	0.4226	10.1064	1	0.829965	coding	coding	0.753645	73	573	582
MSTRG.694.1	366	0	0.41634	0	-1	0.00997551	noncoding	noncoding	-0.317878	175	342	366
MSTRG.694.2	531	24	0.42177	8.841	1	0.00905273	noncoding	noncoding	-0.309298	180	365	531
MSTRG.695.1	305	36	0.34614	11.5894	1	0.0185627	noncoding	noncoding	-0.349122	2	100	305
MSTRG.696.1	296	96	0.45791	4.90961	-1	0.0597856	noncoding	coding	0.682619	4	285	296
MSTRG.697.1	299	14	0.34883	5.27496	1	0.00311693	noncoding	noncoding	-0.474567	237	299	299
MSTRG.698.1	644	111	0.38386	5.6131	-1	0.0531027	noncoding	coding	0.734109	169	624	644
MSTRG.699.1	387	63	0.46971	4.95013	-1	0.0344481	noncoding	noncoding	-0.361932	33	164	387
MSTRG.700.1	1081	176	0.42343	5.96674	1	0.992636	coding	coding	0.788911	1	801	1081
MSTRG.701.1	2709	149	0.31136	9.78461	1	0.379323	noncoding	coding	0.710719	2276	2683	2709
MSTRG.702.1	1572	492	0.47488	7.27887	-1	0.97078	coding	coding	0.815452	13	1572	1572
MSTRG.703.1	852	153	0.40739	9.25507	1	0.886849	coding	coding	0.652758	206	532	852
MSTRG.704.1	280	86	0.45101	11.0065	-1	0.175754	noncoding	noncoding	-0.369724	162	245	280
MSTRG.704.2	595	130	0.36619	6.88763	1	0.620731	coding	noncoding	-0.330956	124	453	595
MSTRG.705.1	570	139	0.42434	10.0817	1	0.836533	coding	coding	0.757621	76	540	570
MSTRG.706.1	670	108	0.37443	8.30365	1	0.300204	noncoding	noncoding	-0.33167	427	609	670
MSTRG.707.1	1045	116	0.32624	9.17035	1	0.209318	noncoding	noncoding	-0.281344	64	468	1045
MSTRG.708.1	2687	586	0.4611	6.37567	1	1	coding	coding	0.837786	4	2019	2687
MSTRG.709.1	1454	402	0.43702	8.91046	1	1	coding	coding	0.823959	2	1264	1454
MSTRG.710.1	1406	123	0.46033	6.15704	1	0.849114	coding	coding	0.777215	2	1084	1406
MSTRG.710.2	1865	354	0.45511	5.85565	1	1	coding	coding	0.807757	2	1462	1865
MSTRG.711.1	2229	247	0.31353	9.09662	1	0.966168	coding	coding	0.776171	8	934	2229
MSTRG.712.1	843	138	0.40463	10.7055	1	0.721556	coding	coding	0.752358	49	522	843
MSTRG.713.1	1475	466	0.43996	6.27985	-1	0.950977	coding	coding	0.812872	76	1377	1475
MSTRG.713.2	1491	162	0.41843	9.76923	1	0.93765	coding	coding	0.796267	455	1393	1491
MSTRG.713.3	1695	508	0.42416	6.60187	1	1	coding	coding	0.814077	53	1360	1695
MSTRG.714.1	1800	77	0.37206	9.67255	-1	0.123271	noncoding	noncoding	-0.338743	775	936	1800
MSTRG.715.1	725	120	0.40534	8.95575	1	0.576621	coding	coding	0.676219	299	655	725
MSTRG.716.1	845	124	0.46294	4.57233	-1	0.112472	noncoding	coding	0.729376	474	845	845
MSTRG.717.1	1745	255	0.49032	6.19574	1	0.99997	coding	coding	0.745082	191	1042	1745
MSTRG.718.1	503	6	0.45894	8.34467	1	0.00369164	noncoding	coding	0.715756	2	499	503
MSTRG.719.1	269	43	0.42942	11.0004	-1	0.131576	noncoding	noncoding	-0.361875	9	191	269
MSTRG.720.1	1155	285	0.46295	9.45148	1	0.999982	coding	coding	0.791228	133	873	1155
MSTRG.721.1	1024	111	0.33369	8.7912	1	0.198783	noncoding	coding	0.716468	65	676	1024
MSTRG.722.1	1652	401	0.47606	7.0351	1	1	coding	coding	0.822233	20	1312	1652
MSTRG.723.1	1256	53	0.34597	11.0086	1	0.0322206	noncoding	noncoding	-0.345751	832	960	1256
MSTRG.724.1	335	12	0.45273	9.99249	1	0.0106898	noncoding	noncoding	-0.370883	2	124	335
MSTRG.725.1	1247	142	0.4006	7.71246	1	0.831726	coding	noncoding	-0.318838	212	400	1247
MSTRG.726.1	2282	202	0.31458	12.0344	1	0.46417	noncoding	coding	0.774882	43	1110	2282
MSTRG.727.1	577	125	0.4198	5.71429	-1	0.0689516	noncoding	coding	0.753838	161	577	577
MSTRG.728.1	311	88	0.30709	10.4153	-1	0.170699	noncoding	noncoding	-0.352177	79	204	311
MSTRG.729.1	365	101	0.39392	7.84113	-1	0.0703682	noncoding	coding	0.591732	3	326	365
MSTRG.730.1	1212	84	0.37031	7.67462	1	0.106554	noncoding	coding	0.658387	316	753	1212
MSTRG.731.1	4691	503	0.35965	6.04706	1	1	coding	coding	0.830263	2404	4047	4691
MSTRG.732.1	727	81	0.37723	12.1306	1	0.0785905	noncoding	coding	0.709958	170	520	727
MSTRG.733.1	2134	559	0.45119	5.96796	1	1	coding	coding	0.831387	20	1954	2134
MSTRG.734.1	1259	223	0.4392	8.39423	1	0.999103	coding	coding	0.649224	2	379	1259
MSTRG.734.2	1435	222	0.41926	8.39423	1	0.998331	coding	coding	0.649224	25	402	1435
MSTRG.735.1	946	38	0.36277	8.80695	1	0.0121539	noncoding	coding	0.642502	57	341	946
MSTRG.735.2	993	38	0.34188	8.80695	1	0.0111564	noncoding	coding	0.642502	16	300	993
MSTRG.735.3	1045	38	0.35973	8.80695	1	0.0119699	noncoding	coding	0.642502	57	341	1045
MSTRG.736.1	748	217	0.46372	7.80292	-1	0.285231	noncoding	coding	0.746761	100	744	748
MSTRG.737.1	452	85	0.34975	8.14093	1	0.0875359	noncoding	noncoding	-0.326534	221	445	452
MSTRG.738.1	4296	208	0.31345	9.65192	1	0.836743	coding	coding	0.690977	3176	3787	4296
MSTRG.738.2	2122	209	0.39425	9.65192	1	0.987459	coding	coding	0.693246	1293	1907	2122
MSTRG.738.3	2153	209	0.35444	9.65192	1	0.952647	coding	coding	0.693246	1306	1920	2153
MSTRG.738.4	1715	209	0.3864	9.65192	1	0.983728	coding	coding	0.693701	592	1206	1715
MSTRG.738.5	1434	209	0.35036	9.65192	1	0.945786	coding	coding	0.693246	311	925	1434
MSTRG.738.6	1862	209	0.33739	9.65192	1	0.921475	coding	coding	0.689415	748	1353	1862
MSTRG.739.1	1573	142	0.29843	9.00238	1	0.312113	noncoding	coding	0.721666	734	1426	1573
MSTRG.739.2	1679	128	0.31117	11.6025	1	0.16091	noncoding	coding	0.715552	940	1485	1679
MSTRG.739.3	1445	109	0.30431	10.8978	1	0.117818	noncoding	coding	0.731659	236	721	1445
MSTRG.739.4	1522	142	0.34099	9.00238	1	0.5097	coding	coding	0.731659	288	773	1522
MSTRG.739.5	1340	109	0.30431	10.8978	1	0.117818	noncoding	noncoding	-0.273289	240	740	1340
MSTRG.739.6	1471	128	0.32903	11.6025	1	0.200998	noncoding	coding	0.705148	288	1178	1471
MSTRG.739.7	1484	142	0.33026	9.00238	1	0.453436	noncoding	coding	0.740122	358	1182	1484
MSTRG.740.1	1468	41	0.33221	9.039	1	0.0131359	noncoding	coding	0.659952	662	871	1468
MSTRG.740.2	774	78	0.40599	10.1092	1	0.14499	noncoding	coding	0.667168	64	285	774
MSTRG.741.1	1010	45	0.29772	4.74811	1	0.0273937	noncoding	noncoding	-0.350812	477	734	1010
MSTRG.742.1	7264	1643	0.40811	6.03864	1	1	coding	coding	0.872724	42	5063	7264
MSTRG.743.1	1351	348	0.45251	5.13446	1	1	coding	coding	0.815349	115	1185	1351
MSTRG.744.1	4466	668	0.42199	8.52472	1	1	coding	coding	0.84617	61	1980	4466
MSTRG.745.1	2980	625	0.44524	5.26544	1	1	coding	coding	0.828805	2	1966	2980
MSTRG.746.1	589	64	0.45731	8.83734	1	0.122867	noncoding	noncoding	-0.403312	2	178	589
MSTRG.747.1	375	43	0.42917	10.056	-1	0.0884788	noncoding	noncoding	-0.355955	211	366	375
MSTRG.748.1	512	32	0.43012	8.63153	1	0.0143128	noncoding	noncoding	-0.412339	385	450	512
MSTRG.749.1	895	187	0.46563	4.34906	1	0.999234	coding	coding	0.77478	213	782	895
MSTRG.749.2	2654	761	0.46962	6.15106	1	1	coding	coding	0.861199	21	2474	2654
MSTRG.750.1	1655	285	0.417	5.93695	1	0.999993	coding	coding	0.824857	1	1128	1655
MSTRG.751.1	804	240	0.43283	8.59357	-1	0.321749	noncoding	coding	0.774696	105	737	804
MSTRG.752.1	440	90	0.32456	9.65533	1	0.0870642	noncoding	noncoding	-0.339735	87	254	440
MSTRG.753.1	324	27	0.40968	6.51532	1	0.00703087	noncoding	noncoding	-0.389729	174	320	324
MSTRG.754.1	1886	269	0.38428	9.6452	1	0.998963	coding	coding	0.778383	177	974	1886
MSTRG.755.1	564	15	0.43796	9.10223	1	0.00709066	noncoding	coding	0.719488	2	331	564
MSTRG.756.1	1005	170	0.47225	7.78204	1	0.989605	coding	coding	0.742238	179	679	1005
MSTRG.757.1	2987	125	0.38462	5.12775	1	0.817657	coding	coding	0.776813	2129	2716	2987
MSTRG.758.1	1190	214	0.40833	5.2536	1	0.999516	coding	coding	0.805898	140	784	1190
MSTRG.758.2	994	186	0.41285	4.69159	1	0.998331	coding	coding	0.794004	137	697	994
MSTRG.758.3	1151	201	0.40833	4.99786	1	0.999101	coding	coding	0.801664	140	745	1151
MSTRG.758.4	1073	175	0.41357	4.6524	1	0.996686	coding	coding	0.787329	140	667	1073
MSTRG.758.5	1112	188	0.41357	4.75336	1	0.998475	coding	coding	0.796535	140	706	1112
MSTRG.758.6	1151	201	0.40833	5.13153	1	0.998986	coding	coding	0.799165	140	745	1151
MSTRG.759.1	1857	233	0.45919	8.82404	1	0.999668	coding	coding	0.73604	18	713	1857
MSTRG.759.2	3437	233	0.40483	8.82404	1	0.998246	coding	coding	0.737581	2	730	3437
MSTRG.760.1	922	167	0.44509	6.75189	1	0.985751	coding	coding	0.785197	198	881	922
MSTRG.761.1	1126	135	0.371	10.1376	1	0.545834	coding	coding	0.76236	114	665	1126
MSTRG.762.1	2264	390	0.36793	5.72162	1	1	coding	coding	0.79583	277	1431	2264
MSTRG.762.2	2577	339	0.29783	6.26166	1	0.99993	coding	coding	0.770345	662	1744	2577
MSTRG.763.1	4251	1115	0.44719	5.79059	1	1	coding	coding	0.857785	306	3668	4251
MSTRG.764.1	2037	110	0.33851	10.1755	1	0.192579	noncoding	coding	0.655364	1470	1829	2037
MSTRG.764.2	646	78	0.36811	9.24615	1	0.0843334	noncoding	noncoding	-0.363336	136	318	646
MSTRG.765.1	271	32	0.43956	6.51361	1	0.0117737	noncoding	noncoding	-0.357333	14	211	271
MSTRG.765.2	322	53	0.37703	6.8078	1	0.0242158	noncoding	noncoding	-0.322073	3	311	322
MSTRG.765.3	300	47	0.42686	7.99896	-1	0.0350387	noncoding	noncoding	-0.345498	3	299	300
MSTRG.766.1	1576	190	0.36325	11.5413	1	0.805772	coding	coding	0.838395	99	1445	1576
MSTRG.767.1	811	124	0.37272	7.8515	-1	0.097037	noncoding	coding	0.659688	414	710	811
MSTRG.767.2	1592	354	0.49464	4.81232	1	1	coding	coding	0.793548	7	1230	1592
MSTRG.767.3	4587	243	0.36048	4.20392	1	0.999898	coding	coding	0.768077	3530	4225	4587
MSTRG.767.4	1700	325	0.39951	4.86676	1	1	coding	coding	0.786199	375	1358	1700
MSTRG.767.5	8097	325	0.36597	4.86676	1	0.999999	coding	coding	0.788876	6700	7755	8097
MSTRG.767.6	1940	391	0.43149	4.79254	1	1	coding	coding	0.798864	432	1598	1940
MSTRG.767.7	2221	558	0.4438	5.13715	1	1	coding	coding	0.815487	24	1859	2221
MSTRG.767.8	2070	325	0.4116	4.86676	1	1	coding	coding	0.786199	725	1708	2070
MSTRG.767.9	2361	325	0.37519	4.86676	1	0.999999	coding	coding	0.786199	1025	2008	2361
MSTRG.767.10	2332	325	0.37519	4.86676	1	0.999999	coding	coding	0.786199	987	1970	2332
MSTRG.768.1	1937	320	0.39092	5.64777	1	0.999999	coding	coding	0.793879	267	1247	1937
MSTRG.769.1	2407	552	0.45883	8.133	1	1	coding	coding	0.829199	4	1758	2407
MSTRG.770.1	228	41	0.4335	9.30109	-1	0.0587848	noncoding	noncoding	-0.331239	4	228	228
MSTRG.771.1	653	208	0.43103	4.38373	-1	0.323477	noncoding	coding	0.791342	9	653	653
MSTRG.772.1	885	81	0.37971	7.51898	1	0.103566	noncoding	noncoding	-0.285772	539	874	885
MSTRG.773.1	1224	124	0.40519	10.5652	1	0.588593	coding	coding	0.706432	85	372	1224
MSTRG.774.1	308	44	0.44242	5.46466	-1	0.0200173	noncoding	noncoding	-0.372227	214	306	308
MSTRG.775.1	1061	192	0.44006	9.75763	1	0.992645	coding	coding	0.78106	3	728	1061
MSTRG.776.1	2134	229	0.40842	7.82318	1	0.998823	coding	coding	0.790241	670	1707	2134
MSTRG.776.2	2266	229	0.37874	7.82318	1	0.996968	coding	coding	0.799364	646	1839	2266
MSTRG.776.3	2037	506	0.47296	5.76569	1	1	coding	coding	0.82393	125	1663	2037
MSTRG.777.1	1414	112	0.46587	9.38763	1	0.754385	coding	coding	0.78298	28	519	1414
MSTRG.778.1	535	116	0.44727	9.33502	1	0.720888	coding	coding	0.691046	43	405	535
MSTRG.779.1	448	35	0.36742	12.3011	1	0.0156402	noncoding	noncoding	-0.328087	253	441	448
MSTRG.779.2	2094	135	0.31857	12.0026	1	0.168565	noncoding	coding	0.698969	681	890	2094
MSTRG.779.3	2141	111	0.31516	12.2115	1	0.0891718	noncoding	coding	0.698969	631	840	2141
MSTRG.780.1	922	291	0.40069	4.86298	-1	0.540804	coding	coding	0.774237	131	922	922
MSTRG.781.1	969	170	0.46587	5.95844	1	0.992915	coding	coding	0.786079	60	653	969
MSTRG.781.2	1384	92	0.44889	5.7276	1	0.44808	noncoding	coding	0.736221	60	398	1384
MSTRG.782.1	2574	647	0.46914	4.66144	1	1	coding	coding	0.846443	350	2188	2574
MSTRG.783.1	2752	46	0.37351	9.30084	1	0.0214749	noncoding	noncoding	-0.320773	71	241	2752
MSTRG.784.1	1532	327	0.46415	7.10101	1	1	coding	coding	0.808891	145	1269	1532
MSTRG.784.2	1492	327	0.46031	7.10101	1	1	coding	coding	0.81127	67	1212	1492
MSTRG.784.3	3119	327	0.39375	7.10101	1	0.999996	coding	coding	0.802551	1859	2839	3119
MSTRG.785.1	686	84	0.39807	11.9171	1	0.125651	noncoding	coding	0.694189	3	335	686
MSTRG.786.1	270	69	0.36712	11.2869	-1	0.17656	noncoding	coding	0.72611	1	270	270
MSTRG.787.1	388	99	0.44999	4.55951	-1	0.0659348	noncoding	coding	0.684856	1	387	388
MSTRG.788.1	340	65	0.31766	4.35883	1	0.0849518	noncoding	noncoding	-0.322116	57	236	340
MSTRG.789.1	1702	291	0.41364	8.6297	1	0.999951	coding	coding	0.761911	233	1111	1702
MSTRG.790.1	924	154	0.48524	6.74677	1	0.974434	coding	coding	0.749749	157	624	924
MSTRG.791.1	380	93	0.4508	5.30902	-1	0.0497264	noncoding	coding	0.713471	2	373	380
MSTRG.791.2	385	89	0.45927	5.02106	-1	0.051653	noncoding	coding	0.713305	10	378	385
MSTRG.792.1	2253	66	0.35683	7.87384	1	0.0386437	noncoding	noncoding	-0.328894	35	361	2253
MSTRG.793.1	1736	169	0.36751	4.77655	1	0.984824	coding	coding	0.783637	795	1481	1736
MSTRG.793.2	1563	169	0.39978	4.77655	1	0.992749	coding	coding	0.783637	682	1368	1563
MSTRG.794.1	259	72	0.43186	11.3265	-1	0.170999	noncoding	noncoding	-0.355985	20	142	259
MSTRG.795.1	2109	509	0.48034	6.16901	1	1	coding	coding	0.826739	41	1690	2109
MSTRG.796.1	1819	351	0.4529	5.21027	1	1	coding	coding	0.803135	379	1602	1819
MSTRG.797.1	1046	152	0.44622	10.5341	1	0.940612	coding	coding	0.755573	25	603	1046
MSTRG.798.1	1718	80	0.33289	5.79938	1	0.0928892	noncoding	noncoding	-0.345044	1317	1415	1718
MSTRG.798.2	1215	74	0.35159	11.8332	1	0.0569748	noncoding	coding	0.659047	741	998	1215
MSTRG.799.1	626	75	0.37087	11.6208	1	0.0746244	noncoding	noncoding	-0.340124	215	397	626
MSTRG.800.1	290	64	0.30916	12.1463	1	0.0342821	noncoding	noncoding	-0.304986	1	288	290
MSTRG.801.1	1264	146	0.47795	11.7421	1	0.956167	coding	coding	0.769369	637	1191	1264
MSTRG.802.1	2475	643	0.47422	7.52814	1	1	coding	coding	0.821396	18	1994	2475
MSTRG.802.2	2482	643	0.47422	7.52814	1	1	coding	coding	0.821396	25	2001	2482
MSTRG.803.1	1607	342	0.48481	5.42047	1	1	coding	coding	0.828687	3	1271	1607
MSTRG.804.1	511	42	0.34998	9.68036	1	0.0173512	noncoding	noncoding	-0.344757	3	269	511
MSTRG.805.1	2147	494	0.43524	6.57367	1	1	coding	coding	0.783622	2	1495	2147
MSTRG.806.1	1771	422	0.45045	6.46857	1	1	coding	coding	0.777383	95	1468	1771
MSTRG.807.1	1412	322	0.45367	9.06854	1	0.999998	coding	coding	0.806771	53	1249	1412
MSTRG.808.1	2133	122	0.44712	12.3016	1	0.625653	coding	coding	0.789738	1156	2058	2133
MSTRG.809.1	2133	344	0.39171	6.38922	1	0.999999	coding	coding	0.76342	148	1179	2133
MSTRG.810.1	797	96	0.42164	12.0761	1	0.249663	noncoding	noncoding	-0.378993	512	661	797
MSTRG.811.1	1614	462	0.40126	8.12372	1	1	coding	coding	0.799142	2	1411	1614
MSTRG.811.2	1617	463	0.42176	8.12372	1	1	coding	coding	0.800102	2	1414	1617
MSTRG.812.1	1545	412	0.44115	5.45538	1	1	coding	coding	0.813912	4	1251	1545
MSTRG.813.1	703	99	0.40613	9.49091	1	0.317193	noncoding	coding	0.743719	39	611	703
MSTRG.814.1	372	35	0.35528	9.42889	1	0.0122953	noncoding	noncoding	-0.452181	4	54	372
MSTRG.815.1	493	94	0.44543	4.02338	-1	0.0686489	noncoding	noncoding	-0.331351	307	411	493
MSTRG.816.1	1070	87	0.349	12.0003	1	0.0755017	noncoding	coding	0.720489	19	582	1070
MSTRG.817.1	925	70	0.37418	9.414	1	0.065129	noncoding	coding	0.633932	608	925	925
MSTRG.818.1	522	122	0.47331	6.8382	1	0.825274	coding	coding	0.713435	20	394	522
MSTRG.819.1	1702	387	0.3663	5.65887	1	1	coding	coding	0.797131	71	1282	1702
MSTRG.820.1	497	85	0.4359	7.5069	1	0.234346	noncoding	noncoding	-0.455272	18	254	497
MSTRG.821.1	889	198	0.4447	4.74005	1	0.9995	coding	coding	0.759593	24	596	889
MSTRG.822.1	1666	322	0.45739	5.95673	1	1	coding	coding	0.777347	2	979	1666
MSTRG.823.1	1893	378	0.46194	5.7403	1	1	coding	coding	0.799312	92	1162	1893
MSTRG.824.1	276	52	0.49078	8.25323	-1	0.0364885	noncoding	coding	0.65123	5	268	276
MSTRG.825.1	2481	311	0.4477	5.58893	1	0.999999	coding	coding	0.814587	1203	2213	2481
MSTRG.825.2	2838	311	0.36184	5.58893	1	0.999993	coding	coding	0.816692	1494	2561	2838
MSTRG.825.3	7202	1160	0.35574	6.4964	1	1	coding	coding	0.859689	1515	4985	7202
MSTRG.825.4	6697	1160	0.35574	6.4964	1	1	coding	coding	0.859689	1515	4985	6697
MSTRG.826.1	1984	97	0.30121	8.75189	1	0.0880135	noncoding	noncoding	-0.328271	783	1055	1984
MSTRG.827.1	684	148	0.45417	6.70599	1	0.957375	coding	coding	0.740503	11	682	684
MSTRG.828.1	1914	101	0.3295	10.5827	1	0.128473	noncoding	coding	0.708626	1557	1895	1914
MSTRG.829.1	1358	322	0.43102	6.36639	1	0.999999	coding	coding	0.810226	31	1134	1358
MSTRG.830.1	1412	188	0.43535	4.83759	1	0.998828	coding	coding	0.734598	104	877	1412
MSTRG.830.2	1432	188	0.43336	4.83759	1	0.9988	coding	coding	0.737456	104	883	1432
MSTRG.830.3	1484	293	0.43884	5.16925	1	0.999999	coding	coding	0.763896	104	1126	1484
MSTRG.831.1	227	23	0.37436	11.4001	-1	0.167563	noncoding	noncoding	-0.355923	63	227	227
MSTRG.832.1	1150	324	0.44377	5.06708	1	1	coding	coding	0.798133	34	1047	1150
MSTRG.833.1	887	40	0.38406	7.86993	1	0.0126522	noncoding	noncoding	-0.361208	464	610	887
MSTRG.833.2	1016	73	0.3405	11.1414	-1	0.178748	noncoding	noncoding	-0.361208	459	605	1016
MSTRG.834.1	983	153	0.32726	5.80804	1	0.832919	coding	coding	0.723398	220	678	983
MSTRG.835.1	1840	454	0.4482	8.57062	1	1	coding	coding	0.820777	99	1490	1840
MSTRG.836.1	1116	304	0.34623	9.55988	1	0.998784	coding
MSTRG.837.1	1296	117	0.29813	9.63556	1	0.151097	noncoding	coding	0.722398	177	1004	1296
MSTRG.838.1	314	45	0.38149	9.29633	1	0.0217516	noncoding	noncoding	-0.336158	61	312	314
MSTRG.838.2	1675	339	0.3807	5.12921	1	1	coding	coding	0.782089	242	1291	1675
MSTRG.839.1	1042	216	0.43305	4.71039	1	0.999839	coding	coding	0.8016	121	975	1042
MSTRG.839.2	2345	185	0.45112	4.46637	1	0.99907	coding	coding	0.811423	132	1214	2345
MSTRG.839.3	1889	140	0.41815	5.91339	1	0.926332	coding	coding	0.769732	132	758	1889
MSTRG.839.4	2176	216	0.46145	5.20135	1	0.999798	coding	coding	0.799149	132	986	2176
MSTRG.840.1	1009	154	0.4321	6.74677	1	0.960828	coding	coding	0.754848	126	650	1009
MSTRG.840.2	1347	287	0.42154	6.47211	1	0.999991	coding	coding	0.811228	65	988	1347
MSTRG.840.3	1237	230	0.4443	6.85883	1	0.999729	coding	coding	0.795368	126	878	1237
MSTRG.840.4	1009	154	0.44233	6.74677	1	0.966218	coding	coding	0.765661	126	650	1009
MSTRG.841.1	2028	108	0.32589	8.76849	1	0.163535	noncoding	noncoding	-0.346567	1310	1615	2028
MSTRG.842.1	644	44	0.42786	3.61664	1	0.104903	noncoding	coding	0.671081	330	641	644
MSTRG.842.2	1758	517	0.44351	8.3764	1	1	coding	coding	0.787872	133	1674	1758
MSTRG.843.1	1150	270	0.36295	9.15741	1	0.998275	coding	coding	0.746239	75	662	1150
MSTRG.844.1	1034	222	0.33339	6.58112	1	0.991872	coding	coding	0.768475	170	997	1034
MSTRG.845.1	336	0	0.42014	0	-1	0.0120686	noncoding	noncoding	-0.311331	2	334	336
MSTRG.846.1	2229	126	0.26241	11.8132	1	0.104141	noncoding	coding	0.688796	528	2210	2229
MSTRG.846.2	2448	126	0.28551	11.8132	1	0.112391	noncoding	coding	0.674951	1789	2424	2448
MSTRG.846.3	1683	113	0.34168	10.9199	-1	0.174126	noncoding	coding	0.674951	1025	1660	1683
MSTRG.847.1	2851	104	0.25033	10.881	1	0.090564	noncoding
MSTRG.847.2	2202	102	0.2711	10.7971	1	0.0843817	noncoding	noncoding	-0.300778	675	956	2202
MSTRG.847.3	1297	139	0.27838	11.4719	1	0.147636	noncoding	noncoding	-0.294817	373	825	1297
MSTRG.847.4	1402	100	0.30141	11.4411	1	0.0855821	noncoding	coding	0.688603	48	575	1402
MSTRG.847.5	2367	102	0.2652	10.7971	1	0.0841157	noncoding	noncoding	-0.288993	873	1214	2367
MSTRG.847.6	2231	133	0.29144	10.2023	1	0.196404	noncoding	noncoding	-0.317458	120	431	2231
MSTRG.848.1	3816	156	0.30563	12.2381	1	0.18045	noncoding	coding	0.675553	1413	2081	3816
MSTRG.849.1	287	5	0.38397	5.27496	1	1.27611e-05	noncoding	noncoding	-0.359048	1	111	287
MSTRG.849.2	336	18	0.43585	3.43427	1	0.0230523	noncoding	noncoding	-0.348612	19	144	336
MSTRG.850.1	456	42	0.44119	8.24774	-1	0.0347963	noncoding	noncoding	-0.374039	329	424	456
MSTRG.851.1	456	53	0.4161	6.71344	1	0.0353441	noncoding	coding	0.670478	113	397	456
MSTRG.852.1	4204	1092	0.45337	5.50348	1	1	coding	coding	0.87313	419	3739	4204
MSTRG.853.1	1737	559	0.46176	8.55157	-1	0.977372	coding	coding	0.846143	2	1735	1737
MSTRG.854.1	399	35	0.29089	4.3161	1	0.0235028	noncoding	noncoding	-0.37157	8	157	399
MSTRG.854.2	735	35	0.37988	4.3161	1	0.0216986	noncoding	noncoding	-0.334272	159	437	735
MSTRG.855.1	1259	218	0.44866	5.73651	1	0.999722	coding	coding	0.80865	19	723	1259
MSTRG.855.2	992	182	0.44605	4.78619	1	0.998461	coding	coding	0.789277	10	606	992
MSTRG.855.3	1193	196	0.44394	4.9621	1	0.999302	coding	coding	0.79844	19	657	1193
MSTRG.856.1	388	52	0.46328	9.85809	1	0.0996226	noncoding	coding	0.717605	2	388	388
MSTRG.857.1	214	37	0.45386	8.65546	1	0.0249413	noncoding	coding	0.667515	2	214	214
MSTRG.858.1	375	39	0.35108	9.78326	-1	0.128252	noncoding	noncoding	-0.37862	68	325	375
MSTRG.859.1	555	137	0.39643	9.46466	-1	0.151442	noncoding	coding	0.758009	45	533	555
MSTRG.860.1	5417	608	0.42202	5.69049	1	1	coding	coding	0.826094	89	2563	5417
MSTRG.860.2	5580	608	0.42202	5.69049	1	1	coding	coding	0.826094	89	2563	5580
MSTRG.861.1	223	38	0.39803	5.30231	1	0.0183126	noncoding	noncoding	-0.417259	105	209	223
MSTRG.862.1	1397	344	0.45778	5.83087	1	1	coding	coding	0.819666	92	1381	1397
MSTRG.863.1	551	63	0.41987	8.84113	1	0.0721104	noncoding	noncoding	-0.328456	424	549	551
MSTRG.864.1	1176	225	0.42515	6.49384	-1	0.260708	noncoding	coding	0.752766	482	1174	1176
MSTRG.865.1	2766	577	0.42547	8.65533	1	1	coding	coding	0.843485	100	1950	2766
MSTRG.866.1	724	37	0.42651	4.78058	1	0.0288271	noncoding	noncoding	-0.31408	304	714	724
MSTRG.867.1	12236	740	0.24797	8.86676	1	0.999999	coding	coding	0.656779	9229	9792	12236
MSTRG.868.1	574	47	0.4324	8.29327	1	0.0313728	noncoding	noncoding	-0.354002	485	571	574
MSTRG.869.1	443	10	0.37752	11.0003	1	0.00730669	noncoding	noncoding	-0.363639	306	359	443
MSTRG.870.1	214	22	0.42905	5.27496	-1	0.0131458	noncoding	noncoding	-0.393504	1	168	214
MSTRG.871.1	372	37	0.42913	10.0244	1	0.0289168	noncoding	noncoding	-0.361224	31	162	372
MSTRG.872.1	1726	371	0.43774	12.5577	1	0.999968	coding	coding	0.821407	150	1430	1726
MSTRG.873.1	4869	102	0.32237	9.9411	1	0.125805	noncoding	coding	0.695784	104	889	4869
MSTRG.873.2	4598	102	0.31553	9.9411	1	0.116872	noncoding	coding	0.695784	104	889	4598
MSTRG.874.1	1051	307	0.46307	5.38861	-1	0.736151	coding	coding	0.80377	89	1018	1051
MSTRG.874.2	1430	323	0.43885	5.37677	1	1	coding	coding	0.810167	119	1261	1430
MSTRG.874.3	1285	367	0.45307	5.76154	-1	0.859149	coding	coding	0.812746	102	1283	1285
MSTRG.874.4	1744	397	0.4506	6.22467	1	1	coding	coding	0.814121	434	1618	1744
MSTRG.875.1	560	68	0.4345	9.44489	-1	0.0821155	noncoding	coding	0.761207	6	539	560
MSTRG.876.1	657	181	0.46665	9.45477	1	0.993928	coding	coding	0.664596	49	561	657
MSTRG.876.2	2342	181	0.4133	9.45477	1	0.973509	coding	coding	0.7253	693	1712	2342
MSTRG.876.3	2721	553	0.44502	6.45282	1	1	coding	coding	0.793563	61	2091	2721
MSTRG.877.1	712	16	0.33645	8.50006	1	0.00384105	noncoding	noncoding	-0.320143	1	291	712
MSTRG.878.1	1609	343	0.45647	6.7077	1	1	coding	coding	0.793941	2	1072	1609
MSTRG.879.1	1284	292	0.43189	8.5069	1	0.999978	coding	coding	0.763393	156	1115	1284
MSTRG.880.1	1253	79	0.4012	5.66852	1	0.183343	noncoding	coding	0.826154	75	980	1253
MSTRG.881.1	1075	182	0.46421	6.42877	1	0.996074	coding	coding	0.748503	343	1074	1075
MSTRG.882.1	437	21	0.3581	9.98431	1	0.0082535	noncoding	noncoding	-0.359541	31	144	437
MSTRG.882.2	638	38	0.34971	10.015	1	0.0161715	noncoding	noncoding	-0.351361	12	248	638
MSTRG.883.1	1790	125	0.34392	6.90143	1	0.455559	noncoding	coding	0.692172	1019	1405	1790
MSTRG.883.2	1180	125	0.37229	6.90143	1	0.580411	coding	coding	0.692172	721	1107	1180
MSTRG.883.3	1605	100	0.3422	7.84674	1	0.155115	noncoding	coding	0.653829	185	580	1605
MSTRG.884.1	1989	95	0.32755	10.7501	1	0.104346	noncoding	coding	0.66358	8	511	1989
MSTRG.885.1	317	55	0.42845	9.74347	1	0.0654763	noncoding	noncoding	-0.354302	142	303	317
MSTRG.886.1	386	57	0.47086	10.0444	1	0.153744	noncoding	coding	0.701391	1	366	386
MSTRG.887.1	1273	207	0.40561	11.5718	1	0.9688	coding	coding	0.778836	327	1001	1273
MSTRG.888.1	406	104	0.44427	4.79828	1	0.756146	coding	coding	0.707506	78	395	406
MSTRG.889.1	1133	334	0.46468	7.4483	1	1	coding	coding	0.794336	3	1001	1133
MSTRG.890.1	2408	215	0.39469	9.99884	1	0.989018	coding	coding	0.764992	719	1795	2408
MSTRG.891.1	374	107	0.45214	4.76508	-1	0.0727061	noncoding	coding	0.73205	40	372	374
MSTRG.892.1	2295	203	0.40983	5.90436	-1	0.195086	noncoding	coding	0.731663	1694	2293	2295
MSTRG.892.2	1788	143	0.37865	8.93011	1	0.717098	coding	coding	0.748293	986	1786	1788
MSTRG.892.3	2156	203	0.37645	5.90436	-1	0.174768	noncoding	coding	0.731663	1555	2154	2156
MSTRG.892.4	1853	143	0.4321	8.93011	1	0.89426	coding	coding	0.774778	194	1654	1853
MSTRG.892.5	1816	290	0.42825	5.46747	1	0.999997	coding	coding	0.787768	166	1617	1816
MSTRG.893.1	2932	707	0.39616	9.51434	1	1	coding	coding	0.803141	275	2413	2932
MSTRG.893.2	2975	707	0.38407	9.51434	1	1	coding	coding	0.803141	318	2456	2975
MSTRG.893.3	2817	647	0.33599	9.43854	1	1	coding	coding	0.8017	343	2451	2817
MSTRG.894.1	298	73	0.41568	10.1649	1	0.134646	noncoding	coding	0.704593	13	294	298
MSTRG.894.2	421	75	0.43261	9.95892	1	0.183267	noncoding	coding	0.716645	13	339	421
MSTRG.895.1	435	56	0.30032	12.6368	1	0.0253573	noncoding	noncoding	-0.308359	59	223	435
MSTRG.896.1	522	133	0.40311	11.6741	1	0.564027	coding	noncoding	-0.400072	270	350	522
MSTRG.897.1	2845	92	0.30824	8.78156	1	0.0782477	noncoding	coding	0.633666	1902	2264	2845
MSTRG.897.2	3121	92	0.34079	8.78156	1	0.107167	noncoding	noncoding	-0.328826	1745	1882	3121
MSTRG.898.1	710	115	0.41067	5.24139	1	0.771298	coding	coding	0.744669	3	704	710
MSTRG.899.1	1437	235	0.43809	8.76056	1	0.999473	coding	coding	0.755644	636	1361	1437
MSTRG.899.2	1289	231	0.41183	8.48334	1	0.998683	coding	coding	0.75375	542	1219	1289
MSTRG.900.1	424	33	0.41807	8.84283	-1	0.0463289	noncoding	noncoding	-0.346	12	200	424
MSTRG.901.1	1352	203	0.46539	10.0665	1	0.99802	coding	coding	0.797768	170	1006	1352
MSTRG.902.1	680	95	0.39793	9.03021	1	0.243148	noncoding	coding	0.704279	38	352	680
MSTRG.903.1	902	155	0.43362	9.57697	1	0.93865	coding	coding	0.720644	36	530	902
MSTRG.903.2	915	155	0.43344	9.57697	1	0.938375	coding	coding	0.740617	3	569	915
MSTRG.904.1	2037	377	0.48127	5.46356	1	1	coding	coding	0.832101	2	1657	2037
MSTRG.904.2	1955	377	0.50251	5.46356	1	1	coding	coding	0.830386	53	1540	1955
MSTRG.905.1	411	0	0.3372	0	-1	7.25444e-07	noncoding	noncoding	-0.368359	105	302	411
MSTRG.906.1	1350	132	0.45433	4.34027	1	0.967755	coding	coding	0.78406	265	936	1350
MSTRG.907.1	382	84	0.48328	8.68512	-1	0.0698248	noncoding	coding	0.63768	46	381	382
MSTRG.908.1	1112	61	0.33474	7.96002	1	0.0260821	noncoding	coding	0.76143	571	1110	1112
MSTRG.909.1	2386	85	0.31903	9.409	1	0.0687907	noncoding	noncoding	-0.332373	1768	1905	2386
MSTRG.909.2	2218	85	0.34998	9.409	1	0.0931342	noncoding	noncoding	-0.332373	1600	1737	2218
MSTRG.910.1	1673	447	0.45658	4.44708	1	1	coding	coding	0.827211	80	1417	1673
MSTRG.911.1	663	186	0.41549	10.9886	1	0.96428	coding	coding	0.715385	109	582	663
MSTRG.911.2	698	223	0.45951	9.66071	-1	0.370945	noncoding	coding	0.757254	109	696	698
MSTRG.912.1	875	260	0.41746	9.56085	-1	0.356649	noncoding	coding	0.802772	6	869	875
MSTRG.913.1	1926	539	0.43763	9.50177	1	1	coding	coding	0.823459	1	1656	1926
MSTRG.914.1	563	23	0.44392	10.5825	1	0.0205844	noncoding	noncoding	-0.320682	208	303	563
MSTRG.915.1	214	41	0.41546	11.7172	1	0.0331677	noncoding	noncoding	-0.339063	19	165	214
MSTRG.916.1	3177	767	0.40304	10.069	1	1	coding	coding	0.857974	3	2660	3177
MSTRG.917.1	619	130	0.43804	5.6015	1	0.910121	coding	coding	0.727405	9	359	619
MSTRG.918.1	489	89	0.39255	8.0517	1	0.17285	noncoding	noncoding	-0.337232	65	307	489
MSTRG.919.1	1703	383	0.41571	4.41559	1	1	coding	coding	0.831022	79	1269	1703
MSTRG.919.2	1706	384	0.41571	4.41559	1	1	coding	coding	0.831381	79	1272	1706
MSTRG.920.1	2728	105	0.3322	9.38531	1	0.156396	noncoding	coding	0.682807	1598	2149	2728
MSTRG.920.2	2160	125	0.37154	6.04742	1	0.663035	coding	coding	0.704035	926	1603	2160
MSTRG.920.3	2781	128	0.28972	6.17377	1	0.422754	noncoding	coding	0.661752	926	1261	2781
MSTRG.920.4	2175	128	0.35179	6.17377	1	0.60858	coding	coding	0.661752	926	1261	2175
MSTRG.921.1	3388	139	0.39315	9.46136	1	0.726962	coding	coding	0.715613	2560	2853	3388
MSTRG.922.1	451	127	0.41535	6.39178	-1	0.0706572	noncoding	coding	0.593981	1	444	451
MSTRG.923.1	391	66	0.39547	8.65594	1	0.0611805	noncoding	noncoding	-0.31351	33	272	391
MSTRG.924.1	650	57	0.47557	9.24567	1	0.126038	noncoding	noncoding	-0.310101	12	257	650
MSTRG.925.1	1928	473	0.33225	7.15753	1	1	coding	coding	0.802789	2	1462	1928
MSTRG.926.1	753	113	0.42993	7.91656	-1	0.0763798	noncoding	coding	0.720367	333	749	753
MSTRG.927.1	2109	547	0.42238	7.44952	1	1	coding	coding	0.817695	8	1657	2109
MSTRG.928.1	1276	158	0.41836	4.70538	1	0.990004	coding	coding	0.793942	45	845	1276
MSTRG.929.1	827	232	0.47782	5.03827	1	0.999933	coding	coding	0.754243	1	798	827
MSTRG.929.2	2262	705	0.49913	7.22992	-1	0.999349	coding	coding	0.84718	32	2176	2262
MSTRG.930.1	792	244	0.47564	4.33807	-1	0.619081	coding	coding	0.790209	49	783	792
MSTRG.931.1	3570	159	0.34291	9.17584	1	0.683203	coding	coding	0.665073	230	373	3570
MSTRG.931.2	3698	159	0.31753	9.17584	1	0.540891	coding	coding	0.665073	230	373	3698
MSTRG.932.1	2542	73	0.27089	6.53473	1	0.0558146	noncoding	coding	0.67115	1186	1458	2542
MSTRG.933.1	479	117	0.41562	8.66388	1	0.587598	coding	coding	0.70436	1	420	479
MSTRG.934.1	1534	377	0.46687	5.8421	1	1	coding	coding	0.8222	200	1249	1534
MSTRG.935.1	489	56	0.42737	11.7003	1	0.0733164	noncoding	coding	0.672125	160	489	489
MSTRG.936.1	353	69	0.38322	10.7629	1	0.0775077	noncoding	noncoding	-0.356965	84	236	353
MSTRG.936.2	1840	101	0.33043	9.40204	1	0.133791	noncoding	coding	0.617961	1358	1588	1840
MSTRG.937.1	1380	248	0.47495	9.43011	1	0.999898	coding	coding	0.793839	202	1170	1380
MSTRG.938.1	5056	470	0.31421	6.05292	1	1	coding	coding	0.849695	1162	3612	5056
MSTRG.938.2	5068	512	0.31421	8.0932	1	1	coding	coding	0.849853	1037	3526	5068
MSTRG.939.1	1220	87	0.3498	8.46906	1	0.0957814	noncoding	noncoding	-0.396111	890	1051	1220
MSTRG.939.2	2236	87	0.34203	8.46906	1	0.0881218	noncoding	coding	0.659496	895	1329	2236
MSTRG.940.1	628	83	0.28796	8.23505	-1	0.155815	noncoding	noncoding	-0.299098	284	553	628
MSTRG.941.1	574	104	0.3426	11.4758	1	0.137517	noncoding	coding	0.700486	2	388	574
MSTRG.942.1	1189	58	0.45404	10.2462	1	0.125889	noncoding	coding	0.784889	125	691	1189
MSTRG.943.1	954	141	0.42615	11.8716	1	0.745122	coding	coding	0.720157	26	448	954
MSTRG.944.1	753	43	0.36681	7.68756	1	0.0128822	noncoding	noncoding	-0.384109	214	312	753
MSTRG.945.1	3066	249	0.35084	4.60297	1	0.999851	coding	coding	0.783814	2186	2944	3066
MSTRG.945.2	7119	249	0.31601	4.60297	1	0.99957	coding	coding	0.783814	5644	6402	7119
MSTRG.946.1	1644	229	0.35347	5.3399	1	0.999027	coding	coding	0.772927	732	1412	1644
MSTRG.946.2	1469	364	0.43826	5.19806	1	1	coding	coding	0.816058	110	1237	1469
MSTRG.947.1	751	205	0.4111	6.29449	1	0.998142	coding	coding	0.757759	2	664	751
MSTRG.948.1	751	205	0.4111	6.29449	1	0.998142	coding	coding	0.757759	2	664	751
MSTRG.949.1	1620	410	0.45041	8.54706	1	1	coding	coding	0.794847	199	1218	1620
MSTRG.950.1	363	48	0.422	6.69598	1	0.0275786	noncoding	noncoding	-0.384731	3	74	363
MSTRG.951.1	1289	328	0.4423	9.86993	1	0.999995	coding	coding	0.793544	205	1215	1289
MSTRG.952.1	2675	694	0.47537	8.78595	1	1	coding	coding	0.863569	8	2353	2675
MSTRG.953.1	1114	154	0.48498	6.74677	1	0.974446	coding	coding	0.773312	276	974	1114
MSTRG.954.1	3775	315	0.32625	6.52179	1	0.999914	coding	coding	0.769795	84	947	3775
MSTRG.954.2	3754	311	0.29755	6.93646	1	0.999378	coding	coding	0.764653	84	935	3754
MSTRG.954.3	2045	489	0.416	8.64398	1	1	coding	coding	0.78974	84	1715	2045
MSTRG.955.1	988	108	0.33252	9.5993	-1	0.158734	noncoding	coding	0.658172	628	981	988
MSTRG.956.1	376	56	0.44492	8.93781	1	0.0702791	noncoding	noncoding	-0.347146	40	204	376
MSTRG.957.1	2254	46	0.31315	6.67706	1	0.0129045	noncoding	coding	0.616077	104	484	2254
MSTRG.958.1	3342	846	0.48954	6.66632	1	1	coding	coding	0.858924	13	2829	3342
MSTRG.958.2	3356	896	0.46012	7.6192	1	1	coding	coding	0.85731	6	2843	3356
MSTRG.959.1	2050	406	0.47175	8.74847	1	1	coding	coding	0.822661	8	1588	2050
MSTRG.960.1	384	42	0.31847	11.4943	1	0.0223943	noncoding	noncoding	-0.360314	16	198	384
MSTRG.961.1	437	87	0.44492	12.0036	1	0.290383	noncoding	noncoding	-0.309351	78	395	437
MSTRG.961.2	2421	79	0.3614	10.0114	1	0.0875168	noncoding	coding	0.760328	290	1048	2421
MSTRG.961.3	3337	208	0.33106	11.1932	1	0.779541	coding	coding	0.771131	518	1363	3337
MSTRG.961.4	3325	209	0.38797	7.60931	1	0.993981	coding	coding	0.784722	56	1351	3325
MSTRG.962.1	266	53	0.43061	6.52643	-1	0.0243183	noncoding	noncoding	-0.364933	8	181	266
MSTRG.963.1	1375	84	0.33499	10.0312	-1	0.162518	noncoding	noncoding	-0.347727	1212	1373	1375
MSTRG.964.1	1626	316	0.38532	9.29962	1	0.999921	coding	coding	0.760243	373	1359	1626
MSTRG.965.1	904	188	0.36153	12.0009	-1	0.155605	noncoding	noncoding	-0.336975	34	300	904
MSTRG.966.1	633	106	0.45722	4.27679	1	0.841933	coding	coding	0.709701	3	359	633
MSTRG.967.1	214	63	0.38404	10.6667	-1	0.149067	noncoding	noncoding	-0.314756	67	213	214
MSTRG.968.1	1884	120	0.46729	12.063	1	0.781604	coding	coding	0.772512	1273	1863	1884
MSTRG.969.1	1729	410	0.40123	5.43719	1	1	coding	coding	0.762052	96	1322	1729
MSTRG.970.1	216	0	0.39722	0	-1	0.00390278	noncoding	noncoding	-0.364566	5	166	216
MSTRG.971.1	322	53	0.48299	9.62115	1	0.134451	noncoding	noncoding	-0.344421	2	121	322
MSTRG.972.1	2337	82	0.34607	5.41705	1	0.133297	noncoding	coding	0.663185	1779	2210	2337
MSTRG.972.2	521	61	0.34271	5.76007	1	0.0372616	noncoding	noncoding	-0.402134	25	90	521
MSTRG.972.3	753	82	0.42833	5.41705	1	0.297443	noncoding	coding	0.697504	188	664	753
MSTRG.972.4	1577	114	0.34315	9.11774	1	0.243258	noncoding	coding	0.69986	371	760	1577
MSTRG.973.1	1222	227	0.27631	9.57513	1	0.751828	coding	coding	0.707626	206	931	1222
MSTRG.974.1	1266	173	0.31971	9.2049	1	0.676664	coding	coding	0.64334	293	538	1266
MSTRG.975.1	594	124	0.4027	4.43256	-1	0.0686223	noncoding	coding	0.704986	7	498	594
MSTRG.976.1	221	68	0.46435	10.6511	-1	0.137148	noncoding	coding	0.661966	3	221	221
MSTRG.977.1	654	113	0.40126	9.22955	1	0.464293	noncoding	noncoding	-0.294917	44	376	654
MSTRG.977.2	638	133	0.42578	6.08392	1	0.890874	coding	coding	0.677551	44	418	638
MSTRG.978.1	734	45	0.43828	10.9467	1	0.0579372	noncoding	coding	0.759574	160	705	734
MSTRG.978.2	628	35	0.43181	11.0688	1	0.0332964	noncoding	coding	0.758922	84	599	628
MSTRG.979.1	2867	835	0.46043	5.68158	1	1	coding	coding	0.866153	1	2550	2867
MSTRG.980.1	1536	337	0.41102	5.06049	1	1	coding	coding	0.782298	155	1174	1536
MSTRG.981.1	334	75	0.44866	5.64606	-1	0.0345496	noncoding	coding	0.663605	13	315	334
MSTRG.982.1	1447	76	0.33194	10.3072	1	0.0606646	noncoding	coding	0.728847	405	791	1447
MSTRG.983.1	805	37	0.35424	9.98468	1	0.0156688	noncoding	noncoding	-0.340637	357	548	805
MSTRG.984.1	1495	58	0.38547	4.31586	1	0.0960637	noncoding	coding	0.720738	1195	1494	1495
MSTRG.984.2	612	58	0.4276	4.31586	1	0.14735	noncoding	coding	0.730754	235	612	612
MSTRG.984.3	629	58	0.42152	4.31586	1	0.140906	noncoding	coding	0.732503	245	625	629
MSTRG.985.1	859	85	0.44174	5.36261	1	0.368068	noncoding	coding	0.773716	7	645	859
MSTRG.986.1	1330	210	0.36537	4.92462	1	0.998558	coding	coding	0.758858	142	705	1330
MSTRG.987.1	1220	236	0.4312	5.13739	1	0.999936	coding	coding	0.77215	92	847	1220
MSTRG.988.1	591	110	0.40852	8.24579	1	0.462968	noncoding	noncoding	-0.31702	62	382	591
MSTRG.988.2	693	114	0.41287	8.51971	1	0.535429	coding	noncoding	-0.309517	1	351	693
MSTRG.989.1	6863	776	0.3461	7.79816	1	1	coding	coding	0.862178	2468	5818	6863
MSTRG.990.1	1221	226	0.4324	9.06659	1	0.998832	coding
MSTRG.991.1	385	64	0.34213	6.67889	1	0.0338576	noncoding	noncoding	-0.489731	26	46	385
MSTRG.992.1	1316	99	0.45638	11.1584	1	0.570443	coding	coding	0.75482	270	770	1316
MSTRG.993.1	1574	390	0.44804	6.91132	1	1	coding	coding	0.809887	7	1212	1574
MSTRG.994.1	759	141	0.49858	9.27203	1	0.969102	coding	coding	0.77054	11	436	759
MSTRG.995.1	385	19	0.38959	12.0001	-1	0.170372	noncoding	coding	0.726125	8	385	385
MSTRG.996.1	206	51	0.38723	9.03302	1	0.0286394	noncoding	noncoding	-0.412193	9	74	206
MSTRG.997.1	853	77	0.43181	9.39606	1	0.182769	noncoding	coding	0.656052	601	819	853
MSTRG.998.1	2721	114	0.37891	10.7501	1	0.339626	noncoding	coding	0.700714	88	753	2721
MSTRG.998.2	2800	88	0.36306	6.00177	1	0.168231	noncoding	coding	0.668855	70	306	2800
MSTRG.999.1	1712	235	0.43875	10.1303	1	0.999094	coding	coding	0.769189	147	911	1712
MSTRG.999.2	1760	115	0.37155	11.2714	1	0.285295	noncoding	coding	0.777076	60	959	1760
MSTRG.1000.1	1617	203	0.32322	8.16571	1	0.925486	coding	coding	0.760597	1	819	1617
MSTRG.1001.1	1522	218	0.41735	10.3968	1	0.994673	coding	coding	0.77996	322	1239	1522
MSTRG.1001.2	1284	218	0.43648	10.3968	1	0.997307	coding	coding	0.78686	8	982	1284
MSTRG.1001.3	1367	218	0.42414	10.3968	1	0.995819	coding	coding	0.782712	205	1065	1367
MSTRG.1002.1	1801	190	0.43604	4.59393	1	0.999184	coding	coding	0.776874	210	1601	1801
MSTRG.1002.2	1815	190	0.42441	4.59393	1	0.999049	coding	coding	0.771363	548	1552	1815
MSTRG.1003.1	832	165	0.42857	5.80048	1	0.987566	coding	coding	0.746437	2	541	832
MSTRG.1003.2	1061	203	0.46499	5.97833	1	0.999207	coding	coding	0.770896	108	770	1061
MSTRG.1003.3	1061	203	0.46499	5.97833	1	0.999207	coding	coding	0.770896	108	770	1061
MSTRG.1004.1	1277	130	0.28954	9.54901	1	0.194812	noncoding	coding	0.716213	498	977	1277
MSTRG.1005.1	1839	286	0.45648	9.93756	1	0.999973	coding	coding	0.789113	251	1450	1839
MSTRG.1006.1	644	26	0.39286	5.51959	1	0.00749751	noncoding	coding	0.633738	2	526	644
MSTRG.1007.1	590	128	0.41934	9.05157	1	0.735255	coding	coding	0.737647	5	379	590
MSTRG.1008.1	2039	520	0.43641	5.84064	1	1	coding	coding	0.828489	15	1637	2039
MSTRG.1009.1	923	97	0.4037	11.7523	1	0.224576	noncoding	coding	0.700689	4	732	923
MSTRG.1010.1	2306	516	0.38055	8.87347	1	1	coding	coding	0.819565	182	1915	2306
MSTRG.1010.2	2690	516	0.35669	8.87347	1	1	coding	coding	0.812712	599	2221	2690
MSTRG.1011.1	225	14	0.43483	3.79938	-1	0.0141973	noncoding	noncoding	-0.332071	20	175	225
MSTRG.1012.1	868	35	0.38066	5.93707	1	0.0103738	noncoding	coding	0.672443	452	658	868
MSTRG.1013.1	2775	57	0.26785	7.87933	1	0.0236564	noncoding	noncoding	-0.335892	2311	2481	2775
MSTRG.1013.2	731	57	0.40552	7.87933	1	0.0389328	noncoding	noncoding	-0.335892	330	500	731
MSTRG.1013.3	2086	57	0.33221	7.87933	1	0.0213492	noncoding	noncoding	-0.335892	1667	1837	2086
MSTRG.1014.1	390	43	0.37519	6.685	-1	0.0291732	noncoding	noncoding	-0.367356	255	380	390
MSTRG.1015.1	3955	458	0.41718	5.15985	1	1	coding	coding	0.84248	2073	3710	3955
MSTRG.1016.1	956	170	0.42958	10.707	1	0.957769	coding	coding	0.728325	5	799	956
MSTRG.1017.1	4810	613	0.43584	4.77289	1	1	coding	coding	0.848641	2823	4595	4810
MSTRG.1018.1	1922	401	0.42781	5.33221	1	1	coding	coding	0.835617	109	1362	1922
MSTRG.1019.1	1418	312	0.40533	6.78375	1	0.999996	coding	coding	0.806134	57	1223	1418
MSTRG.1019.2	1192	86	0.39184	5.07294	1	0.302093	noncoding	coding	0.783304	2	784	1192
MSTRG.1019.3	1555	358	0.45352	6.09711	1	1	coding	coding	0.814244	57	1205	1555
MSTRG.1020.1	1890	512	0.44789	6.40472	1	1	coding	coding	0.828794	65	1627	1890
MSTRG.1021.1	295	96	0.39919	5.93317	-1	0.0434959	noncoding	noncoding	-0.379112	1	135	295
MSTRG.1022.1	1012	81	0.33903	9.93988	1	0.0746575	noncoding	noncoding	-0.313233	374	601	1012
MSTRG.1023.1	276	25	0.43704	4.76788	-1	0.0148519	noncoding	noncoding	-0.307907	164	274	276
MSTRG.1024.1	1391	230	0.43299	9.92072	1	0.998693	coding	coding	0.785803	9	995	1391
MSTRG.1025.1	1969	463	0.41446	8.89569	1	1	coding	coding	0.803984	190	1563	1969
MSTRG.1026.1	981	78	0.41657	5.3277	1	0.232712	noncoding	coding	0.698374	8	301	981
MSTRG.1026.2	1315	78	0.37937	5.3277	1	0.158702	noncoding	coding	0.683351	16	267	1315
MSTRG.1027.1	253	76	0.42568	6.24384	-1	0.033333	noncoding	coding	0.710586	1	252	253
MSTRG.1028.1	1360	287	0.47934	4.70953	1	0.999999	coding	coding	0.804242	167	1081	1360
MSTRG.1029.1	1153	256	0.40276	5.72797	1	0.999942	coding
MSTRG.1030.1	382	3	0.33392	5.27496	1	8.65469e-06	noncoding	coding	0.70844	2	382	382
MSTRG.1031.1	2055	96	0.32918	8.66205	1	0.110113	noncoding	noncoding	-0.36024	220	336	2055
MSTRG.1032.1	1863	181	0.43645	10.6987	1	0.980168	coding	coding	0.842673	39	1628	1863
MSTRG.1033.1	221	25	0.43696	9.68439	1	0.0153299	noncoding	noncoding	-0.412577	1	156	221
MSTRG.1034.1	316	52	0.42597	8.88385	-1	0.0552701	noncoding	noncoding	-0.384486	21	233	316
MSTRG.1035.1	1052	120	0.39083	8.17877	1	0.52292	coding
MSTRG.1036.1	1181	199	0.46692	4.5025	1	0.999616	coding	coding	0.797535	19	852	1181
MSTRG.1037.1	3362	954	0.46553	5.90314	1	1	coding	coding	0.858846	3	2942	3362
MSTRG.1038.1	1418	361	0.41164	11.7015	-1	0.407006	noncoding	coding	0.811544	2	1066	1418
MSTRG.1039.1	714	62	0.33739	8.50568	1	0.029234	noncoding	noncoding	-0.322239	180	311	714
MSTRG.1040.1	874	221	0.43135	6.06451	-1	0.269609	noncoding	coding	0.75941	160	840	874
MSTRG.1041.1	1484	199	0.46542	8.7691	1	0.997901	coding	coding	0.774427	598	1308	1484
MSTRG.1042.1	1031	202	0.47683	9.14276	1	0.99863	coding	coding	0.791178	3	761	1031
MSTRG.1043.1	1781	126	0.37868	9.60345	1	0.506249	coding
MSTRG.1043.2	372	44	0.35322	8.63214	1	0.0146516	noncoding	noncoding	-0.344906	163	330	372
MSTRG.1043.3	1705	114	0.42472	8.2525	1	0.589496	coding	coding	0.690568	993	1319	1705
MSTRG.1043.4	1770	114	0.44137	8.2525	1	0.654213	coding	coding	0.690568	1058	1384	1770
MSTRG.1043.5	2645	114	0.397	8.2525	1	0.467515	noncoding	coding	0.690568	1933	2259	2645
MSTRG.1043.6	2404	114	0.4168	8.2525	1	0.55566	coding	coding	0.690568	1696	2022	2404
MSTRG.1044.1	2054	668	0.49458	5.48151	1	1	coding	coding	0.836628	84	2021	2054
MSTRG.1044.2	2503	634	0.47167	5.31317	1	1	coding	coding	0.840129	140	2131	2503
MSTRG.1045.1	731	84	0.45581	3.82477	1	0.627385	coding	coding	0.728104	272	673	731
MSTRG.1046.1	1260	177	0.45655	9.36908	1	0.990111	coding
MSTRG.1046.2	737	53	0.45442	9.09991	1	0.0714444	noncoding	coding	0.705009	9	236	737
MSTRG.1047.1	3579	576	0.39351	6.15497	1	1	coding	coding	0.830047	236	1921	3579
MSTRG.1048.1	1056	51	0.41474	10.0152	1	0.0477702	noncoding	coding	0.717519	233	1027	1056
MSTRG.1049.1	219	51	0.37114	8.71967	-1	0.0745654	noncoding	noncoding	-0.403187	80	187	219
MSTRG.1050.1	787	126	0.39309	4.8006	1	0.876957	coding	coding	0.732451	13	696	787
MSTRG.1050.2	878	151	0.35672	9.13068	1	0.681911	coding	coding	0.684024	17	658	878
MSTRG.1051.1	787	202	0.43211	6.01617	-1	0.215233	noncoding	coding	0.734596	131	787	787
MSTRG.1052.1	1434	85	0.44581	4.07465	1	0.597027	coding	coding	0.770741	79	966	1434
MSTRG.1053.1	1345	265	0.36789	11.6219	1	0.983874	coding	coding	0.722383	18	788	1345
MSTRG.1054.1	1463	386	0.44123	8.17035	1	1	coding	coding	0.809592	95	1276	1463
MSTRG.1055.1	217	27	0.431	12.0004	1	0.0210881	noncoding	noncoding	-0.335634	41	214	217
MSTRG.1056.1	1414	81	0.40724	12.5241	1	0.0898472	noncoding	coding	0.782257	13	1107	1414
MSTRG.1057.1	233	57	0.44477	8.90729	1	0.0733888	noncoding	noncoding	-0.318566	1	192	233
MSTRG.1058.1	2025	568	0.45549	6.1568	1	1	coding	coding	0.830119	11	1852	2025
MSTRG.1058.2	2027	568	0.47132	6.1568	1	1	coding	coding	0.827561	160	1854	2027
MSTRG.1059.1	1606	245	0.46957	4.16107	1	0.999988	coding	coding	0.814625	49	1095	1606
MSTRG.1060.1	1056	78	0.43512	5.3421	1	0.263101	noncoding	coding	0.7167	113	433	1056
MSTRG.1061.1	899	94	0.39076	8.60858	1	0.21099	noncoding	coding	0.686198	61	339	899
MSTRG.1062.1	1578	160	0.45473	5.01019	1	0.992013	coding	coding	0.732868	631	1350	1578
MSTRG.1063.1	2351	401	0.40494	7.95331	1	1	coding	coding	0.806885	626	1879	2351
MSTRG.1064.1	3386	416	0.45651	4.66095	1	1	coding	coding	0.810084	1	2145	3386
MSTRG.1065.1	1297	168	0.38459	9.92511	1	0.885066	coding	coding	0.706474	36	437	1297
MSTRG.1066.1	1581	318	0.43157	6.3222	1	0.999999	coding	coding	0.810541	7	1098	1581
MSTRG.1067.1	1370	315	0.41746	5.2851	1	0.999999	coding	coding	0.790022	7	966	1370
MSTRG.1067.2	2229	533	0.48353	5.96405	1	1	coding	coding	0.815398	136	1755	2229
MSTRG.1068.1	285	46	0.43024	9.52289	-1	0.0698379	noncoding	noncoding	-0.311394	67	282	285
MSTRG.1069.1	1083	96	0.30509	6.7392	1	0.119319	noncoding	noncoding	-0.347265	197	382	1083
MSTRG.1070.1	3233	358	0.42059	5.65851	1	1	coding	coding	0.8143	93	2579	3233
MSTRG.1070.2	4999	620	0.43568	5.79071	1	1	coding	coding	0.839968	90	3350	4999
MSTRG.1071.1	844	142	0.4216	9.97748	1	0.849703	coding	coding	0.732028	38	532	844
MSTRG.1072.1	1006	145	0.43271	5.06647	1	0.973514	coding	coding	0.748435	251	718	1006
MSTRG.1073.1	2629	671	0.45357	5.67719	1	1	coding	coding	0.843331	190	2217	2629
MSTRG.1074.1	3276	163	0.30897	9.58514	1	0.5	coding	noncoding	-0.318346	2928	3125	3276
MSTRG.1075.1	795	231	0.48054	9.29913	-1	0.419303	noncoding	coding	0.783596	23	769	795
MSTRG.1075.2	1017	321	0.46098	9.24384	-1	0.645858	coding	coding	0.798261	53	991	1017
MSTRG.1076.1	1773	357	0.42907	6.08136	1	1	coding	coding	0.78244	459	1619	1773
MSTRG.1077.1	444	89	0.42103	11.5845	1	0.238542	noncoding	coding	0.702419	52	348	444
MSTRG.1078.1	366	39	0.38187	6.68976	1	0.011481	noncoding	noncoding	-0.374983	3	167	366
MSTRG.1079.1	731	67	0.34915	9.3465	1	0.0447229	noncoding	noncoding	-0.418844	497	562	731
MSTRG.1079.2	792	49	0.34156	7.91998	-1	0.0741301	noncoding	noncoding	-0.36369	108	221	792
MSTRG.1080.1	1639	403	0.46308	6.07013	1	1	coding	coding	0.813859	67	1323	1639
MSTRG.1081.1	3919	1173	0.47649	5.90302	1	1	coding	coding	0.877611	65	3586	3919
MSTRG.1082.1	2037	81	0.33447	6.70941	1	0.0739899	noncoding	coding	0.661677	1403	1900	2037
MSTRG.1082.2	2318	81	0.33447	6.70941	1	0.0739899	noncoding	coding	0.645087	1417	1674	2318
MSTRG.1083.1	442	38	0.46505	7.95319	1	0.02344	noncoding	noncoding	-0.369146	230	331	442
MSTRG.1084.1	1700	126	0.33817	8.55328	1	0.34511	noncoding	coding	0.727563	19	630	1700
MSTRG.1085.1	599	138	0.39941	6.26019	-1	0.0801358	noncoding	coding	0.675516	256	585	599
MSTRG.1085.2	4812	657	0.39069	6.30951	1	1	coding	coding	0.839272	102	2126	4812
MSTRG.1086.1	2708	830	0.46119	5.84003	1	1	coding	coding	0.850858	56	2584	2708
MSTRG.1087.1	310	71	0.43336	10.2999	-1	0.121863	noncoding	noncoding	-0.295171	5	310	310
MSTRG.1088.1	712	217	0.43191	9.48529	1	0.997737	coding	coding	0.721036	26	598	712
MSTRG.1088.2	1080	166	0.42587	9.29938	1	0.959932	coding	coding	0.718044	1	846	1080
MSTRG.1089.1	599	6	0.40658	5.27496	1	0.00252747	noncoding	noncoding	-0.381629	22	123	599
MSTRG.1090.1	2868	131	0.31676	9.78937	1	0.269353	noncoding	coding	0.655452	2578	2784	2868
MSTRG.1090.2	2815	131	0.29147	9.78937	1	0.197977	noncoding	coding	0.705684	2463	2789	2815
MSTRG.1091.1	1505	341	0.47321	5.29022	1	1	coding	coding	0.815648	127	1239	1505
MSTRG.1092.1	1580	433	0.4269	5.20721	1	1	coding	coding	0.835708	1	1410	1580
MSTRG.1093.1	1205	67	0.4236	11.6237	-1	0.17644	noncoding	coding	0.771768	265	681	1205
MSTRG.1094.1	1797	421	0.43284	9.30865	1	1	coding	coding	0.810987	151	1563	1797
MSTRG.1095.1	2392	690	0.44684	8.60052	1	1	coding	coding	0.841204	185	2050	2392
MSTRG.1096.1	313	10	0.46298	4.74615	1	0.0048887	noncoding	noncoding	-0.355057	8	106	313
MSTRG.1097.1	634	187	0.38911	9.01996	-1	0.191116	noncoding	coding	0.659083	7	624	634
MSTRG.1098.1	1286	219	0.39434	8.94354	1	0.9945	coding	coding	0.727412	65	1147	1286
MSTRG.1099.1	2300	628	0.45641	6.72284	1	1	coding	coding	0.834652	32	1822	2300
MSTRG.1100.1	1659	367	0.4956	5.38776	1	1	coding	coding	0.831327	65	1183	1659
MSTRG.1101.1	1553	325	0.46224	9.1059	1	0.999998	coding	coding	0.805325	119	1378	1553
MSTRG.1102.1	744	189	0.47692	6.61249	-1	0.209835	noncoding	coding	0.765558	69	743	744
MSTRG.1103.1	1702	279	0.41215	8.40521	1	0.999914	coding	coding	0.825123	9	1316	1702
MSTRG.1104.1	4122	331	0.36887	4.59393	1	1	coding	coding	0.824491	52	1074	4122
MSTRG.1105.1	545	53	0.41048	9.29816	1	0.0426572	noncoding	noncoding	-0.374869	70	237	545
MSTRG.1106.1	461	26	0.37956	10.0522	1	0.0111656	noncoding	noncoding	-0.440232	349	432	461
MSTRG.1107.1	627	95	0.45555	10.6806	1	0.524814	coding	noncoding	-0.294807	64	306	627
MSTRG.1108.1	3063	230	0.33897	4.73029	1	0.999234	coding	coding	0.780565	2389	3015	3063
MSTRG.1108.2	688	99	0.33683	8.84259	1	0.13406	noncoding	coding	0.647421	84	344	688
MSTRG.1108.3	4533	136	0.33939	4.38568	1	0.872568	coding	coding	0.763718	3802	4173	4533
MSTRG.1109.1	1151	119	0.33833	9.43146	1	0.263092	noncoding	coding	0.635416	746	1114	1151
MSTRG.1109.2	1560	119	0.34554	7.80328	1	0.32904	noncoding	coding	0.736554	121	918	1560
MSTRG.1110.1	458	32	0.36091	7.81085	1	0.00718179	noncoding	noncoding	-0.470978	72	134	458
MSTRG.1111.1	1650	91	0.30469	9.16205	1	0.0741324	noncoding	noncoding	-0.347574	61	237	1650
MSTRG.1112.1	2273	559	0.48641	5.99115	1	1	coding	coding	0.857177	155	1870	2273
MSTRG.1113.1	368	92	0.3742	9.69171	-1	0.13161	noncoding	noncoding	-0.331749	82	348	368
MSTRG.1114.1	3148	638	0.43888	4.14276	1	1	coding	coding	0.887097	1	2328	3148
MSTRG.1115.1	3810	67	0.26498	6.93976	1	0.0412703	noncoding	noncoding	-0.384004	2176	2277	3810
MSTRG.1115.2	824	117	0.40455	9.5921	1	0.528907	coding	coding	0.69192	152	595	824
MSTRG.1116.1	1437	353	0.44214	6.27667	1	1	coding	coding	0.788334	3	1106	1437
MSTRG.1117.1	2154	97	0.30079	9.20038	1	0.0873312	noncoding	coding	0.695886	41	592	2154
MSTRG.1118.1	806	79	0.31461	5.27753	1	0.103821	noncoding	noncoding	-0.29707	78	302	806
MSTRG.1119.1	584	132	0.45066	8.68634	1	0.86919	coding	coding	0.757197	3	515	584
MSTRG.1119.2	2111	445	0.44055	9.1203	1	1	coding	coding	0.822143	250	1587	2111
MSTRG.1120.1	404	117	0.38839	10.082	-1	0.158498	noncoding	coding	0.712181	22	390	404
MSTRG.1121.1	1184	73	0.30797	12.0024	1	0.0431461	noncoding	noncoding	-0.418711	520	648	1184
MSTRG.1122.1	1212	249	0.44891	5.33368	1	0.999975	coding	coding	0.760617	214	1011	1212
MSTRG.1123.1	416	25	0.37891	8.50006	-1	0.0510999	noncoding	noncoding	-0.325421	47	415	416
MSTRG.1123.2	2334	387	0.42821	9.23895	1	1	coding	coding	0.808109	110	1516	2334
MSTRG.1123.3	3093	387	0.34683	9.23895	1	0.999974	coding	coding	0.808109	531	1937	3093
MSTRG.1124.1	1754	254	0.38187	6.19318	1	0.999806	coding	coding	0.80677	404	1204	1754
MSTRG.1125.1	1797	385	0.34033	6.00519	1	0.999999	coding	coding	0.803999	243	1415	1797
MSTRG.1126.1	238	21	0.41812	11.8298	1	0.0145534	noncoding	coding	0.674052	1	237	238
MSTRG.1127.1	766	52	0.33943	10.9532	1	0.0302403	noncoding	noncoding	-0.36915	12	161	766
MSTRG.1128.1	4886	903	0.29261	7.74164	1	1	coding	coding	0.848416	75	2996	4886
MSTRG.1129.1	851	176	0.45005	4.79694	1	0.997704	coding	coding	0.749632	298	840	851
MSTRG.1130.1	1451	320	0.44675	5.38446	1	1	coding	coding	0.825452	123	1118	1451
MSTRG.1131.1	3472	67	0.34382	6.69147	1	0.0398425	noncoding	coding	0.618025	258	428	3472
MSTRG.1132.1	1360	80	0.45616	11.2624	1	0.335162	noncoding
MSTRG.1132.2	865	79	0.40507	11.2624	-1	0.173647	noncoding	coding	0.803289	66	665	865
MSTRG.1133.1	1182	262	0.4529	8.5556	1	0.999934	coding	coding	0.806717	3	863	1182
MSTRG.1133.2	1121	248	0.4529	7.70648	1	0.99989	coding	coding	0.797943	3	821	1121
MSTRG.1133.3	1132	251	0.46676	7.05951	1	0.999945	coding	coding	0.800484	7	813	1132
MSTRG.1134.1	1162	287	0.4366	11.049	-1	0.481745	noncoding	coding	0.81192	6	839	1162
MSTRG.1135.1	2707	177	0.36219	4.42218	-1	0.126019	noncoding	coding	0.790316	1991	2707	2707
MSTRG.1136.1	1395	322	0.4403	5.58209	1	1	coding	coding	0.752784	8	1030	1395
MSTRG.1137.1	867	215	0.46691	4.87726	1	0.999828	coding	coding	0.766609	4	705	867
MSTRG.1138.1	1362	207	0.47199	4.72638	1	0.999722	coding	coding	0.767366	45	698	1362
MSTRG.1139.1	1790	500	0.47697	6.99017	1	1	coding	coding	0.825074	75	1598	1790
MSTRG.1140.1	1147	39	0.38218	6.49591	1	0.0118037	noncoding	noncoding	-0.374179	1030	1134	1147
MSTRG.1141.1	423	98	0.34676	9.73517	1	0.146696	noncoding	noncoding	-0.397289	181	279	423
MSTRG.1142.1	845	124	0.35979	6.29218	1	0.574085	coding	coding	0.664965	423	704	845
MSTRG.1143.1	1290	323	0.46188	6.25531	1	1	coding	coding	0.792877	35	1060	1290
MSTRG.1144.1	425	43	0.44632	7.97638	1	0.0268046	noncoding	coding	0.703863	54	422	425
MSTRG.1145.1	3637	296	0.47061	10.1348	1	0.99999	coding	coding	0.858343	1	2487	3637
MSTRG.1146.1	2735	457	0.39377	8.20734	1	1	coding	coding	0.839465	13	1422	2735
MSTRG.1147.1	722	66	0.42887	10.3461	1	0.12233	noncoding	coding	0.669117	340	708	722
MSTRG.1148.1	300	26	0.43014	8.841	1	0.0109496	noncoding	noncoding	-0.445123	48	74	300
MSTRG.1149.1	329	43	0.38927	9.4964	1	0.0221924	noncoding	noncoding	-0.406649	191	271	329
MSTRG.1150.1	821	162	0.38743	10.5147	1	0.838225	coding	coding	0.786623	51	743	821
MSTRG.1151.1	811	132	0.42842	4.2182	1	0.966972	coding	coding	0.757337	288	782	811
MSTRG.1152.1	902	115	0.43321	7.69293	1	0.643178	coding	coding	0.709131	72	509	902
MSTRG.1153.1	2831	469	0.47135	5.90643	1	1	coding	coding	0.82895	94	1641	2831
MSTRG.1153.2	2505	488	0.42638	5.88873	1	1	coding	coding	0.82895	81	1628	2505
MSTRG.1154.1	628	98	0.45182	5.8382	-1	0.0507175	noncoding	coding	0.689673	121	618	628
MSTRG.1155.1	1587	340	0.40493	8.53314	1	0.999996	coding	coding	0.776269	3	1175	1587
MSTRG.1155.2	1915	225	0.43264	8.43427	1	0.99903	coding	coding	0.768481	3	1277	1915
MSTRG.1156.1	2956	302	0.38586	9.56073	1	0.99981	coding	coding	0.835274	58	1851	2956
MSTRG.1157.1	2305	411	0.4345	6.51849	1	1	coding	coding	0.797925	257	1654	2305
MSTRG.1158.1	881	168	0.46559	4.39691	1	0.997031	coding	coding	0.771895	48	614	881
MSTRG.1159.1	348	62	0.40486	4.19598	-1	0.0244512	noncoding	noncoding	-0.286588	12	332	348
MSTRG.1160.1	587	68	0.39962	4.64764	-1	0.0261299	noncoding	noncoding	-0.331187	363	587	587
MSTRG.1161.1	1901	495	0.43644	8.99249	1	1	coding	coding	0.766405	54	1541	1901
MSTRG.1162.1	410	31	0.38132	7.86932	1	0.00764344	noncoding	noncoding	-0.365675	292	372	410
MSTRG.1162.2	450	42	0.37705	6.69586	1	0.013148	noncoding	noncoding	-0.365675	329	409	450
MSTRG.1163.1	1499	353	0.4588	6.56635	1	1	coding	coding	0.794499	118	1275	1499
MSTRG.1164.1	336	44	0.30696	12.545	1	0.0203811	noncoding	noncoding	-0.344342	254	334	336
MSTRG.1165.1	1040	164	0.31786	8.01361	1	0.68165	coding	coding	0.690602	117	464	1040
MSTRG.1166.1	602	41	0.43652	9.51288	1	0.0335306	noncoding	noncoding	-0.354994	397	534	602
MSTRG.1166.2	602	41	0.43652	9.51288	1	0.0335306	noncoding	noncoding	-0.354994	397	534	602
MSTRG.1167.1	1111	116	0.44562	7.76129	-1	0.0772652	noncoding	coding	0.775758	538	1095	1111
MSTRG.1167.2	3107	767	0.41648	5.9704	1	1	coding	coding	0.8628	207	2816	3107
MSTRG.1167.3	3090	543	0.38891	5.28387	1	1	coding	coding	0.847881	1043	2788	3090
MSTRG.1167.4	3213	895	0.44622	6.1557	1	1	coding	coding	0.866607	101	2800	3213
MSTRG.1167.5	3213	895	0.44622	6.1557	1	1	coding	coding	0.866607	101	2800	3213
MSTRG.1167.6	3213	895	0.44622	6.1557	1	1	coding	coding	0.866607	101	2800	3213
MSTRG.1168.1	1770	415	0.45301	8.20453	1	1	coding	coding	0.816971	352	1527	1770
MSTRG.1169.1	1483	286	0.46772	6.5545	1	0.999996	coding	coding	0.798713	298	1173	1483
MSTRG.1170.1	490	116	0.41629	7.64044	-1	0.0741937	noncoding	coding	0.673301	4	489	490
MSTRG.1171.1	332	31	0.42004	10.7368	1	0.0228077	noncoding	noncoding	-0.386662	194	331	332
MSTRG.1172.1	1613	347	0.40373	7.6767	1	0.999999	coding	coding	0.814602	207	1280	1613
MSTRG.1173.1	261	39	0.36052	4.44073	-1	0.0161968	noncoding	noncoding	-0.329678	126	260	261
MSTRG.1173.2	2343	667	0.46817	6.06744	1	1	coding	coding	0.828962	86	1984	2343
MSTRG.1174.1	741	53	0.38107	12.0001	1	0.034206	noncoding	noncoding	-0.314526	117	401	741
MSTRG.1175.1	224	27	0.3994	8.02338	1	0.00710846	noncoding	noncoding	-0.471128	134	172	224
MSTRG.1176.1	517	150	0.43591	4.51752	1	0.988289	coding	coding	0.745074	48	473	517
MSTRG.1177.1	702	161	0.46352	12.1705	1	0.949644	coding	coding	0.776717	59	490	702
MSTRG.1178.1	3365	1025	0.48806	7.76886	1	1	coding	coding	0.867307	2	3175	3365
MSTRG.1179.1	764	177	0.32171	8.97015	-1	0.175762	noncoding	coding	0.671958	83	703	764
MSTRG.1180.1	3904	79	0.32768	8.82233	1	0.0566785	noncoding	noncoding	-0.338719	3101	3217	3904
MSTRG.1181.1	344	49	0.39443	4.82623	1	0.0451332	noncoding	noncoding	-0.486017	290	337	344
MSTRG.1182.1	267	68	0.45449	6.6944	1	0.115568	noncoding	noncoding	-0.336373	9	218	267
MSTRG.1183.1	403	40	0.39544	4.1369	1	0.0399095	noncoding	noncoding	-0.483896	60	107	403
MSTRG.1184.1	911	120	0.3512	10.6915	1	0.283008	noncoding	noncoding	-0.333783	394	636	911
MSTRG.1184.2	414	92	0.31472	9.29572	1	0.0836105	noncoding	noncoding	-0.315172	46	312	414
MSTRG.1184.3	499	142	0.3622	9.76569	1	0.589325	coding	coding	0.645588	46	429	499
MSTRG.1185.1	1239	194	0.39919	8.39191	1	0.98584	coding	coding	0.745381	423	1154	1239
MSTRG.1186.1	1379	288	0.44488	6.06342	1	0.999996	coding	coding	0.765359	23	889	1379
MSTRG.1187.1	4408	92	0.31021	8.85797	1	0.0795332	noncoding	coding	0.69496	161	874	4408
MSTRG.1187.2	5376	113	0.3124	5.16144	1	0.433414	noncoding	coding	0.69496	379	1092	5376
MSTRG.1187.3	3857	66	0.31889	9.44537	1	0.0354717	noncoding	coding	0.711908	245	862	3857
MSTRG.1187.4	2344	67	0.34556	11.3648	1	0.0494055	noncoding	coding	0.703216	283	888	2344
MSTRG.1187.5	2027	78	0.35666	9.19489	1	0.0741302	noncoding	coding	0.703216	440	1045	2027
MSTRG.1188.1	1814	358	0.46885	5.64264	1	1	coding	coding	0.809366	259	1437	1814
MSTRG.1189.1	704	153	0.41015	5.23138	1	0.975443	coding	coding	0.739879	52	531	704
MSTRG.1190.1	211	36	0.28922	9.99188	1	0.0155441	noncoding	noncoding	-0.499834	96	137	211
MSTRG.1191.1	1576	409	0.45326	5.71149	1	1	coding	coding	0.823083	14	1405	1576
MSTRG.1192.1	414	99	0.37193	11.9576	-1	0.178503	noncoding	noncoding	-0.406868	46	132	414
MSTRG.1193.1	1539	310	0.40818	5.1723	1	0.999999	coding	coding	0.79841	252	1205	1539
MSTRG.1194.1	823	241	0.44666	6.35919	-1	0.355213	noncoding	coding	0.731278	54	644	823
MSTRG.1195.1	863	191	0.43737	10.3115	1	0.990004	coding	coding	0.724867	14	586	863
MSTRG.1196.1	454	144	0.42475	7.77057	-1	0.106502	noncoding	coding	0.661279	61	453	454
MSTRG.1197.1	987	154	0.45551	6.74677	1	0.970975	coding	coding	0.757025	267	734	987
MSTRG.1198.1	4884	1234	0.4564	8.06537	1	1	coding	coding	0.863519	726	4463	4884
MSTRG.1199.1	2421	722	0.43836	7.07391	1	1	coding	coding	0.840916	203	2320	2421
MSTRG.1200.1	1141	86	0.31237	9.1756	1	0.0664465	noncoding	coding	0.610599	131	304	1141
MSTRG.1201.1	986	70	0.36682	6.05096	1	0.0673591	noncoding	noncoding	-0.313141	38	214	986
MSTRG.1202.1	467	40	0.43766	7.99994	1	0.0207527	noncoding	coding	0.724551	3	308	467
MSTRG.1203.1	2336	432	0.42872	6.23993	1	1	coding	coding	0.832154	7	1419	2336
MSTRG.1204.1	2459	581	0.48661	5.43878	1	1	coding	coding	0.852202	91	1920	2459
MSTRG.1205.1	2689	422	0.39973	8.91278	1	1	coding	coding	0.816867	179	1723	2689
MSTRG.1206.1	637	93	0.45901	3.9046	-1	0.0815217	noncoding	coding	0.740335	250	630	637
MSTRG.1207.1	741	143	0.44607	4.51593	-1	0.137805	noncoding	coding	0.76121	74	739	741
MSTRG.1207.2	958	311	0.48093	5.59296	-1	0.75711	coding	coding	0.793137	30	929	958
MSTRG.1208.1	1487	411	0.41719	3.12042	1	1	coding	coding	0.84609	9	1253	1487
MSTRG.1209.1	2919	426	0.33361	7.2381	1	0.999999	coding	coding	0.822456	2	1237	2919
MSTRG.1209.2	3025	595	0.4258	7.57648	1	1	coding	coding	0.843569	216	1949	3025
MSTRG.1210.1	778	33	0.40634	8.46063	1	0.0115793	noncoding	coding	0.764641	77	610	778
MSTRG.1211.1	271	45	0.373	10.2809	-1	0.131744	noncoding	noncoding	-0.335969	148	261	271
MSTRG.1212.1	1465	84	0.32326	12.3011	1	0.0505317	noncoding	coding	0.677501	38	940	1465
MSTRG.1212.2	1192	178	0.41522	11.9444	1	0.903673	coding	coding	0.756874	153	824	1192
MSTRG.1213.1	4373	940	0.46625	6.7121	1	1	coding	coding	0.863975	299	3874	4373
MSTRG.1214.1	625	86	0.35523	11.165	-1	0.177845	noncoding	noncoding	-0.270965	1	528	625
MSTRG.1215.1	407	20	0.31913	9.6972	1	0.00738638	noncoding	noncoding	-0.400107	1	78	407
MSTRG.1216.1	473	48	0.28227	9.57159	1	0.0200401	noncoding	noncoding	-0.515077	251	286	473
MSTRG.1217.1	468	39	0.3528	8.48822	-1	0.0762222	noncoding	noncoding	-0.34632	2	169	468
MSTRG.1218.1	482	64	0.47723	4.81622	1	0.144967	noncoding	coding	0.690143	33	434	482
MSTRG.1219.1	2570	83	0.36916	10.3464	1	0.112424	noncoding	coding	0.673613	1940	2233	2570
MSTRG.1220.1	1678	109	0.37721	11.3674	1	0.253541	noncoding	coding	0.718685	185	544	1678
MSTRG.1221.1	1096	293	0.40112	5.91095	1	0.999993	coding	coding	0.785666	2	1057	1096
MSTRG.1222.1	767	82	0.34913	11.5751	-1	0.176818	noncoding	coding	0.687183	492	761	767
MSTRG.1223.1	364	102	0.40642	11.4748	-1	0.194051	noncoding	coding	0.678962	163	363	364
MSTRG.1224.1	1567	66	0.36747	9.35236	1	0.0506328	noncoding	coding	0.719841	725	991	1567
MSTRG.1225.1	1076	93	0.37757	9.43341	1	0.177053	noncoding	coding	0.731384	14	331	1076
MSTRG.1226.1	3616	92	0.36027	5.47565	1	0.241131	noncoding	coding	0.769866	15	992	3616
MSTRG.1226.2	3128	92	0.38439	5.47565	1	0.309434	noncoding	coding	0.748242	60	638	3128
MSTRG.1226.3	3545	91	0.38001	8.28705	1	0.162198	noncoding	coding	0.775194	60	1070	3545
MSTRG.1226.4	2530	92	0.40673	5.47565	1	0.37962	noncoding	coding	0.767173	4	933	2530
MSTRG.1226.5	3174	96	0.28853	5.54279	1	0.196981	noncoding	coding	0.702008	2845	3174	3174
MSTRG.1226.6	3638	91	0.35691	8.28705	1	0.123048	noncoding	coding	0.765156	2	907	3638
MSTRG.1226.7	3543	91	0.28466	8.28705	1	0.0678135	noncoding	coding	0.747945	60	641	3543
MSTRG.1226.8	3388	96	0.37373	5.54279	1	0.320773	noncoding	coding	0.724425	3	623	3388
MSTRG.1226.9	3683	96	0.36027	5.54279	1	0.280034	noncoding	coding	0.769049	4	918	3683
MSTRG.1226.10	2904	91	0.40749	8.28705	1	0.225906	noncoding	coding	0.760753	10	828	2904
MSTRG.1226.11	2833	118	0.37626	9.79364	1	0.398376	noncoding	coding	0.738644	4	489	2833
MSTRG.1226.12	3291	96	0.39724	5.54279	1	0.400835	noncoding	coding	0.767865	15	971	3291
MSTRG.1226.13	2958	96	0.32365	5.54279	1	0.206503	noncoding	coding	0.741767	2	565	2958
MSTRG.1226.14	2424	96	0.39392	5.54279	1	0.388666	noncoding	coding	0.746933	60	557	2424
MSTRG.1226.15	3083	96	0.32365	5.54279	1	0.206503	noncoding	coding	0.739789	15	545	3083
MSTRG.1226.16	2148	96	0.39299	5.54279	1	0.385224	noncoding	coding	0.763835	3	899	2148
MSTRG.1226.17	2500	118	0.3626	9.79364	1	0.339278	noncoding	coding	0.703719	2150	2500	2500
MSTRG.1226.18	2198	96	0.42282	5.54279	1	0.484975	noncoding	coding	0.761682	4	873	2198
MSTRG.1226.19	2365	118	0.40181	9.79364	1	0.524821	coding	coding	0.738657	18	464	2365
MSTRG.1226.20	2853	118	0.38576	9.79364	1	0.444277	noncoding	coding	0.766708	1	903	2853
MSTRG.1226.21	1843	84	0.43616	9.64825	1	0.269286	noncoding	coding	0.703947	3	518	1843
MSTRG.1226.22	2250	118	0.41619	9.79364	1	0.59826	coding	coding	0.767098	10	921	2250
MSTRG.1226.23	2402	118	0.4026	9.79364	1	0.528868	coding	coding	0.737495	4	405	2402
MSTRG.1226.24	2146	96	0.31258	5.54279	1	0.196503	noncoding	coding	0.742936	2	760	2146
MSTRG.1226.25	1926	84	0.41654	9.64825	1	0.206633	noncoding	coding	0.737495	10	411	1926
MSTRG.1226.26	1984	84	0.37456	9.64825	1	0.120791	noncoding	coding	0.737495	10	411	1984
MSTRG.1226.27	2121	118	0.37456	9.79364	1	0.390257	noncoding	coding	0.740665	2	481	2121
MSTRG.1227.1	4107	949	0.44028	8.9566	1	1	coding	coding	0.868704	54	3425	4107
MSTRG.1227.2	3899	1164	0.47258	9.1225	1	1	coding	coding	0.877824	73	3582	3899
MSTRG.1227.3	4175	1165	0.449	9.1225	1	1	coding	coding	0.87797	73	3585	4175
MSTRG.1228.1	939	132	0.49719	5.13397	1	0.913087	coding	coding	0.735158	54	911	939
MSTRG.1228.2	1549	169	0.32739	11.6754	1	0.418883	noncoding	coding	0.728573	91	813	1549
MSTRG.1228.3	1203	145	0.37623	4.98212	1	0.937476	coding	coding	0.745803	607	1119	1203
MSTRG.1228.4	2578	316	0.41922	9.88446	1	0.999974	coding	coding	0.769104	1520	2467	2578
MSTRG.1229.1	978	76	0.41115	8.27557	1	0.116673	noncoding	coding	0.685925	139	378	978
MSTRG.1230.1	1232	119	0.29341	11.1922	-1	0.12598	noncoding	noncoding	-0.317617	945	1175	1232
MSTRG.1230.2	1217	114	0.29121	11.0052	-1	0.133188	noncoding	noncoding	-0.333296	945	1160	1217
MSTRG.1231.1	621	156	0.40997	7.63483	-1	0.117311	noncoding	coding	0.714558	229	612	621
MSTRG.1232.1	463	47	0.33888	6.80658	1	0.0136736	noncoding	noncoding	-0.353981	252	368	463
MSTRG.1232.2	1787	344	0.39536	5.9599	1	1	coding	coding	0.79258	412	1389	1787
MSTRG.1233.1	741	90	0.43601	9.49164	1	0.332131	noncoding	coding	0.65169	64	411	741
MSTRG.1234.1	239	68	0.45799	5.75848	-1	0.0313053	noncoding	coding	0.67227	33	239	239
MSTRG.1235.1	2331	550	0.46959	9.11444	1	1	coding	coding	0.847225	5	1873	2331
MSTRG.1235.2	3859	550	0.42914	9.11444	1	1	coding	coding	0.847225	1	1869	3859
MSTRG.1236.1	790	68	0.34984	4.40131	1	0.110736	noncoding	noncoding	-0.402745	544	669	790
MSTRG.1237.1	2639	69	0.28887	6.46539	1	0.0420167	noncoding	noncoding	-0.306347	1220	1492	2639
MSTRG.1237.2	3344	97	0.3781	8.36798	1	0.204524	noncoding	noncoding	-0.306347	1352	1624	3344
MSTRG.1237.3	2935	97	0.3606	8.36798	1	0.165258	noncoding	noncoding	-0.306347	1234	1506	2935
MSTRG.1237.4	3434	97	0.30244	8.36798	1	0.0904278	noncoding	noncoding	-0.306347	1414	1686	3434
MSTRG.1237.5	3083	97	0.28338	8.36798	1	0.0816146	noncoding	noncoding	-0.306347	1172	1444	3083
MSTRG.1238.1	2208	306	0.434	5.78619	1	0.999999	coding	coding	0.785865	3	1004	2208
MSTRG.1239.1	519	102	0.33258	8.36578	1	0.144874	noncoding	coding	0.663616	35	310	519
MSTRG.1240.1	1941	444	0.45148	6.5722	1	1	coding	coding	0.789243	117	1352	1941
MSTRG.1241.1	343	29	0.33075	6.8056	1	0.00540636	noncoding	noncoding	-0.36371	137	322	343
MSTRG.1242.1	710	212	0.39331	8.987	-1	0.226367	noncoding	coding	0.698286	98	649	710
MSTRG.1243.1	851	89	0.48308	6.56927	1	0.354311	noncoding	coding	0.751391	20	658	851
MSTRG.1244.1	1267	206	0.48418	10.1749	1	0.999066	coding	coding	0.773077	454	1155	1267
MSTRG.1245.1	2744	761	0.44328	8.41913	-1	0.997185	coding	coding	0.83617	442	2742	2744
MSTRG.1246.1	3515	536	0.41215	8.85394	1	1	coding	coding	0.812204	225	1385	3515
MSTRG.1246.2	3808	538	0.43259	8.68109	1	1	coding	coding	0.812204	378	1538	3808
MSTRG.1247.1	253	45	0.33704	10.0401	-1	0.154758	noncoding	noncoding	-0.391182	9	143	253
MSTRG.1248.1	1594	227	0.40485	9.76947	1	0.996178	coding	coding	0.733109	261	962	1594
MSTRG.1248.2	1608	299	0.36153	9.50604	1	0.999332	coding	coding	0.754532	91	966	1608
MSTRG.1249.1	319	33	0.38011	9.69403	-1	0.0942612	noncoding	coding	0.697794	2	319	319
MSTRG.1250.1	238	73	0.30484	9.19989	1	0.0408026	noncoding	noncoding	-0.440473	166	216	238
MSTRG.1251.1	203	26	0.41672	10.2889	-1	0.0917975	noncoding	noncoding	-0.4589	18	62	203
MSTRG.1252.1	860	115	0.29725	9.2785	1	0.14513	noncoding	coding	0.736212	63	725	860
MSTRG.1253.1	3549	87	0.31576	5.58197	1	0.13107	noncoding	coding	0.662198	564	950	3549
MSTRG.1253.2	3359	87	0.3096	5.58197	1	0.129254	noncoding	coding	0.662198	564	950	3359
MSTRG.1254.1	268	30	0.33713	7.93976	1	0.00626162	noncoding	noncoding	-0.548564	146	181	268
MSTRG.1255.1	1670	96	0.34262	9.53864	1	0.129781	noncoding	coding	0.689202	175	375	1670
MSTRG.1255.2	1814	96	0.33161	9.53864	1	0.114471	noncoding	coding	0.689202	153	353	1814
MSTRG.1256.1	499	51	0.40886	9.69391	-1	0.0867923	noncoding	coding	0.717164	194	487	499
MSTRG.1257.1	1346	368	0.45636	5.30206	1	1	coding	coding	0.811596	56	1183	1346
MSTRG.1258.1	499	118	0.47949	6.02789	1	0.804436	coding	coding	0.707108	12	425	499
MSTRG.1259.1	10842	3428	0.49694	5.81842	1	1	coding	coding	0.90974	147	10586	10842
MSTRG.1259.2	10738	1589	0.40466	5.3548	1	1	coding	coding	0.873186	1849	6762	10738
MSTRG.1260.1	803	110	0.409	4.43268	1	0.812564	coding	coding	0.767771	127	465	803
MSTRG.1260.2	810	110	0.44136	4.43268	1	0.859552	coding	coding	0.767771	134	472	810
MSTRG.1261.1	1907	472	0.41891	8.54364	1	1	coding	coding	0.757464	136	1497	1907
MSTRG.1262.1	1195	223	0.45558	4.83673	1	0.999906	coding	coding	0.807327	13	897	1195
MSTRG.1263.1	1577	181	0.34932	5.46039	1	0.979824	coding	coding	0.748562	229	813	1577
MSTRG.1264.1	237	31	0.3167	6.51483	1	0.00631111	noncoding	noncoding	-0.394049	92	157	237
MSTRG.1265.1	1466	272	0.40761	5.41656	1	0.999987	coding	coding	0.772426	28	966	1466
MSTRG.1266.1	1860	415	0.47896	5.31146	1	1	coding	coding	0.83514	217	1470	1860
MSTRG.1267.1	2417	626	0.49047	6.33685	1	1	coding	coding	0.847927	163	2040	2417
MSTRG.1268.1	2180	111	0.35997	8.31256	1	0.281432	noncoding	coding	0.66691	868	1575	2180
MSTRG.1268.2	2621	105	0.35168	8.67975	1	0.20102	noncoding	coding	0.656681	625	942	2621
MSTRG.1268.3	2188	109	0.34832	6.82733	1	0.283174	noncoding	coding	0.686395	808	1134	2188
MSTRG.1268.4	3704	942	0.45662	6.35394	1	1	coding	coding	0.868642	258	3470	3704
MSTRG.1268.5	3400	942	0.481	6.35394	1	1	coding	coding	0.867753	277	3105	3400
MSTRG.1268.6	3413	942	0.46727	6.35394	1	1	coding	coding	0.867753	290	3118	3413
MSTRG.1268.7	5118	942	0.44559	6.35394	1	1	coding	coding	0.867753	1995	4823	5118
MSTRG.1269.1	1767	68	0.28519	10.2809	1	0.0393043	noncoding	coding	0.660398	1	786	1767
MSTRG.1270.1	1039	234	0.44581	11.3055	1	0.99846	coding	coding	0.748732	63	596	1039
MSTRG.1271.1	523	20	0.35913	3.79938	1	0.00956988	noncoding	noncoding	-0.440837	262	327	523
MSTRG.1272.1	2377	476	0.43072	5.79144	1	1	coding	coding	0.813324	484	2070	2377
MSTRG.1273.1	877	54	0.37195	8.71991	1	0.0271741	noncoding	coding	0.673081	38	580	877
MSTRG.1274.1	747	190	0.39436	10.8066	1	0.947208	coding	coding	0.704756	37	717	747
MSTRG.1275.1	394	23	0.36852	11.0002	1	0.0119268	noncoding	noncoding	-0.297514	43	207	394
MSTRG.1276.1	3545	143	0.36066	12.034	1	0.350986	noncoding	coding	0.73558	169	927	3545
MSTRG.1276.2	3176	143	0.39037	12.034	1	0.517007	coding	coding	0.73558	165	923	3176
MSTRG.1276.3	3127	143	0.37403	12.034	1	0.420679	noncoding	coding	0.73558	169	927	3127
MSTRG.1277.1	1045	46	0.31239	12.3019	1	0.0223201	noncoding	coding	0.712402	132	524	1045
MSTRG.1278.1	426	71	0.46972	10.9632	1	0.314715	noncoding	noncoding	-0.338175	11	226	426
MSTRG.1279.1	949	122	0.45537	11.2576	1	0.798286	coding	coding	0.767722	251	868	949
MSTRG.1280.1	274	66	0.403	9.7265	-1	0.10085	noncoding	noncoding	-0.287415	3	269	274
MSTRG.1281.1	488	28	0.41541	8.49261	1	0.00956508	noncoding	noncoding	-0.394519	35	121	488
MSTRG.1282.1	1275	69	0.30881	6.23151	1	0.0429583	noncoding	noncoding	-0.310861	472	873	1275
MSTRG.1282.2	1270	115	0.33941	10.2571	1	0.223896	noncoding	coding	0.678612	44	703	1270
MSTRG.1283.1	1350	158	0.45718	6.2818	1	0.981287	coding	coding	0.778222	12	608	1350
MSTRG.1283.2	1658	287	0.47248	6.55988	1	0.999996	coding	coding	0.806992	316	1305	1658
MSTRG.1284.1	764	90	0.47952	5.15131	1	0.454659	noncoding	coding	0.725519	1	417	764
MSTRG.1284.2	768	90	0.44785	5.15131	1	0.489214	noncoding	coding	0.71269	74	421	768
MSTRG.1284.3	773	90	0.48038	5.15131	1	0.45182	noncoding	coding	0.73662	1	426	773
MSTRG.1285.1	1994	439	0.45661	6.51288	1	1	coding	coding	0.820301	34	1491	1994
MSTRG.1286.1	209	40	0.39648	8.68402	1	0.0163988	noncoding	noncoding	-0.384281	121	192	209
MSTRG.1287.1	1364	186	0.41093	11.9134	1	0.920941	coding	coding	0.77249	67	663	1364
MSTRG.1288.1	772	60	0.27842	10.3798	1	0.0334373	noncoding	noncoding	-0.384922	278	436	772
MSTRG.1289.1	234	26	0.317	4.36908	-1	0.021639	noncoding	noncoding	-0.402802	5	52	234
MSTRG.1290.1	1139	337	0.44607	6.3775	1	1	coding	coding	0.826747	3	1067	1139
MSTRG.1291.1	433	39	0.43978	10.256	1	0.0394936	noncoding	noncoding	-0.275368	12	260	433
MSTRG.1292.1	1660	288	0.3982	9.24384	1	0.999833	coding	coding	0.784143	418	1275	1660
MSTRG.1293.1	2493	80	0.30733	9.5108	1	0.05391	noncoding	noncoding	-0.33826	187	345	2493
MSTRG.1293.2	1184	78	0.34557	9.01959	1	0.0651181	noncoding	noncoding	-0.336177	266	508	1184
MSTRG.1294.1	866	115	0.41212	11.6776	1	0.430774	noncoding	noncoding	-0.293801	404	802	866
MSTRG.1295.1	2271	90	0.31873	10.5515	1	0.0840893	noncoding
MSTRG.1295.2	2198	99	0.32762	10.2662	1	0.120733	noncoding
MSTRG.1295.3	1096	99	0.43413	10.2662	1	0.451548	noncoding
MSTRG.1296.1	387	80	0.38107	10.1042	-1	0.137042	noncoding	noncoding	-0.370042	40	222	387
MSTRG.1297.1	1799	529	0.47267	8.41779	1	1	coding	coding	0.847558	2	1633	1799
MSTRG.1298.1	987	102	0.38671	6.03107	1	0.392486	noncoding	noncoding	-0.276908	447	863	987
MSTRG.1299.1	1255	345	0.43805	4.64459	1	1	coding	coding	0.782529	12	1043	1255
MSTRG.1300.1	1035	230	0.42691	10.1164	1	0.998212	coding	coding	0.783242	214	1035	1035
MSTRG.1301.1	870	54	0.38872	7.56451	1	0.027495	noncoding	noncoding	-0.393318	281	370	870
MSTRG.1302.1	6527	678	0.356	6.15289	1	1	coding	coding	0.800952	768	2834	6527
MSTRG.1303.1	4784	509	0.3387	5.67938	1	1	coding	coding	0.816795	170	1891	4784
MSTRG.1303.2	2529	608	0.44898	5.42108	1	1	coding	coding	0.836971	204	2285	2529
MSTRG.1304.1	285	22	0.3007	11.5229	-1	0.195323	noncoding	noncoding	-0.335496	3	263	285
MSTRG.1305.1	4876	1256	0.46584	7.20587	1	1	coding	coding	0.876891	11	4168	4876
MSTRG.1306.1	3477	930	0.42317	6.83661	1	1	coding	coding	0.828932	395	3160	3477
MSTRG.1306.2	4450	1289	0.46809	6.65192	1	1	coding	coding	0.86532	107	4312	4450
MSTRG.1307.1	247	4	0.32404	5.27496	1	1.09048e-05	noncoding	noncoding	-0.346124	2	112	247
MSTRG.1308.1	684	116	0.39998	4.60736	1	0.829306	coding	coding	0.720379	4	561	684
MSTRG.1308.2	1649	307	0.39647	4.82928	1	0.999999	coding	coding	0.765105	300	1238	1649
MSTRG.1309.1	1667	332	0.35132	9.29791	1	0.99978	coding	coding	0.761878	203	1480	1667
MSTRG.1310.1	380	16	0.38283	9.34967	-1	0.0704786	noncoding	noncoding	-0.366341	16	90	380
MSTRG.1311.1	2238	685	0.41295	8.84747	-1	0.970431	coding	coding	0.817747	3	2237	2238
MSTRG.1312.1	316	33	0.39327	6.50482	1	0.00898717	noncoding	noncoding	-0.402496	3	104	316
MSTRG.1313.1	602	131	0.44058	5.32172	-1	0.0885105	noncoding	coding	0.715602	174	596	602
MSTRG.1314.1	873	132	0.41751	10.93	1	0.716425	coding	coding	0.663704	96	488	873
MSTRG.1315.1	1316	266	0.43904	9.74384	1	0.999858	coding	coding	0.771117	124	849	1316
MSTRG.1315.2	2121	246	0.36201	9.6048	1	0.992813	coding	coding	0.760643	606	1292	2121
MSTRG.1316.1	2664	299	0.37487	6.56488	1	0.999975	coding	coding	0.768855	753	1643	2664
MSTRG.1316.2	2216	326	0.42332	6.20123	1	0.999999	coding	coding	0.785787	38	1195	2216
MSTRG.1317.1	450	28	0.43499	7.71368	1	0.0093636	noncoding	noncoding	-0.37799	3	95	450
MSTRG.1317.2	433	28	0.43618	7.71368	1	0.00945485	noncoding	noncoding	-0.380886	1	108	433
MSTRG.1318.1	443	76	0.33898	7.64899	1	0.0532655	noncoding	noncoding	-0.469171	136	189	443
MSTRG.1319.1	222	28	0.39647	8.841	1	0.00916175	noncoding	noncoding	-0.396231	10	96	222
MSTRG.1320.1	834	51	0.43025	11.824	1	0.0604107	noncoding	coding	0.717321	3	260	834
MSTRG.1321.1	1723	149	0.34884	10.8527	1	0.5	coding	coding	0.739136	352	993	1723
MSTRG.1321.2	1489	150	0.3569	10.8527	1	0.560462	coding
MSTRG.1321.3	1763	150	0.31766	10.8527	1	0.345949	noncoding
MSTRG.1322.1	903	137	0.40135	9.82635	1	0.73439	coding	coding	0.713592	239	658	903
MSTRG.1322.2	914	138	0.38997	9.82635	1	0.690525	coding	coding	0.71719	247	669	914
MSTRG.1323.1	515	49	0.35301	4.53864	-1	0.0203515	noncoding	coding	0.705745	208	513	515
MSTRG.1323.2	740	60	0.35322	9.50873	1	0.0356355	noncoding	noncoding	-0.318741	190	417	740
MSTRG.1323.3	1633	349	0.46326	5.04242	1	1	coding	coding	0.823747	219	1400	1633
MSTRG.1323.4	791	76	0.33012	9.69489	1	0.056501	noncoding	coding	0.659177	205	468	791
MSTRG.1323.5	1680	349	0.45817	5.04242	1	1	coding	coding	0.824681	163	1416	1680
MSTRG.1323.6	1673	349	0.45256	5.04242	1	1	coding	coding	0.824855	219	1409	1673
MSTRG.1323.7	1827	349	0.44989	5.04242	1	1	coding	coding	0.823938	415	1596	1827
MSTRG.1323.8	1845	404	0.46022	5.00763	1	1	coding	coding	0.824832	391	1581	1845
MSTRG.1324.1	1849	192	0.39337	5.09515	1	0.997508	coding	coding	0.759983	194	1186	1849
MSTRG.1325.1	203	7	0.41839	3.56342	-1	0.0105802	noncoding	noncoding	-0.369417	6	203	203
MSTRG.1326.1	719	199	0.44593	5.19318	-1	0.263491	noncoding	coding	0.76769	101	718	719
MSTRG.1326.2	1126	265	0.42002	6.54718	1	0.999958	coding	coding	0.781106	267	1037	1126
MSTRG.1327.1	1148	164	0.46431	4.87714	1	0.994398	coding	coding	0.786518	3	803	1148
MSTRG.1328.1	242	20	0.40157	10.0523	1	0.00961675	noncoding	noncoding	-0.44326	149	208	242
MSTRG.1329.1	2526	225	0.37059	5.33099	1	0.999275	coding	coding	0.79225	1452	2228	2526
MSTRG.1329.2	2128	225	0.3802	5.33099	1	0.999456	coding	coding	0.79225	1023	1799	2128
MSTRG.1330.1	269	44	0.34189	8.58966	1	0.0137754	noncoding	noncoding	-0.383826	60	176	269
MSTRG.1331.1	3771	100	0.32925	10.8596	1	0.120986	noncoding	coding	0.706412	1035	1427	3771
MSTRG.1331.2	2229	100	0.27251	10.8596	1	0.0812384	noncoding	coding	0.706412	1051	1443	2229
MSTRG.1331.3	1866	117	0.33625	9.68475	1	0.237746	noncoding	coding	0.762484	246	1382	1866
MSTRG.1331.4	2033	99	0.30447	10.8596	1	0.0932087	noncoding	coding	0.704025	865	1239	2033
MSTRG.1331.5	2164	86	0.35675	9.29657	1	0.103646	noncoding	coding	0.674829	913	1617	2164
MSTRG.1332.1	233	68	0.38069	8.6944	-1	0.0768774	noncoding	noncoding	-0.391374	104	202	233
MSTRG.1333.1	951	188	0.36917	11.1807	1	0.859535	coding	coding	0.675838	195	617	951
MSTRG.1334.1	1076	53	0.30882	10.2236	1	0.0259453	noncoding	noncoding	-0.417207	497	574	1076
MSTRG.1335.1	2081	527	0.44893	9.53888	1	1	coding	coding	0.813945	71	1654	2081
MSTRG.1335.2	1909	451	0.39267	9.29803	1	1	coding	coding	0.805571	1	1566	1909
MSTRG.1336.1	301	42	0.40778	10.9162	-1	0.135267	noncoding	noncoding	-0.395969	126	218	301
MSTRG.1337.1	1664	414	0.43741	4.57196	1	1	coding	coding	0.819986	94	1359	1664
MSTRG.1338.1	359	16	0.37277	5.19415	1	0.00395128	noncoding	noncoding	-0.413286	60	161	359
MSTRG.1339.1	997	128	0.41085	10.4233	1	0.666214	coding	coding	0.697059	412	711	997
MSTRG.1340.1	712	50	0.27536	6.8017	1	0.0196311	noncoding	noncoding	-0.45783	686	712	712
MSTRG.1341.1	503	37	0.3241	10.7806	1	0.0179472	noncoding	noncoding	-0.41756	196	243	503
MSTRG.1342.1	1017	70	0.36934	10.4184	1	0.0690816	noncoding	noncoding	-0.315704	350	550	1017
MSTRG.1343.1	374	74	0.40465	4.33429	1	0.282378	noncoding	coding	0.733771	1	372	374
MSTRG.1344.1	3561	91	0.38754	6.81647	1	0.203759	noncoding	coding	0.698093	3078	3389	3561
MSTRG.1345.1	1255	365	0.40338	9.49921	1	0.999997	coding	coding	0.808267	22	1143	1255
MSTRG.1346.1	1107	79	0.36982	11.61	1	0.0844527	noncoding	coding	0.728209	100	393	1107
MSTRG.1347.1	2342	79	0.32731	8.78973	1	0.0563674	noncoding	coding	0.70244	166	1161	2342
MSTRG.1347.2	2447	92	0.32654	6.0871	1	0.141203	noncoding	coding	0.70501	1913	2434	2447
MSTRG.1347.3	2802	92	0.3201	6.0871	1	0.135642	noncoding	coding	0.70501	2268	2789	2802
MSTRG.1348.1	280	44	0.4265	10.1412	1	0.0407247	noncoding	noncoding	-0.349463	147	278	280
MSTRG.1348.2	4397	82	0.29468	12.0003	1	0.0511192	noncoding	noncoding	-0.308684	2307	2498	4397
MSTRG.1349.1	1979	265	0.32755	8.9859	1	0.991261	coding
MSTRG.1350.1	2197	497	0.45091	8.93536	1	1	coding	coding	0.810751	81	1727	2197
MSTRG.1351.1	2046	475	0.44807	5.97382	1	1	coding	coding	0.797053	395	1651	2046
MSTRG.1352.1	4978	184	0.28964	6.82697	1	0.848662	coding	coding	0.76171	3827	4645	4978
MSTRG.1352.2	2084	184	0.33899	6.82697	1	0.941686	coding	coding	0.767981	314	1684	2084
MSTRG.1352.3	3408	184	0.31745	6.82697	1	0.908573	coding	coding	0.76171	1963	2781	3408
MSTRG.1352.4	2900	184	0.32598	6.82697	1	0.924136	coding	coding	0.76171	1454	2272	2900
MSTRG.1353.1	280	42	0.33384	8.93488	-1	0.113489	noncoding	noncoding	-0.405172	162	278	280
MSTRG.1354.1	925	139	0.44471	4.25946	1	0.981201	coding	coding	0.744952	230	625	925
MSTRG.1354.2	1078	139	0.4321	4.25946	1	0.979517	coding	coding	0.744952	371	766	1078
MSTRG.1354.3	1051	139	0.40788	4.25946	1	0.971304	coding	coding	0.750635	248	739	1051
MSTRG.1354.4	907	139	0.42723	4.25946	1	0.978427	coding	coding	0.744952	200	595	907
MSTRG.1354.5	1033	139	0.43005	4.25946	1	0.979089	coding	coding	0.746105	281	721	1033
MSTRG.1354.6	1045	139	0.43005	4.25946	1	0.979089	coding	coding	0.744952	338	733	1045
MSTRG.1355.1	1907	371	0.43744	8.49677	1	1	coding	coding	0.795861	253	1344	1907
MSTRG.1356.1	279	63	0.42309	3.9715	-1	0.0303611	noncoding	noncoding	-0.301061	15	278	279
MSTRG.1357.1	1151	201	0.40589	5.67108	1	0.998306	coding	coding	0.705791	189	650	1151
MSTRG.1358.1	876	64	0.41531	6.67731	1	0.0675537	noncoding	coding	0.682339	262	465	876
MSTRG.1359.1	2420	626	0.47226	5.77399	1	1	coding	coding	0.865619	2	2011	2420
MSTRG.1359.2	2435	630	0.49896	5.77399	1	1	coding	coding	0.866687	95	2026	2435
MSTRG.1359.3	2454	630	0.49679	5.77399	1	1	coding	coding	0.866687	114	2045	2454
MSTRG.1360.1	1074	179	0.49516	7.08856	1	0.99484	coding	coding	0.748827	2	730	1074
MSTRG.1360.2	1593	183	0.35365	8.99274	1	0.897035	coding	coding	0.695099	3	671	1593
MSTRG.1360.3	707	118	0.38121	6.56036	1	0.552369	coding	coding	0.676078	304	603	707
MSTRG.1360.4	1990	183	0.33471	8.99274	1	0.835062	coding	coding	0.695807	2	673	1990
MSTRG.1360.5	1227	69	0.46006	10.3039	1	0.230064	noncoding	coding	0.680863	157	453	1227
MSTRG.1360.6	1880	183	0.33719	8.99274	1	0.844539	coding	coding	0.695099	3	671	1880
MSTRG.1360.7	1708	183	0.349	8.99274	1	0.883984	coding	coding	0.695099	3	671	1708
MSTRG.1360.8	1695	183	0.41629	8.99274	1	0.98063	coding	coding	0.695807	2	673	1695
MSTRG.1361.1	825	167	0.42596	5.1402	1	0.992985	coding	coding	0.735749	105	527	825
MSTRG.1362.1	2287	594	0.40577	8.75372	1	1	coding	coding	0.83388	184	2004	2287
MSTRG.1363.1	1021	31	0.37642	10.3013	1	0.0146488	noncoding	noncoding	-0.3503	926	1018	1021
MSTRG.1364.1	1144	69	0.41876	8.383	1	0.0904075	noncoding	noncoding	-0.322611	129	413	1144
MSTRG.1364.2	1734	72	0.36142	9.6391	1	0.0640169	noncoding	coding	0.686471	1394	1717	1734
MSTRG.1365.1	2337	50	0.31035	9.03485	1	0.0179018	noncoding
MSTRG.1365.2	716	47	0.32378	9.42792	1	0.018038	noncoding	noncoding	-0.418928	199	267	716
MSTRG.1366.1	712	123	0.431	5.46564	1	0.865461	coding	coding	0.674607	28	420	712
MSTRG.1366.2	759	109	0.42803	5.07452	1	0.76017	coding	coding	0.667048	28	369	759
MSTRG.1367.1	998	212	0.4655	7.04437	1	0.999315	coding	coding	0.774692	118	735	998
MSTRG.1367.2	1195	359	0.47161	8.57538	-1	0.776066	coding	coding	0.805433	110	1195	1195
MSTRG.1368.1	390	23	0.36926	4.55658	1	0.00803314	noncoding	noncoding	-0.356595	94	258	390
MSTRG.1368.2	383	23	0.44763	4.55658	1	0.0139963	noncoding	noncoding	-0.320209	14	346	383
MSTRG.1369.1	851	95	0.45954	6.71832	1	0.436736	noncoding	coding	0.724984	187	477	851
MSTRG.1370.1	993	106	0.31567	6.03998	1	0.242045	noncoding	coding	0.683603	94	336	993
MSTRG.1370.2	607	22	0.4047	4.91071	1	0.00841819	noncoding	noncoding	-0.363788	41	187	607
MSTRG.1370.3	602	40	0.36668	5.65045	1	0.0137758	noncoding	noncoding	-0.311404	106	219	602
MSTRG.1371.1	6977	815	0.40857	6.42645	1	1	coding	coding	0.861562	2300	6229	6977
MSTRG.1372.1	4543	246	0.32021	8.77716	1	0.978325	coding	coding	0.766321	1601	2347	4543
MSTRG.1372.2	1875	96	0.31257	10.0181	1	0.0949121	noncoding	noncoding	-0.356478	1725	1859	1875
MSTRG.1372.3	1779	162	0.28284	10.0928	1	0.323867	noncoding	coding	0.71249	710	1309	1779
MSTRG.1372.4	1978	162	0.27943	10.0928	1	0.310926	noncoding	coding	0.71249	909	1508	1978
MSTRG.1373.1	546	131	0.34695	8.72113	1	0.431137	noncoding	coding	0.657664	27	416	546
MSTRG.1374.1	2206	464	0.49514	4.99725	1	1	coding	coding	0.845491	19	1797	2206
MSTRG.1374.2	3504	464	0.42436	4.99725	1	1	coding	coding	0.845388	2	1777	3504
MSTRG.1374.3	2206	464	0.49514	4.99725	1	1	coding	coding	0.845491	19	1797	2206
MSTRG.1375.1	458	43	0.41852	12.2219	-1	0.172136	noncoding	noncoding	-0.307536	183	458	458
MSTRG.1376.1	657	66	0.41599	11.363	1	0.0990939	noncoding	coding	0.714342	7	372	657
MSTRG.1377.1	476	53	0.37162	10.2166	1	0.0350457	noncoding	noncoding	-0.356053	307	408	476
MSTRG.1378.1	1504	73	0.33467	10.5666	1	0.0569487	noncoding	noncoding	-0.330069	553	792	1504
MSTRG.1379.1	424	30	0.4037	9.30353	1	0.0124452	noncoding	noncoding	-0.433586	236	298	424
MSTRG.1380.1	2232	486	0.42086	8.06256	1	1	coding	coding	0.837292	412	1869	2232
MSTRG.1381.1	204	42	0.43146	10.5318	-1	0.10819	noncoding	noncoding	-0.375557	27	203	204
MSTRG.1382.1	4614	834	0.37636	9.06195	1	1	coding	coding	0.857852	678	3926	4614
MSTRG.1383.1	2656	269	0.36527	9.83112	1	0.997275	coding	coding	0.784987	25	903	2656
MSTRG.1383.2	1767	233	0.33977	10.07	1	0.960353	coding	coding	0.774953	25	813	1767
MSTRG.1383.3	2098	269	0.39766	9.83112	1	0.999325	coding	coding	0.784987	31	909	2098
MSTRG.1384.1	383	32	0.34543	9.03497	-1	0.100235	noncoding	noncoding	-0.433995	2	145	383
MSTRG.1385.1	295	29	0.42372	5.96674	1	0.00985149	noncoding	noncoding	-0.36962	6	80	295
MSTRG.1386.1	1468	372	0.46587	6.51788	-1	0.849432	coding	coding	0.8078	2	1459	1468
MSTRG.1387.1	1023	205	0.48368	4.16327	-1	0.465384	noncoding	coding	0.801835	8	1021	1023
MSTRG.1387.2	762	114	0.44952	8.98615	-1	0.109908	noncoding	coding	0.71019	181	429	762
[truncated: 1,688 more rows]

## Sheet: wheat transcripts
Additional file 7. Classification of wheat transcripts as potential coding or lncRNA.
#ID	transcript_length	CPC2_peptide_length	CPC2_Fickett_score	CPC2_pI	CPC2_ORF_integrity	CPC2_coding_probability	CPC2_label CNIT_index	CNIT_score	CNIT_score_probability	CNIT_start	CNIT_end	CNIT_length
MSTRG.2540.1	203	66	0.46121	6.27521	-1	0.0299955	noncoding
MSTRG.2541.1	537	65	0.31207	9.48676	1	0.0334164	noncoding	noncoding	-0.361828	164	325	537
MSTRG.2541.2	1368	128	0.38837	9.85663	1	0.572348	coding	coding	0.660969	395	1060	1368
MSTRG.2542.1	1787	67	0.35293	10.8002	1	0.0539615	noncoding	noncoding	-0.361281	566	706	1787
MSTRG.2543.1	392	66	0.39339	12.004	1	0.0606473	noncoding	noncoding	-0.351463	1	366	392
MSTRG.2544.1	684	106	0.34551	11.3389	1	0.15651	noncoding	noncoding	-0.399851	329	460	684
MSTRG.2545.1	1401	56	0.35521	9.50922	1	0.0306252	noncoding	noncoding	-0.33124	47	298	1401
MSTRG.2545.2	1216	56	0.35377	9.50922	1	0.0303127	noncoding	noncoding	-0.328339	46	300	1216
MSTRG.2546.1	1796	57	0.34834	10.6806	1	0.0366948	noncoding	noncoding	-0.317239	1039	1263	1796
MSTRG.2547.1	437	5	0.33822	8.50006	1	1.65616e-05	noncoding	noncoding	-0.325496	142	420	437
MSTRG.2548.1	250	31	0.34337	11.3447	1	0.0158966	noncoding	noncoding	-0.355865	140	250	250
MSTRG.2549.1	953	59	0.31025	11.0461	-1	0.180268	noncoding	noncoding	-0.34	64	228	953
MSTRG.2550.1	324	22	0.32697	8.52106	1	0.00510181	noncoding	noncoding	-0.387004	146	268	324
MSTRG.2551.1	266	42	0.41515	10.0366	-1	0.0921008	noncoding	noncoding	-0.336895	27	173	266
MSTRG.2552.1	288	65	0.34516	9.48676	1	0.0408542	noncoding	noncoding	-0.361828	65	226	288
MSTRG.2553.1	646	44	0.41036	11.398	1	0.0371354	noncoding	noncoding	-0.33749	83	268	646
MSTRG.2554.1	681	42	0.39331	5.81635	1	0.0183339	noncoding	noncoding	-0.374296	243	359	681
MSTRG.2555.1	530	19	0.40497	11.5229	1	0.0123428	noncoding	noncoding	-0.388071	32	229	530
MSTRG.2556.1	238	7	0.40265	8.50006	1	0.00276244	noncoding	noncoding	-0.368483	1	132	238
MSTRG.2557.1	2231	128	0.39335	9.1817	1	0.613594	coding	coding	0.66581	345	1010	2231
MSTRG.2558.1	641	56	0.39302	12.1808	1	0.0389984	noncoding	noncoding	-0.38467	243	359	641
MSTRG.2559.1	524	66	0.40256	12.0989	1	0.0648707	noncoding	noncoding	-0.311038	120	476	524
MSTRG.2559.2	373	46	0.37456	12.2219	1	0.0236449	noncoding	noncoding	-0.315189	5	325	373
MSTRG.2560.1	712	56	0.39492	12.0085	1	0.0429694	noncoding	noncoding	-0.380181	580	711	712
MSTRG.2561.1	588	45	0.4285	5.98541	1	0.0281335	noncoding	noncoding	-0.391635	60	230	588
MSTRG.2561.2	938	45	0.4015	6.81317	1	0.0189518	noncoding	noncoding	-0.351179	811	906	938
MSTRG.2561.3	949	45	0.38578	5.98541	1	0.019492	noncoding	noncoding	-0.351179	842	937	949
MSTRG.2561.4	1011	45	0.37927	6.81317	1	0.0156831	noncoding	noncoding	-0.34668	765	944	1011
MSTRG.2562.1	294	29	0.34927	4.5351	1	0.0104572	noncoding	noncoding	-0.396326	211	282	294
MSTRG.2563.1	338	41	0.40098	11.6028	1	0.0289505	noncoding	noncoding	-0.341832	5	232	338
MSTRG.2564.2	567	106	0.34967	11.3013	1	0.166365	noncoding	noncoding	-0.378752	209	424	567
MSTRG.2564.3	730	87	0.30089	11.383	1	0.0650493	noncoding	noncoding	-0.383535	627	728	730
MSTRG.2565.1	1517	128	0.36255	9.36664	1	0.453904	noncoding	coding	0.638115	152	817	1517
MSTRG.2567.1	488	56	0.44444	10.9162	1	0.105997	noncoding	noncoding	-0.38467	229	345	488
MSTRG.2568.1	813	129	0.30433	11.8682	1	0.136109	noncoding	noncoding	-0.32989	116	472	813
MSTRG.2568.2	828	129	0.33415	11.8682	1	0.195224	noncoding	noncoding	-0.318035	110	478	828
MSTRG.2568.3	827	225	0.25253	11.7285	1	0.284754	noncoding	noncoding	-0.327878	264	800	827
MSTRG.2569.1	2228	57	0.32678	9.8786	1	0.0290181	noncoding	noncoding	-0.351829	1576	1755	2228
MSTRG.2569.2	1677	57	0.35541	9.8786	1	0.0343573	noncoding	noncoding	-0.358127	234	443	1677
MSTRG.2569.3	2523	129	0.31694	11.7139	-1	0.128175	noncoding	noncoding	-0.297016	1862	2521	2523
MSTRG.2569.4	791	50	0.37063	12.0051	1	0.0287737	noncoding	noncoding	-0.345138	596	784	791
MSTRG.2570.1	1938	99	0.36494	9.6297	1	0.190058	noncoding	noncoding	-0.309514	1050	1352	1938
MSTRG.2570.2	1351	56	0.34119	9.85345	1	0.0299718	noncoding	noncoding	-0.340775	37	240	1351
MSTRG.2570.3	1809	99	0.36033	9.6297	1	0.179409	noncoding	noncoding	-0.309514	1251	1553	1809
MSTRG.2570.4	1675	99	0.35132	9.6297	1	0.160471	noncoding	noncoding	-0.309514	1251	1553	1675
MSTRG.2571.1	663	37	0.40025	11.61	1	0.0245031	noncoding	noncoding	-0.365657	5	118	663
MSTRG.2571.2	948	81	0.38704	10.2844	1	0.129059	noncoding	noncoding	-0.329149	218	403	948
MSTRG.2571.3	687	80	0.4363	9.41241	1	0.222051	noncoding	noncoding	-0.377289	212	313	687
MSTRG.2572.1	241	27	0.40201	11.5538	1	0.0167365	noncoding	noncoding	-0.345279	3	212	241
MSTRG.2573.1	2830	99	0.33186	9.99982	1	0.127296	noncoding	noncoding	-0.320491	1102	1611	2830
MSTRG.2573.2	431	37	0.39231	9.30023	1	0.0161129	noncoding	noncoding	-0.347855	58	186	431
MSTRG.2573.3	828	31	0.3776	10.7502	1	0.0162124	noncoding	noncoding	-0.317911	567	812	828
MSTRG.2574.1	1268	65	0.36654	10.6992	1	0.0562842	noncoding	noncoding	-0.296709	914	1246	1268
MSTRG.2574.2	495	37	0.44458	11.61	1	0.044287	noncoding	noncoding	-0.387643	22	114	495
MSTRG.2574.3	520	37	0.46624	11.61	1	0.0692048	noncoding	noncoding	-0.418432	404	463	520
MSTRG.2576.1	1135	65	0.41274	10.0223	1	0.0893913	noncoding	noncoding	-0.30635	471	695	1135
MSTRG.2577.1	813	91	0.2711	11.508	1	0.0669345	noncoding	noncoding	-0.331486	97	294	813
MSTRG.2578.1	2000	72	0.35367	11.7097	1	0.0567067	noncoding	noncoding	-0.320969	1020	1322	2000
MSTRG.2578.2	301	41	0.42983	11.617	1	0.0412233	noncoding	noncoding	-0.33514	17	160	301
MSTRG.2579.1	411	57	0.33448	10.6806	1	0.0340803	noncoding	noncoding	-0.338012	9	122	411
MSTRG.2580.1	387	41	0.40865	11.6479	1	0.0310726	noncoding	noncoding	-0.309823	23	373	387
MSTRG.2581.1	333	20	0.38832	10.8343	1	0.0109961	noncoding	noncoding	-0.356652	81	194	333
MSTRG.2582.1	355	44	0.39458	10.8431	1	0.0316485	noncoding	noncoding	-0.357649	14	139	355
MSTRG.2583.2	743	106	0.4105	9.98761	1	0.41891	noncoding	noncoding	-0.315921	356	661	743
MSTRG.2584.1	597	56	0.38349	9.42621	1	0.0381693	noncoding	noncoding	-0.355384	98	181	597
MSTRG.2585.1	2232	57	0.33137	10.6806	1	0.0336133	noncoding	noncoding	-0.294484	941	1264	2232
MSTRG.2585.2	1682	53	0.34675	6.71344	1	0.0195771	noncoding	coding	0.677136	940	1263	1682
MSTRG.2586.1	2420	53	0.30827	9.39386	1	0.0215373	noncoding	noncoding	-0.290854	1705	2025	2420
MSTRG.2587.1	230	37	0.32439	11.4756	-1	0.190686	noncoding	noncoding	-0.330415	4	195	230
MSTRG.2588.1	624	60	0.34259	11.31	1	0.0393621	noncoding	noncoding	-0.373056	76	276	624
MSTRG.2589.1	1189	37	0.36468	11.3265	1	0.0201886	noncoding	noncoding	-0.317171	460	645	1189
MSTRG.2590.1	455	0	0.36109	0	-1	2.41429e-06	noncoding	noncoding	-0.336198	162	449	455
MSTRG.2591.1	455	41	0.30513	11.6479	1	0.0227937	noncoding	noncoding	-0.328484	26	340	455
MSTRG.2592.1	259	29	0.44846	8.49261	1	0.0139221	noncoding	noncoding	-0.474111	65	157	259
MSTRG.2593.1	501	37	0.4537	10.6204	1	0.0491361	noncoding	noncoding	-0.35694	39	143	501
MSTRG.2594.1	560	39	0.33779	7.95441	1	0.00957579	noncoding	noncoding	-0.348132	182	523	560
MSTRG.2595.1	1307	106	0.36856	11.6143	1	0.191259	noncoding	noncoding	-0.325012	544	867	1307
MSTRG.2595.2	283	60	0.34789	11.5284	-1	0.181399	noncoding	noncoding	-0.366182	10	117	283
MSTRG.2596.1	1129	57	0.35237	10.0362	1	0.0345856	noncoding	noncoding	-0.367373	544	684	1129
MSTRG.2596.2	652	25	0.35144	12.0085	1	0.0125633	noncoding	noncoding	-0.351355	524	619	652
MSTRG.2596.3	1621	57	0.37015	10.0362	1	0.0396543	noncoding	noncoding	-0.367373	543	683	1621
MSTRG.2596.4	1196	51	0.36342	11.278	1	0.0329085	noncoding	noncoding	-0.343105	986	1165	1196
MSTRG.2597.1	273	3	0.39702	5.27496	-1	0.00951155	noncoding	noncoding	-0.338417	17	271	273
MSTRG.2598.1	1136	106	0.31001	10.7629	1	0.117673	noncoding	coding	0.645219	20	484	1136
MSTRG.2598.2	1238	106	0.29101	11.4968	1	0.0897772	noncoding	noncoding	-0.314543	10	327	1238
MSTRG.2598.3	1186	106	0.29101	11.4968	1	0.0897772	noncoding	coding	0.641493	3	464	1186
MSTRG.2599.1	527	53	0.32483	11.5229	1	0.0298563	noncoding	coding	0.642218	28	507	527
MSTRG.2600.1	1506	61	0.33367	11.6457	1	0.0373325	noncoding	noncoding	-0.34401	1285	1488	1506
MSTRG.2600.2	1312	67	0.35758	8.93158	1	0.0452182	noncoding	noncoding	-0.368182	1182	1277	1312
MSTRG.2601.1	535	7	0.35629	8.50006	1	1.86752e-05	noncoding	noncoding	-0.322067	195	467	535
MSTRG.2602.1	319	56	0.44777	12.3043	1	0.0843682	noncoding	noncoding	-0.454533	222	305	319
MSTRG.2603.1	236	0	0.32085	0	-1	4.91521e-07	noncoding	noncoding	-0.37565	10	156	236
MSTRG.2604.1	354	45	0.36469	12.127	1	0.0227872	noncoding	noncoding	-0.369903	152	340	354
MSTRG.2605.1	333	66	0.394	10.7991	-1	0.151335	noncoding	noncoding	-0.377083	231	332	333
MSTRG.2607.1	645	51	0.40497	10.7381	1	0.0471695	noncoding	noncoding	-0.378971	12	134	645
MSTRG.2608.1	546	50	0.31689	11.8321	1	0.02674	noncoding	noncoding	-0.358425	335	514	546
MSTRG.2609.1	493	49	0.31324	11.9031	1	0.0260229	noncoding	noncoding	-0.324488	121	387	493
MSTRG.2610.1	683	60	0.39973	11.5284	-1	0.17127	noncoding	noncoding	-0.345677	84	269	683
MSTRG.2611.1	634	56	0.39147	12.1808	1	0.0384113	noncoding	noncoding	-0.386951	222	338	634
MSTRG.2612.1	247	23	0.40543	8.27509	-1	0.034387	noncoding	noncoding	-0.415787	110	226	247
MSTRG.2612.2	1014	50	0.35541	12.0051	1	0.0268264	noncoding	noncoding	-0.349083	797	976	1014
MSTRG.2612.3	900	50	0.37343	12.0051	1	0.0292512	noncoding	noncoding	-0.349083	690	869	900
MSTRG.2613.1	262	48	0.28107	12.3707	1	0.0292506	noncoding	noncoding	-0.376208	20	178	262
MSTRG.2614.1	695	42	0.36809	5.30194	1	0.0179294	noncoding	noncoding	-0.358429	92	211	695
MSTRG.2615.1	441	4	0.34368	8.52106	-1	0.0715631	noncoding	noncoding	-0.330109	199	396	441
MSTRG.2616.1	560	106	0.35554	11.0723	1	0.189094	noncoding	noncoding	-0.389825	70	255	560
MSTRG.2617.1	450	56	0.47016	12.1808	1	0.150306	noncoding	noncoding	-0.383656	204	320	450
MSTRG.2618.1	490	56	0.44683	12.1808	1	0.0880578	noncoding	noncoding	-0.38467	214	330	490
MSTRG.2619.1	456	24	0.34044	4.36908	1	0.0082501	noncoding	noncoding	-0.316391	118	387	456
MSTRG.2620.1	357	34	0.41786	10.9313	1	0.0261933	noncoding	noncoding	-0.328783	150	338	357
MSTRG.2620.2	1236	56	0.31724	9.51044	1	0.0250227	noncoding	noncoding	-0.343457	287	370	1236
MSTRG.2620.3	2408	97	0.27934	9.33636	1	0.0770275	noncoding	noncoding	-0.302905	924	1220	2408
MSTRG.2620.4	665	56	0.39697	9.85345	1	0.0476324	noncoding	noncoding	-0.354943	138	221	665
MSTRG.2620.5	1961	99	0.3086	10.3528	1	0.0993901	noncoding	noncoding	-0.326583	989	1291	1961
MSTRG.2620.7	1126	97	0.33036	9.33636	1	0.11639	noncoding	noncoding	-0.298007	638	964	1126
MSTRG.2620.8	1588	97	0.34846	9.33636	1	0.143589	noncoding	noncoding	-0.302905	743	1039	1588
MSTRG.2620.9	836	34	0.40727	10.9313	1	0.0233812	noncoding	noncoding	-0.325353	430	579	836
MSTRG.2620.10	1558	99	0.30193	9.742	1	0.0940881	noncoding	noncoding	-0.314468	46	348	1558
MSTRG.2620.11	876	42	0.30281	9.30096	1	0.0144706	noncoding	noncoding	-0.370736	382	582	876
MSTRG.2621.1	1122	41	0.33512	7.79071	1	0.0102097	noncoding	noncoding	-0.332262	470	814	1122
MSTRG.2623.1	1056	57	0.36349	10.0084	1	0.0373745	noncoding	noncoding	-0.30701	201	533	1056
MSTRG.2624.1	395	37	0.35313	10.0366	1	0.0158257	noncoding	noncoding	-0.366352	6	104	395
MSTRG.2625.1	1355	43	0.36548	10.1513	1	0.0219876	noncoding	coding	0.704132	147	917	1355
MSTRG.2625.2	447	57	0.30339	9.29596	1	0.0240186	noncoding	noncoding	-0.380329	228	365	447
MSTRG.2625.3	212	22	0.40271	7.9986	-1	0.0304094	noncoding	noncoding	-0.40376	119	196	212
MSTRG.2625.4	1248	43	0.41362	10.1513	1	0.0331476	noncoding	coding	0.704132	12	782	1248
MSTRG.2625.5	513	37	0.33408	6.52094	-1	0.0438458	noncoding	noncoding	-0.396342	231	365	513
MSTRG.2625.6	1557	43	0.36548	10.1513	1	0.0219876	noncoding	coding	0.704132	346	1116	1557
MSTRG.2626.1	1649	91	0.25476	11.508	1	0.0731807	noncoding	noncoding	-0.316245	46	642	1649
MSTRG.2626.2	240	41	0.30622	11.6479	1	0.0226807	noncoding	noncoding	-0.335261	99	236	240
MSTRG.2626.3	430	41	0.31463	11.4224	1	0.0219677	noncoding	noncoding	-0.322109	33	383	430
MSTRG.2627.1	863	56	0.366	9.85345	1	0.0355881	noncoding	noncoding	-0.337051	634	822	863
MSTRG.2627.2	571	22	0.34747	10.0443	1	0.0086886	noncoding	noncoding	-0.360883	269	469	571
MSTRG.2627.4	1179	56	0.33457	9.85345	1	0.0289093	noncoding	noncoding	-0.355748	356	439	1179
MSTRG.2627.5	878	99	0.366	10.1673	1	0.191689	noncoding	noncoding	-0.34066	627	878	878
MSTRG.2628.1	609	36	0.40275	10.5683	1	0.0232714	noncoding	noncoding	-0.325559	3	293	609
MSTRG.2628.2	383	34	0.44762	12.3011	1	0.0335863	noncoding	noncoding	-0.326129	64	294	383
MSTRG.2628.3	640	29	0.40968	8.49261	1	0.0096392	noncoding	noncoding	-0.358601	3	116	640
MSTRG.2628.4	244	5	0.47988	5.27496	1	1.69668e-05	noncoding	noncoding	-0.358601	1	114	244
MSTRG.2628.5	564	53	0.45053	8.23016	1	0.0530902	noncoding	noncoding	-0.340728	2	274	564
MSTRG.2629.1	489	41	0.30729	11.0369	1	0.0215568	noncoding	noncoding	-0.322024	80	430	489
MSTRG.2630.1	254	37	0.36609	9.77899	1	0.015597	noncoding	noncoding	-0.383793	30	140	254
MSTRG.2631.1	436	18	0.40299	3.43427	1	0.01722	noncoding	noncoding	-0.357927	2	157	436
MSTRG.2631.2	340	18	0.34322	3.43427	1	0.00977816	noncoding	noncoding	-0.377343	141	242	340
MSTRG.2632.1	1031	57	0.34498	10.6806	1	0.0359783	noncoding	coding	0.68024	181	501	1031
MSTRG.2632.2	251	53	0.40913	6.71344	1	0.033121	noncoding	noncoding	-0.418948	41	226	251
MSTRG.2633.1	443	41	0.30157	11.6479	1	0.0232035	noncoding	noncoding	-0.31899	25	375	443
MSTRG.2633.2	357	34	0.36512	11.7339	-1	0.181047	noncoding	noncoding	-0.321104	24	350	357
MSTRG.2634.1	565	41	0.2934	11.7172	1	0.0244505	noncoding	noncoding	-0.339443	36	224	565
MSTRG.2635.1	484	56	0.41809	9.0329	1	0.0511649	noncoding	noncoding	-0.34379	29	130	484
MSTRG.2636.1	966	57	0.31656	10.6806	1	0.0319732	noncoding	noncoding	-0.302791	66	386	966
MSTRG.2637.1	406	39	0.39693	11.4224	-1	0.159201	noncoding	noncoding	-0.324833	128	406	406
MSTRG.2638.1	626	45	0.40915	6.81317	1	0.0202785	noncoding	noncoding	-0.375377	93	263	626
MSTRG.2638.2	1084	45	0.35629	6.81317	1	0.0133546	noncoding	noncoding	-0.351498	838	1017	1084
MSTRG.2638.3	1039	45	0.35293	6.81317	1	0.0131067	noncoding	noncoding	-0.351498	793	972	1039
MSTRG.2638.4	963	51	0.38578	10.775	1	0.0388577	noncoding	noncoding	-0.375377	282	452	963
MSTRG.2639.1	332	31	0.45452	12.2219	1	0.0351802	noncoding	noncoding	-0.370624	74	241	332
MSTRG.2640.1	715	66	0.38938	12.1788	1	0.0532955	noncoding	noncoding	-0.328851	66	437	715
MSTRG.2640.3	469	7	0.3795	8.50006	1	0.00254092	noncoding	noncoding	-0.319971	89	370	469
MSTRG.2640.4	1370	126	0.32191	10.8325	1	0.218977	noncoding	coding	0.638617	224	811	1370
MSTRG.2640.5	1440	126	0.36318	11.8132	1	0.277393	noncoding	coding	0.668631	618	986	1440
MSTRG.2640.7	1399	126	0.36318	10.8325	1	0.371918	noncoding	coding	0.676016	649	1305	1399
MSTRG.2641.1	762	45	0.39846	6.81317	1	0.0184505	noncoding	noncoding	-0.373446	234	365	762
MSTRG.2642.1	666	56	0.40101	12.0085	1	0.0459184	noncoding	noncoding	-0.378748	78	203	666
MSTRG.2642.2	1575	56	0.34594	12.0085	1	0.0309169	noncoding	noncoding	-0.371929	330	500	1575
MSTRG.2642.3	2031	56	0.34364	12.1808	1	0.028829	noncoding	noncoding	-0.34673	1811	1990	2031
MSTRG.2643.1	544	69	0.39343	10.2298	1	0.0854216	noncoding	noncoding	-0.302387	299	523	544
MSTRG.2643.2	1087	69	0.34834	10.2298	1	0.0540682	noncoding	noncoding	-0.302387	304	528	1087
MSTRG.2643.3	1803	69	0.33815	10.4451	1	0.0508488	noncoding	noncoding	-0.301086	1019	1243	1803
MSTRG.2645.1	237	18	0.42859	3.43427	1	0.0221488	noncoding	noncoding	-0.377289	18	119	237
MSTRG.2646.1	495	29	0.4406	5.93793	1	0.0108974	noncoding	noncoding	-0.397839	22	114	495
MSTRG.2646.2	460	29	0.39924	5.93793	1	0.00829307	noncoding	noncoding	-0.409692	179	262	460
MSTRG.2647.1	641	37	0.36918	10.878	1	0.0200773	noncoding	noncoding	-0.338658	133	255	641
MSTRG.2648.1	1576	99	0.37497	9.90326	1	0.215759	noncoding	noncoding	-0.32102	1015	1320	1576
MSTRG.2648.2	705	99	0.38032	9.80707	1	0.230939	noncoding	noncoding	-0.315109	232	534	705
MSTRG.2648.3	1049	56	0.35851	9.85345	1	0.0335945	noncoding	noncoding	-0.352473	377	460	1049
MSTRG.2648.4	1113	99	0.35023	9.80707	1	0.158437	noncoding	noncoding	-0.310892	809	1111	1113
MSTRG.2648.5	901	99	0.40261	9.80707	1	0.305833	noncoding	noncoding	-0.320769	417	719	901
MSTRG.2648.6	1032	56	0.37547	9.85345	1	0.0385495	noncoding	noncoding	-0.352473	322	405	1032
MSTRG.2649.1	447	24	0.45037	10.8344	1	0.025524	noncoding	noncoding	-0.352213	12	272	447
MSTRG.2650.1	856	53	0.42046	6.02557	1	0.0430444	noncoding	coding	0.663091	207	527	856
MSTRG.2650.2	1763	57	0.35355	10.6806	1	0.0379177	noncoding	coding	0.665029	464	814	1763
MSTRG.2650.3	820	53	0.37057	9.98651	1	0.033375	noncoding	noncoding	-0.303012	236	556	820
MSTRG.2650.4	1610	57	0.34022	10.6806	1	0.0350554	noncoding	noncoding	-0.30208	463	813	1610
MSTRG.2650.5	748	53	0.42717	6.71344	1	0.0389805	noncoding	coding	0.663091	142	462	748
MSTRG.2650.6	1776	57	0.33625	10.6806	1	0.0343653	noncoding	noncoding	-0.303311	923	1243	1776
MSTRG.2651.1	411	56	0.37505	9.85345	1	0.0384066	noncoding	noncoding	-0.347946	221	304	411
MSTRG.2651.2	883	56	0.36323	9.85345	1	0.0348175	noncoding	noncoding	-0.347901	173	256	883
MSTRG.2651.3	861	56	0.30871	9.85345	1	0.026346	noncoding	noncoding	-0.343464	440	523	861
MSTRG.2651.4	1051	56	0.36827	9.85345	1	0.0362505	noncoding	noncoding	-0.347901	266	349	1051
MSTRG.2651.5	660	56	0.36865	9.85345	1	0.0363642	noncoding	noncoding	-0.347946	229	312	660
MSTRG.2652.1	554	26	0.35467	5.97137	1	0.00522758	noncoding	noncoding	-0.382953	400	501	554
MSTRG.2653.1	284	35	0.32939	11.4831	-1	0.191354	noncoding	noncoding	-0.346787	86	256	284
MSTRG.2654.1	332	32	0.41679	10.8343	-1	0.1205	noncoding	noncoding	-0.353569	63	245	332
MSTRG.2655.1	360	33	0.34461	10.8343	1	0.0160359	noncoding	noncoding	-0.378565	205	360	360
MSTRG.2656.1	685	21	0.34849	5.36237	1	0.00455709	noncoding	noncoding	-0.334446	87	209	685
MSTRG.2657.1	400	56	0.42571	12.1808	1	0.0595991	noncoding	noncoding	-0.393028	234	350	400
MSTRG.2658.1	1085	50	0.35617	11.7117	1	0.029029	noncoding	noncoding	-0.369486	529	699	1085
MSTRG.2658.2	1822	57	0.31214	9.8786	1	0.0275599	noncoding	noncoding	-0.334864	1606	1809	1822
MSTRG.2658.3	1601	57	0.30265	9.8786	1	0.02709	noncoding	noncoding	-0.368807	382	522	1601
MSTRG.2658.4	1767	57	0.35293	9.8786	1	0.0337549	noncoding	noncoding	-0.368807	543	683	1767
MSTRG.2659.1	436	24	0.36213	4.52972	1	0.00825778	noncoding	noncoding	-0.311086	79	363	436
MSTRG.2660.1	548	66	0.43036	11.7086	1	0.115195	noncoding	coding	0.654644	35	502	548
MSTRG.2661.1	1012	128	0.42893	9.85663	1	0.768475	coding	coding	0.660969	176	841	1012
MSTRG.2662.1	625	56	0.3637	12.1808	1	0.0312347	noncoding	noncoding	-0.369304	242	409	625
MSTRG.2663.1	396	43	0.3933	11.467	-1	0.164074	noncoding	noncoding	-0.368636	11	145	396
MSTRG.2665.1	532	56	0.44719	12.1808	1	0.0887179	noncoding	noncoding	-0.386495	243	359	532
MSTRG.2666.1	282	54	0.39248	5.20392	1	0.0491775	noncoding	noncoding	-0.318886	54	281	282
MSTRG.2667.1	314	23	0.38916	7.99982	1	0.00531977	noncoding	noncoding	-0.399851	23	154	314
MSTRG.2668.1	1276	126	0.34106	11.4103	1	0.241527	noncoding	coding	0.671365	639	1232	1276
MSTRG.2669.1	300	23	0.39606	7.99982	1	0.00554084	noncoding	noncoding	-0.39958	4	156	300
MSTRG.2670.1	865	68	0.35011	9.4931	1	0.0480243	noncoding	noncoding	-0.334154	365	709	865
MSTRG.2671.1	402	29	0.46544	8.49261	1	0.0166921	noncoding	noncoding	-0.419438	2	61	402
MSTRG.2672.1	1152	56	0.35597	9.85345	1	0.032981	noncoding	noncoding	-0.347928	663	884	1152
MSTRG.2674.1	610	37	0.38051	10.0366	1	0.0181828	noncoding	noncoding	-0.348481	225	368	610
MSTRG.2675.1	436	24	0.31967	12.0085	1	0.0139152	noncoding	noncoding	-0.322974	57	356	436
MSTRG.2676.1	887	53	0.41331	5.51373	1	0.0491469	noncoding	noncoding	-0.304265	287	511	887
MSTRG.2677.1	529	40	0.36191	9.68488	1	0.016918	noncoding	noncoding	-0.366448	248	325	529
MSTRG.2677.2	793	45	0.32551	6.51715	1	0.0124664	noncoding	noncoding	-0.356734	90	179	793
MSTRG.2677.3	335	56	0.39426	11.5406	-1	0.171072	noncoding	noncoding	-0.337129	55	219	335
MSTRG.2677.5	1133	43	0.32389	10.7365	1	0.0214103	noncoding	noncoding	-0.351044	453	545	1133
MSTRG.2677.6	855	44	0.35932	11.1879	-1	0.174848	noncoding	noncoding	-0.334677	455	640	855
MSTRG.2677.7	1231	43	0.35486	10.7365	1	0.0231539	noncoding	noncoding	-0.366448	294	371	1231
MSTRG.2677.8	549	43	0.38404	10.4409	1	0.0263872	noncoding	noncoding	-0.360026	1	81	549
MSTRG.2677.9	2215	99	0.33693	9.97308	1	0.134986	noncoding	noncoding	-0.320971	882	1187	2215
MSTRG.2678.2	1135	99	0.33036	9.80475	1	0.12525	noncoding	noncoding	-0.304637	237	539	1135
MSTRG.2679.1	366	34	0.36581	10.9313	1	0.0177668	noncoding	noncoding	-0.328783	98	286	366
MSTRG.2680.1	516	39	0.36721	4.67706	1	0.0200627	noncoding	noncoding	-0.324859	3	191	516
MSTRG.2680.2	377	39	0.36726	4.67706	1	0.0200713	noncoding	noncoding	-0.328571	3	185	377
MSTRG.2681.1	1402	53	0.35244	5.51373	1	0.027886	noncoding	noncoding	-0.299507	923	1255	1402
MSTRG.2681.2	1411	53	0.35107	5.51373	1	0.0276325	noncoding	noncoding	-0.299507	931	1263	1411
MSTRG.2682.1	286	41	0.3804	11.6479	1	0.0244691	noncoding	noncoding	-0.315329	28	273	286
MSTRG.2682.2	237	41	0.3788	11.6479	1	0.0242347	noncoding	noncoding	-0.315527	19	225	237
MSTRG.2683.1	246	19	0.44687	5.98627	1	0.00570448	noncoding	noncoding	-0.347734	3	116	246
MSTRG.2684.1	1666	66	0.34834	10.713	1	0.0502289	noncoding	noncoding	-0.316857	1001	1225	1666
MSTRG.2684.2	496	39	0.34519	4.67706	1	0.0173844	noncoding	noncoding	-0.354288	269	460	496
MSTRG.2685.1	457	54	0.40914	12.306	1	0.0406576	noncoding	noncoding	-0.360435	66	296	457
MSTRG.2685.2	929	50	0.39748	10.1513	1	0.0385035	noncoding	noncoding	-0.352236	392	475	929
MSTRG.2685.3	454	26	0.38175	5.97137	1	0.00601519	noncoding	noncoding	-0.385603	2	169	454
MSTRG.2685.4	405	56	0.38275	9.85345	1	0.0412153	noncoding	noncoding	-0.347946	228	311	405
MSTRG.2685.5	1117	56	0.35673	9.50922	1	0.0309647	noncoding	noncoding	-0.351655	181	264	1117
MSTRG.2685.6	1935	91	0.27553	11.3951	1	0.0670802	noncoding	noncoding	-0.323978	337	534	1935
MSTRG.2685.8	649	37	0.36913	9.30023	1	0.0137968	noncoding	noncoding	-0.348477	122	250	649
MSTRG.2685.9	1525	99	0.37497	9.49432	1	0.215262	noncoding	noncoding	-0.310159	791	1093	1525
MSTRG.2685.10	1080	60	0.30701	11.5538	1	0.0351501	noncoding	noncoding	-0.352236	404	487	1080
MSTRG.2685.11	578	26	0.34597	5.97137	1	0.00511533	noncoding	noncoding	-0.385895	82	162	578
MSTRG.2685.12	680	37	0.34242	9.30023	1	0.0123339	noncoding	noncoding	-0.348731	24	317	680
MSTRG.2685.13	1236	56	0.35749	10.0086	1	0.0343093	noncoding	noncoding	-0.328339	57	311	1236
MSTRG.2685.14	1274	122	0.3959	9.61884	1	0.546316	coding	coding	0.661311	618	1199	1274
MSTRG.2685.15	1242	56	0.35811	9.50922	1	0.0312815	noncoding	noncoding	-0.328339	57	311	1242
MSTRG.2685.16	1238	56	0.35377	9.50922	1	0.0303127	noncoding	noncoding	-0.328339	56	310	1238
MSTRG.2685.17	1259	56	0.35301	9.85345	1	0.0323035	noncoding	noncoding	-0.339823	50	301	1259
MSTRG.2685.18	2000	99	0.33362	10.1645	1	0.1295	noncoding	noncoding	-0.311075	972	1274	2000
MSTRG.2686.1	1322	57	0.34834	6.71307	1	0.0243858	noncoding	noncoding	-0.305707	920	1219	1322
MSTRG.2687.1	443	78	0.33849	10.6835	1	0.0691096	noncoding	coding	0.66422	165	443	443
MSTRG.2688.1	724	44	0.38079	8.00043	1	0.0155634	noncoding	noncoding	-0.339069	2	157	724
MSTRG.2689.1	619	37	0.37093	11.61	1	0.0203117	noncoding	noncoding	-0.387868	138	239	619
MSTRG.2690.1	1121	57	0.35481	10.6806	1	0.0382349	noncoding	noncoding	-0.300979	292	564	1121
MSTRG.2691.1	367	27	0.37652	11.5538	1	0.0145575	noncoding	noncoding	-0.316423	3	212	367
MSTRG.2692.1	976	37	0.37657	11.61	1	0.0208388	noncoding	noncoding	-0.340768	563	838	976
MSTRG.2693.1	898	57	0.34431	11.2125	1	0.036357	noncoding	coding	0.656321	10	330	898
MSTRG.2694.1	266	67	0.36603	8.93158	1	0.0489468	noncoding	noncoding	-0.498166	141	194	266
MSTRG.2695.1	355	31	0.46491	12.1249	1	0.0460771	noncoding	noncoding	-0.394464	97	213	355
MSTRG.2696.1	402	56	0.43957	12.1808	1	0.0761827	noncoding	noncoding	-0.391669	258	374	402
MSTRG.2697.1	691	70	0.42239	9.13849	1	0.111392	noncoding	noncoding	-0.348666	269	574	691
MSTRG.2698.1	631	106	0.3747	11.4968	1	0.216148	noncoding	noncoding	-0.361107	193	402	631
MSTRG.2698.2	683	54	0.40662	5.95831	1	0.0412808	noncoding	noncoding	-0.357874	478	666	683
MSTRG.2698.3	1087	106	0.28103	11.4968	1	0.0861058	noncoding	noncoding	-0.357874	882	1070	1087
MSTRG.2698.4	1087	106	0.28103	11.4968	1	0.0861058	noncoding	noncoding	-0.357874	882	1070	1087
MSTRG.2699.1	354	105	0.37905	10.765	-1	0.174634	noncoding	noncoding	-0.343947	30	338	354
MSTRG.2700.1	436	75	0.36488	4.77789	1	0.151679	noncoding	noncoding	-0.312251	85	357	436
MSTRG.2700.2	606	75	0.33256	4.77789	1	0.116233	noncoding	noncoding	-0.312251	92	364	606
MSTRG.2701.1	1763	57	0.32423	9.8786	1	0.0287031	noncoding	noncoding	-0.371657	1010	1225	1763
MSTRG.2701.2	1279	57	0.35746	9.8786	1	0.0348777	noncoding	noncoding	-0.36083	206	346	1279
MSTRG.2702.1	809	87	0.33008	11.1074	1	0.0819611	noncoding	noncoding	-0.334143	75	353	809
MSTRG.2702.2	305	0	0.38588	0	-1	1.63224e-05	noncoding	noncoding	-0.374786	47	169	305
MSTRG.2702.6	1335	87	0.31425	11.5909	1	0.0669438	noncoding	noncoding	-0.356741	109	357	1335
MSTRG.2702.7	1041	93	0.38473	11.1826	1	0.179259	noncoding	noncoding	-0.321194	405	782	1041
MSTRG.2704.1	1814	57	0.32423	9.83087	1	0.0284308	noncoding	noncoding	-0.341465	1603	1806	1814
MSTRG.2705.1	541	19	0.37856	5.8233	1	0.00400247	noncoding	noncoding	-0.388625	167	313	541
MSTRG.2707.1	1285	106	0.30309	11.6143	1	0.0940273	noncoding	coding	0.657049	923	1285	1285
MSTRG.2708.1	442	41	0.32207	11.0405	1	0.021085	noncoding	noncoding	-0.329081	35	385	442
MSTRG.2709.1	480	48	0.36745	10.8867	1	0.0302185	noncoding	noncoding	-0.330414	122	409	480
MSTRG.2710.1	1808	57	0.31315	10.0151	1	0.0283993	noncoding	noncoding	-0.301429	936	1247	1808
MSTRG.2711.1	1229	59	0.29462	11.6371	-1	0.154029	noncoding	noncoding	-0.319246	50	304	1229
MSTRG.2711.2	479	33	0.32777	10.0292	1	0.0129604	noncoding	noncoding	-0.385895	130	210	479
MSTRG.2711.3	493	34	0.37553	12.0085	1	0.0171941	noncoding	noncoding	-0.370477	121	321	493
MSTRG.2712.1	509	56	0.39777	9.85345	1	0.0480492	noncoding	noncoding	-0.347946	319	402	509
MSTRG.2713.1	1823	57	0.33625	10.6806	1	0.0343653	noncoding	noncoding	-0.297007	922	1242	1823
MSTRG.2714.1	416	41	0.36163	11.7172	1	0.0221293	noncoding	noncoding	-0.343516	269	397	416
MSTRG.2715.1	431	54	0.41133	5.20392	1	0.0595384	noncoding	noncoding	-0.32612	14	430	431
MSTRG.2717.1	435	50	0.33095	11.8321	1	0.0266158	noncoding	noncoding	-0.347947	224	427	435
MSTRG.2718.1	278	27	0.37807	10.7864	-1	0.142155	noncoding	noncoding	-0.385286	113	268	278
MSTRG.2719.1	487	61	0.39345	11.3578	-1	0.168632	noncoding	noncoding	-0.360263	14	121	487
MSTRG.2720.1	1808	57	0.31891	9.24359	1	0.0246783	noncoding	noncoding	-0.359412	1560	1739	1808
MSTRG.2720.2	1818	57	0.31891	9.8786	1	0.0281279	noncoding	noncoding	-0.351829	1570	1749	1818
MSTRG.2720.3	1970	96	0.35629	5.08221	1	0.32452	noncoding	noncoding	-0.359412	1715	1894	1970
MSTRG.2722.1	610	53	0.42502	6.1347	-1	0.0230345	noncoding	noncoding	-0.332415	31	216	610
MSTRG.2723.1	1206	155	0.35729	9.15106	1	0.721432	coding	noncoding	-0.325984	395	841	1206
MSTRG.2723.3	382	55	0.37102	5.30389	-1	0.0238846	noncoding	noncoding	-0.368502	23	136	382
MSTRG.2724.1	451	21	0.46038	9.19977	-1	0.0408036	noncoding	noncoding	-0.39222	1	141	451
MSTRG.2725.1	1699	55	0.345	10.1679	1	0.0313027	noncoding	noncoding	-0.313212	1024	1326	1699
MSTRG.2725.4	888	140	0.32747	11.7435	1	0.239523	noncoding	coding	0.665358	65	727	888
MSTRG.2725.5	2576	140	0.27067	11.7435	1	0.130078	noncoding	noncoding	-0.313212	305	607	2576
MSTRG.2726.1	201	24	0.40277	5.58771	1	0.00695984	noncoding	noncoding	-0.364547	26	127	201
MSTRG.2727.1	645	37	0.47438	10.6204	1	0.0737216	noncoding	noncoding	-0.36568	169	273	645
MSTRG.2728.1	392	57	0.29827	9.29596	1	0.0239294	noncoding	noncoding	-0.338561	32	145	392
MSTRG.2729.1	242	45	0.44716	9.88165	1	0.053949	noncoding	noncoding	-0.364348	92	217	242
MSTRG.2730.1	401	26	0.40293	8.27509	-1	0.0362486	noncoding	noncoding	-0.373296	119	349	401
MSTRG.2731.1	428	53	0.4396	8.23016	1	0.0470765	noncoding	noncoding	-0.327843	97	327	428
MSTRG.2732.1	986	57	0.34089	9.8786	1	0.0312234	noncoding	noncoding	-0.352382	622	750	986
MSTRG.2733.1	1103	53	0.33787	8.19867	1	0.0188956	noncoding	noncoding	-0.33157	394	579	1103
MSTRG.2734.1	629	57	0.30015	10.6806	1	0.0313542	noncoding	noncoding	-0.347029	319	549	629
MSTRG.2735.1	489	4	0.36962	5.27496	-1	0.0114232	noncoding	noncoding	-0.322995	164	445	489
MSTRG.2736.1	500	31	0.32207	11.1902	-1	0.194354	noncoding	noncoding	-0.329422	287	484	500
MSTRG.2737.1	332	61	0.42297	10.4249	-1	0.120896	noncoding	noncoding	-0.355327	55	324	332
MSTRG.2738.1	973	56	0.40479	9.61761	1	0.0496321	noncoding	noncoding	-0.371211	850	966	973
MSTRG.2738.2	424	26	0.31364	5.97137	1	0.00548754	noncoding	noncoding	-0.385895	75	155	424
MSTRG.2738.3	1068	56	0.36161	9.61761	1	0.0328369	noncoding	noncoding	-0.373275	959	1066	1068
MSTRG.2739.1	418	56	0.37505	9.85345	1	0.0384066	noncoding	noncoding	-0.347946	228	311	418
MSTRG.2740.1	648	84	0.37093	9.35077	1	0.113145	noncoding	noncoding	-0.361233	11	127	648
MSTRG.2741.1	258	18	0.40617	10.7366	1	0.0109986	noncoding	noncoding	-0.341093	54	188	258
MSTRG.2742.1	204	23	0.43354	6.50604	1	0.00641058	noncoding	noncoding	-0.494988	19	111	204
MSTRG.2744.1	774	29	0.42883	5.20392	1	0.0136641	noncoding	noncoding	-0.371631	473	613	774
MSTRG.2745.1	370	12	0.36418	10.9033	1	0.007676	noncoding	noncoding	-0.345826	77	358	370
MSTRG.2746.1	1129	54	0.43197	12.306	1	0.0572839	noncoding	noncoding	-0.366596	180	626	1129
MSTRG.2747.1	725	50	0.33991	12.0051	1	0.0258004	noncoding	noncoding	-0.348844	520	699	725
MSTRG.2748.1	349	30	0.37442	12.1249	-1	0.178866	noncoding	noncoding	-0.324551	16	342	349
MSTRG.2749.1	436	56	0.3915	10.3	-1	0.125165	noncoding	noncoding	-0.391904	201	425	436
MSTRG.2750.1	720	128	0.40782	9.92963	1	0.666869	coding	noncoding	-0.333172	151	597	720
MSTRG.2751.1	1780	51	0.35293	11.278	1	0.0311112	noncoding	noncoding	-0.352229	1514	1693	1780
MSTRG.2751.2	1236	51	0.35746	11.278	1	0.0318256	noncoding	noncoding	-0.352229	974	1153	1236
MSTRG.2752.1	377	29	0.36016	5.20392	1	0.0080981	noncoding	noncoding	-0.38259	70	204	377
MSTRG.2753.1	1477	106	0.28867	10.3101	1	0.10123	noncoding	noncoding	-0.312755	42	458	1477
MSTRG.2754.1	860	128	0.3898	9.34027	1	0.592885	coding	coding	0.618369	29	475	860
MSTRG.2755.1	1948	190	0.25195	11.7661	1	0.203551	noncoding	coding	0.666188	494	1087	1948
MSTRG.2755.2	595	7	0.34899	5.27496	1	1.28912e-05	noncoding	noncoding	-0.316722	4	486	595
MSTRG.2756.1	864	90	0.38823	10.5573	1	0.182939	noncoding	noncoding	-0.370276	358	612	864
MSTRG.2756.2	541	68	0.38961	10.774	-1	0.153297	noncoding	noncoding	-0.372924	28	159	541
MSTRG.2757.1	574	50	0.33146	11.9102	1	0.0262013	noncoding	noncoding	-0.356201	364	537	574
MSTRG.2757.2	785	29	0.40833	5.20392	1	0.011796	noncoding	noncoding	-0.354931	677	772	785
MSTRG.2757.3	687	41	0.33567	10.2664	1	0.0185124	noncoding	noncoding	-0.347939	390	542	687
MSTRG.2758.1	560	66	0.38798	12.0822	1	0.0551123	noncoding	coding	0.651504	24	542	560
MSTRG.2759.1	280	31	0.46734	12.1249	1	0.0488561	noncoding	noncoding	-0.384591	38	208	280
MSTRG.2760.1	455	7	0.38225	8.50006	1	0.00255824	noncoding	noncoding	-0.314017	81	362	455
MSTRG.2761.1	764	54	0.36379	5.20392	1	0.0368759	noncoding	coding	0.654308	47	514	764
MSTRG.2762.1	529	54	0.36683	12.0069	1	0.0320447	noncoding	noncoding	-0.366825	315	491	529
MSTRG.2763.1	849	42	0.33235	10.2845	1	0.0191166	noncoding	noncoding	-0.347717	44	127	849
MSTRG.2763.2	1139	56	0.37457	9.61761	1	0.0365477	noncoding	noncoding	-0.370959	624	824	1139
MSTRG.2763.3	468	22	0.3376	8.52106	1	0.00504288	noncoding	noncoding	-0.377255	289	417	468
MSTRG.2763.4	754	42	0.32527	10.2845	1	0.0188962	noncoding	noncoding	-0.380662	255	455	754
MSTRG.2764.1	777	39	0.40647	4.67706	1	0.0296014	noncoding	coding	0.667153	69	389	777
MSTRG.2765.1	373	41	0.32207	11.4224	1	0.0216747	noncoding	noncoding	-0.330411	160	306	373
MSTRG.2766.1	1108	53	0.40311	9.98651	1	0.0455156	noncoding	coding	0.677814	345	665	1108
MSTRG.2766.2	1838	69	0.31964	10.2298	1	0.044207	noncoding	noncoding	-0.301086	1039	1263	1838
MSTRG.2766.3	1676	53	0.34996	6.71344	1	0.019951	noncoding	noncoding	-0.296027	937	1257	1676
MSTRG.2767.1	408	41	0.33257	11.4224	1	0.0215583	noncoding	noncoding	-0.330599	245	391	408
MSTRG.2768.1	216	41	0.41255	11.7172	1	0.0320276	noncoding	noncoding	-0.358056	95	211	216
MSTRG.2769.1	436	37	0.36755	10.0366	1	0.0168566	noncoding	noncoding	-0.372898	193	270	436
MSTRG.2770.1	300	41	0.3584	11.6479	1	0.0221325	noncoding	noncoding	-0.342957	142	300	300
MSTRG.2771.1	1478	63	0.29073	10.7147	-1	0.172906	noncoding	noncoding	-0.30174	332	697	1478
MSTRG.2772.1	1120	48	0.34249	10.1513	1	0.0237724	noncoding	noncoding	-0.355659	262	333	1120
MSTRG.2773.1	1518	57	0.35019	10.6806	1	0.0371131	noncoding	noncoding	-0.302773	744	995	1518
MSTRG.2773.2	879	53	0.4253	6.03461	1	0.0446492	noncoding	coding	0.666971	152	484	879
MSTRG.2773.3	1208	59	0.38919	6.09784	1	0.0447165	noncoding	noncoding	-0.298543	367	687	1208
MSTRG.2773.4	1093	53	0.40829	5.51373	1	0.0469023	noncoding	noncoding	-0.300852	368	700	1093
MSTRG.2773.5	622	39	0.41777	4.67706	1	0.0328092	noncoding	coding	0.677055	183	590	622
MSTRG.2773.6	1467	59	0.36468	6.09784	1	0.0352908	noncoding	noncoding	-0.298543	882	1202	1467
MSTRG.2773.7	1014	53	0.39939	6.02557	1	0.0354435	noncoding	coding	0.679311	253	573	1014
MSTRG.2773.8	923	53	0.42034	6.0257	1	0.0429993	noncoding	coding	0.679311	207	527	923
MSTRG.2774.1	859	22	0.37119	10.0443	1	0.00905053	noncoding	noncoding	-0.348829	38	121	859
MSTRG.2774.2	433	42	0.35583	10.2845	1	0.0206803	noncoding	noncoding	-0.38552	152	352	433
MSTRG.2774.4	1098	99	0.35957	9.98322	1	0.177593	noncoding	noncoding	-0.325291	100	387	1098
MSTRG.2775.1	534	41	0.31013	11.4348	1	0.0222538	noncoding	noncoding	-0.325318	37	387	534
MSTRG.2776.1	632	99	0.36601	10.1307	1	0.191924	noncoding	noncoding	-0.294911	147	452	632
MSTRG.2777.1	1358	37	0.27015	10.0366	1	0.0188691	noncoding	noncoding	-0.304714	1137	1346	1358
MSTRG.2777.2	469	37	0.34298	10.0366	1	0.0153384	noncoding	noncoding	-0.38141	127	204	469
MSTRG.2777.3	483	53	0.30754	10.2902	1	0.026268	noncoding	noncoding	-0.379378	3	122	483
MSTRG.2778.1	524	59	0.42567	9.2348	1	0.0685921	noncoding	noncoding	-0.358518	364	498	524
MSTRG.2779.1	489	45	0.4406	4.71515	1	0.0542033	noncoding	noncoding	-0.353099	348	476	489
MSTRG.2780.1	442	41	0.36483	11.6479	1	0.0226343	noncoding	noncoding	-0.314652	57	437	442
MSTRG.2781.1	910	56	0.36989	9.85345	1	0.0367409	noncoding	noncoding	-0.352631	248	331	910
MSTRG.2783.1	378	62	0.416	11.8161	-1	0.177436	noncoding	noncoding	-0.272054	3	275	378
MSTRG.2783.2	503	68	0.47873	3.79962	-1	0.0623067	noncoding	coding	0.656992	281	487	503
MSTRG.2784.1	1580	77	0.3071	11.5552	1	0.0518671	noncoding	coding	0.675129	344	559	1580
MSTRG.2785.1	426	42	0.38113	4.42719	-1	0.0160079	noncoding	noncoding	-0.37843	245	340	426
MSTRG.2786.4	1996	476	0.43696	6.13776	1	1	coding	coding	0.842217	220	1863	1996
MSTRG.2790.3	2172	303	0.44733	6.55316	1	0.999998	coding	coding	0.807661	172	1755	2172
MSTRG.2791.1	542	88	0.36008	5.05182	1	0.240694	noncoding	noncoding	-0.404988	246	362	542
MSTRG.2792.1	912	80	0.41388	11.097	-1	0.168176	noncoding	coding	0.625791	324	911	912
MSTRG.2793.2	1811	389	0.41849	6.31903	1	1	coding	coding	0.817186	32	1501	1811
MSTRG.2793.3	2041	389	0.39712	6.31903	1	1	coding	coding	0.818123	144	1619	2041
MSTRG.2794.1	236	36	0.40866	9.38373	1	0.0181016	noncoding	noncoding	-0.433714	49	102	236
MSTRG.2796.1	4554	1018	0.45621	5.68732	1	1	coding	coding	0.870539	383	4456	4554
MSTRG.2797.1	527	28	0.30767	7.97931	-1	0.106051	noncoding	noncoding	-0.539531	187	231	527
MSTRG.2803.1	442	53	0.32542	5.47247	1	0.0254481	noncoding	coding	0.680716	79	396	442
MSTRG.2804.1	1222	406	0.42749	7.56403	-1	0.797778	coding	coding	0.780734	2	1222	1222
MSTRG.2804.3	2160	433	0.40499	8.60699	1	1	coding	coding	0.788902	516	1883	2160
MSTRG.2804.6	2870	433	0.35868	8.60699	1	0.999999	coding	coding	0.788902	1268	2635	2870
MSTRG.2804.7	1753	266	0.42803	5.37054	1	0.999989	coding	coding	0.732044	306	1088	1753
MSTRG.2804.8	3450	433	0.38587	8.60699	1	1	coding	coding	0.788902	1806	3173	3450
MSTRG.2815.2	549	128	0.44005	6.64313	1	0.848705	coding	coding	0.702051	73	441	549
MSTRG.2815.3	1133	113	0.3546	6.12677	1	0.417081	noncoding	coding	0.707028	179	601	1133
MSTRG.2816.2	1079	296	0.48091	6.1087	1	0.999998	coding	coding	0.798342	1	951	1079
MSTRG.2816.3	1182	296	0.45804	6.1087	1	0.999998	coding	coding	0.800321	22	981	1182
MSTRG.2817.1	529	32	0.35783	11.699	1	0.0163789	noncoding	noncoding	-0.367974	152	382	529
MSTRG.2818.1	476	82	0.36843	11.6426	-1	0.18045	noncoding	noncoding	-0.325089	258	473	476
MSTRG.2819.1	765	74	0.42463	4.04608	1	0.384256	noncoding	coding	0.748104	51	596	765
MSTRG.2819.2	770	175	0.47422	4.14459	1	0.998344	coding	coding	0.77685	61	528	770
MSTRG.2819.5	1587	128	0.47111	4.01532	1	0.963003	coding	coding	0.811139	51	1307	1587
MSTRG.2819.6	1424	222	0.46353	4.35468	1	0.999933	coding	coding	0.782547	654	1205	1424
MSTRG.2821.1	444	33	0.41825	9.29889	1	0.0165888	noncoding	noncoding	-0.447937	132	200	444
MSTRG.2822.1	427	89	0.37829	5.0025	-1	0.0364792	noncoding	coding	0.741365	145	426	427
MSTRG.2823.1	305	92	0.3394	4.85712	-1	0.0453531	noncoding	coding	0.730095	10	303	305
MSTRG.2825.2	1627	185	0.36735	8.36188	1	0.945206	coding	coding	0.746664	196	822	1627
MSTRG.2828.7	2141	548	0.44271	8.15704	1	1	coding	coding	0.830253	119	1801	2141
MSTRG.2830.3	4527	974	0.42235	6.49677	1	1	coding	coding	0.87114	1341	4403	4527
MSTRG.2830.4	3494	974	0.45389	6.49677	1	1	coding	coding	0.871356	291	3365	3494
MSTRG.2830.5	3485	1053	0.45258	6.73785	1	1	coding	coding	0.873099	176	3361	3485
MSTRG.2838.1	448	20	0.40982	3.66571	-1	0.0121721	noncoding	noncoding	-0.324453	270	434	448
MSTRG.2842.1	227	59	0.46476	10.4473	1	0.166466	noncoding	noncoding	-0.428328	176	226	227
MSTRG.2844.1	380	106	0.40253	6.69012	-1	0.0550441	noncoding	noncoding	-0.443053	232	306	380
MSTRG.2844.2	806	148	0.42834	8.16461	1	0.918406	coding	coding	0.69581	98	643	806
MSTRG.2845.1	833	143	0.38751	4.16302	-1	0.0853591	noncoding	coding	0.794509	210	833	833
MSTRG.2848.1	1039	286	0.43281	8.7038	1	0.999967	coding	coding	0.660639	460	909	1039
MSTRG.2856.1	834	150	0.42345	9.17767	1	0.908846	coding	coding	0.709676	8	670	834
MSTRG.2857.1	244	0	0.39659	0	-1	0.00378827	noncoding	noncoding	-0.358119	38	196	244
MSTRG.2860.1	702	45	0.34456	11.7579	1	0.0238434	noncoding	noncoding	-0.30637	282	467	702
MSTRG.2868.3	4434	1116	0.45818	5.28583	1	1	coding	coding	0.874608	1	3885	4434
MSTRG.2868.4	4706	1259	0.46751	5.46808	1	1	coding	coding	0.876876	369	4181	4706
MSTRG.2869.2	1172	183	0.42223	8.95087	1	0.983683	coding	coding	0.793224	3	704	1172
MSTRG.2869.4	1067	224	0.44404	9.24933	1	0.999029	coding	coding	0.808786	3	827	1067
MSTRG.2870.1	248	82	0.38605	6.7868	1	0.1294	noncoding	noncoding	-0.306781	63	224	248
MSTRG.2871.2	1322	237	0.39945	5.53131	1	0.999823	coding	coding	0.76172	2	1039	1322
MSTRG.2872.1	3524	826	0.4839	7.31622	1	1	coding	coding	0.851251	927	3305	3524
MSTRG.2874.2	4922	1361	0.46751	6.32916	1	1	coding	coding	0.876192	153	4667	4922
MSTRG.2875.1	305	35	0.36938	8.80328	1	0.010896	noncoding	noncoding	-0.441549	98	211	305
MSTRG.2876.1	522	70	0.47094	6.02167	1	0.146558	noncoding	noncoding	-0.326984	113	172	522
MSTRG.2877.1	533	73	0.35717	12.1774	1	0.04987	noncoding	noncoding	-0.2951	221	460	533
MSTRG.2878.1	291	33	0.45348	3.49225	1	0.0605505	noncoding	noncoding	-0.460137	59	136	291
MSTRG.2879.1	784	17	0.43109	6.49493	-1	0.0138436	noncoding	coding	0.702695	90	524	784
MSTRG.2883.1	306	56	0.41503	7.74799	1	0.0402448	noncoding	noncoding	-0.400188	235	300	306
MSTRG.2884.2	796	61	0.41394	7.67487	-1	0.038817	noncoding	noncoding	-0.3637	635	787	796
MSTRG.2884.4	1543	82	0.41397	5.54327	1	0.253687	noncoding	coding	0.660689	10	267	1543
MSTRG.2884.5	1110	184	0.32797	6.82062	1	0.927765	coding	coding	0.744167	466	1041	1110
MSTRG.2884.6	1885	73	0.28455	4.70331	1	0.12772	noncoding	coding	0.686327	465	773	1885
MSTRG.2884.7	7021	121	0.28167	9.16534	1	0.15048	noncoding	coding	0.7202	3424	4116	7021
MSTRG.2884.8	5059	121	0.28503	9.16534	1	0.154666	noncoding	coding	0.7202	2104	2796	5059
MSTRG.2884.9	2051	82	0.32142	5.54327	1	0.107558	noncoding	coding	0.686327	473	781	2051
MSTRG.2884.10	4435	121	0.27678	9.16534	1	0.145195	noncoding	coding	0.7202	1514	2206	4435
MSTRG.2884.11	5794	121	0.27678	9.16534	1	0.145195	noncoding	coding	0.7202	2104	2796	5794
MSTRG.2884.12	4734	121	0.28394	9.16534	1	0.153259	noncoding	coding	0.7202	2099	2791	4734
MSTRG.2884.13	2162	73	0.34508	4.70331	1	0.11801	noncoding	coding	0.686327	473	781	2162
MSTRG.2884.14	2817	100	0.27739	4.84149	1	0.352002	noncoding	coding	0.686327	496	804	2817
MSTRG.2884.15	5992	121	0.28002	9.16534	1	0.14859	noncoding	coding	0.7202	2734	3426	5992
MSTRG.2889.2	5196	507	0.42434	6.35211	1	1	coding	coding	0.840332	300	2921	5196
MSTRG.2889.3	3241	848	0.45996	8.19281	1	1	coding	coding	0.843853	307	2853	3241
MSTRG.2889.4	2986	823	0.45549	8.59003	1	1	coding	coding	0.842733	486	2960	2986
MSTRG.2889.6	3004	823	0.47183	8.59003	1	1	coding	coding	0.842861	105	2978	3004
MSTRG.2889.7	3558	848	0.43741	8.19281	1	1	coding	coding	0.846198	345	3170	3558
MSTRG.2889.8	3438	848	0.47054	8.19281	1	1	coding	coding	0.843978	105	3050	3438
MSTRG.2889.9	4175	845	0.42572	7.21234	1	1	coding	coding	0.844051	1620	4166	4175
MSTRG.2890.1	490	54	0.39695	4.50702	1	0.076537	noncoding	noncoding	-0.401879	50	229	490
MSTRG.2891.2	1185	183	0.4743	8.95087	1	0.995527	coding	coding	0.807141	30	923	1185
MSTRG.2892.3	5382	1415	0.46739	6.40485	1	1	coding	coding	0.880616	726	5186	5382
MSTRG.2892.4	5542	1415	0.45835	6.40485	1	1	coding	coding	0.880616	832	5292	5542
MSTRG.2894.2	1023	143	0.37957	12.0627	1	0.446355	noncoding	coding	0.676557	62	541	1023
MSTRG.2895.1	475	48	0.41057	10.7806	1	0.0443195	noncoding	noncoding	-0.320957	59	178	475
MSTRG.2895.4	1659	276	0.32551	9.57745	1	0.98993	coding	coding	0.7693	421	1272	1659
MSTRG.2896.2	2438	87	0.34315	10.0887	1	0.0967229	noncoding	coding	0.750084	55	510	2438
MSTRG.2897.1	2480	96	0.31914	10.1718	1	0.101109	noncoding
MSTRG.2897.2	1138	57	0.3671	5.13092	1	0.0469198	noncoding	coding	0.727639	644	1054	1138
MSTRG.2899.1	243	11	0.30426	5.27496	-1	0.0350528	noncoding	noncoding	-0.406843	55	156	243
MSTRG.2900.3	681	72	0.40948	6.05988	1	0.118189	noncoding	coding	0.68763	129	344	681
MSTRG.2900.4	696	71	0.40061	6.05988	1	0.101905	noncoding	coding	0.703949	266	592	696
MSTRG.2900.5	1676	71	0.35133	6.05988	1	0.0612703	noncoding	coding	0.697832	182	484	1676
MSTRG.2900.6	1124	72	0.43266	6.05988	1	0.144937	noncoding	coding	0.691662	45	368	1124
MSTRG.2903.1	880	62	0.33014	9.039	1	0.0303303	noncoding	coding	0.671914	3	263	880
MSTRG.2904.1	693	142	0.50212	6.07172	1	0.939317	coding	coding	0.735376	2	598	693
MSTRG.2906.2	1969	411	0.40212	5.5816	1	1	coding	coding	0.792878	175	1404	1969
MSTRG.2907.4	2454	583	0.4795	5.17596	1	1	coding	coding	0.839083	148	1980	2454
MSTRG.2907.5	2855	583	0.4787	5.17596	1	1	coding	coding	0.855043	18	2384	2855
MSTRG.2912.1	263	24	0.44642	7.93402	1	0.00850306	noncoding	noncoding	-0.413697	58	147	263
MSTRG.2914.1	2721	706	0.4576	7.90472	1	1	coding	coding	0.857754	355	2553	2721
MSTRG.2917.1	1433	135	0.36978	4.74506	1	0.894119	coding	coding	0.734075	416	865	1433
MSTRG.2921.1	2341	73	0.35353	10.2781	1	0.0657624	noncoding	noncoding	-0.320227	507	746	2341
MSTRG.2929.1	786	84	0.35169	9.16107	1	0.0895745	noncoding	coding	0.625328	306	560	786
MSTRG.2931.4	2252	537	0.46055	5.75763	1	1	coding	coding	0.818803	1	1608	2252
MSTRG.2931.5	2383	248	0.32919	5.03729	1	0.999493	coding	coding	0.76088	49	876	2383
MSTRG.2931.6	3093	536	0.4459	5.75763	1	1	coding	coding	0.818069	68	1672	3093
MSTRG.2937.3	3675	577	0.3512	8.8493	1	1	coding	coding	0.793595	1015	2760	3675
MSTRG.2937.4	5998	853	0.35841	7.9101	1	1	coding	coding	0.838639	3309	5882	5998
MSTRG.2937.5	4432	887	0.38039	6.98431	1	1	coding	coding	0.841508	81	2645	4432
MSTRG.2937.6	4985	927	0.37574	6.84344	1	1	coding	coding	0.842836	1	2760	4985
MSTRG.2937.7	5023	853	0.37891	7.9101	1	1	coding	coding	0.838639	2320	4893	5023
MSTRG.2938.1	894	34	0.41504	8.52106	1	0.0134046	noncoding	coding	0.677299	444	815	894
MSTRG.2941.1	534	44	0.28466	9.77606	1	0.01868	noncoding	noncoding	-0.370871	188	313	534
MSTRG.2941.3	3782	933	0.46001	6.61127	1	1	coding	coding	0.865201	343	3144	3782
MSTRG.2941.4	4318	933	0.44497	6.61127	1	1	coding	coding	0.865201	483	3284	4318
MSTRG.2943.3	1781	432	0.40493	9.29938	1	1	coding	coding	0.750086	5	1441	1781
MSTRG.2943.4	1859	432	0.35723	9.29938	1	0.999998	coding	coding	0.735685	124	1440	1859
MSTRG.2943.5	1850	432	0.40699	9.29938	1	1	coding	coding	0.735181	189	1514	1850
MSTRG.2943.6	1916	432	0.40095	9.29938	1	1	coding	coding	0.734035	85	1497	1916
MSTRG.2944.1	1449	260	0.39298	12.0904	1	0.988066	coding	coding	0.780828	144	977	1449
MSTRG.2952.2	2769	694	0.43227	5.32245	1	1	coding	coding	0.827857	228	2240	2769
MSTRG.2953.1	1562	387	0.45968	8.95099	1	1	coding	coding	0.811426	193	1377	1562
MSTRG.2963.1	363	67	0.44311	7.51483	1	0.0984189	noncoding	noncoding	-0.378876	1	168	363
MSTRG.2967.2	1839	424	0.45673	6.73041	1	1	coding	coding	0.835299	281	1573	1839
MSTRG.2968.1	3093	104	0.32446	8.14166	1	0.145337	noncoding	coding	0.70715	91	438	3093
MSTRG.2969.2	4007	906	0.43916	8.65338	1	1	coding	coding	0.858445	831	3557	4007
MSTRG.2969.3	4078	908	0.43916	8.70477	1	1	coding	coding	0.85877	860	3592	4078
MSTRG.2971.3	1744	378	0.45693	5.23395	1	1	coding	coding	0.830658	179	1309	1744
MSTRG.2974.1	2008	327	0.43638	7.72162	1	0.999999	coding	coding	0.804657	112	1791	2008
MSTRG.2983.1	229	14	0.42354	3.79938	1	0.0120342	noncoding	noncoding	-0.486204	136	177	229
MSTRG.2985.1	225	22	0.40089	3.79938	-1	0.0115738	noncoding	noncoding	-0.500589	130	180	225
MSTRG.2987.1	1814	337	0.36021	5.35565	1	0.999999	coding	coding	0.79027	48	1013	1814
MSTRG.2987.2	1869	360	0.43405	5.04474	1	1	coding	coding	0.799318	77	1111	1869
MSTRG.2988.1	917	170	0.39019	9.46393	1	0.918768	coding	coding	0.721433	277	792	917
MSTRG.2988.2	1289	172	0.41875	9.23639	1	0.965375	coding	coding	0.751237	1	537	1289
MSTRG.2989.1	276	34	0.29153	9.10016	1	0.0109048	noncoding	noncoding	-0.447773	3	50	276
MSTRG.2989.2	391	58	0.40199	7.95953	1	0.0399076	noncoding	noncoding	-0.29929	17	310	391
MSTRG.2992.2	547	111	0.40497	5.50165	1	0.665498	coding	coding	0.734106	1	330	547
MSTRG.2995.1	523	74	0.35169	3.89764	1	0.206245	noncoding	coding	0.693054	93	389	523
MSTRG.3001.3	2472	417	0.42662	7.66412	1	1	coding	coding	0.794956	738	2006	2472
MSTRG.3005.1	1036	133	0.34134	5.31366	1	0.745265	coding	coding	0.723244	3	425	1036
MSTRG.3009.1	749	82	0.31748	4.93536	1	0.143532	noncoding	coding	0.675934	1	429	749
MSTRG.3010.1	251	35	0.40132	12.0245	1	0.0207209	noncoding	noncoding	-0.38375	3	128	251
MSTRG.3011.1	1629	372	0.46438	5.58649	1	1	coding	coding	0.786076	410	1459	1629
MSTRG.3011.2	1702	463	0.44384	5.03363	1	1	coding	coding	0.81769	157	1512	1702
MSTRG.3016.1	977	107	0.44676	5.28876	1	0.735108	coding	coding	0.70684	180	560	977
MSTRG.3019.1	253	12	0.43946	6.487	1	0.00326617	noncoding	noncoding	-0.394135	81	143	253
MSTRG.3022.1	2392	402	0.4076	8.64996	1	1	coding	coding	0.807851	706	2004	2392
MSTRG.3023.2	3298	918	0.45692	6.52155	1	1	coding	coding	0.869323	175	3012	3298
MSTRG.3023.3	3443	918	0.48157	6.52155	1	1	coding	coding	0.869165	306	3146	3443
MSTRG.3026.2	3419	918	0.47023	7.75739	1	1	coding	coding	0.868783	345	3212	3419
MSTRG.3026.3	3407	918	0.46176	7.75739	1	1	coding	coding	0.869929	214	3213	3407
MSTRG.3031.1	1307	176	0.35336	9.20514	1	0.854401	coding	coding	0.750628	643	1227	1307
MSTRG.3032.1	276	41	0.34948	6.70001	-1	0.0389631	noncoding	noncoding	-0.329476	123	263	276
MSTRG.3033.3	3262	668	0.47474	9.41388	1	1	coding	coding	0.834886	1	2223	3262
MSTRG.3035.2	3447	474	0.44131	7.10443	1	1	coding	coding	0.867677	1	3162	3447
MSTRG.3035.3	3663	474	0.44643	7.10443	1	1	coding	coding	0.867858	3	3290	3663
MSTRG.3035.4	3555	474	0.44643	7.10443	1	1	coding	coding	0.868362	3	3182	3555
MSTRG.3037.1	1650	232	0.3747	9.22992	1	0.993359	coding	coding	0.792216	13	741	1650
MSTRG.3037.3	1293	100	0.39193	9.60712	1	0.276379	noncoding	coding	0.705625	3	479	1293
MSTRG.3037.4	2595	377	0.44553	8.46967	-1	0.7507	coding	coding	0.804024	470	1390	2595
MSTRG.3038.3	4347	959	0.46165	6.05182	1	1	coding	coding	0.851776	1012	3900	4347
MSTRG.3043.1	750	83	0.41929	5.25885	1	0.311666	noncoding	coding	0.669598	265	546	750
MSTRG.3045.1	673	39	0.33125	9.5213	1	0.0139002	noncoding	noncoding	-0.387578	16	102	673
MSTRG.3049.1	358	114	0.40913	12.1437	-1	0.203944	noncoding	coding	0.70443	94	357	358
MSTRG.3051.1	423	55	0.39936	5.98358	1	0.0405206	noncoding	noncoding	-0.370571	250	390	423
MSTRG.3051.2	841	77	0.3414	6.23126	1	0.0730043	noncoding	noncoding	-0.330581	283	489	841
MSTRG.3052.2	3186	846	0.44648	6.55267	1	1	coding	coding	0.86705	9	2609	3186
MSTRG.3054.1	3169	45	0.32154	8.90717	1	0.0145899	noncoding	coding	0.607699	2826	2942	3169
MSTRG.3054.2	2207	39	0.27642	6.51666	1	0.013278	noncoding	coding	0.648987	1724	1915	2207
MSTRG.3054.3	887	34	0.42701	5.34808	1	0.0175245	noncoding	noncoding	-0.312386	471	662	887
MSTRG.3058.1	224	71	0.45139	11.1224	1	0.225337	noncoding	noncoding	-0.320993	15	224	224
MSTRG.3059.4	3245	957	0.48058	6.93488	1	1	coding	coding	0.855457	18	2888	3245
MSTRG.3059.6	3596	957	0.47579	6.93488	1	1	coding	coding	0.856194	376	3411	3596
MSTRG.3059.7	3716	957	0.46193	6.93488	1	1	coding	coding	0.856194	478	3513	3716
MSTRG.3061.1	354	69	0.43246	10.7629	1	0.151145	noncoding	noncoding	-0.370115	70	321	354
MSTRG.3062.1	228	44	0.40298	9.30096	1	0.0250818	noncoding	noncoding	-0.350847	1	153	228
MSTRG.3063.1	564	6	0.3014	6.68854	1	1.40029e-05	noncoding	noncoding	-0.356526	93	227	564
MSTRG.3064.1	359	47	0.38	5.53741	1	0.0244038	noncoding	noncoding	-0.386476	2	76	359
MSTRG.3064.4	2606	285	0.4545	8.39471	1	0.999985	coding	coding	0.807898	215	2323	2606
MSTRG.3065.4	4027	543	0.35271	8.25848	1	1	coding	coding	0.818392	582	1796	4027
MSTRG.3065.5	3900	543	0.38371	8.25848	1	1	coding	coding	0.818392	536	1750	3900
MSTRG.3065.6	3992	543	0.34935	8.25848	1	1	coding	coding	0.818392	547	1761	3992
MSTRG.3066.1	402	65	0.41414	11.5319	1	0.0896318	noncoding	noncoding	-0.355634	22	273	402
MSTRG.3067.1	627	48	0.31626	5.17963	1	0.0223755	noncoding	noncoding	-0.345308	1	144	627
MSTRG.3068.1	303	45	0.34546	10.1913	1	0.0217223	noncoding	noncoding	-0.344832	3	128	303
MSTRG.3071.1	1158	66	0.29939	8.81647	1	0.0300992	noncoding	noncoding	-0.374814	675	866	1158
MSTRG.3071.3	4468	960	0.42346	6.6203	1	1	coding	coding	0.854943	1186	4071	4468
MSTRG.3071.4	4287	960	0.46501	6.6203	1	1	coding	coding	0.854943	938	3823	4287
MSTRG.3073.1	930	119	0.45025	6.21942	1	0.800098	coding	coding	0.66637	554	769	930
MSTRG.3074.4	4016	953	0.44115	6.60394	1	1	coding	coding	0.855673	713	3577	4016
MSTRG.3075.2	3383	731	0.43628	6.16144	1	1	coding	coding	0.867541	264	2834	3383
MSTRG.3076.1	948	82	0.34373	10.4776	1	0.0826975	noncoding	coding	0.709691	597	902	948
MSTRG.3076.2	548	83	0.42834	10.3052	1	0.245067	noncoding	coding	0.673426	195	446	548
MSTRG.3076.3	667	139	0.31613	10.7892	1	0.274866	noncoding	coding	0.725718	168	605	667
MSTRG.3078.2	3289	765	0.47849	8.93732	1	1	coding	coding	0.837086	160	3018	3289
MSTRG.3083.2	1446	300	0.48456	8.9101	1	0.999997	coding	coding	0.805605	1	930	1446
MSTRG.3087.1	698	41	0.41492	12.4791	1	0.0241291	noncoding	noncoding	-0.320878	509	688	698
MSTRG.3088.1	217	12	0.39997	12.0001	-1	0.162436	noncoding	noncoding	-0.299631	4	204	217
MSTRG.3089.1	440	90	0.34161	6.9566	-1	0.0736583	noncoding	noncoding	-0.40261	211	438	440
MSTRG.3090.1	506	82	0.35517	9.58368	1	0.0889042	noncoding	noncoding	-0.306824	6	275	506
MSTRG.3091.1	683	39	0.46231	12.0165	1	0.0640274	noncoding	noncoding	-0.338596	261	326	683
MSTRG.3095.1	1541	164	0.36487	9.74432	1	0.800086	coding	coding	0.75078	48	1208	1541
MSTRG.3099.4	2942	569	0.3824	7.57037	1	1	coding	coding	0.807574	995	2761	2942
MSTRG.3099.5	3053	798	0.45353	6.31598	1	1	coding	coding	0.836182	341	2785	3053
MSTRG.3100.1	3713	144	0.32591	7.06525	1	0.598399	coding	coding	0.764955	4	513	3713
MSTRG.3102.2	2172	404	0.42537	9.76166	1	1	coding	coding	0.81159	319	1689	2172
MSTRG.3104.2	1076	98	0.32142	8.21564	1	0.111523	noncoding	coding	0.688204	243	1070	1076
MSTRG.3104.3	816	98	0.36205	8.21564	1	0.176056	noncoding	coding	0.665944	51	422	816
MSTRG.3107.1	666	53	0.38258	10.72	1	0.0408046	noncoding	noncoding	-0.374754	175	312	666
MSTRG.3110.1	250	18	0.30896	7.82184	1	0.00384582	noncoding	noncoding	-0.486726	166	207	250
MSTRG.3113.1	204	52	0.45664	10.4702	-1	0.109998	noncoding	noncoding	-0.38	77	202	204
MSTRG.3113.2	937	80	0.40226	11.7034	1	0.12626	noncoding	noncoding	-0.325367	812	931	937
MSTRG.3114.1	845	95	0.34351	8.57916	-1	0.116667	noncoding	noncoding	-0.311387	115	384	845
MSTRG.3119.2	1156	106	0.34173	10.6653	1	0.17022	noncoding	coding	0.64827	719	856	1156
MSTRG.3119.3	1372	106	0.32855	10.6653	1	0.145388	noncoding	noncoding	-0.323098	173	457	1372
MSTRG.3120.2	1763	344	0.42053	8.51752	1	0.999998	coding	coding	0.80364	8	1270	1763
MSTRG.3122.1	423	41	0.38361	6.49762	1	0.0134136	noncoding	noncoding	-0.349042	58	165	423
MSTRG.3124.2	693	105	0.45	5.35272	1	0.702873	coding	coding	0.679223	70	420	693
MSTRG.3130.2	2350	236	0.32793	8.14252	1	0.984084	coding	coding	0.726707	1543	2064	2350
MSTRG.3130.3	1554	236	0.3606	6.23456	1	0.998822	coding	coding	0.753509	483	1148	1554
MSTRG.3132.2	1243	100	0.32501	4.56512	1	0.377417	noncoding	coding	0.712114	394	756	1243
MSTRG.3137.2	1972	498	0.45544	8.78729	1	1	coding	coding	0.808179	72	1667	1972
MSTRG.3137.3	2025	531	0.44874	9.10504	1	1	coding	coding	0.803699	281	1720	2025
MSTRG.3142.1	220	23	0.40812	9.86249	1	0.0109631	noncoding	noncoding	-0.45281	6	50	220
MSTRG.3144.2	801	176	0.43386	9.37592	1	0.980815	coding	coding	0.767436	207	743	801
MSTRG.3144.3	1182	176	0.42838	9.37592	1	0.977739	coding	coding	0.767436	227	763	1182
MSTRG.3145.3	2770	120	0.32244	8.44843	1	0.240731	noncoding	coding	0.648814	2195	2467	2770
MSTRG.3150.1	803	134	0.36892	4.9472	1	0.869743	coding	coding	0.765615	174	752	803
MSTRG.3151.2	2525	746	0.41107	5.81647	1	1	coding	coding	0.828458	62	2353	2525
MSTRG.3152.2	870	60	0.45514	9.99188	1	0.133174	noncoding	coding	0.66807	43	369	870
MSTRG.3153.1	3257	927	0.4631	6.94501	1	1	coding	coding	0.854508	255	3065	3257
MSTRG.3155.1	957	274	0.44754	9.13055	1	0.999951	coding	coding	0.756549	160	909	957
MSTRG.3155.2	1044	140	0.38602	11.348	1	0.578418	coding	coding	0.721147	313	906	1044
MSTRG.3157.1	1821	311	0.42276	4.68597	1	1	coding	coding	0.785342	394	1512	1821
MSTRG.3157.2	1965	416	0.40232	4.98285	1	1	coding	coding	0.798336	238	1482	1965
MSTRG.3160.1	240	51	0.43444	6.80841	-1	0.0248129	noncoding	noncoding	-0.38786	3	188	240
MSTRG.3166.1	360	25	0.39315	8.88751	1	0.00779002	noncoding	noncoding	-0.396463	48	158	360
MSTRG.3167.1	2584	714	0.43442	5.76056	1	1	coding	coding	0.860743	26	2269	2584
MSTRG.3169.1	2678	751	0.4431	5.88055	1	1	coding	coding	0.857546	130	2388	2678
MSTRG.3171.2	797	140	0.45164	5.91876	1	0.946453	coding	coding	0.762163	21	551	797
MSTRG.3180.2	2667	549	0.47169	5.60675	1	1	coding	coding	0.828775	73	1728	2667
MSTRG.3184.1	260	60	0.38663	10.7864	1	0.0563834	noncoding	noncoding	-0.460643	9	104	260
MSTRG.3185.1	301	67	0.42384	6.08978	1	0.100668	noncoding	noncoding	-0.291236	9	230	301
MSTRG.3185.2	975	89	0.4013	10.6743	1	0.20851	noncoding	coding	0.665662	190	411	975
MSTRG.3185.3	256	14	0.42876	3.53107	-1	0.0139667	noncoding	noncoding	-0.33613	131	193	256
MSTRG.3185.5	1744	205	0.37269	6.88715	1	0.992283	coding	coding	0.800538	6	1319	1744
MSTRG.3185.6	2718	125	0.35316	5.66241	1	0.639894	coding	coding	0.771661	16	1038	2718
MSTRG.3186.1	781	82	0.34318	8.81915	1	0.0736787	noncoding	noncoding	-0.478947	697	744	781
MSTRG.3187.1	1331	293	0.43085	9.24493	-1	0.470543	noncoding	coding	0.790405	147	1331	1331
MSTRG.3189.3	3292	350	0.29875	5.0473	1	0.999994	coding	coding	0.754976	2108	3073	3292
MSTRG.3198.2	2426	568	0.48668	6.95819	1	1	coding	coding	0.835672	147	1925	2426
MSTRG.3203.1	431	67	0.42313	9.23676	1	0.098879	noncoding	noncoding	-0.357948	124	210	431
MSTRG.3205.2	3699	618	0.46296	6.61053	1	1	coding	coding	0.854285	135	3122	3699
MSTRG.3205.3	5086	619	0.45211	6.26727	1	1	coding	coding	0.853927	1547	4417	5086
MSTRG.3211.1	338	63	0.40926	8.65448	-1	0.0601428	noncoding	noncoding	-0.307491	41	310	338
MSTRG.3212.2	1905	189	0.43023	5.91449	1	0.997273	coding	coding	0.799135	4	873	1905
MSTRG.3213.1	786	224	0.34435	6.87921	1	0.993458	coding	coding	0.755765	43	750	786
MSTRG.3214.1	314	42	0.46146	3.91705	1	0.0743038	noncoding	noncoding	-0.345037	28	135	314
MSTRG.3215.1	1484	151	0.45677	4.29254	1	0.991605	coding	coding	0.772743	391	1257	1484
MSTRG.3215.2	1258	131	0.44331	4.65289	1	0.954672	coding	coding	0.766642	261	728	1258
MSTRG.3218.1	1338	98	0.33291	4.98651	1	0.304128	noncoding	coding	0.678415	772	1329	1338
MSTRG.3219.2	4493	557	0.40588	6.15265	1	1	coding	coding	0.838139	1436	3667	4493
MSTRG.3224.1	220	35	0.447	5.89764	1	0.0166892	noncoding	noncoding	-0.320247	50	211	220
MSTRG.3225.1	1718	214	0.36548	6.22614	1	0.996451	coding	coding	0.805047	369	1154	1718
MSTRG.3230.1	1116	307	0.45169	6.56598	-1	0.618092	coding	coding	0.806242	1	1050	1116
MSTRG.3231.1	577	138	0.37942	10.0681	-1	0.173872	noncoding	noncoding	-0.352963	119	520	577
MSTRG.3233.1	273	89	0.41595	12.3344	-1	0.19409	noncoding	noncoding	-0.381812	3	272	273
MSTRG.3235.2	1552	306	0.4525	5.73468	1	0.999999	coding	coding	0.79448	383	1306	1552
MSTRG.3236.3	2806	476	0.38709	7.12665	1	1	coding	coding	0.830556	835	2259	2806
MSTRG.3237.1	814	72	0.42834	4.73029	1	0.249876	noncoding	coding	0.754218	56	658	814
MSTRG.3240.2	1488	132	0.36382	9.58185	1	0.5	coding	coding	0.671713	937	1410	1488
MSTRG.3241.1	1970	78	0.30173	11.7065	1	0.0509816	noncoding	coding	0.641155	1616	1930	1970
MSTRG.3242.1	382	0	0.36491	0	-1	3.11582e-06	noncoding	noncoding	-0.406804	269	379	382
MSTRG.3242.3	2978	753	0.41685	8.04669	1	1	coding	coding	0.844246	96	2441	2978
MSTRG.3248.1	476	61	0.47027	8.55585	-1	0.0487065	noncoding	noncoding	-0.324616	282	473	476
MSTRG.3250.1	1526	83	0.3674	9.35321	1	0.104191	noncoding	noncoding	-0.379612	319	570	1526
MSTRG.3251.1	1875	168	0.27526	11.8004	1	0.191336	noncoding	coding	0.720405	68	556	1875
MSTRG.3253.1	350	25	0.31389	9.18524	-1	0.143358	noncoding	noncoding	-0.466387	59	109	350
MSTRG.3254.2	648	107	0.42277	7.73712	1	0.487524	noncoding	coding	0.646068	6	182	648
MSTRG.3255.1	665	45	0.33982	9.94	1	0.0200387	noncoding	noncoding	-0.379222	356	448	665
MSTRG.3256.1	1044	59	0.45863	9.1839	1	0.106791	noncoding	coding	0.64702	431	676	1044
MSTRG.3256.3	1185	77	0.3396	5.82404	1	0.0828828	noncoding	coding	0.712702	69	449	1185
MSTRG.3260.1	384	103	0.42084	8.2475	-1	0.0754362	noncoding	noncoding	-0.333763	93	362	384
MSTRG.3260.3	1471	130	0.31197	8.74506	1	0.277459	noncoding	coding	0.674456	125	493	1471
MSTRG.3261.3	1922	273	0.42748	4.88629	1	0.999996	coding	coding	0.812115	271	1347	1922
MSTRG.3263.3	2794	295	0.41939	8.52948	1	0.999971	coding	coding	0.78822	687	2108	2794
MSTRG.3264.1	505	36	0.36752	9.75128	-1	0.109164	noncoding	noncoding	-0.327207	11	241	505
MSTRG.3266.2	3506	1045	0.45799	5.53131	1	1	coding	coding	0.874804	3	3176	3506
MSTRG.3267.1	1543	326	0.37108	10.0318	1	0.999788	coding	coding	0.818032	1	1542	1543
MSTRG.3271.1	2140	61	0.35289	10.4409	1	0.0427112	noncoding	coding	0.715426	225	716	2140
MSTRG.3274.3	3253	580	0.41792	8.68622	1	1	coding	coding	0.818984	1241	3142	3253
MSTRG.3274.4	3116	791	0.44936	7.8515	1	1	coding	coding	0.836574	597	2969	3116
MSTRG.3276.1	358	27	0.35378	9.51666	1	0.00894155	noncoding	noncoding	-0.412232	3	59	358
MSTRG.3279.1	1011	128	0.28063	9.17926	1	0.178338	noncoding	coding	0.672247	44	391	1011
MSTRG.3280.1	783	77	0.40187	9.79144	1	0.128216	noncoding	noncoding	-0.344567	169	306	783
MSTRG.3288.1	1085	45	0.3665	11.699	1	0.0258795	noncoding	noncoding	-0.373358	167	361	1085
MSTRG.3290.1	391	86	0.33325	10.0412	1	0.0843621	noncoding	coding	0.676352	2	274	391
MSTRG.3292.1	2330	564	0.45599	9.11188	1	1	coding	coding	0.842114	3	1880	2330
MSTRG.3293.1	301	49	0.38677	6.10956	1	0.0241015	noncoding	noncoding	-0.28597	8	280	301
MSTRG.3294.1	2954	272	0.32646	5.28204	1	0.999808	coding	coding	0.802633	363	1133	2954
MSTRG.3294.2	1831	409	0.45261	5.70221	1	1	coding	coding	0.827667	61	1422	1831
MSTRG.3294.3	2952	198	0.41763	8.73175	1	0.992387	coding	coding	0.768834	61	759	2952
MSTRG.3294.4	3087	407	0.42179	5.70221	1	1	coding	coding	0.827099	92	1447	3087
MSTRG.3294.5	3047	211	0.36537	9.29803	1	0.974662	coding	coding	0.77783	740	1390	3047
MSTRG.3294.6	2499	211	0.35953	9.29803	1	0.969176	coding	coding	0.77783	731	1381	2499
MSTRG.3294.7	2275	211	0.38483	9.29803	1	0.98676	coding	coding	0.77783	724	1374	2275
MSTRG.3296.1	452	114	0.39127	10.6697	1	0.398634	noncoding	noncoding	-0.30308	41	235	452
MSTRG.3306.2	2241	76	0.33519	9.58563	1	0.0582239	noncoding	noncoding	-0.321047	88	297	2241
MSTRG.3306.3	1614	74	0.34863	11.2587	1	0.0637429	noncoding	noncoding	-0.321047	136	345	1614
MSTRG.3306.4	2255	74	0.3888	11.2587	1	0.0955476	noncoding	noncoding	-0.321047	136	345	2255
MSTRG.3306.5	1466	74	0.35628	11.2587	1	0.0680389	noncoding	noncoding	-0.321047	107	316	1466
MSTRG.3306.6	1625	72	0.34332	9.50592	1	0.0531434	noncoding	noncoding	-0.321047	28	237	1625
MSTRG.3306.7	2653	72	0.30981	9.50592	1	0.0420001	noncoding	noncoding	-0.321047	217	426	2653
MSTRG.3306.8	2272	63	0.38384	11.8004	1	0.0532923	noncoding	noncoding	-0.321047	217	426	2272
MSTRG.3306.9	2289	63	0.38384	11.8004	1	0.0532923	noncoding	noncoding	-0.321047	217	426	2289
MSTRG.3306.10	2660	72	0.30981	9.50592	1	0.0420001	noncoding	noncoding	-0.321047	217	426	2660
MSTRG.3306.11	2671	72	0.33291	9.50592	1	0.0487857	noncoding	noncoding	-0.321047	217	426	2671
MSTRG.3306.12	1091	63	0.32592	11.8004	1	0.0372576	noncoding	noncoding	-0.321047	136	345	1091
MSTRG.3306.13	1720	74	0.35452	11.2587	1	0.0669928	noncoding	noncoding	-0.321047	107	316	1720
MSTRG.3306.14	2843	349	0.32687	6.04596	1	0.999992	coding	coding	0.778951	61	1137	2843
MSTRG.3306.15	1639	63	0.33198	11.8004	1	0.0379289	noncoding	noncoding	-0.321047	107	316	1639
MSTRG.3306.16	1700	63	0.37535	11.8004	1	0.0492627	noncoding	noncoding	-0.321047	217	426	1700
MSTRG.3308.1	1590	175	0.46441	5.85162	1	0.995173	coding	coding	0.810697	185	1048	1590
MSTRG.3308.3	1404	334	0.46384	11.0683	1	0.999996	coding	coding	0.811283	208	1095	1404
MSTRG.3308.4	1594	175	0.46034	5.85162	1	0.995126	coding	coding	0.811283	212	1099	1594
MSTRG.3308.5	1475	334	0.43279	11.0683	1	0.999981	coding	coding	0.811283	212	1099	1475
MSTRG.3320.1	675	77	0.3217	9.211	1	0.051994	noncoding	noncoding	-0.307103	230	481	675
MSTRG.3323.1	1150	197	0.35841	9.15082	1	0.944483	coding	coding	0.721569	308	952	1150
MSTRG.3323.3	2113	198	0.35497	7.66681	1	0.970145	coding	coding	0.742703	1140	1895	2113
MSTRG.3324.3	2915	197	0.36365	6.93158	1	0.98392	coding	coding	0.723711	74	949	2915
MSTRG.3324.4	3677	197	0.28248	6.93158	1	0.887271	coding	coding	0.729106	2818	3318	3677
MSTRG.3324.5	3347	197	0.33955	6.93158	1	0.968263	coding	coding	0.728046	2346	2741	3347
MSTRG.3326.2	1927	140	0.39678	11.7681	1	0.578927	coding	coding	0.693828	1456	1833	1927
MSTRG.3329.1	321	36	0.34906	6.81158	1	0.00797153	noncoding	noncoding	-0.462858	39	89	321
MSTRG.3330.1	1506	157	0.3633	8.23309	1	0.80654	coding	coding	0.716866	1291	1506	1506
MSTRG.3331.1	1554	70	0.34895	8.21564	1	0.0443322	noncoding	noncoding	-0.372735	68	244	1554
MSTRG.3332.1	301	31	0.39544	5.38031	-1	0.0152082	noncoding	noncoding	-0.434894	71	109	301
MSTRG.3336.1	874	43	0.3284	9.81281	1	0.0174208	noncoding	coding	0.692238	18	536	874
MSTRG.3341.1	697	50	0.42489	5.0025	1	0.0579243	noncoding	coding	0.672727	148	348	697
MSTRG.3342.1	255	83	0.347	6.69586	-1	0.0606473	noncoding	noncoding	-0.376895	168	254	255
MSTRG.3343.1	241	66	0.43657	6.36273	-1	0.0291304	noncoding	noncoding	-0.383531	112	222	241
MSTRG.3344.1	369	63	0.35733	11.6417	1	0.0448155	noncoding	noncoding	-0.306982	83	256	369
MSTRG.3345.1	211	54	0.44325	7.00812	1	0.0459244	noncoding	noncoding	-0.393656	6	164	211
MSTRG.3350.2	875	163	0.46491	8.98395	1	0.982098	coding	coding	0.738716	96	650	875
MSTRG.3352.1	1557	237	0.40166	9.59308	1	0.997626	coding	coding	0.816358	89	895	1557
MSTRG.3354.2	685	59	0.4122	9.00519	1	0.0553019	noncoding	coding	0.675791	101	346	685
MSTRG.3357.1	2664	107	0.35196	11.6519	1	0.156899	noncoding	coding	0.722165	116	898	2664
MSTRG.3357.3	1227	106	0.37192	11.6519	1	0.19708	noncoding	coding	0.73817	167	973	1227
MSTRG.3359.1	1318	167	0.39226	5.92963	1	0.976197	coding	coding	0.729935	376	903	1318
MSTRG.3359.2	3029	562	0.48191	6.32098	1	1	coding	coding	0.82501	937	2634	3029
MSTRG.3359.6	3976	1153	0.4811	5.84052	1	1	coding	coding	0.871278	81	3578	3976
MSTRG.3359.7	4155	1107	0.48308	5.56866	1	1	coding	coding	0.872325	282	3731	4155
MSTRG.3363.1	466	50	0.43684	5.98126	1	0.04077	noncoding	coding	0.607564	269	460	466
MSTRG.3368.2	962	90	0.40402	4.74969	1	0.454239	noncoding	noncoding	-0.306226	475	645	962
MSTRG.3369.1	352	23	0.31974	8.34369	-1	0.101083	noncoding	noncoding	-0.285861	33	344	352
MSTRG.3372.1	298	80	0.47786	6.5318	-1	0.0386661	noncoding	noncoding	-0.344411	1	270	298
MSTRG.3382.1	516	46	0.39987	9.13947	1	0.0258099	noncoding	noncoding	-0.39099	438	515	516
MSTRG.3383.1	776	56	0.37343	12.244	-1	0.175979	noncoding	coding	0.654602	515	775	776
MSTRG.3383.2	205	49	0.38286	9.14813	-1	0.0797187	noncoding	noncoding	-0.338729	3	143	205
MSTRG.3383.3	1676	282	0.38948	4.84747	1	0.999993	coding	coding	0.761332	165	1130	1676
MSTRG.3383.6	3972	440	0.37578	5.26984	1	1	coding
MSTRG.3387.2	4094	1249	0.44567	6.45587	1	1	coding	coding	0.898305	1	3741	4094
MSTRG.3387.3	4701	1317	0.45905	6.41083	1	1	coding	coding	0.90132	94	4248	4701
MSTRG.3390.2	2668	213	0.32124	9.08331	1	0.914863	coding	coding	0.742026	1482	2399	2668
MSTRG.3390.3	1626	354	0.40585	8.95258	1	0.999997	coding	coding	0.799912	15	1376	1626
MSTRG.3390.5	1790	243	0.40523	9.03351	1	0.998866	coding	coding	0.788999	480	1523	1790
MSTRG.3390.6	1775	308	0.40585	9.32916	1	0.999954	coding	coding	0.806104	17	1501	1775
MSTRG.3390.7	1835	321	0.38031	9.15961	1	0.99993	coding	coding	0.805397	52	1545	1835
MSTRG.3390.8	1841	321	0.40957	9.15961	1	0.999983	coding	coding	0.808568	28	1551	1841
MSTRG.3392.1	1369	63	0.42727	5.09027	1	0.124519	noncoding	coding	0.759714	2	856	1369
MSTRG.3392.3	1430	63	0.44033	5.09027	1	0.133845	noncoding	coding	0.757042	7	750	1430
MSTRG.3392.4	1698	378	0.43963	6.24017	1	1	coding	coding	0.788497	1	1131	1698
MSTRG.3393.2	1167	199	0.47222	5.23956	1	0.999313	coding	coding	0.780834	40	819	1167
MSTRG.3396.1	1110	45	0.31237	9.84296	1	0.0184501	noncoding	noncoding	-0.332664	413	541	1110
MSTRG.3398.1	231	9	0.45127	3.99884	1	0.00788699	noncoding	noncoding	-0.360494	66	188	231
MSTRG.3399.1	242	15	0.34224	5.06036	1	0.00355483	noncoding	noncoding	-0.423158	20	103	242
MSTRG.3402.3	2839	326	0.41475	7.57062	1	0.999997	coding	coding	0.8053	819	2309	2839
MSTRG.3404.1	553	68	0.36523	7.82672	1	0.0460085	noncoding	noncoding	-0.338284	122	235	553
MSTRG.3405.1	2750	397	0.41759	5.76642	1	1	coding	coding	0.803148	1163	2368	2750
MSTRG.3407.1	2476	375	0.39405	8.63055	1	0.999999	coding	coding	0.772833	322	1278	2476
MSTRG.3409.1	2097	109	0.32839	6.71466	1	0.239143	noncoding	coding	0.679937	1665	1940	2097
MSTRG.3412.1	1514	123	0.30529	10.0087	1	0.185838	noncoding	coding	0.711931	312	920	1514
MSTRG.3414.1	2178	251	0.40503	6.50922	1	0.999853	coding	coding	0.744113	1361	1921	2178
MSTRG.3421.1	998	84	0.36198	10.579	1	0.107102	noncoding	noncoding	-0.309941	22	432	998
MSTRG.3422.2	1649	393	0.41832	5.25787	1	1	coding	coding	0.791606	48	1361	1649
MSTRG.3424.2	3262	695	0.47454	6.7132	1	1	coding	coding	0.837339	2	2260	3262
MSTRG.3424.3	5271	820	0.42204	7.90814	1	1	coding	coding	0.840486	297	2627	5271
MSTRG.3434.2	1662	412	0.39388	6.07281	-1	0.815324	coding	coding	0.809048	303	1652	1662
MSTRG.3435.1	1802	290	0.42915	6.7132	1	0.999992	coding	coding	0.767764	652	1527	1802
MSTRG.3435.2	1599	290	0.35994	6.7132	1	0.999909	coding	coding	0.768863	467	1324	1599
MSTRG.3437.2	2514	671	0.42919	8.59784	1	1	coding	coding	0.839234	9	2108	2514
MSTRG.3443.1	208	18	0.42155	8.50006	1	0.00575435	noncoding	noncoding	-0.404428	44	127	208
MSTRG.3444.2	2428	161	0.30768	9.18231	1	0.5	coding	coding	0.703578	184	633	2428
MSTRG.3444.3	2364	161	0.34557	9.18231	1	0.714661	coding	coding	0.703578	185	634	2364
MSTRG.3445.2	2452	132	0.40265	6.01898	1	0.845743	coding	coding	0.752591	1415	2146	2452
MSTRG.3450.1	4902	191	0.29751	9.52728	1	0.655899	coding	coding	0.698467	138	554	4902
MSTRG.3457.1	1644	140	0.39275	10.5056	1	0.692614	coding	coding	0.730516	625	1035	1644
MSTRG.3457.4	1659	140	0.32575	10.5056	1	0.338204	noncoding	coding	0.730516	573	983	1659
MSTRG.3457.5	4710	183	0.37424	12.0035	1	0.747866	coding	coding	0.765642	1005	1955	4710
MSTRG.3459.1	1064	82	0.41414	9.29071	1	0.177514	noncoding	coding	0.647897	293	637	1064
MSTRG.3459.2	1389	96	0.35241	9.17694	1	0.144548	noncoding	coding	0.677165	128	892	1389
MSTRG.3460.1	1212	78	0.36661	9.01776	1	0.0810416	noncoding	coding	0.676914	584	850	1212
MSTRG.3462.1	3370	446	0.30358	9.01215	1	0.999961	coding	coding	0.799387	3	1406	3370
MSTRG.3467.1	363	33	0.39731	11.0002	1	0.0206283	noncoding	noncoding	-0.465587	2	91	363
MSTRG.3467.2	1699	58	0.27433	7.59955	1	0.0235271	noncoding	noncoding	-0.333252	430	510	1699
MSTRG.3467.3	2730	101	0.29187	9.44403	1	0.0921338	noncoding	coding	0.684362	2127	2378	2730
MSTRG.3467.4	3288	101	0.36317	9.44403	1	0.199411	noncoding	coding	0.684362	2800	3051	3288
MSTRG.3467.5	2799	90	0.33982	9.77032	1	0.10243	noncoding	coding	0.684362	2311	2562	2799
MSTRG.3467.6	1934	90	0.3006	9.77032	1	0.071651	noncoding	coding	0.684362	1331	1582	1934
MSTRG.3475.2	1620	342	0.38644	9.10651	1	0.999983	coding	coding	0.772809	320	1300	1620
MSTRG.3483.1	1548	120	0.3462	11.7178	1	0.198764	noncoding	coding	0.671129	333	641	1548
MSTRG.3484.1	258	3	0.34382	6.49139	-1	0.0264499	noncoding	noncoding	-0.47223	16	45	258
MSTRG.3485.2	2072	473	0.4429	9.28021	1	1	coding	coding	0.784739	213	1661	2072
MSTRG.3490.1	2681	56	0.30864	4.29022	1	0.057192	noncoding	coding	0.594243	1675	1917	2681
MSTRG.3491.1	840	134	0.33733	6.03876	1	0.64439	coding	coding	0.712745	85	528	840
MSTRG.3492.1	236	38	0.43398	4.3161	-1	0.0198863	noncoding	coding	0.657813	12	194	236
MSTRG.3495.1	1284	84	0.42268	5.08356	1	0.355202	noncoding	coding	0.741858	415	858	1284
MSTRG.3496.1	303	20	0.42905	5.27032	1	0.00730271	noncoding	noncoding	-0.358024	52	213	303
MSTRG.3497.1	1362	90	0.48277	5.63763	1	0.401135	noncoding	coding	0.716693	2	427	1362
MSTRG.3497.4	848	197	0.43594	7.54108	1	0.996578	coding	coding	0.760316	147	842	848
MSTRG.3499.1	631	128	0.41416	5.12872	1	0.900494	coding	coding	0.718643	61	459	631
MSTRG.3500.1	230	40	0.4321	7.97675	-1	0.0311407	noncoding	noncoding	-0.439609	77	115	230
MSTRG.3501.2	2145	76	0.32875	9.14899	1	0.0525322	noncoding	coding	0.689925	349	912	2145
MSTRG.3502.1	1693	375	0.4225	9.79291	1	0.999999	coding	coding	0.783644	631	1359	1693
MSTRG.3503.2	1176	116	0.355	5.50336	1	0.545571	coding	coding	0.649931	853	1158	1176
MSTRG.3504.1	1078	98	0.46588	5.13385	1	0.620509	coding	coding	0.742282	351	959	1078
MSTRG.3504.4	3165	404	0.46438	6.41779	1	1	coding	coding	0.81	284	1558	3165
MSTRG.3506.1	4320	99	0.28478	10.1408	1	0.0837243	noncoding	coding	0.683932	3782	4231	4320
MSTRG.3506.3	1312	98	0.38352	9.34149	1	0.230284	noncoding	coding	0.72641	303	941	1312
MSTRG.3508.1	523	36	0.34083	7.72357	1	0.00808956	noncoding	noncoding	-0.394453	363	515	523
MSTRG.3509.1	3592	175	0.31292	9.37311	1	0.638845	coding	coding	0.733425	2069	2584	3592
MSTRG.3509.3	3165	175	0.29268	9.37311	1	0.522218	coding	coding	0.730863	1088	1594	3165
MSTRG.3509.5	2425	175	0.36682	9.37311	1	0.885417	coding	coding	0.742363	1087	1650	2425
MSTRG.3509.6	1816	392	0.39802	8.47882	1	1	coding	coding	0.78846	342	1364	1816
MSTRG.3509.7	2110	471	0.42119	6.86163	1	1	coding	coding	0.7992	368	1747	2110
MSTRG.3510.1	309	0	0.39365	0	-1	0.00330141	noncoding	noncoding	-0.338615	48	308	309
MSTRG.3511.3	3575	428	0.46951	9.1922	1	1	coding	coding	0.845556	203	3148	3575
MSTRG.3512.2	1119	194	0.41758	9.64374	1	0.98736	coding	coding	0.739633	157	816	1119
MSTRG.3514.2	2281	662	0.46516	7.27985	1	1	coding	coding	0.833768	66	2045	2281
MSTRG.3516.2	3101	870	0.45618	4.59503	1	1	coding	coding	0.872403	81	2918	3101
MSTRG.3516.3	3096	870	0.46959	4.59503	1	1	coding	coding	0.870574	76	2853	3096
MSTRG.3518.1	256	0	0.4185	0	-1	0.0111162	noncoding	noncoding	-0.327623	81	206	256
MSTRG.3519.6	3394	795	0.46601	4.75458	1	1	coding	coding	0.861483	119	2650	3394
MSTRG.3519.7	3287	595	0.47393	4.65204	1	1	coding	coding	0.84027	959	2656	3287
MSTRG.3519.8	3727	486	0.46176	4.37018	1	1	coding	coding	0.829072	54	2939	3727
MSTRG.3519.9	3204	873	0.47066	4.96954	1	1	coding	coding	0.862721	32	2575	3204
MSTRG.3519.10	3411	874	0.46601	4.96954	1	1	coding	coding	0.862762	67	2613	3411
MSTRG.3519.11	3520	873	0.46302	4.96954	1	1	coding	coding	0.862721	78	2621	3520
MSTRG.3519.14	3632	595	0.4668	4.65204	1	1	coding	coding	0.84027	1036	2733	3632
MSTRG.3520.1	1230	363	0.42434	5.4942	1	1	coding	coding	0.815806	6	1121	1230
MSTRG.3528.1	222	40	0.31369	7.73907	1	0.00958988	noncoding	noncoding	-0.460863	14	106	222
MSTRG.3533.1	234	71	0.34584	9.93768	-1	0.14985	noncoding	noncoding	-0.337569	19	204	234
MSTRG.3534.1	890	263	0.33086	8.52753	1	0.994217	coding	coding	0.712112	277	864	890
MSTRG.3535.3	1734	338	0.43911	5.68402	1	1	coding	coding	0.81593	25	1155	1734
MSTRG.3535.5	1732	409	0.43083	6.76434	1	1	coding	coding	0.817254	88	1308	1732
MSTRG.3536.1	2008	143	0.35878	5.06586	1	0.896786	coding	coding	0.758151	1471	1905	2008
MSTRG.3539.1	433	124	0.39606	10.9594	-1	0.19311	noncoding	noncoding	-0.349863	129	287	433
MSTRG.3539.2	991	135	0.4328	11.7411	1	0.748847	coding	coding	0.681946	125	460	991
MSTRG.3539.3	2688	111	0.34305	11.61	1	0.15888	noncoding	noncoding	-0.302382	1220	1456	2688
MSTRG.3542.2	2498	561	0.42538	9.28436	1	1	coding	coding	0.834994	273	2120	2498
MSTRG.3543.3	6342	1900	0.46298	8.67145	1	1	coding	coding	0.900428	120	6113	6342
MSTRG.3545.1	758	53	0.39761	7.90656	1	0.0289487	noncoding	noncoding	-0.374227	7	102	758
MSTRG.3555.2	927	120	0.34003	10.601	1	0.248302	noncoding	coding	0.639348	450	866	927
MSTRG.3558.1	1036	86	0.30967	11.0546	1	0.0688979	noncoding	coding	0.735035	306	1019	1036
MSTRG.3559.5	5690	1311	0.44546	5.57684	1	1	coding	coding	0.894676	16	4017	5690
MSTRG.3559.6	6036	1311	0.45683	5.57684	1	1	coding	coding	0.894676	230	4231	6036
MSTRG.3560.1	2308	71	0.30664	7.68073	1	0.035507	noncoding	noncoding	-0.36913	816	908	2308
MSTRG.3560.2	2557	49	0.28584	9.77911	1	0.0213928	noncoding	noncoding	-0.313257	30	260	2557
MSTRG.3560.3	2710	118	0.3016	11.2043	1	0.132802	noncoding	coding	0.68399	166	609	2710
MSTRG.3560.4	2261	118	0.29897	11.2043	1	0.129484	noncoding	coding	0.68399	127	570	2261
MSTRG.3562.1	1403	123	0.33687	12.7482	1	0.0954358	noncoding	noncoding	-0.299674	706	1032	1403
MSTRG.3563.1	907	147	0.37385	9.87128	1	0.69637	coding	coding	0.693087	461	877	907
MSTRG.3565.1	4077	58	0.31027	4.63458	1	0.0514058	noncoding	coding	0.668074	2	364	4077
MSTRG.3565.2	1660	58	0.41149	4.63458	1	0.105109	noncoding	coding	0.738415	17	598	1660
MSTRG.3567.1	997	96	0.46655	6.03485	1	0.5	coding	noncoding	-0.369939	621	695	997
MSTRG.3571.1	481	82	0.35831	11.539	1	0.0843248	noncoding	noncoding	-0.328424	81	341	481
MSTRG.3574.1	784	92	0.45787	12.5124	-1	0.225286	noncoding	noncoding	-0.293393	8	274	784
MSTRG.3588.2	1699	236	0.42199	7.03363	1	0.999663	coding	coding	0.760819	838	1437	1699
MSTRG.3589.1	1272	67	0.30136	7.75568	1	0.0297967	noncoding	coding	0.651093	729	956	1272
MSTRG.3589.2	1488	213	0.47464	12.0767	1	0.99749	coding	coding	0.802072	1	1317	1488
MSTRG.3591.1	534	162	0.38185	7.9267	-1	0.13267	noncoding	coding	0.709742	1	465	534
MSTRG.3592.1	440	64	0.38051	10.3692	1	0.0608034	noncoding	noncoding	-0.514687	178	204	440
MSTRG.3593.1	1411	232	0.44469	9.31805	1	0.999378	coding	coding	0.800533	267	1145	1411
MSTRG.3593.2	1403	334	0.4713	9.01544	1	0.999999	coding	coding	0.812808	103	1137	1403
MSTRG.3594.4	2314	441	0.4012	7.97699	1	1	coding	coding	0.804492	103	1419	2314
MSTRG.3595.1	1551	95	0.28343	11.7049	1	0.0686781	noncoding	coding	0.65365	706	1209	1551
MSTRG.3598.1	274	58	0.36655	10.8066	1	0.0435023	noncoding	noncoding	-0.352811	84	272	274
MSTRG.3609.2	1871	101	0.36221	11.9155	1	0.134385	noncoding	coding	0.687412	1527	1856	1871
MSTRG.3609.3	2416	101	0.35397	11.9155	1	0.121782	noncoding	coding	0.698822	1537	1923	2416
MSTRG.3609.4	2575	101	0.28167	11.9155	1	0.0718595	noncoding	coding	0.698822	1555	1941	2575
MSTRG.3609.5	2584	101	0.34296	11.9155	1	0.107698	noncoding	coding	0.698822	1542	1928	2584
MSTRG.3609.6	1724	101	0.37852	11.9155	1	0.165759	noncoding	coding	0.701003	660	1109	1724
MSTRG.3610.2	3461	512	0.41082	6.71832	1	1	coding	coding	0.843262	1621	3225	3461
MSTRG.3610.3	3973	1006	0.46403	5.50763	1	1	coding	coding	0.875137	364	3519	3973
MSTRG.3614.2	2301	68	0.37834	10.0163	1	0.0676325	noncoding	coding	0.668162	499	873	2301
MSTRG.3615.1	915	57	0.3702	4.35944	1	0.0739408	noncoding	noncoding	-0.328416	208	546	915
MSTRG.3616.1	254	36	0.40679	5.06207	1	0.019651	noncoding	noncoding	-0.350129	6	86	254
MSTRG.3617.1	961	120	0.37295	11.0307	1	0.35079	noncoding	noncoding	-0.297864	39	350	961
MSTRG.3618.1	2106	334	0.37989	7.61603	1	0.999992	coding	coding	0.786431	729	1676	2106
MSTRG.3619.1	3087	418	0.40283	6.02057	1	1	coding	coding	0.816565	1408	2700	3087
MSTRG.3619.2	1731	432	0.46388	5.97614	1	1	coding	coding	0.814719	30	1316	1731
MSTRG.3619.3	2825	418	0.41063	6.02057	1	1	coding	coding	0.815586	1138	2388	2825
MSTRG.3619.4	2559	418	0.45632	6.02057	1	1	coding	coding	0.820907	806	2122	2559
MSTRG.3619.6	2148	418	0.45603	6.02057	1	1	coding	coding	0.814788	526	1776	2148
MSTRG.3619.7	2718	418	0.42538	6.02057	1	1	coding	coding	0.814788	1039	2289	2718
MSTRG.3620.3	2121	498	0.44027	5.89008	1	1	coding	coding	0.829209	132	1652	2121
MSTRG.3621.2	1835	458	0.44633	6.39069	1	1	coding	coding	0.828309	10	1389	1835
MSTRG.3621.3	1971	505	0.43646	7.20319	1	1	coding	coding	0.828309	128	1507	1971
MSTRG.3622.1	1375	210	0.43642	9.70917	1	0.996912	coding	coding	0.75739	517	1146	1375
MSTRG.3623.1	643	64	0.38173	9.51398	-1	0.102784	noncoding	noncoding	-0.415155	412	465	643
MSTRG.3623.2	443	34	0.40167	8.6839	1	0.0124767	noncoding	noncoding	-0.367504	180	335	443
MSTRG.3623.3	1724	80	0.36002	12.1252	1	0.0642931	noncoding	coding	0.632453	297	647	1724
MSTRG.3624.2	1319	187	0.44891	9.37408	1	0.993088	coding	coding	0.801788	3	1307	1319
MSTRG.3627.1	542	142	0.42101	9.69366	1	0.852658	coding	coding	0.693093	33	479	542
MSTRG.3629.1	252	31	0.43389	9.99628	-1	0.0762946	noncoding	noncoding	-0.41813	146	250	252
MSTRG.3631.1	584	159	0.38464	5.24969	1	0.971709	coding	coding	0.743421	25	495	584
MSTRG.3632.1	1733	199	0.43275	6.96271	1	0.997476	coding	coding	0.774423	714	1454	1733
MSTRG.3634.2	1257	175	0.33039	7.4444	1	0.85983	coding	coding	0.728039	219	902	1257
MSTRG.3638.3	2588	258	0.41811	10.9824	1	0.998806	coding	coding	0.75642	2	1501	2588
MSTRG.3638.4	2499	251	0.44805	10.9824	1	0.999528	coding	coding	0.74765	10	1470	2499
MSTRG.3640.4	1898	603	0.44161	5.17108	-1	0.997823	coding	coding	0.833944	7	1893	1898
MSTRG.3641.1	326	80	0.34154	5.28009	1	0.123573	noncoding	noncoding	-0.370471	12	191	326
MSTRG.3643.1	1378	57	0.41174	4.65302	1	0.0980855	noncoding	coding	0.646106	1031	1375	1378
MSTRG.3645.1	1675	132	0.40061	9.69757	-1	0.15556	noncoding	noncoding	-0.35586	868	1017	1675
MSTRG.3646.1	1235	316	0.44043	8.71405	1	0.999995	coding	coding	0.766049	60	1130	1235
MSTRG.3649.1	681	63	0.31121	10.893	-1	0.179674	noncoding	noncoding	-0.310114	459	680	681
MSTRG.3650.1	320	38	0.37005	11.7928	-1	0.179514	noncoding	noncoding	-0.288272	61	309	320
MSTRG.3656.1	960	178	0.37186	9.15192	-1	0.181034	noncoding	coding	0.770278	401	907	960
MSTRG.3656.2	1691	316	0.3724	9.72308	1	0.999776	coding	coding	0.792361	280	1215	1691
MSTRG.3660.1	355	99	0.34313	5.15985	-1	0.0515149	noncoding	coding	0.703227	48	353	355
MSTRG.3660.2	365	54	0.41265	10.0522	1	0.0540281	noncoding	noncoding	-0.356138	262	351	365
MSTRG.3664.3	2042	428	0.44576	5.90253	1	1	coding	coding	0.813439	166	1407	2042
MSTRG.3664.4	2515	649	0.45735	5.7984	1	1	coding	coding	0.833127	97	2001	2515
MSTRG.3664.5	2502	648	0.45735	5.7984	1	1	coding	coding	0.83279	77	1978	2502
MSTRG.3665.1	2207	63	0.32561	8.46051	1	0.0283037	noncoding	coding	0.745318	81	431	2207
MSTRG.3665.2	2505	73	0.30989	11.1247	1	0.0494856	noncoding	coding	0.750185	178	717	2505
MSTRG.3670.1	2143	115	0.37395	7.61603	1	0.401617	noncoding	noncoding	-0.281658	679	954	2143
MSTRG.3673.3	1604	100	0.3118	6.6972	1	0.147465	noncoding	coding	0.686379	314	631	1604
MSTRG.3673.4	1505	100	0.32004	6.6972	1	0.155983	noncoding	coding	0.694629	241	1263	1505
MSTRG.3674.2	4889	1389	0.45832	7.01996	1	1	coding	coding	0.886728	136	4392	4889
MSTRG.3678.2	2743	653	0.44774	7.28058	1	1	coding	coding	0.837398	214	2175	2743
MSTRG.3678.3	2974	653	0.463	7.28058	1	1	coding	coding	0.837398	357	2318	2974
MSTRG.3680.2	1172	119	0.44761	11.2514	1	0.732013	coding	coding	0.691017	726	1169	1172
MSTRG.3693.1	847	77	0.42409	9.09967	1	0.157852	noncoding	coding	0.697517	2	424	847
MSTRG.3693.2	1002	52	0.33842	9.20587	1	0.0219367	noncoding	coding	0.714236	409	771	1002
MSTRG.3693.3	1167	69	0.27935	11.1874	1	0.0447435	noncoding	coding	0.705218	573	1163	1167
MSTRG.3694.3	1914	411	0.42914	8.70844	1	1	coding	coding	0.79167	270	1499	1914
MSTRG.3695.3	3326	393	0.32153	6.30353	1	0.999998	coding	coding	0.806741	849	2009	3326
MSTRG.3698.1	770	40	0.38174	6.79303	1	0.0120312	noncoding	noncoding	-0.363963	443	634	770
MSTRG.3699.1	1045	168	0.27115	11.7661	1	0.186679	noncoding	coding	0.785328	239	1003	1045
MSTRG.3701.1	3391	455	0.41324	5.15814	1	1	coding	coding	0.840352	51	2126	3391
MSTRG.3701.2	2987	536	0.45345	5.14044	1	1	coding	coding	0.849475	94	2403	2987
MSTRG.3703.1	462	108	0.38886	9.67609	-1	0.135645	noncoding	noncoding	-0.342694	2	460	462
MSTRG.3706.1	269	33	0.32212	9.99628	1	0.0128513	noncoding	noncoding	-0.479379	98	172	269
MSTRG.3707.1	350	55	0.36628	5.24078	1	0.0393206	noncoding	noncoding	-0.385699	9	152	350
MSTRG.3707.2	326	55	0.48544	5.24078	1	0.0632663	noncoding	noncoding	-0.353185	17	325	326
MSTRG.3708.1	717	59	0.39983	9.29852	1	0.0508322	noncoding	noncoding	-0.289708	523	708	717
MSTRG.3710.1	1252	82	0.32912	11.5812	1	0.0651417	noncoding	coding	0.663678	107	622	1252
MSTRG.3710.2	1210	82	0.36105	11.5812	1	0.0856416	noncoding	coding	0.663678	122	637	1210
MSTRG.3713.1	247	21	0.43102	8.51691	1	0.00743741	noncoding	noncoding	-0.395351	4	108	247
MSTRG.3714.1	218	30	0.31803	9.00507	1	0.008359	noncoding	noncoding	-0.31448	35	217	218
MSTRG.3716.1	1049	66	0.34879	9.0329	1	0.0407351	noncoding	coding	0.781967	460	1047	1049
MSTRG.3717.1	1365	236	0.44857	6.16925	1	0.999886	coding	coding	0.773037	407	1171	1365
MSTRG.3717.2	1392	340	0.45456	6.55536	1	1	coding	coding	0.798181	121	1173	1392
MSTRG.3719.1	1161	151	0.4833	5.91522	1	0.973567	coding	coding	0.735842	214	642	1161
MSTRG.3719.4	2275	500	0.40927	10.1714	1	1	coding	coding	0.822088	42	1538	2275
MSTRG.3720.2	1415	220	0.46595	5.98981	1	0.999744	coding	coding	0.771652	82	756	1415
MSTRG.3721.1	531	65	0.3994	4.81451	1	0.125806	noncoding	noncoding	-0.303985	243	431	531
MSTRG.3730.3	1958	363	0.45464	8.42767	1	1	coding	coding	0.823783	27	1307	1958
MSTRG.3735.2	3277	816	0.42068	6.01813	1	1	coding	coding	0.860102	296	2875	3277
MSTRG.3736.1	409	44	0.42012	9.00592	1	0.0277323	noncoding	coding	0.693501	17	286	409
MSTRG.3737.1	838	135	0.45407	7.63129	1	0.895157	coding	coding	0.743783	8	583	838
MSTRG.3739.1	1082	71	0.38572	9.74054	1	0.0806552	noncoding	coding	0.705484	242	625	1082
MSTRG.3745.1	1389	368	0.47667	6.31488	1	1	coding	coding	0.806736	2	1165	1389
MSTRG.3746.2	275	23	0.37649	9.30536	1	0.00746036	noncoding	noncoding	-0.376467	18	155	275
MSTRG.3746.3	2417	467	0.48685	4.82159	1	1	coding	coding	0.841183	793	2244	2417
MSTRG.3749.1	484	28	0.4518	5.94977	1	0.0105219	noncoding	noncoding	-0.410587	1	60	484
MSTRG.3750.1	261	14	0.36969	4.22552	-1	0.00984015	noncoding	noncoding	-0.393271	55	174	261
MSTRG.3753.1	1431	84	0.27838	11.6513	1	0.0577879	noncoding	coding	0.764942	58	666	1431
MSTRG.3755.1	452	38	0.36675	9.1861	1	0.013794	noncoding	noncoding	-0.488883	1	39	452
MSTRG.3756.1	1340	75	0.32585	5.30133	1	0.0866403	noncoding	noncoding	-0.398777	196	246	1340
MSTRG.3761.1	436	29	0.41896	9.29974	1	0.0135351	noncoding	noncoding	-0.306277	66	431	436
MSTRG.3765.1	629	113	0.44364	9.3869	1	0.666907	coding	coding	0.610739	2	550	629
MSTRG.3769.1	562	28	0.41545	11.5676	1	0.0197141	noncoding	noncoding	-0.372428	127	252	562
MSTRG.3771.1	690	106	0.33251	9.82623	1	0.160804	noncoding	coding	0.647739	149	640	690
MSTRG.3771.2	799	184	0.39253	11.8412	1	0.863776	coding	noncoding	-0.298707	290	733	799
MSTRG.3772.1	853	88	0.35003	8.65729	1	0.100667	noncoding	coding	0.667183	125	601	853
MSTRG.3773.1	679	46	0.36485	7.90167	1	0.015199	noncoding	noncoding	-0.389658	78	191	679
MSTRG.3774.1	438	28	0.30467	11.5229	1	0.0168627	noncoding	noncoding	-0.463964	181	264	438
MSTRG.3775.1	594	185	0.41136	11.9323	1	0.917583	coding	noncoding	-0.335825	47	343	594
MSTRG.3775.2	486	156	0.38051	11.4687	-1	0.200509	noncoding	noncoding	-0.322376	35	481	486
MSTRG.3778.1	385	33	0.40508	11.6028	-1	0.158259	noncoding	noncoding	-0.331734	143	340	385
MSTRG.3782.2	2216	499	0.44826	5.66278	1	1	coding	coding	0.823564	293	1708	2216
MSTRG.3784.2	1279	185	0.4089	12.0266	1	0.903031	coding	coding	0.707006	42	458	1279
MSTRG.3784.3	1566	184	0.41649	12.091	1	0.915145	coding	coding	0.707695	179	820	1566
MSTRG.3786.1	1142	57	0.2992	8.93903	1	0.022386	noncoding	noncoding	-0.381887	819	1013	1142
MSTRG.3791.1	300	6	0.45277	9.50006	1	0.00608969	noncoding	noncoding	-0.31751	119	289	300
MSTRG.3794.1	230	0	0.32247	0	-1	5.02373e-07	noncoding	noncoding	-0.455808	13	87	230
MSTRG.3797.1	1522	272	0.36647	8.5849	1	0.999119	coding	coding	0.800221	81	1046	1522
MSTRG.3797.3	1687	305	0.37785	8.74677	1	0.999881	coding	coding	0.797572	137	1189	1687
MSTRG.3797.4	1699	305	0.37947	8.74677	1	0.99989	coding	coding	0.797472	137	1201	1699
MSTRG.3799.1	940	127	0.29524	8.88983	1	0.207607	noncoding	coding	0.660438	43	255	940
MSTRG.3799.2	376	52	0.33285	11.858	1	0.0279804	noncoding	noncoding	-0.305001	39	251	376
MSTRG.3800.1	1541	62	0.35422	9.41669	1	0.0383764	noncoding	noncoding	-0.370584	944	1069	1541
MSTRG.3800.3	2147	68	0.33599	5.0412	1	0.0714849	noncoding	coding	0.655417	76	384	2147
MSTRG.3800.4	2168	62	0.33599	9.41669	1	0.0336189	noncoding	coding	0.655417	76	384	2168
MSTRG.3801.1	430	71	0.40522	10.2136	1	0.107663	noncoding	noncoding	-0.292835	74	334	430
MSTRG.3807.2	2974	870	0.4658	6.18622	1	1	coding	coding	0.878414	205	2790	2974
MSTRG.3811.1	1578	57	0.33178	9.73566	1	0.0288785	noncoding	noncoding	-0.364782	1393	1485	1578
MSTRG.3811.2	759	66	0.37947	5.72772	1	0.0689498	noncoding	coding	0.674542	352	630	759
MSTRG.3812.2	1814	390	0.44594	5.54169	1	1	coding	coding	0.78522	226	1398	1814
MSTRG.3812.3	2130	390	0.40162	5.54169	1	1	coding	coding	0.78522	340	1512	2130
MSTRG.3821.1	300	45	0.47149	10.1913	-1	0.0893433	noncoding	noncoding	-0.301759	72	236	300
MSTRG.3823.1	1610	138	0.32005	8.17975	1	0.40818	noncoding	coding	0.70981	35	799	1610
MSTRG.3823.3	1207	279	0.43773	8.61163	1	0.99996	coding	coding	0.761283	35	946	1207
MSTRG.3828.1	2382	543	0.43418	9.29156	1	1	coding	coding	0.809929	293	1960	2382
MSTRG.3830.1	689	56	0.42605	4.52692	1	0.112856	noncoding	noncoding	-0.372154	424	621	689
MSTRG.3831.1	702	97	0.40948	9.9057	1	0.311753	noncoding	noncoding	-0.330796	418	627	702
MSTRG.3832.1	1577	58	0.35767	8.27484	1	0.0273346	noncoding	noncoding	-0.347335	26	328	1577
MSTRG.3832.2	1587	58	0.36232	8.27484	1	0.0283645	noncoding	coding	0.644086	44	520	1587
MSTRG.3832.3	1610	58	0.36736	8.27484	1	0.0295827	noncoding	coding	0.633581	60	491	1610
MSTRG.3833.1	285	86	0.32459	8.05768	-1	0.11448	noncoding	noncoding	-0.343888	79	261	285
MSTRG.3834.1	678	55	0.43438	11.4651	1	0.0829265	noncoding	noncoding	-0.335412	59	319	678
MSTRG.3835.1	807	52	0.42412	4.20709	1	0.108004	noncoding	noncoding	-0.329026	309	518	807
MSTRG.3837.1	840	57	0.34246	8.60846	1	0.0246363	noncoding	noncoding	-0.347802	169	357	840
MSTRG.3837.3	1423	261	0.46149	4.86871	1	0.999993	coding	coding	0.769203	40	939	1423
MSTRG.3838.1	335	46	0.31491	12.2232	1	0.0225949	noncoding	noncoding	-0.325871	174	323	335
MSTRG.3840.1	2916	362	0.41003	9.08282	1	0.999998	coding	coding	0.820282	1254	2699	2916
MSTRG.3840.3	2843	362	0.46847	9.08282	1	1	coding	coding	0.820282	1145	2590	2843
MSTRG.3840.4	2421	293	0.41637	9.09418	1	0.999946	coding	coding	0.825233	570	2168	2421
MSTRG.3840.5	2475	550	0.46029	8.74164	1	1	coding	coding	0.837743	130	2199	2475
MSTRG.3843.1	3671	196	0.32518	9.97504	1	0.805615	coding	coding	0.749972	164	874	3671
MSTRG.3843.4	1952	472	0.41457	8.14203	1	1	coding	coding	0.811864	104	1855	1952
MSTRG.3844.3	2347	470	0.38319	9.43561	1	1	coding	coding	0.728491	136	1464	2347
MSTRG.3847.1	575	66	0.26901	11.6492	1	0.0457824	noncoding	noncoding	-0.300814	372	569	575
MSTRG.3851.1	346	23	0.43679	7.93317	1	0.00738744	noncoding	noncoding	-0.31372	2	181	346
MSTRG.3852.1	1344	56	0.41605	9.64337	1	0.057124	noncoding	noncoding	-0.401816	151	240	1344
MSTRG.3853.1	490	34	0.37599	10.0003	1	0.0153538	noncoding	noncoding	-0.445407	336	374	490
MSTRG.3855.1	527	42	0.37285	5.34344	1	0.0183224	noncoding	noncoding	-0.37353	183	290	527
MSTRG.3855.2	381	52	0.29594	5.00018	1	0.0346211	noncoding	noncoding	-0.341891	109	228	381
MSTRG.3855.4	3752	939	0.47543	6.16205	1	1	coding	coding	0.861101	248	3010	3752
MSTRG.3856.1	1494	102	0.3478	10.5318	1	0.164864	noncoding	coding	0.685261	718	1263	1494
MSTRG.3856.3	1507	137	0.33426	8.94501	1	0.424726	noncoding	coding	0.769053	954	1448	1507
MSTRG.3856.5	2416	221	0.3608	11.6572	-1	0.168014	noncoding	coding	0.769053	699	1193	2416
MSTRG.3856.6	2901	167	0.34811	8.28326	1	0.821171	coding	coding	0.772232	572	1102	2901
MSTRG.3857.1	397	32	0.36599	6.07172	1	0.00761272	noncoding	noncoding	-0.405328	83	181	397
MSTRG.3858.1	217	47	0.38566	6.08636	-1	0.0234686	noncoding	noncoding	-0.37573	2	61	217
MSTRG.3859.1	663	81	0.36375	5.55414	-1	0.0379312	noncoding	noncoding	-0.369148	364	654	663
MSTRG.3860.4	1152	160	0.46949	8.78375	1	0.980426	coding	coding	0.74192	567	1151	1152
MSTRG.3861.1	581	41	0.39635	10.082	1	0.0249011	noncoding	noncoding	-0.341219	219	392	581
MSTRG.3861.2	1668	41	0.27587	9.62653	1	0.0174599	noncoding	coding	0.713688	130	369	1668
MSTRG.3861.3	1740	41	0.27587	9.62653	1	0.0174599	noncoding	coding	0.713688	130	369	1740
MSTRG.3866.1	824	170	0.42571	4.17047	1	0.99757	coding	coding	0.74351	256	747	824
MSTRG.3870.1	317	58	0.43173	5.3559	1	0.0831632	noncoding	noncoding	-0.369807	146	265	317
MSTRG.3871.1	344	53	0.34614	5.42523	1	0.0277766	noncoding	noncoding	-0.331872	1	156	344
MSTRG.3877.1	2280	156	0.44016	4.93988	1	0.989336	coding	coding	0.774471	18	692	2280
MSTRG.3877.2	1455	347	0.4647	5.72296	1	1	coding	coding	0.818595	24	1229	1455
MSTRG.3877.4	1693	474	0.45097	5.73065	1	1	coding	coding	0.825135	141	1493	1693
MSTRG.3877.5	1807	424	0.45356	5.38275	1	1	coding	coding	0.827149	18	1484	1807
MSTRG.3879.1	261	49	0.30232	7.87665	1	0.0144271	noncoding	noncoding	-0.524158	39	62	261
MSTRG.3881.1	919	82	0.38984	6.53046	1	0.143119	noncoding	noncoding	-0.333641	685	762	919
MSTRG.3882.1	2094	70	0.32536	10.0222	1	0.0460994	noncoding	coding	0.76626	1267	2091	2094
MSTRG.3886.2	2502	235	0.34736	9.36432	1	0.982479	coding	coding	0.812994	653	2311	2502
MSTRG.3886.3	2469	235	0.35315	9.36432	1	0.985948	coding	coding	0.812994	662	2320	2469
MSTRG.3888.1	2869	178	0.32968	11.9324	1	0.441426	noncoding	coding	0.666374	1963	2376	2869
MSTRG.3889.1	993	313	0.44507	8.84283	-1	0.569485	coding	coding	0.772784	148	969	993
MSTRG.3889.2	2682	763	0.45128	9.77277	1	1	coding	coding	0.865955	36	2570	2682
MSTRG.3889.3	1048	265	0.45572	5.49689	1	0.999991	coding	coding	0.773079	47	901	1048
MSTRG.3895.2	1209	301	0.41794	5.02228	1	0.999999	coding	coding	0.802325	75	1007	1209
MSTRG.3896.1	232	8	0.36627	9.50006	1	0.00393217	noncoding	noncoding	-0.502157	104	163	232
MSTRG.3897.1	697	14	0.40732	8.49774	1	0.00415689	noncoding	noncoding	-0.379431	594	695	697
MSTRG.3905.1	412	37	0.33749	8.3432	1	0.00940383	noncoding	noncoding	-0.475602	213	260	412
MSTRG.3908.2	1244	244	0.45392	5.74493	1	0.999953	coding	coding	0.795764	40	831	1244
MSTRG.3911.3	3043	123	0.32561	9.46454	1	0.250862	noncoding	coding	0.684299	905	1222	3043
MSTRG.3911.4	1835	127	0.30951	10.2497	1	0.210424	noncoding	coding	0.700832	971	1720	1835
MSTRG.3911.5	1696	127	0.32065	10.2497	1	0.242558	noncoding	coding	0.700832	832	1581	1696
MSTRG.3911.6	1736	127	0.3216	10.2497	1	0.245569	noncoding	coding	0.700832	870	1619	1736
MSTRG.3911.7	2408	101	0.3277	9.8382	1	0.129597	noncoding	coding	0.684299	871	1188	2408
MSTRG.3911.8	1831	127	0.31075	10.2497	1	0.213713	noncoding	coding	0.700832	897	1646	1831
MSTRG.3911.9	1805	127	0.2929	10.2497	1	0.173203	noncoding	coding	0.700832	871	1620	1805
MSTRG.3913.1	1945	92	0.29921	10.5579	1	0.0765567	noncoding	coding	0.644552	1620	1934	1945
MSTRG.3915.3	2552	571	0.4651	9.19171	1	1	coding	coding	0.838677	464	2176	2552
MSTRG.3915.4	2695	571	0.43837	9.19171	1	1	coding	coding	0.838677	580	2292	2695
MSTRG.3916.1	275	49	0.36221	9.42914	-1	0.106675	noncoding	noncoding	-0.462568	45	83	275
MSTRG.3917.1	486	148	0.42197	10.6166	1	0.869821	coding	noncoding	-0.32235	253	465	486
MSTRG.3917.2	418	92	0.43	10.0919	1	0.3439	noncoding	noncoding	-0.314123	185	403	418
MSTRG.3918.1	3077	75	0.29003	6.68378	1	0.0501796	noncoding	coding	0.681354	294	488	3077
MSTRG.3920.1	678	26	0.43728	11.0002	1	0.0235062	noncoding	coding	0.705127	88	495	678
MSTRG.3920.2	227	55	0.41325	5.07953	-1	0.0220646	noncoding	coding	0.671108	40	222	227
MSTRG.3920.3	1238	76	0.33743	11.4371	1	0.0603752	noncoding	coding	0.755051	74	610	1238
MSTRG.3922.1	3240	739	0.46254	6.74677	1	1	coding	coding	0.849606	107	2536	3240
MSTRG.3923.1	257	49	0.46209	9.7818	1	0.0817575	noncoding	noncoding	-0.445889	27	107	257
MSTRG.3935.1	384	28	0.38019	4.92743	-1	0.0139785	noncoding	coding	0.738352	44	382	384
MSTRG.3941.1	869	92	0.40386	8.38751	1	0.226315	noncoding	coding	0.687522	359	775	869
MSTRG.3943.2	1912	270	0.35617	5.98883	1	0.999844	coding	coding	0.782972	304	1308	1912
MSTRG.3949.1	786	45	0.28703	5.93341	1	0.0178697	noncoding	noncoding	-0.473158	211	267	786
MSTRG.3950.1	2022	53	0.42492	8.55389	1	0.0426117	noncoding	noncoding	-0.31335	452	667	2022
MSTRG.3950.2	1581	101	0.369	7.58942	-1	0.0756541	noncoding	coding	0.673175	1265	1558	1581
MSTRG.3950.3	956	48	0.3994	4.75006	1	0.0467284	noncoding	noncoding	-0.33797	3	131	956
MSTRG.3951.1	415	32	0.38632	10.4612	1	0.016802	noncoding	noncoding	-0.362129	250	414	415
MSTRG.3952.1	3730	191	0.37873	8.67938	1	0.966745	coding	coding	0.832669	1409	3232	3730
MSTRG.3953.1	1514	65	0.35224	12.416	1	0.0338902	noncoding	noncoding	-0.286512	1149	1433	1514
MSTRG.3963.1	1116	92	0.26668	8.43048	1	0.0687342	noncoding	coding	0.722906	2	649	1116
MSTRG.3964.1	988	156	0.35096	7.64069	1	0.782898	coding	coding	0.708525	217	651	988
MSTRG.3965.1	1384	264	0.41392	8.82159	1	0.999761	coding	coding	0.778058	218	1087	1384
MSTRG.3966.1	323	31	0.3739	8.61029	1	0.00869394	noncoding	noncoding	-0.535808	204	227	323
MSTRG.3970.1	741	64	0.36494	10.0233	1	0.0503422	noncoding	noncoding	-0.367882	56	256	741
MSTRG.3970.2	1393	107	0.34099	9.53534	1	0.185644	noncoding	coding	0.687232	803	1090	1393
MSTRG.3971.2	1022	131	0.36485	11.6032	1	0.348139	noncoding	noncoding	-0.342196	32	460	1022
MSTRG.3972.4	2921	807	0.50518	5.48871	1	1	coding	coding	0.86604	1	2409	2921
MSTRG.3973.1	251	48	0.27314	4.65631	-1	0.0751527	noncoding	noncoding	-0.327156	1	180	251
MSTRG.3974.1	411	0	0.37291	0	-1	5.58555e-06	noncoding	noncoding	-0.321381	207	398	411
MSTRG.3975.2	1388	366	0.44162	6.2149	1	1	coding	coding	0.807168	2	1240	1388
MSTRG.3977.1	1210	154	0.42689	5.48834	1	0.978745	coding	coding	0.771653	445	993	1210
MSTRG.3977.2	955	154	0.40252	5.48834	1	0.967948	coding	coding	0.778946	163	822	955
MSTRG.3977.3	1199	148	0.44558	5.32855	-1	0.120046	noncoding	coding	0.788777	1	1173	1199
MSTRG.3978.1	1315	136	0.32049	9.14996	1	0.344077	noncoding	coding	0.650354	25	426	1315
MSTRG.3978.3	2865	108	0.30104	10.7496	1	0.113722	noncoding	coding	0.658827	88	756	2865
MSTRG.3984.1	630	46	0.32802	11.4372	1	0.0248207	noncoding	noncoding	-0.37572	290	475	630
MSTRG.3985.1	2073	429	0.45739	6.03912	1	1	coding	coding	0.826876	117	1418	2073
MSTRG.3985.2	2479	429	0.40138	6.03912	1	1	coding	coding	0.826876	64	1365	2479
MSTRG.3985.3	2326	430	0.45807	6.03912	1	1	coding	coding	0.826725	123	1427	2326
MSTRG.3985.4	2312	539	0.42967	6.49445	1	1	coding	coding	0.842712	123	1754	2312
MSTRG.3985.5	2018	522	0.44292	5.68634	1	1	coding	coding	0.842785	78	1658	2018
MSTRG.3988.2	3087	342	0.44936	6.46674	1	1	coding	coding	0.807495	1228	2223	3087
MSTRG.3988.3	2996	456	0.33787	7.11835	1	1	coding	coding	0.825437	1129	2544	2996
MSTRG.3988.4	3104	434	0.40935	7.09467	1	1	coding	coding	0.82362	1366	2625	3104
MSTRG.3990.2	1088	189	0.44764	11.4951	1	0.98572	coding	coding	0.780169	41	688	1088
MSTRG.3991.2	2930	639	0.45118	7.65851	1	1	coding	coding	0.838486	94	2517	2930
MSTRG.3992.1	362	31	0.47004	9.30096	1	0.028782	noncoding	noncoding	-0.378586	212	286	362
MSTRG.3995.1	1360	138	0.41578	5.06012	1	0.947785	coding	coding	0.762269	545	1045	1360
MSTRG.3995.3	1369	305	0.47714	5.97601	1	0.999999	coding	coding	0.808351	7	1041	1369
MSTRG.3997.1	1751	239	0.34544	9.2652	1	0.985025	coding	coding	0.743096	3	683	1751
MSTRG.4002.1	1117	247	0.37954	4.81024	1	0.999917	coding	coding	0.778914	9	899	1117
MSTRG.4003.1	314	102	0.28735	9.96368	-1	0.160973	noncoding	noncoding	-0.343976	46	252	314
MSTRG.4004.1	1977	114	0.3303	9.90485	1	0.199029	noncoding	coding	0.638823	1571	1969	1977
MSTRG.4004.2	2061	120	0.33979	9.81708	1	0.269058	noncoding	coding	0.681599	650	940	2061
MSTRG.4007.1	1219	249	0.34272	11.5589	1	0.93077	coding	coding	0.710042	485	976	1219
MSTRG.4009.1	353	58	0.31671	7.67621	-1	0.0979864	noncoding	noncoding	-0.381707	130	297	353
MSTRG.4015.1	618	114	0.36811	8.53375	1	0.338851	noncoding	noncoding	-0.331608	42	263	618
MSTRG.4022.1	303	27	0.40143	9.18512	1	0.0100843	noncoding	noncoding	-0.391328	125	280	303
MSTRG.4023.1	224	23	0.46565	7.95367	1	0.0094136	noncoding	noncoding	-0.34371	45	176	224
MSTRG.4030.1	382	59	0.35421	9.55707	1	0.0347675	noncoding	noncoding	-0.346916	94	258	382
MSTRG.4037.1	335	51	0.40173	6.50507	1	0.0284245	noncoding	coding	0.666594	20	334	335
MSTRG.4037.2	309	51	0.38433	6.50507	1	0.02417	noncoding	noncoding	-0.299025	16	306	309
MSTRG.4038.2	1730	233	0.45561	5.33136	1	0.999928	coding	coding	0.769638	92	964	1730
MSTRG.4041.1	736	87	0.43062	5.24152	1	0.399436	noncoding	coding	0.724363	8	271	736
MSTRG.4041.4	1983	213	0.43146	8.47198	1	0.997967	coding	coding	0.749756	527	1792	1983
MSTRG.4041.5	2221	213	0.34146	8.47198	1	0.966047	coding	coding	0.777089	471	2057	2221
MSTRG.4044.2	2383	151	0.31289	9.24762	1	0.436852	noncoding	coding	0.686485	1970	2314	2383
MSTRG.4046.1	282	45	0.41188	8.7392	1	0.025012	noncoding	noncoding	-0.413987	131	241	282
MSTRG.4048.2	1679	150	0.36906	9.24066	1	0.728247	coding	coding	0.774124	246	1169	1679
MSTRG.4049.1	772	66	0.31766	8.84454	1	0.0321656	noncoding	noncoding	-0.303129	56	361	772
MSTRG.4053.1	861	169	0.46072	4.99347	1	0.995726	coding	coding	0.743694	51	605	861
MSTRG.4055.1	2053	418	0.39852	6.94794	1	1	coding	coding	0.777962	377	1324	2053
MSTRG.4055.4	1834	417	0.43652	6.54974	1	1	coding	coding	0.775385	344	1288	1834
MSTRG.4057.1	883	106	0.33804	11.9216	1	0.115684	noncoding	coding	0.689238	604	831	883
MSTRG.4058.4	4948	816	0.35957	5.85394	1	1	coding	coding	0.840693	1979	4549	4948
MSTRG.4058.5	4939	816	0.35957	5.85394	1	1	coding	coding	0.840693	1968	4538	4939
MSTRG.4063.1	936	67	0.39031	9.38141	1	0.0675994	noncoding	coding	0.660914	658	873	936
MSTRG.4065.1	2092	70	0.34287	11.3162	1	0.0535364	noncoding	coding	0.732797	1	483	2092
MSTRG.4065.3	2204	70	0.36143	11.3162	1	0.0618675	noncoding	coding	0.70363	2	373	2204
MSTRG.4067.1	622	62	0.35439	4.99677	1	0.059629	noncoding	noncoding	-0.329403	24	215	622
MSTRG.4069.1	586	138	0.41551	12.1641	-1	0.223084	noncoding	coding	0.7093	19	414	586
MSTRG.4070.1	4818	614	0.45353	5.34821	1	1	coding	coding	0.821012	240	2048	4818
MSTRG.4070.4	3548	85	0.30436	9.81085	1	0.0634438	noncoding	noncoding	-0.302231	3115	3390	3548
MSTRG.4070.5	5116	347	0.29251	6.09747	1	0.999952	coding	coding	0.733127	283	1326	5116
MSTRG.4070.6	5133	347	0.29251	6.09747	1	0.999952	coding	coding	0.733127	355	1398	5133
MSTRG.4070.7	4890	370	0.29251	6.32404	1	0.999976	coding	coding	0.733127	64	1107	4890
MSTRG.4071.1	456	55	0.32077	6.21686	1	0.021915	noncoding	noncoding	-0.404145	303	359	456
MSTRG.4072.1	234	17	0.44836	9.51996	-1	0.0485835	noncoding	noncoding	-0.413483	61	168	234
MSTRG.4073.1	1996	163	0.33419	10.9901	1	0.519675	coding	coding	0.656228	28	498	1996
MSTRG.4073.2	2006	163	0.33419	10.9901	1	0.519675	coding	coding	0.656228	3	473	2006
MSTRG.4073.3	1739	163	0.30384	10.9901	1	0.349145	noncoding	coding	0.656228	28	498	1739
MSTRG.4074.1	1355	88	0.36775	8.40424	1	0.122701	noncoding	coding	0.714941	151	552	1355
MSTRG.4077.1	336	56	0.35408	4.59784	1	0.0520203	noncoding	noncoding	-0.335841	183	323	336
MSTRG.4078.1	506	37	0.42663	5.7276	1	0.0181648	noncoding	noncoding	-0.431611	359	430	506
MSTRG.4088.1	1992	262	0.42296	9.88104	1	0.999646	coding	coding	0.747344	693	1550	1992
MSTRG.4088.3	2304	547	0.45983	8.12872	1	1	coding	coding	0.801201	357	2042	2304
MSTRG.4088.4	2581	547	0.45965	8.12872	1	1	coding	coding	0.801392	486	2171	2581
MSTRG.4088.5	2538	547	0.46568	8.12872	1	1	coding	coding	0.80177	383	2068	2538
MSTRG.4094.3	3384	567	0.4581	5.79254	1	1	coding	coding	0.844204	100	1812	3384
MSTRG.4096.1	525	88	0.35559	8.65656	1	0.107188	noncoding	noncoding	-0.31182	95	400	525
MSTRG.4098.1	451	77	0.39761	11.8784	-1	0.184146	noncoding	noncoding	-0.291218	2	310	451
MSTRG.4099.1	379	34	0.35837	7.83514	1	0.00789575	noncoding	noncoding	-0.378403	26	142	379
MSTRG.4099.2	790	74	0.44967	4.52679	1	0.32755	noncoding	coding	0.67682	160	387	790
MSTRG.4100.1	790	116	0.31476	11.502	1	0.134175	noncoding	noncoding	-0.320354	8	370	790
MSTRG.4103.1	493	70	0.38513	9.56805	1	0.0750064	noncoding	noncoding	-0.375325	198	335	493
MSTRG.4107.1	441	40	0.40302	7.69318	-1	0.0324404	noncoding	noncoding	-0.34103	1	123	441
MSTRG.4108.1	398	65	0.38158	5.95294	1	0.0612917	noncoding	coding	0.651136	132	236	398
MSTRG.4108.2	322	59	0.40644	5.78864	1	0.0592659	noncoding	coding	0.651136	79	183	322
MSTRG.4110.1	374	58	0.30395	11.7048	1	0.0332624	noncoding	noncoding	-0.320877	186	350	374
MSTRG.4111.1	529	27	0.38105	4.17218	1	0.0143947	noncoding	noncoding	-0.398605	45	167	529
MSTRG.4114.1	335	47	0.41585	9.09955	1	0.0317621	noncoding	coding	0.70121	49	333	335
MSTRG.4115.1	468	131	0.35808	9.65131	-1	0.160139	noncoding	coding	0.702379	1	468	468
MSTRG.4118.1	1412	304	0.43017	4.42889	1	1	coding	coding	0.796862	4	1167	1412
MSTRG.4127.1	1323	97	0.30695	7.52643	1	0.103353	noncoding	noncoding	-0.357423	450	593	1323
MSTRG.4131.1	639	17	0.31082	5.27252	-1	0.0326179	noncoding	noncoding	-0.323446	193	444	639
MSTRG.4131.2	680	27	0.31642	3.99884	-1	0.0186277	noncoding	noncoding	-0.318976	202	456	680
MSTRG.4132.1	269	12	0.4719	9.4964	1	0.0111166	noncoding	noncoding	-0.394335	53	172	269
MSTRG.4133.1	2878	89	0.30661	7.69513	1	0.0733946	noncoding	coding	0.648501	245	553	2878
MSTRG.4134.2	535	22	0.29503	5.75031	-1	0.0571048	noncoding	coding	0.650923	85	333	535
MSTRG.4134.3	702	30	0.38344	5.74335	1	0.00828036	noncoding	coding	0.650923	54	302	702
MSTRG.4134.4	583	30	0.36049	5.74335	1	0.00714743	noncoding	coding	0.657462	97	348	583
MSTRG.4134.5	758	83	0.38867	11.5399	1	0.123118	noncoding	coding	0.657462	111	362	758
MSTRG.4135.1	2370	450	0.38361	5.85394	1	1	coding	coding	0.831683	437	1786	2370
MSTRG.4140.3	3276	549	0.44263	6.81964	1	1	coding	coding	0.836739	101	2851	3276
MSTRG.4143.1	2185	664	0.46559	8.80682	-1	0.994208	coding	coding	0.82922	190	2163	2185
MSTRG.4143.3	3148	684	0.40693	9.03046	1	1	coding	coding	0.836811	203	3031	3148
MSTRG.4146.1	241	19	0.34705	9.50006	1	0.00629717	noncoding	noncoding	-0.445433	83	196	241
MSTRG.4150.5	3697	1031	0.46541	6.45685	1	1	coding	coding	0.860141	131	3289	3697
MSTRG.4157.2	1625	306	0.46846	5.88885	1	0.999999	coding	coding	0.821162	49	1221	1625
MSTRG.4169.2	4471	105	0.33931	6.68463	1	0.228494	noncoding	coding	0.736969	2	697	4471
MSTRG.4169.5	2057	538	0.42406	7.1944	1	1	coding	coding	0.833242	237	1850	2057
MSTRG.4169.6	4959	538	0.34336	7.1944	1	1	coding	coding	0.833242	3172	4785	4959
MSTRG.4169.7	3725	538	0.40155	7.1944	1	1	coding	coding	0.833242	1938	3551	3725
MSTRG.4169.8	2204	538	0.42406	7.1944	1	1	coding	coding	0.833242	384	1997	2204
MSTRG.4170.3	2444	610	0.45892	5.73041	1	1	coding	coding	0.84557	160	2076	2444
MSTRG.4170.4	2435	607	0.45892	5.73041	1	1	coding	coding	0.845195	160	2067	2435
MSTRG.4171.1	805	167	0.30345	10.3072	1	0.438738	noncoding	coding	0.678414	539	784	805
MSTRG.4172.1	371	74	0.38961	4.95367	1	0.17265	noncoding	coding	0.648693	89	235	371
MSTRG.4174.2	1099	294	0.45726	9.21185	1	0.999988	coding	coding	0.781195	12	887	1099
MSTRG.4174.3	1474	229	0.37692	9.58917	1	0.991378	coding	coding	0.77223	503	1156	1474
MSTRG.4178.1	4749	97	0.2725	6.67303	1	0.127052	noncoding	coding	0.658615	3913	4137	4749
MSTRG.4178.2	5212	102	0.2725	11.7474	1	0.0761593	noncoding	coding	0.657016	4014	4445	5212
MSTRG.4181.2	1304	146	0.32679	9.86188	1	0.429321	noncoding	coding	0.65489	19	447	1304
MSTRG.4182.3	1389	255	0.45466	9.57465	1	0.999863	coding	coding	0.786909	83	1156	1389
MSTRG.4184.1	839	62	0.42767	8.61249	1	0.0722361	noncoding	noncoding	-0.34183	508	675	839
MSTRG.4184.2	2337	130	0.35845	10.5236	1	0.4073	noncoding	coding	0.698496	2036	2296	2337
MSTRG.4189.1	213	37	0.43119	11.0001	-1	0.126227	noncoding	noncoding	-0.572529	174	191	213
MSTRG.4194.2	2616	605	0.38397	7.61993	1	1	coding	coding	0.833203	225	2039	2616
MSTRG.4194.3	2686	605	0.38397	7.61993	1	1	coding	coding	0.833203	240	2054	2686
MSTRG.4196.1	371	52	0.43759	10.1512	1	0.0706973	noncoding	noncoding	-0.341627	6	146	371
MSTRG.4197.1	359	20	0.39409	6.52472	1	0.00411992	noncoding	noncoding	-0.443755	217	279	359
MSTRG.4199.1	1454	173	0.33759	8.89838	1	0.788005	coding	coding	0.629185	348	578	1454
MSTRG.4200.2	2020	475	0.44784	9.09576	1	1	coding	coding	0.836626	280	1668	2020
MSTRG.4205.2	2511	742	0.45434	8.79181	1	1	coding	coding	0.864882	87	2351	2511
MSTRG.4205.3	2903	742	0.47604	8.79181	1	1	coding	coding	0.864882	261	2525	2903
MSTRG.4207.1	497	156	0.34947	6.8028	-1	0.119802	noncoding	noncoding	-0.330743	42	257	497
MSTRG.4211.1	544	85	0.4161	11.5682	-1	0.187326	noncoding	coding	0.603324	1	249	544
MSTRG.4213.1	218	58	0.39161	3.89362	-1	0.0207964	noncoding	noncoding	-0.321478	1	216	218
MSTRG.4214.1	734	116	0.46546	4.80402	1	0.87348	coding	coding	0.674758	11	418	734
MSTRG.4216.1	1208	97	0.30961	5.99689	1	0.166257	noncoding	coding	0.632624	221	556	1208
MSTRG.4219.2	1197	164	0.35558	9.12482	1	0.789208	coding	coding	0.718255	535	978	1197
MSTRG.4219.3	903	121	0.37455	9.6037	1	0.428107	noncoding	noncoding	-0.288333	409	684	903
MSTRG.4219.4	901	92	0.36428	9.75946	1	0.146248	noncoding	coding	0.713505	271	645	901
MSTRG.4219.5	2190	92	0.34254	9.75946	1	0.113229	noncoding	coding	0.687114	1627	1902	2190
MSTRG.4219.6	1637	92	0.34372	9.75946	1	0.114748	noncoding	coding	0.687114	1079	1354	1637
MSTRG.4221.1	259	22	0.38952	11.699	1	0.0125468	noncoding	noncoding	-0.361074	100	213	259
MSTRG.4225.1	230	11	0.30825	5.27252	1	0.00324239	noncoding	noncoding	-0.445015	7	75	230
MSTRG.4232.1	464	114	0.41733	4.73004	1	0.834267	coding	coding	0.721276	28	402	464
MSTRG.4236.1	1840	72	0.34493	11.7036	1	0.0533343	noncoding	noncoding	-0.330453	520	708	1840
MSTRG.4236.2	1927	86	0.34752	8.37555	1	0.0893883	noncoding	noncoding	-0.330727	1505	1783	1927
MSTRG.4237.2	3550	169	0.30344	11.1049	1	0.367484	noncoding	coding	0.70399	25	501	3550
MSTRG.4237.4	5341	169	0.30661	11.1049	1	0.385199	noncoding	coding	0.70399	33	509	5341
MSTRG.4238.1	2054	108	0.32577	7.52008	1	0.186487	noncoding	coding	0.699773	110	400	2054
MSTRG.4238.4	1112	59	0.42057	8.05621	1	0.051953	noncoding	coding	0.699773	113	403	1112
MSTRG.4238.5	1369	59	0.34066	8.05621	1	0.0248384	noncoding	coding	0.699773	110	400	1369
MSTRG.4238.6	1192	59	0.39952	8.05621	1	0.0414166	noncoding	coding	0.699773	106	396	1192
MSTRG.4238.7	1364	59	0.36376	8.05621	1	0.029438	noncoding	coding	0.699773	110	400	1364
MSTRG.4238.8	2066	195	0.39558	9.4743	1	0.97786	coding	coding	0.745951	2	700	2066
MSTRG.4239.1	1715	129	0.36649	11.3857	-1	0.18416	noncoding	coding	0.722854	1312	1713	1715
MSTRG.4245.2	3164	887	0.48451	4.90155	1	1	coding	coding	0.865296	18	2828	3164
MSTRG.4246.1	2082	136	0.28923	10.5494	1	0.193396	noncoding	coding	0.730939	2	643	2082
MSTRG.4246.2	1056	117	0.3283	11.7513	1	0.145689	noncoding	coding	0.723619	2	565	1056
MSTRG.4246.3	1116	85	0.35345	11.6147	1	0.086141	noncoding	coding	0.728167	3	575	1116
MSTRG.4246.4	1894	136	0.33599	10.5494	1	0.351362	noncoding	coding	0.730939	3	644	1894
MSTRG.4246.5	2002	105	0.28923	11.4268	1	0.0885783	noncoding	coding	0.73829	3	608	2002
MSTRG.4246.6	1183	87	0.3514	11.463	1	0.0935275	noncoding	coding	0.728803	3	578	1183
MSTRG.4247.1	1105	65	0.33032	4.97345	1	0.0614573	noncoding	noncoding	-0.349803	539	700	1105
MSTRG.4253.1	1148	102	0.3097	9.32318	1	0.110647	noncoding	coding	0.712647	356	913	1148
MSTRG.4253.4	1265	192	0.39354	9.29999	1	0.974368	coding	coding	0.744117	45	986	1265
MSTRG.4253.5	1341	192	0.38372	9.29999	1	0.965601	coding	coding	0.743818	48	989	1341
MSTRG.4253.6	1328	128	0.31757	9.51202	1	0.259045	noncoding	coding	0.687401	53	643	1328
MSTRG.4256.1	535	79	0.45843	8.97675	1	0.263667	noncoding	noncoding	-0.315936	148	441	535
MSTRG.4256.2	689	79	0.40705	8.97675	1	0.136866	noncoding	noncoding	-0.316731	156	401	689
MSTRG.4257.2	1572	291	0.39188	8.67743	1	0.999877	coding	coding	0.750074	69	1148	1572
MSTRG.4261.2	1812	132	0.37423	5.1546	1	0.848761	coding	coding	0.757145	368	994	1812
MSTRG.4264.1	958	126	0.32671	10.1596	1	0.258696	noncoding	coding	0.700142	122	559	958
MSTRG.4264.3	1942	386	0.37489	8.78497	1	0.999997	coding	coding	0.781319	256	1389	1942
MSTRG.4265.1	1858	146	0.35673	10.2385	1	0.57267	coding	coding	0.725333	884	1570	1858
MSTRG.4265.2	1882	258	0.35673	11.4114	1	0.973947	coding	coding	0.721334	917	1594	1882
MSTRG.4268.2	1621	383	0.44393	6.2381	1	1	coding	coding	0.803613	104	1288	1621
MSTRG.4269.2	1150	66	0.34132	10.1776	1	0.045664	noncoding	coding	0.695844	418	948	1150
MSTRG.4269.3	1586	97	0.31901	9.32806	-1	0.157107	noncoding	coding	0.70184	721	1215	1586
MSTRG.4273.1	2660	259	0.38748	10.2141	1	0.997805	coding	coding	0.77684	373	1254	2660
MSTRG.4274.1	371	23	0.32344	10.4464	1	0.01059	noncoding	noncoding	-0.485238	318	350	371
MSTRG.4276.1	201	26	0.41563	11.0086	1	0.0179582	noncoding	noncoding	-0.417117	146	199	201
MSTRG.4277.2	2932	725	0.45198	6.49078	1	1	coding	coding	0.83122	1	2154	2932
MSTRG.4281.1	373	67	0.41655	6.37872	1	0.0868033	noncoding	noncoding	-0.307929	37	264	373
MSTRG.4286.3	3166	201	0.39031	9.01385	1	0.983833	coding	coding	0.742437	1882	2496	3166
MSTRG.4291.1	443	30	0.32318	8.03937	1	0.00640211	noncoding	noncoding	-0.41597	323	400	443
MSTRG.4292.1	413	21	0.3697	8.93951	1	0.0058119	noncoding	noncoding	-0.375943	2	154	413
MSTRG.4293.1	957	66	0.33165	8.93781	1	0.0353354	noncoding	noncoding	-0.3197	196	435	957
MSTRG.4293.2	923	66	0.30332	8.93781	1	0.0308365	noncoding	noncoding	-0.3197	74	313	923
MSTRG.4295.3	2115	360	0.35595	9.07672	1	0.999961	coding	coding	0.772464	389	1747	2115
MSTRG.4295.4	2215	440	0.31516	8.9903	1	0.99998	coding	coding	0.776722	456	1763	2215
MSTRG.4295.5	2118	360	0.34727	9.07672	1	0.999935	coding	coding	0.787681	320	1750	2118
MSTRG.4295.6	2146	360	0.32725	9.07672	1	0.999784	coding	coding	0.783326	389	1756	2146
MSTRG.4295.7	2234	440	0.28338	8.9903	1	0.999789	coding	coding	0.776722	475	1782	2234
MSTRG.4296.3	1152	205	0.40384	9.79608	1	0.988135	coding	coding	0.72533	435	1118	1152
MSTRG.4297.1	3127	626	0.47338	9.05365	1	1	coding	coding	0.84098	834	2927	3127
MSTRG.4302.1	1834	89	0.35581	8.98773	1	0.113582	noncoding	coding	0.656024	1495	1833	1834
MSTRG.4303.2	2763	373	0.3751	6.22919	1	1	coding	coding	0.813653	1184	2452	2763
MSTRG.4306.2	1783	408	0.46712	10.1247	1	1	coding	coding	0.747353	112	1374	1783
MSTRG.4312.1	3356	95	0.27978	11.6247	1	0.0695911	noncoding	coding	0.662411	3108	3341	3356
MSTRG.4314.2	2166	414	0.43451	9.31854	1	1	coding	coding	0.811045	439	1743	2166
MSTRG.4316.3	2275	170	0.36751	5.57623	1	0.972735	coding	coding	0.764855	148	993	2275
MSTRG.4319.1	569	75	0.47987	11.6597	1	0.417907	noncoding	noncoding	-0.300003	324	530	569
MSTRG.4320.4	2572	518	0.43681	5.01141	1	1	coding	coding	0.844953	494	2275	2572
MSTRG.4320.5	2006	518	0.44377	5.01141	1	1	coding	coding	0.845874	57	1679	2006
MSTRG.4320.6	2011	518	0.47176	5.01141	1	1	coding	coding	0.843806	101	1684	2011
MSTRG.4320.7	2297	518	0.41939	5.01141	1	1	coding	coding	0.848402	1	2001	2297
MSTRG.4320.8	2633	518	0.46473	5.01141	1	1	coding	coding	0.84475	761	2347	2633
MSTRG.4320.9	2688	518	0.44334	5.01141	1	1	coding	coding	0.844953	580	2361	2688
MSTRG.4320.10	2293	518	0.4515	5.01141	1	1	coding	coding	0.844926	413	1996	2293
MSTRG.4320.11	2677	518	0.46253	5.01141	1	1	coding	coding	0.844926	767	2350	2677
MSTRG.4321.1	354	96	0.42251	6.29718	-1	0.0452146	noncoding	coding	0.742727	1	354	354
MSTRG.4322.1	2793	53	0.34547	6.21173	1	0.0213914	noncoding	noncoding	-0.319145	336	503	2793
MSTRG.4322.2	1372	108	0.3664	8.18597	1	0.274898	noncoding	noncoding	-0.307557	640	1029	1372
MSTRG.4325.1	281	45	0.41691	8.5412	1	0.0251412	noncoding	noncoding	-0.29379	70	273	281
MSTRG.4325.2	317	45	0.4219	8.5412	1	0.0264947	noncoding	coding	0.695809	4	297	317
MSTRG.4325.4	1782	95	0.33369	7.52399	1	0.119352	noncoding	noncoding	-0.361093	156	386	1782
MSTRG.4325.5	2035	60	0.3272	9.49481	1	0.0300522	noncoding	noncoding	-0.361093	185	415	2035
MSTRG.4327.1	347	35	0.35416	5.96954	1	0.00871954	noncoding	noncoding	-0.352014	33	140	347
MSTRG.4329.1	304	0	0.44003	0	-1	0.0319619	noncoding	noncoding	-0.353867	16	174	304
MSTRG.4330.1	391	30	0.37132	6.52545	1	0.00648318	noncoding	noncoding	-0.375734	228	380	391
MSTRG.4333.1	1107	107	0.27829	10.9499	1	0.0936931	noncoding	noncoding	-0.31274	464	688	1107
MSTRG.4333.2	2118	87	0.34528	10.5661	-1	0.170845	noncoding	noncoding	-0.308402	1845	1955	2118
MSTRG.4333.3	710	182	0.41097	11.3394	1	0.938562	coding	coding	0.662244	188	589	710
MSTRG.4334.1	4151	189	0.28518	8.85883	1	0.641624	coding	coding	0.724165	2928	3485	4151
MSTRG.4335.2	1781	74	0.33289	9.7442	1	0.054089	noncoding	noncoding	-0.328294	19	219	1781
MSTRG.4335.4	2731	132	0.40146	5.73834	1	0.863439	coding	coding	0.755994	83	643	2731
MSTRG.4335.5	2745	132	0.4065	5.73834	1	0.873394	coding	coding	0.753817	83	637	2745
MSTRG.4344.1	288	28	0.33293	12.3043	1	0.0134354	noncoding	noncoding	-0.409172	105	233	288
MSTRG.4345.2	2142	549	0.44396	5.9411	1	1	coding	coding	0.819412	214	1794	2142
MSTRG.4349.1	778	82	0.37798	6.1347	1	0.140336	noncoding	coding	0.767457	165	776	778
MSTRG.4357.2	1297	122	0.32431	10.6651	1	0.211154	noncoding	noncoding	-0.293515	710	925	1297
MSTRG.4357.3	1232	122	0.34935	10.6651	1	0.292333	noncoding	noncoding	-0.28707	711	980	1232
MSTRG.4357.4	1372	122	0.29328	10.6651	1	0.147102	noncoding	coding	0.692082	744	1043	1372
MSTRG.4359.1	509	93	0.36624	10.6141	-1	0.167636	noncoding	noncoding	-0.336458	108	377	509
MSTRG.4360.2	773	108	0.35294	7.66595	1	0.246465	noncoding	coding	0.658912	354	551	773
MSTRG.4363.1	623	177	0.33421	9.46918	1	0.7663	coding	noncoding	-0.350033	119	394	623
MSTRG.4364.4	1568	188	0.44531	4.32562	1	0.999322	coding	coding	0.785283	127	960	1568
MSTRG.4364.5	1162	196	0.45536	4.34052	1	0.999611	coding	coding	0.787112	127	984	1162
MSTRG.4364.6	1737	248	0.46415	4.38336	1	0.999988	coding	coding	0.809501	116	1129	1737
MSTRG.4365.2	1856	424	0.39435	9.78265	1	1	coding	coding	0.813154	260	1525	1856
MSTRG.4365.3	1841	424	0.42179	9.78265	1	1	coding	coding	0.815624	38	1531	1841
MSTRG.4365.4	1963	292	0.39731	10.6833	1	0.999508	coding	coding	0.811984	278	1600	1963
MSTRG.4370.1	212	39	0.36272	10.0366	1	0.0178832	noncoding	noncoding	-0.31505	2	181	212
MSTRG.4371.2	2091	421	0.43387	6.01263	1	1	coding	coding	0.798944	398	1765	2091
MSTRG.4371.3	2298	421	0.41572	6.01263	1	1	coding	coding	0.798944	587	1954	2298
MSTRG.4374.1	543	117	0.35273	11.3201	-1	0.1763	noncoding	coding	0.691313	127	531	543
MSTRG.4375.1	1785	88	0.3518	6.37054	1	0.132766	noncoding	coding	0.623891	1285	1584	1785
MSTRG.4375.2	1269	60	0.35429	11.3087	1	0.0421103	noncoding	noncoding	-0.329113	788	1087	1269
MSTRG.4380.1	313	40	0.41187	9.00824	1	0.0205863	noncoding	noncoding	-0.342863	73	213	313
MSTRG.4382.1	2675	84	0.31027	10.3061	1	0.0660536	noncoding	noncoding	-0.40798	664	750	2675
MSTRG.4382.2	409	22	0.35922	4.53387	1	0.00715453	noncoding	noncoding	-0.40798	243	329	409
MSTRG.4383.1	771	62	0.38695	9.45563	1	0.0524271	noncoding	noncoding	-0.370243	352	516	771
MSTRG.4385.1	1573	59	0.42455	5.37665	1	0.0832337	noncoding	coding	0.66497	1116	1502	1573
MSTRG.4387.1	474	40	0.38499	7.73651	1	0.0125289	noncoding	noncoding	-0.33618	185	358	474
MSTRG.4388.1	874	62	0.31156	12.0024	1	0.0341554	noncoding	noncoding	-0.351825	580	753	874
MSTRG.4388.2	1627	62	0.32663	12.0024	1	0.0345185	noncoding	noncoding	-0.351825	1314	1487	1627
MSTRG.4388.3	958	62	0.35208	12.0024	1	0.0378318	noncoding	noncoding	-0.351825	657	830	958
MSTRG.4388.4	1097	62	0.34133	12.0024	1	0.0360183	noncoding	noncoding	-0.351825	775	948	1097
MSTRG.4390.1	307	48	0.34997	11.6028	1	0.0271128	noncoding	noncoding	-0.368989	26	214	307
MSTRG.4393.1	908	49	0.3866	4.35883	1	0.0548666	noncoding	coding	0.655011	270	560	908
MSTRG.4396.1	529	34	0.3245	6.0141	1	0.00783211	noncoding	coding	0.581747	12	317	529
MSTRG.4398.2	4000	745	0.4865	5.08612	1	1	coding	coding	0.860053	281	2500	4000
MSTRG.4398.3	3427	745	0.46143	5.08612	1	1	coding	coding	0.860053	231	2450	3427
MSTRG.4398.4	3277	745	0.45864	5.08612	1	1	coding	coding	0.860053	218	2437	3277
MSTRG.4398.5	3563	745	0.46913	5.08612	1	1	coding	coding	0.860053	298	2517	3563
MSTRG.4399.2	1972	361	0.38607	5.00702	1	1	coding	coding	0.804157	476	1573	1972
MSTRG.4400.1	303	83	0.31219	9.4809	-1	0.162028	noncoding	noncoding	-0.301152	2	280	303
MSTRG.4402.6	3442	836	0.47115	5.05206	1	1	coding	coding	0.87741	258	2789	3442
MSTRG.4402.7	3868	836	0.46004	5.05206	1	1	coding	coding	0.87741	342	2873	3868
MSTRG.4402.8	3379	836	0.464	5.05206	1	1	coding	coding	0.87741	205	2736	3379
MSTRG.4402.9	3297	836	0.45842	5.05206	1	1	coding	coding	0.87741	264	2795	3297
MSTRG.4405.2	955	91	0.36883	8.83502	1	0.14308	noncoding	noncoding	-0.309513	307	579	955
MSTRG.4405.3	1156	118	0.3163	8.52094	1	0.208651	noncoding	noncoding	-0.340568	2	256	1156
MSTRG.4414.2	2201	132	0.39706	9.40289	1	0.670267	coding	coding	0.686371	1739	1954	2201
MSTRG.4414.3	1958	110	0.38121	9.29987	1	0.339402	noncoding	coding	0.686371	1461	1676	1958
MSTRG.4416.1	2398	640	0.46787	5.51532	1	1	coding	coding	0.854277	159	2090	2398
MSTRG.4417.1	201	66	0.38443	6.79645	1	0.0538467	noncoding	noncoding	-0.506423	7	51	201
MSTRG.4417.3	3221	817	0.4887	6.0451	1	1	coding	coding	0.850637	41	2476	3221
MSTRG.4417.4	3152	817	0.45568	6.0451	1	1	coding	coding	0.850637	50	2485	3152
MSTRG.4417.5	3373	817	0.44571	6.0451	1	1	coding	coding	0.850637	59	2494	3373
MSTRG.4419.1	1564	369	0.43441	7.25128	1	1	coding	coding	0.805647	288	1241	1564
MSTRG.4420.1	276	53	0.39497	10.5173	-1	0.131022	noncoding	noncoding	-0.408	73	180	276
MSTRG.4422.1	621	48	0.33381	11.723	1	0.0257356	noncoding	noncoding	-0.29699	256	450	621
MSTRG.4423.1	800	19	0.44984	4.19598	1	0.0135989	noncoding	coding	0.731146	8	424	800
MSTRG.4424.1	229	56	0.41853	10.5909	-1	0.125964	noncoding	noncoding	-0.361227	16	228	229
MSTRG.4424.2	2433	117	0.35065	5.96588	-1	0.0705325	noncoding	coding	0.79808	1384	2433	2433
MSTRG.4424.3	2458	112	0.35065	6.63019	-1	0.0763856	noncoding	coding	0.797558	1423	2448	2458
MSTRG.4426.1	1004	51	0.34711	9.29926	1	0.0225258	noncoding	noncoding	-0.330087	568	756	1004
MSTRG.4426.2	2433	117	0.3289	11.7023	1	0.149746	noncoding	coding	0.662968	276	986	2433
MSTRG.4426.3	2141	117	0.32955	11.7023	1	0.150907	noncoding	coding	0.662968	259	969	2141
MSTRG.4427.1	890	51	0.3586	8.50385	1	0.0204433	noncoding	noncoding	-0.332301	514	702	890
MSTRG.4427.2	610	43	0.37872	8.49445	1	0.0159097	noncoding	noncoding	-0.362746	207	392	610
MSTRG.4436.3	3214	820	0.47097	6.34613	1	1	coding	coding	0.840172	94	2685	3214
MSTRG.4437.1	235	0	0.41609	0	-1	0.00985136	noncoding	noncoding	-0.299116	46	222	235
MSTRG.4438.1	459	32	0.30813	10.8599	1	0.0163483	noncoding	noncoding	-0.315286	6	302	459
MSTRG.4438.2	1828	526	0.45921	5.65607	1	1	coding	coding	0.844216	27	1616	1828
MSTRG.4438.4	2838	630	0.40273	5.99017	1	1	coding	coding	0.850556	755	2626	2838
MSTRG.4438.5	2486	630	0.42103	5.99017	1	1	coding	coding	0.850556	403	2274	2486
MSTRG.4439.4	5035	152	0.30191	8.99139	1	0.407434	noncoding	coding	0.736222	4320	4721	5035
MSTRG.4440.1	799	35	0.37074	5.81854	-1	0.0207545	noncoding	noncoding	-0.404766	8	76	799
MSTRG.4441.2	1854	103	0.28587	11.7119	1	0.0790537	noncoding	coding	0.688607	205	519	1854
MSTRG.4441.3	1821	87	0.34152	11.5451	1	0.083226	noncoding	coding	0.672844	253	531	1821
MSTRG.4441.4	4049	103	0.36279	9.11591	1	0.213137	noncoding	coding	0.672844	253	531	4049
MSTRG.4445.1	333	24	0.4106	5.2746	1	0.00840107	noncoding	noncoding	-0.448506	164	196	333
MSTRG.4446.1	1188	63	0.35506	3.89545	1	0.118747	noncoding	noncoding	-0.383312	717	815	1188
MSTRG.4447.1	786	50	0.35887	9.69269	1	0.0254236	noncoding	noncoding	-0.355804	24	125	786
MSTRG.4448.1	229	3	0.44202	5.27496	1	1.80728e-05	noncoding	noncoding	-0.393484	31	120	229
MSTRG.4449.1	981	48	0.25673	6.03607	1	0.034119	noncoding	noncoding	-0.349078	435	614	981
MSTRG.4449.2	2298	84	0.35323	10.2045	1	0.0973001	noncoding	noncoding	-0.336945	1903	2130	2298
MSTRG.4449.3	3772	84	0.27775	10.2045	1	0.0573709	noncoding	noncoding	-0.34862	3166	3375	3772
MSTRG.4449.4	4050	84	0.26566	10.2045	1	0.0580121	noncoding	noncoding	-0.34862	3120	3329	4050
MSTRG.4449.5	4370	113	0.2882	10.4129	1	0.118106	noncoding	noncoding	-0.34566	3123	3416	4370
MSTRG.4450.1	2987	73	0.28118	6.78217	1	0.0467969	noncoding	noncoding	-0.329016	732	950	2987
MSTRG.4455.1	237	33	0.37454	11.3466	1	0.018159	noncoding	noncoding	-0.32108	20	199	237
MSTRG.4458.2	729	88	0.39793	11.0815	1	0.183802	noncoding	coding	0.682638	223	573	729
MSTRG.4458.3	1273	88	0.37616	10.3355	1	0.147021	noncoding	noncoding	-0.290236	552	803	1273
MSTRG.4459.1	1265	109	0.31403	11.7175	1	0.106043	noncoding	coding	0.709947	2	352	1265
MSTRG.4460.1	2031	119	0.31642	9.55927	1	0.198012	noncoding	coding	0.658485	372	722	2031
MSTRG.4460.2	1287	96	0.33464	9.12787	1	0.117315	noncoding	coding	0.650311	373	720	1287
MSTRG.4461.1	961	45	0.35497	9.95453	1	0.0215136	noncoding	coding	0.661945	531	824	961
MSTRG.4466.1	2294	52	0.34496	11.0001	1	0.0310167	noncoding	noncoding	-0.363819	367	495	2294
MSTRG.4467.1	385	63	0.40394	9.09808	-1	0.0750752	noncoding	noncoding	-0.343145	45	176	385
MSTRG.4467.2	939	153	0.41095	10.1293	1	0.878485	coding	noncoding	-0.313578	37	453	939
MSTRG.4468.1	2759	86	0.2985	8.99115	1	0.0600519	noncoding	coding	0.683063	130	489	2759
MSTRG.4468.2	3295	108	0.30981	8.50543	1	0.139768	noncoding	coding	0.710597	409	669	3295
MSTRG.4468.3	2910	86	0.3064	8.99115	1	0.0630239	noncoding	coding	0.687398	20	787	2910
MSTRG.4476.1	614	37	0.44945	5.46393	1	0.0222143	noncoding	noncoding	-0.342552	147	302	614
MSTRG.4476.2	618	37	0.3965	5.46393	1	0.0157954	noncoding	noncoding	-0.342552	147	302	618
MSTRG.4477.1	1358	77	0.33353	8.73505	1	0.0546015	noncoding	noncoding	-0.372285	1223	1282	1358
MSTRG.4478.1	231	21	0.32037	8.3847	-1	0.101041	noncoding	noncoding	-0.368403	1	210	231
MSTRG.4479.1	2082	270	0.38231	9.01361	1	0.999317	coding	coding	0.748875	345	1325	2082
MSTRG.4480.1	1276	229	0.44214	9.94354	1	0.998989	coding	coding	0.78919	290	1276	1276
MSTRG.4482.2	3392	111	0.30907	6.27606	1	0.257373	noncoding	coding	0.720586	2458	3048	3392
MSTRG.4482.3	1236	63	0.38488	9.47968	1	0.0539025	noncoding	coding	0.697637	337	747	1236
MSTRG.4482.4	3442	172	0.376	6.63531	1	0.960257	coding	coding	0.758935	1623	2681	3442
MSTRG.4482.5	3451	172	0.376	6.63531	1	0.960257	coding	coding	0.76103	1623	2690	3451
MSTRG.4483.1	392	94	0.36058	5.26495	1	0.288078	noncoding	noncoding	-0.333868	14	280	392
MSTRG.4485.1	226	21	0.37781	7.85663	1	0.00437275	noncoding	noncoding	-0.456865	149	190	226
MSTRG.4486.1	435	93	0.37172	5.18646	1	0.318558	noncoding	coding	0.691583	1	435	435
MSTRG.4493.1	281	55	0.36921	5.5871	-1	0.0258754	noncoding	noncoding	-0.346961	106	279	281
MSTRG.4494.1	496	52	0.38925	9.6076	1	0.034816	noncoding	noncoding	-0.324158	225	416	496
MSTRG.4494.2	2318	134	0.36194	9.68536	1	0.506326	coding	coding	0.670483	665	910	2318
MSTRG.4494.3	1922	225	0.35469	9.02838	1	0.983037	coding	coding	0.703223	32	706	1922
MSTRG.4495.4	2548	581	0.37471	9.22369	1	1	coding	coding	0.837249	304	2049	2548
MSTRG.4495.8	2610	608	0.43502	8.47833	1	1	coding	coding	0.842046	219	2042	2610
MSTRG.4496.2	2969	101	0.32308	8.93268	1	0.123414	noncoding	coding	0.699758	2482	2787	2969
MSTRG.4498.1	346	43	0.35553	10.6398	1	0.0229055	noncoding	noncoding	-0.358243	21	140	346
MSTRG.4499.3	1639	349	0.44966	4.85712	1	1	coding	coding	0.78378	345	1397	1639
MSTRG.4499.4	1798	349	0.41962	4.85712	1	1	coding	coding	0.78378	439	1491	1798
MSTRG.4501.1	280	42	0.43586	11.3287	1	0.0488504	noncoding	noncoding	-0.335206	11	130	280
MSTRG.4502.1	674	76	0.35121	6.80255	1	0.065476	noncoding	coding	0.660675	481	654	674
MSTRG.4502.5	2076	213	0.33513	8.80927	1	0.950071	coding	coding	0.737076	89	874	2076
MSTRG.4502.6	1861	213	0.39062	8.80927	1	0.992043	coding	coding	0.737076	89	874	1861
MSTRG.4505.1	2378	62	0.34764	10.4949	1	0.0428733	noncoding	noncoding	-0.366563	1349	1621	2378
MSTRG.4506.1	639	93	0.45744	10.4039	1	0.507359	coding	noncoding	-0.350632	84	368	639
MSTRG.4506.2	800	93	0.32018	10.4039	1	0.0931949	noncoding	noncoding	-0.350632	79	363	800
MSTRG.4506.3	1250	93	0.40751	10.4039	1	0.264404	noncoding	noncoding	-0.297891	181	363	1250
MSTRG.4508.1	584	159	0.42751	9.33234	-1	0.179939	noncoding	coding	0.720341	98	583	584
MSTRG.4510.3	3900	165	0.28851	10.1411	1	0.35949	noncoding	coding	0.726226	1985	2317	3900
MSTRG.4510.4	4696	165	0.28851	10.1411	1	0.35949	noncoding	coding	0.726226	2554	2886	4696
MSTRG.4511.1	2753	58	0.32962	5.05377	1	0.0403981	noncoding	noncoding	-0.328537	660	809	2753
MSTRG.4513.2	796	86	0.38678	4.44635	1	0.379856	noncoding	coding	0.744014	170	607	796
MSTRG.4516.2	1004	184	0.32585	12.106	1	0.415165	noncoding	noncoding	-0.337946	741	998	1004
MSTRG.4517.1	509	103	0.31168	12.0002	-1	0.124191	noncoding	noncoding	-0.323151	262	492	509
MSTRG.4518.1	2962	73	0.29709	7.08319	1	0.0411674	noncoding	noncoding	-0.331941	1741	1938	2962
MSTRG.4519.1	960	66	0.36221	11.0877	1	0.0557442	noncoding	noncoding	-0.330017	472	633	960
MSTRG.4521.2	2065	288	0.40158	10.2698	1	0.999672	coding	coding	0.788844	934	1851	2065
MSTRG.4521.4	2187	284	0.32518	5.37323	1	0.999884	coding	coding	0.796005	1048	2037	2187
MSTRG.4521.5	2400	284	0.37903	5.37323	1	0.999985	coding	coding	0.796005	1197	2186	2400
MSTRG.4521.6	2169	558	0.43222	8.46161	1	1	coding	coding	0.832044	225	1958	2169
MSTRG.4523.1	1692	245	0.44385	6.86664	1	0.999894	coding	coding	0.726551	264	773	1692
MSTRG.4527.3	1352	318	0.47094	9.6391	1	0.999998	coding	coding	0.805062	193	1146	1352
MSTRG.4527.4	1417	318	0.45757	9.6391	1	0.999996	coding	coding	0.805062	195	1148	1417
MSTRG.4531.1	2910	443	0.39139	8.72919	1	1	coding	coding	0.797876	126	1358	2910
MSTRG.4531.5	2529	644	0.45172	6.51801	1	1	coding	coding	0.833663	185	2122	2529
MSTRG.4531.6	2976	644	0.42542	7.28705	1	1	coding	coding	0.8322	181	2076	2976
MSTRG.4531.7	2844	644	0.44711	7.28705	1	1	coding	coding	0.8322	187	2082	2844
MSTRG.4536.1	573	67	0.30148	8.71979	1	0.0309842	noncoding	noncoding	-0.463198	82	129	573
MSTRG.4536.2	1181	109	0.32116	9.05585	1	0.158138	noncoding	noncoding	-0.322411	778	1137	1181
MSTRG.4536.3	1406	109	0.32082	9.05585	1	0.157519	noncoding	noncoding	-0.324844	778	1200	1406
MSTRG.4537.1	464	78	0.40662	10.1507	-1	0.126656	noncoding	noncoding	-0.371526	235	453	464
MSTRG.4538.1	240	20	0.42124	4.74615	1	0.00919273	noncoding	noncoding	-0.385632	144	239	240
MSTRG.4540.1	730	50	0.35592	8.57147	1	0.0194073	noncoding	noncoding	-0.364614	226	351	730
MSTRG.4540.2	497	57	0.32313	11.6108	1	0.0328115	noncoding	noncoding	-0.324252	200	460	497
MSTRG.4540.3	369	55	0.30699	6.52753	-1	0.0778216	noncoding	noncoding	-0.30213	11	319	369
MSTRG.4543.1	615	121	0.46875	8.93036	1	0.8345	coding	coding	0.714925	12	458	615
MSTRG.4544.2	2507	606	0.43484	8.96918	1	1	coding	coding	0.831888	39	2294	2507
MSTRG.4544.3	2629	606	0.43732	8.96918	1	1	coding	coding	0.82729	310	2253	2629
MSTRG.4544.4	2553	606	0.44816	8.96918	1	1	coding	coding	0.827495	198	2177	2553
MSTRG.4547.5	3108	402	0.31635	9.37665	1	0.999867	coding	coding	0.799689	1701	2837	3108
MSTRG.4549.1	1835	247	0.38072	9.21881	1	0.997435	coding	coding	0.800432	1	1230	1835
MSTRG.4550.1	214	19	0.33453	5.58514	1	0.00380343	noncoding	noncoding	-0.461523	33	80	214
MSTRG.4553.1	731	115	0.4134	9.67352	1	0.547894	coding	coding	0.661577	1	444	731
MSTRG.4553.2	1493	220	0.36802	9.95404	1	0.978125	coding	coding	0.74748	621	1160	1493
MSTRG.4553.3	1737	375	0.43797	8.91132	1	1	coding	coding	0.794205	37	1131	1737
MSTRG.4553.4	1362	170	0.40377	9.48676	1	0.939539	coding	coding	0.74748	448	987	1362
MSTRG.4555.1	806	49	0.36893	10.5071	1	0.0305266	noncoding	noncoding	-0.432256	746	802	806
MSTRG.4556.1	665	55	0.32854	12.3011	1	0.0262597	noncoding	noncoding	-0.315241	268	558	665
MSTRG.4556.2	875	55	0.36945	12.3011	1	0.0295031	noncoding	coding	0.64719	459	758	875
MSTRG.4556.3	951	101	0.43086	4.58014	1	0.731982	coding	coding	0.677595	317	658	951
MSTRG.4556.5	1079	130	0.38302	4.61053	1	0.898691	coding	coding	0.668575	459	758	1079
MSTRG.4558.1	4031	295	0.40798	7.9328	1	0.999971	coding	coding	0.8125	2723	3673	4031
MSTRG.4558.3	1896	482	0.42086	9.20111	1	1	coding	coding	0.839285	48	1511	1896
MSTRG.4558.4	3907	295	0.40653	7.9328	1	0.999969	coding	coding	0.812087	2590	3522	3907
MSTRG.4562.1	1715	349	0.33511	5.16534	1	0.999998	coding	coding	0.805848	178	1365	1715
MSTRG.4565.1	261	15	0.45643	4.52972	1	0.00809379	noncoding	noncoding	-0.36124	79	213	261
MSTRG.4565.2	262	17	0.40875	5.38043	1	0.00502382	noncoding	noncoding	-0.392932	59	241	262
MSTRG.4565.3	478	81	0.39335	4.09076	1	0.390837	noncoding	noncoding	-0.330032	68	340	478
MSTRG.4568.1	232	0	0.38803	0	-1	0.0025563	noncoding	noncoding	-0.313591	1	219	232
MSTRG.4570.1	312	55	0.36046	9.86261	-1	0.128936	noncoding	noncoding	-0.431828	186	299	312
MSTRG.4572.1	278	11	0.44666	12.4771	1	0.0112749	noncoding	noncoding	-0.358158	152	277	278
MSTRG.4572.3	544	78	0.43919	5.25787	-1	0.0363176	noncoding	coding	0.678205	6	542	544
MSTRG.4572.4	1017	177	0.43529	5.02826	1	0.997098	coding	coding	0.758631	354	890	1017
MSTRG.4575.1	3236	134	0.32307	11.4855	1	0.221604	noncoding	coding	0.670492	57	365	3236
MSTRG.4575.2	3226	109	0.32867	8.58441	1	0.176723	noncoding	coding	0.671324	106	447	3226
MSTRG.4577.1	241	20	0.38588	5.82281	1	0.00445162	noncoding	noncoding	-0.430007	21	77	241
MSTRG.4581.2	1373	167	0.42482	10.5598	1	0.946849	coding	coding	0.635294	311	556	1373
MSTRG.4583.1	239	0	0.35928	0	-1	2.15151e-06	noncoding	noncoding	-0.344649	38	226	239
MSTRG.4584.1	537	42	0.37632	8.96661	1	0.016655	noncoding	noncoding	-0.496758	47	121	537
MSTRG.4586.1	1159	141	0.3439	9.90143	1	0.472124	noncoding	noncoding	-0.274225	488	1018	1159
MSTRG.4591.1	243	48	0.31852	11.2364	1	0.0260975	noncoding	noncoding	-0.380312	160	234	243
MSTRG.4598.1	232	68	0.43831	9.48785	-1	0.0831869	noncoding	noncoding	-0.343753	49	225	232
MSTRG.4599.1	226	31	0.45492	9.39899	-1	0.0519629	noncoding	noncoding	-0.44158	156	215	226
MSTRG.4600.1	210	27	0.40923	8.52106	1	0.00867384	noncoding	noncoding	-0.538788	104	163	210
MSTRG.4601.1	290	29	0.4094	10.9161	1	0.0191023	noncoding	noncoding	-0.40212	132	290	290
MSTRG.4602.1	208	63	0.42058	5.67133	-1	0.0259443	noncoding	noncoding	-0.307539	23	208	208
MSTRG.4604.4	2536	99	0.30344	10.1701	1	0.0953209	noncoding	coding	0.724239	65	670	2536
MSTRG.4606.1	321	46	0.39519	9.77618	1	0.0289248	noncoding	noncoding	-0.334078	2	145	321
MSTRG.4606.2	5016	564	0.40851	8.02399	1	1	coding	coding	0.845658	2	1900	5016
MSTRG.4607.3	3505	134	0.28267	11.5577	1	0.137131	noncoding	coding	0.727326	1228	1788	3505
MSTRG.4607.4	2578	134	0.32598	11.5577	1	0.22411	noncoding	coding	0.683966	1466	1954	2578
MSTRG.4608.1	428	36	0.39582	10.2889	1	0.0206945	noncoding	noncoding	-0.446612	298	333	428
MSTRG.4609.2	2494	324	0.45749	4.97589	1	1	coding	coding	0.828116	209	2182	2494
MSTRG.4611.1	214	39	0.46549	4.12384	-1	0.0283078	noncoding	noncoding	-0.393045	26	82	214
MSTRG.4612.1	281	55	0.43365	4.38226	1	0.122286	noncoding	noncoding	-0.297678	2	172	281
MSTRG.4614.1	2199	416	0.41889	9.13568	1	1	coding	coding	0.82821	596	2056	2199
MSTRG.4616.1	1758	288	0.27925	11.3307	1	0.764971	coding	coding	0.680385	170	1306	1758
MSTRG.4618.1	963	43	0.33262	9.50909	1	0.0162007	noncoding	noncoding	-0.33592	552	740	963
MSTRG.4619.1	963	108	0.35988	6.69855	1	0.317279	noncoding	noncoding	-0.322562	546	821	963
MSTRG.4619.3	1945	130	0.35454	6.85162	1	0.572858	coding	noncoding	-0.340685	1522	1818	1945
MSTRG.4620.1	844	106	0.33529	11.83	1	0.117031	noncoding	noncoding	-0.342098	238	522	844
MSTRG.4621.1	2282	107	0.31746	8.85638	1	0.143089	noncoding	coding	0.627915	1508	1720	2282
MSTRG.4624.2	1376	111	0.44014	9.75385	1	0.632591	coding	coding	0.733218	284	646	1376
MSTRG.4625.1	1048	73	0.28083	8.35968	1	0.0370315	noncoding	noncoding	-0.405526	556	684	1048
MSTRG.4625.3	1144	100	0.37293	9.25751	1	0.216888	noncoding	coding	0.680216	291	893	1144
MSTRG.4626.1	576	109	0.43205	9.35016	-1	0.116953	noncoding	coding	0.731417	46	576	576
MSTRG.4628.2	2036	87	0.36683	10.0887	1	0.12633	noncoding	coding	0.747881	41	496	2036
MSTRG.4628.3	2328	87	0.33038	10.0887	1	0.0849763	noncoding	coding	0.747881	49	504	2328
MSTRG.4628.4	1855	87	0.40321	10.0887	1	0.200152	noncoding	coding	0.747881	175	630	1855
MSTRG.4629.1	1169	111	0.33464	11.467	1	0.150892	noncoding	coding	0.651286	123	770	1169
MSTRG.4634.1	577	64	0.31668	8.90717	1	0.0299382	noncoding	noncoding	-0.416584	496	576	577
MSTRG.4635.1	469	47	0.31049	3.68744	1	0.0506199	noncoding	noncoding	-0.374742	302	400	469
MSTRG.4637.1	872	62	0.39216	11.6516	1	0.0586134	noncoding	noncoding	-0.296151	94	639	872
MSTRG.4637.2	1005	62	0.32151	11.6516	1	0.0369873	noncoding	noncoding	-0.322009	90	449	1005
MSTRG.4642.1	1809	89	0.35072	11.3724	1	0.100858	noncoding	coding	0.68882	984	1271	1809
MSTRG.4642.2	1797	134	0.38937	4.51141	1	0.933918	coding	coding	0.695767	842	1201	1797
MSTRG.4643.2	798	72	0.42824	4.32648	1	0.310217	noncoding	coding	0.691573	236	520	798
MSTRG.4643.4	674	132	0.45392	9.51727	-1	0.16045	noncoding	coding	0.696083	242	673	674
MSTRG.4643.5	1455	181	0.40377	6.94611	1	0.985736	coding	coding	0.761809	264	797	1455
MSTRG.4643.6	2845	244	0.39108	6.51349	1	0.999655	coding	coding	0.767034	1319	2185	2845
MSTRG.4644.2	807	154	0.49024	9.16083	1	0.982569	coding	coding	0.754251	33	677	807
MSTRG.4644.4	825	154	0.49052	9.16083	1	0.982666	coding	coding	0.749764	98	730	825
MSTRG.4644.5	740	163	0.47762	6.22406	1	0.987401	coding	coding	0.73175	33	710	740
MSTRG.4644.6	889	163	0.45183	6.22406	1	0.98631	coding	coding	0.764933	98	859	889
MSTRG.4644.7	3133	163	0.30664	6.22406	1	0.815	coding	coding	0.750069	108	725	3133
MSTRG.4644.8	1312	163	0.45691	6.22406	1	0.98683	coding	coding	0.726027	32	682	1312
MSTRG.4644.9	1543	163	0.37759	6.22406	1	0.949335	coding	coding	0.726027	108	758	1543
MSTRG.4644.10	2777	163	0.33347	6.22406	1	0.878652	coding	coding	0.750069	108	725	2777
MSTRG.4645.1	954	71	0.37951	10.4229	1	0.0799619	noncoding	coding	0.689093	70	717	954
MSTRG.4646.1	437	33	0.45531	4.19257	-1	0.0226613	noncoding	noncoding	-0.33943	225	326	437
MSTRG.4651.1	720	99	0.32081	10.6909	1	0.109698	noncoding	coding	0.654575	218	622	720
MSTRG.4652.2	1113	162	0.45218	5.31439	1	0.991306	coding	coding	0.764303	430	1038	1113
MSTRG.4653.2	876	140	0.42512	10.3167	1	0.840704	coding	coding	0.756069	74	511	876
MSTRG.4654.1	1661	122	0.311	4.9649	1	0.586332	coding	noncoding	-0.31168	1406	1507	1661
MSTRG.4654.2	1311	59	0.30962	6.8764	1	0.0230438	noncoding	noncoding	-0.315181	581	880	1311
MSTRG.4656.1	1482	46	0.33429	10.2664	1	0.0219965	noncoding	noncoding	-0.367356	935	1006	1482
MSTRG.4656.2	2180	46	0.35494	10.2664	1	0.0239537	noncoding	coding	0.697345	1521	1835	2180
MSTRG.4656.3	1008	174	0.36442	11.478	1	0.720755	coding	coding	0.699889	5	529	1008
MSTRG.4656.4	1266	45	0.41313	10.3062	1	0.0373955	noncoding	coding	0.697345	703	1017	1266
MSTRG.4656.6	2297	179	0.34344	11.3607	1	0.646351	coding	coding	0.715024	37	600	2297
MSTRG.4662.1	809	138	0.41489	8.66583	-1	0.122836	noncoding	coding	0.79012	192	809	809
MSTRG.4663.5	4300	1140	0.45035	6.60944	1	1	coding	coding	0.861731	52	4044	4300
MSTRG.4667.1	1098	137	0.27186	11.9109	1	0.11804	noncoding	coding	0.743803	3	599	1098
MSTRG.4668.1	3457	149	0.31094	10.5663	1	0.330772	noncoding	coding	0.718292	409	1053	3457
MSTRG.4669.1	548	77	0.32942	8.76788	1	0.0529148	noncoding	noncoding	-0.372098	34	231	548
MSTRG.4669.2	546	42	0.34664	8.93927	1	0.0139931	noncoding	noncoding	-0.409672	272	325	546
MSTRG.4669.3	2153	209	0.32489	9.638	1	0.886074	coding	coding	0.673676	1454	2086	2153
MSTRG.4671.1	387	119	0.42565	4.81866	-1	0.0715123	noncoding	coding	0.75043	5	385	387
MSTRG.4676.1	566	117	0.44002	5.88251	1	0.789085	coding	coding	0.692911	140	499	566
MSTRG.4677.1	1280	72	0.43849	9.03302	1	0.149205	noncoding	noncoding	-0.360895	1079	1174	1280
MSTRG.4677.3	1501	160	0.4033	8.94476	1	0.915539	coding	noncoding	-0.325683	370	648	1501
MSTRG.4678.1	1903	98	0.36893	11.5801	1	0.153709	noncoding	coding	0.706708	1425	1796	1903
MSTRG.4679.1	916	53	0.43719	4.50104	-1	0.0260177	noncoding	noncoding	-0.328695	25	222	916
MSTRG.4680.1	1242	121	0.3466	12.0683	1	0.171685	noncoding	coding	0.746868	656	1186	1242
MSTRG.4681.1	965	42	0.34515	6.48651	1	0.0111876	noncoding	noncoding	-0.33791	279	401	965
MSTRG.4681.5	2875	107	0.33195	8.65851	1	0.17038	noncoding	coding	0.720134	100	435	2875
MSTRG.4681.6	1941	79	0.36882	7.63312	1	0.0824312	noncoding	coding	0.742998	124	726	1941
MSTRG.4683.1	382	62	0.40555	6.25836	1	0.0601045	noncoding	coding	0.729772	2	382	382
MSTRG.4685.3	3435	325	0.32962	6.40155	1	0.999962	coding	coding	0.79526	2251	3285	3435
MSTRG.4685.4	2364	578	0.46412	7.14716	1	1	coding	coding	0.833732	433	2181	2364
MSTRG.4687.4	3600	560	0.46305	8.68463	1	1	coding	coding	0.860603	194	3355	3600
MSTRG.4688.2	1361	241	0.45977	4.91974	1	0.999971	coding	coding	0.811381	61	1026	1361
MSTRG.4689.1	248	42	0.32795	6.69562	1	0.0104806	noncoding	noncoding	-0.501601	109	210	248
MSTRG.4690.1	753	114	0.34856	6.52264	-1	0.0774931	noncoding	noncoding	-0.341651	425	751	753
MSTRG.4690.2	1758	131	0.32628	11.2411	1	0.23501	noncoding	coding	0.702456	21	890	1758
MSTRG.4690.3	705	64	0.37329	9.14813	1	0.0474111	noncoding	coding	0.688451	6	566	705
MSTRG.4694.1	836	51	0.36413	10.6193	1	0.0323799	noncoding	coding	0.691898	314	616	836
MSTRG.4695.1	2476	92	0.36897	6.01752	1	0.215846	noncoding	coding	0.773564	992	1774	2476
MSTRG.4695.2	1769	321	0.35388	6.16107	1	0.999989	coding	coding	0.794285	23	1240	1769
MSTRG.4697.1	219	19	0.31501	7.85858	-1	0.0883595	noncoding	noncoding	-0.391411	156	218	219
MSTRG.4701.1	335	50	0.35573	12.0051	1	0.0268571	noncoding	noncoding	-0.36609	128	307	335
MSTRG.4702.1	396	76	0.44153	6.48492	1	0.172599	noncoding	noncoding	-0.350559	78	377	396
MSTRG.4703.1	259	49	0.43983	7.83661	-1	0.0323776	noncoding	noncoding	-0.354416	2	220	259
MSTRG.4704.1	1186	48	0.40142	5.75629	1	0.029216	noncoding	noncoding	-0.332153	766	903	1186
MSTRG.4705.2	2289	266	0.40133	10.4356	1	0.998941	coding
MSTRG.4707.2	1990	72	0.33686	9.2348	1	0.0485581	noncoding	coding	0.641041	1201	1524	1990
MSTRG.4707.3	3299	72	0.35052	9.2348	1	0.054693	noncoding	coding	0.691859	195	908	3299
MSTRG.4707.4	1984	92	0.36026	5.15814	1	0.275503	noncoding	coding	0.731887	172	1086	1984
MSTRG.4707.5	2210	92	0.36502	5.15814	1	0.288827	noncoding	coding	0.734124	185	1102	2210
MSTRG.4707.6	2118	94	0.3635	5.20721	1	0.303637	noncoding	coding	0.734124	195	1112	2118
MSTRG.4707.7	1967	100	0.32534	7.68195	1	0.132242	noncoding	coding	0.715506	235	777	1967
MSTRG.4707.8	3029	94	0.36893	5.20721	1	0.320393	noncoding	coding	0.703355	559	990	3029
MSTRG.4707.9	2292	100	0.3603	7.68195	1	0.194573	noncoding	coding	0.747257	58	1071	2292
MSTRG.4707.10	2944	85	0.37021	10.1199	1	0.122113	noncoding	coding	0.691859	90	803	2944
MSTRG.4707.11	2219	100	0.3404	7.68195	1	0.154797	noncoding	coding	0.734124	195	1112	2219
MSTRG.4709.3	1321	224	0.41382	9.31793	1	0.997369	coding	coding	0.758842	344	1021	1321
MSTRG.4710.1	1133	152	0.34408	11.8874	1	0.354745	noncoding	coding	0.635744	861	1070	1133
MSTRG.4711.1	1059	99	0.33022	9.82257	1	0.125054	noncoding	coding	0.744866	192	1058	1059
MSTRG.4712.1	2432	539	0.42206	6.29828	1	1	coding	coding	0.834965	139	1779	2432
MSTRG.4716.1	400	33	0.33696	8.00079	1	0.00728717	noncoding	coding	0.721925	2	388	400
MSTRG.4717.1	302	78	0.4676	4.42865	1	0.386828	noncoding	coding	0.71044	4	270	302
MSTRG.4717.2	1095	102	0.376	4.83392	1	0.524655	coding	coding	0.721946	16	357	1095
MSTRG.4717.4	1189	206	0.4525	4.5755	1	0.999759	coding	coding	0.786373	16	660	1189
MSTRG.4720.2	1895	252	0.38651	10.1345	1	0.997048	coding	coding	0.750142	165	896	1895
MSTRG.4721.1	3419	83	0.34156	11.4196	1	0.0765804	noncoding	coding	0.706002	2831	3019	3419
MSTRG.4721.2	3147	100	0.33815	11.043	1	0.129804	noncoding	coding	0.706002	2613	2801	3147
MSTRG.4721.3	3336	74	0.30897	11.1625	1	0.0505029	noncoding	coding	0.706002	2632	2820	3336
MSTRG.4723.1	2274	140	0.34425	9.18256	1	0.5	coding	noncoding	-0.319551	965	1270	2274
MSTRG.4723.2	1166	84	0.37172	9.41583	1	0.114782	noncoding	noncoding	-0.33326	291	599	1166
MSTRG.4728.4	4782	723	0.39114	8.97113	1	1	coding	coding	0.862292	2377	4677	4782
MSTRG.4728.5	5387	1369	0.47225	6.78156	1	1	coding	coding	0.892382	538	4647	5387
MSTRG.4728.6	5604	1369	0.46568	6.78156	1	1	coding	coding	0.892382	412	4521	5604
MSTRG.4728.7	5881	1369	0.47791	6.78156	1	1	coding	coding	0.892382	659	4768	5881
MSTRG.4729.2	2626	109	0.30744	8.6153	1	0.139933	noncoding	coding	0.634215	1632	2216	2626
MSTRG.4730.2	2330	231	0.41983	9.74493	1	0.998186	coding	coding	0.784623	3	752	2330
MSTRG.4730.3	2621	447	0.4345	8.80243	1	1	coding	coding	0.825764	943	2292	2621
MSTRG.4731.7	3135	367	0.35853	9.04449	1	0.999977	coding	coding	0.797307	1643	2992	3135
MSTRG.4731.8	3280	367	0.34179	9.04449	1	0.999936	coding	coding	0.802417	1474	3039	3280
MSTRG.4731.11	6923	566	0.29227	5.77802	1	1	coding	coding	0.827085	4031	6766	6923
MSTRG.4733.1	1002	288	0.46705	8.92706	1	0.999989	coding	coding	0.760021	159	941	1002
MSTRG.4733.3	3578	508	0.35184	9.8288	1	1	coding	coding	0.787406	2349	3311	3578
MSTRG.4733.4	3174	390	0.42823	6.05499	1	1	coding	coding	0.79052	1707	2825	3174
MSTRG.4733.5	5391	511	0.29772	9.83405	1	0.999965	coding	coding	0.787406	2373	3335	5391
MSTRG.4733.6	5007	390	0.34787	6.05499	1	1	coding	coding	0.79052	1833	2951	5007
MSTRG.4734.5	2161	527	0.44388	6.07111	1	1	coding	coding	0.831233	237	1799	2161
MSTRG.4737.1	642	174	0.47659	9.80585	-1	0.282337	noncoding	coding	0.752548	112	639	642
MSTRG.4737.4	1455	267	0.41772	10.1353	1	0.999598	coding	coding	0.787485	150	1079	1455
MSTRG.4737.5	1438	268	0.41772	10.1353	1	0.999617	coding	coding	0.788704	158	1090	1438
MSTRG.4738.2	1295	254	0.48761	6.22247	1	0.999969	coding	coding	0.782498	143	925	1295
MSTRG.4740.1	549	25	0.35737	5.82086	1	0.00516105	noncoding	noncoding	-0.356012	10	189	549
MSTRG.4740.2	1053	176	0.40726	5.1319	1	0.99467	coding	coding	0.714526	3	572	1053
MSTRG.4740.3	1019	201	0.38823	4.91522	1	0.998651	coding	coding	0.736791	4	645	1019
MSTRG.4740.4	3310	788	0.44381	5.09344	1	1	coding	coding	0.842062	379	2745	3310
MSTRG.4742.1	3431	368	0.35824	6.0849	1	0.999999	coding	coding	0.805862	1964	3091	3431
MSTRG.4755.1	1536	470	0.46217	6.33978	-1	0.967013	coding	coding	0.811359	108	1499	1536
MSTRG.4756.1	1787	116	0.3406	9.8808	1	0.241049	noncoding	coding	0.733683	929	1357	1787
MSTRG.4756.2	1713	112	0.3432	9.8808	1	0.221039	noncoding	coding	0.733683	890	1318	1713
MSTRG.4756.6	1465	198	0.30008	8.88348	1	0.780651	coding	coding	0.743133	164	673	1465
MSTRG.4762.1	2517	188	0.33535	9.91913	1	0.812379	coding	coding	0.715245	1723	2175	2517
MSTRG.4762.3	1671	188	0.42882	9.91913	1	0.986619	coding	coding	0.73494	428	1300	1671
MSTRG.4762.4	1025	188	0.41717	9.91913	1	0.980923	coding	coding	0.715245	223	675	1025
MSTRG.4763.1	233	13	0.35685	9.70026	1	0.00530231	noncoding	noncoding	-0.41771	68	169	233
MSTRG.4764.1	511	43	0.36823	12.1808	1	0.0212229	noncoding	noncoding	-0.295931	148	354	511
MSTRG.4767.1	375	41	0.30093	11.398	-1	0.182242	noncoding	noncoding	-0.353142	210	359	375
MSTRG.4768.1	2613	125	0.27075	11.075	1	0.123187	noncoding	coding	0.742623	175	948	2613
MSTRG.4768.2	2374	125	0.27217	11.075	1	0.124049	noncoding	coding	0.742623	175	948	2374
MSTRG.4768.3	2290	125	0.33606	11.075	1	0.243453	noncoding	coding	0.742623	163	936	2290
MSTRG.4768.4	2380	125	0.33606	11.075	1	0.243453	noncoding	coding	0.742623	181	954	2380
MSTRG.4768.5	2145	125	0.30863	11.075	1	0.172035	noncoding	coding	0.716835	87	989	2145
MSTRG.4768.6	2002	125	0.33485	11.075	1	0.239605	noncoding	coding	0.716835	94	996	2002
MSTRG.4771.1	506	52	0.43893	6.52899	-1	0.0238949	noncoding	coding	0.67397	15	398	506
MSTRG.4773.2	5532	428	0.33787	5.71722	1	1	coding	coding	0.821104	3673	4968	5532
MSTRG.4773.3	2646	688	0.45952	5.59991	1	1	coding	coding	0.851862	137	2104	2646
MSTRG.4773.4	3096	615	0.44786	5.4527	1	1	coding	coding	0.851862	565	2532	3096
MSTRG.4775.1	274	14	0.33893	12.3011	1	0.0090842	noncoding	noncoding	-0.425011	2	97	274
MSTRG.4776.1	301	39	0.38058	7.9068	1	0.0117545	noncoding	noncoding	-0.361616	96	212	301
MSTRG.4778.1	480	128	0.27969	12.0018	-1	0.0679134	noncoding	noncoding	-0.262416	2	463	480
MSTRG.4779.1	429	77	0.3925	8.06207	1	0.0973249	noncoding	noncoding	-0.32335	87	344	429
MSTRG.4784.1	2187	82	0.34658	8.7348	1	0.0758445	noncoding	noncoding	-0.374614	2088	2186	2187
MSTRG.4784.2	3319	238	0.34963	11.9438	1	0.889677	coding	coding	0.606193	2772	2909	3319
MSTRG.4785.1	322	31	0.3896	8.16132	1	0.00853166	noncoding	noncoding	-0.526851	59	106	322
MSTRG.4787.3	2137	175	0.33643	9.83368	1	0.738695	coding	coding	0.629286	1647	1979	2137
MSTRG.4788.1	431	116	0.46551	6.82086	1	0.755887	coding	noncoding	-0.274265	114	359	431
MSTRG.4790.1	496	53	0.33764	5.5235	1	0.0256546	noncoding	noncoding	-0.355322	44	292	496
MSTRG.4790.3	2393	192	0.31951	9.63837	1	0.779695	coding	coding	0.70038	30	638	2393
MSTRG.4790.4	1968	156	0.33691	8.89691	1	0.637036	coding	coding	0.690953	72	623	1968
MSTRG.4791.3	1449	286	0.43226	5.76105	1	0.999996	coding	coding	0.776467	200	1054	1449
MSTRG.4791.4	1695	286	0.40483	5.76105	1	0.999992	coding	coding	0.776467	446	1300	1695
MSTRG.4792.1	1737	90	0.28934	9.9848	1	0.0678591	noncoding	coding	0.613491	216	362	1737
MSTRG.4792.2	1490	90	0.26958	9.9848	1	0.0647493	noncoding	noncoding	-0.336282	131	277	1490
MSTRG.4792.3	1057	90	0.37308	9.9848	1	0.15209	noncoding	noncoding	-0.342718	26	118	1057
MSTRG.4796.1	353	21	0.47885	4.36908	-1	0.0193707	noncoding	noncoding	-0.348925	63	197	353
MSTRG.4797.1	872	67	0.42543	5.49982	1	0.127379	noncoding	noncoding	-0.343272	3	194	872
MSTRG.4798.1	237	19	0.36839	8.51703	1	0.00455311	noncoding	noncoding	-0.525037	72	152	237
MSTRG.4799.1	899	79	0.37774	11.7449	1	0.0880514	noncoding	noncoding	-0.293557	498	866	899
MSTRG.4805.4	2756	606	0.42099	6.24274	1	1	coding	coding	0.846113	302	2194	2756
MSTRG.4805.5	2779	606	0.45702	6.24274	1	1	coding	coding	0.846113	302	2194	2779
MSTRG.4806.1	1320	162	0.36304	11.81	1	0.56036	coding	coding	0.697327	4	906	1320
MSTRG.4806.2	444	27	0.31665	7.99982	1	0.00565109	noncoding	noncoding	-0.34336	146	283	444
MSTRG.4806.3	1291	162	0.34627	11.81	1	0.45661	noncoding	coding	0.697327	8	910	1291
MSTRG.4808.1	285	46	0.34224	5.03326	1	0.0217153	noncoding	noncoding	-0.316983	1	168	285
MSTRG.4811.1	361	59	0.4206	9.49384	-1	0.0802876	noncoding	noncoding	-0.359578	18	149	361
MSTRG.4812.1	1991	57	0.32546	11.7307	1	0.0323587	noncoding	noncoding	-0.354953	1458	1616	1991
MSTRG.4813.1	725	35	0.33925	11.723	1	0.0178261	noncoding	noncoding	-0.38312	423	521	725
MSTRG.4815.1	273	41	0.45107	5.13507	1	0.0335599	noncoding	noncoding	-0.332288	88	270	273
MSTRG.4818.1	462	33	0.4286	9.69073	1	0.021143	noncoding	noncoding	-0.43403	144	287	462
MSTRG.4818.2	1019	43	0.35573	11.699	1	0.023246	noncoding	noncoding	-0.351443	26	343	1019
MSTRG.4820.1	1247	21	0.34146	9.10138	1	0.0058903	noncoding	coding	0.558847	191	508	1247
MSTRG.4822.1	278	19	0.45921	11.539	1	0.0256267	noncoding	noncoding	-0.307275	4	147	278
MSTRG.4823.1	1132	129	0.30769	11.7504	1	0.148656	noncoding	noncoding	-0.379105	452	565	1132
MSTRG.4824.2	605	100	0.38777	4.50446	1	0.599044	coding	coding	0.646502	336	602	605
MSTRG.4825.1	267	47	0.40665	6.99811	-1	0.0268264	noncoding	noncoding	-0.39691	221	265	267
MSTRG.4827.1	2324	92	0.32017	8.84369	1	0.0867871	noncoding	noncoding	-0.343273	803	937	2324
MSTRG.4827.2	1194	92	0.38104	8.84369	1	0.173384	noncoding	noncoding	-0.337192	798	929	1194
MSTRG.4830.2	1887	440	0.47821	5.92157	1	1	coding	coding	0.82428	95	1621	1887
MSTRG.4835.1	1263	193	0.30466	12.0031	1	0.357727	noncoding	coding	0.663553	207	881	1263
MSTRG.4835.2	797	169	0.33232	11.9721	1	0.389662	noncoding	noncoding	-0.334161	207	539	797
MSTRG.4836.1	1434	79	0.33387	8.66193	1	0.05906	noncoding	coding	0.632905	789	1196	1434
MSTRG.4838.1	382	80	0.34079	8.97101	-1	0.123889	noncoding	noncoding	-0.344807	202	354	382
MSTRG.4844.2	6636	2046	0.46398	5.03033	1	1	coding	coding	0.911522	257	6406	6636
MSTRG.4844.3	6844	2044	0.46398	5.03033	1	1	coding	coding	0.91147	446	6589	6844
MSTRG.4844.4	6891	2046	0.46398	5.03033	1	1	coding	coding	0.911522	481	6630	6891
MSTRG.4847.2	1841	105	0.41664	5.16425	1	0.663281	coding	coding	0.714357	405	722	1841
MSTRG.4847.3	1792	105	0.38987	5.16425	1	0.572511	coding	coding	0.714357	425	742	1792
MSTRG.4849.1	658	44	0.43132	6.21515	1	0.0252877	noncoding	noncoding	-0.360337	574	657	658
MSTRG.4849.2	397	58	0.44689	12.0003	-1	0.181783	noncoding	noncoding	-0.276952	110	382	397
MSTRG.4849.3	830	67	0.357	6.08173	1	0.0515789	noncoding	coding	0.697023	143	382	830
MSTRG.4850.1	622	104	0.37951	11.7592	-1	0.185529	noncoding	coding	0.680526	453	617	622
MSTRG.4852.1	2237	142	0.35049	9.59247	1	0.533619	coding	coding	0.713404	1843	2235	2237
MSTRG.4853.1	464	24	0.436	12.0085	1	0.0199179	noncoding	noncoding	-0.331868	362	460	464
MSTRG.4860.2	2733	786	0.44643	6.89996	1	1	coding	coding	0.85201	2	2404	2733
MSTRG.4861.1	332	30	0.4335	4.42572	1	0.0237028	noncoding	noncoding	-0.428351	60	134	332
MSTRG.4862.1	1032	234	0.37899	10.1241	1	0.991197	coding	coding	0.760237	94	738	1032
MSTRG.4863.1	1507	75	0.35901	11.5761	1	0.0674995	noncoding	noncoding	-0.293099	822	1076	1507
MSTRG.4865.2	1552	69	0.30981	8.99139	1	0.0353485	noncoding	noncoding	-0.356112	136	330	1552
MSTRG.4867.1	367	58	0.39014	8.57135	1	0.0381805	noncoding	noncoding	-0.368758	97	237	367
MSTRG.4870.3	2346	83	0.32797	7.74738	1	0.0661103	noncoding	coding	0.742137	6	719	2346
MSTRG.4870.4	1200	83	0.33181	7.74738	1	0.0682583	noncoding	coding	0.743083	165	713	1200
MSTRG.4870.5	1330	83	0.37591	7.74738	1	0.107913	noncoding	coding	0.729807	165	644	1330
MSTRG.4870.6	1341	83	0.37591	7.74738	1	0.107913	noncoding	coding	0.721617	78	440	1341
MSTRG.4870.7	1748	83	0.32663	7.74738	1	0.0654048	noncoding	coding	0.721617	113	475	1748
MSTRG.4870.8	1621	83	0.37854	7.74738	1	0.111255	noncoding	coding	0.741445	14	715	1621
MSTRG.4873.1	286	18	0.37471	9.34967	1	0.00595319	noncoding	noncoding	-0.301099	1	252	286
MSTRG.4891.1	432	68	0.44598	9.84308	1	0.161538	noncoding	noncoding	-0.359754	273	431	432
MSTRG.4893.1	2238	110	0.35784	11.5654	1	0.18949	noncoding	coding	0.693088	4	507	2238
MSTRG.4894.1	242	32	0.3597	8.23016	1	0.00776437	noncoding	noncoding	-0.351275	5	97	242
MSTRG.4895.1	255	0	0.46052	0	-1	0.0766109	noncoding	noncoding	-0.318724	37	237	255
MSTRG.4895.2	399	17	0.42373	5.58771	-1	0.0121328	noncoding	noncoding	-0.305922	163	360	399
MSTRG.4895.3	493	0	0.38479	0	-1	1.48365e-05	noncoding	coding	0.658997	247	444	493
MSTRG.4895.4	569	40	0.44914	8.88531	1	0.0303099	noncoding	coding	0.658997	323	520	569
MSTRG.4895.5	1596	45	0.33617	8.47479	1	0.013755	noncoding	coding	0.663136	455	946	1596
MSTRG.4896.3	3278	110	0.33835	9.40973	1	0.198865	noncoding	coding	0.773251	95	829	3278
MSTRG.4899.1	1515	160	0.3132	9.2597	1	0.519679	coding	coding	0.733149	1	939	1515
MSTRG.4899.4	3137	670	0.40613	8.14105	1	1	coding	coding	0.814404	156	2561	3137
MSTRG.4906.2	2234	435	0.39771	9.53571	1	1	coding	coding	0.82574	44	1711	2234
MSTRG.4906.3	2420	435	0.39441	9.53571	1	1	coding	coding	0.820358	153	1874	2420
MSTRG.4906.4	2243	435	0.42587	9.53571	1	1	coding	coding	0.821124	342	1697	2243
MSTRG.4908.4	3404	671	0.44532	9.2016	1	1	coding	coding	0.845075	276	3071	3404
MSTRG.4908.5	3844	934	0.38566	9.1568	1	1	coding	coding	0.847838	722	3511	3844
MSTRG.4911.1	630	43	0.43568	6.22748	1	0.0243501	noncoding	noncoding	-0.38231	226	369	630
MSTRG.4912.1	1856	130	0.30956	9.72809	1	0.241224	noncoding	coding	0.66966	529	1188	1856
MSTRG.4913.1	618	34	0.37159	8.40302	1	0.00945097	noncoding	noncoding	-0.379047	327	392	618
MSTRG.4915.1	1960	168	0.30841	10.481	1	0.458238	noncoding	coding	0.711025	1287	1811	1960
MSTRG.4915.2	1219	213	0.40809	9.85175	1	0.992883	coding	coding	0.746582	312	1055	1219
MSTRG.4916.5	1242	324	0.48012	7.60187	1	0.999999	coding	coding	0.78582	1	1083	1242
MSTRG.4923.1	697	68	0.41992	9.14911	1	0.0980179	noncoding	noncoding	-0.383977	141	236	697
MSTRG.4925.2	4473	130	0.2785	11.7787	1	0.116114	noncoding	coding	0.699733	135	572	4473
MSTRG.4925.3	1570	130	0.30121	11.7787	1	0.139638	noncoding	coding	0.699733	132	569	1570
MSTRG.4927.3	3272	674	0.38748	7.1839	1	1	coding	coding	0.808944	270	2783	3272
MSTRG.4927.4	3315	751	0.38748	7.17804	1	1	coding	coding	0.813842	276	2771	3315
MSTRG.4927.6	3434	674	0.39412	7.1839	1	1	coding	coding	0.818965	41	2842	3434
MSTRG.4934.2	2361	553	0.43091	7.03619	1	1	coding	coding	0.811689	282	1802	2361
MSTRG.4935.1	1535	134	0.32885	11.0307	1	0.275815	noncoding	coding	0.731274	299	673	1535
MSTRG.4935.2	1348	146	0.30736	9.92291	1	0.332687	noncoding	coding	0.753674	521	994	1348
MSTRG.4936.1	2720	167	0.37357	9.66498	1	0.855158	coding	coding	0.717401	105	593	2720
MSTRG.4939.1	356	84	0.44156	11.9366	-1	0.203974	noncoding	noncoding	-0.343485	83	355	356
MSTRG.4940.4	1779	139	0.3174	9.64679	1	0.335986	noncoding	coding	0.730802	200	634	1779
MSTRG.4940.5	1114	145	0.33574	9.60736	1	0.482143	noncoding	coding	0.737686	200	652	1114
MSTRG.4940.6	1233	129	0.34899	10.185	1	0.368191	noncoding	coding	0.718694	230	703	1233
MSTRG.4940.7	1409	145	0.3254	9.60736	1	0.426808	noncoding	coding	0.734938	230	673	1409
MSTRG.4941.1	1831	91	0.32401	9.03229	1	0.0872312	noncoding	coding	0.709125	304	633	1831
MSTRG.4942.2	1579	271	0.41083	5.3609	1	0.999988	coding	coding	0.770642	415	1266	1579
MSTRG.4942.3	1587	271	0.36487	5.3609	1	0.999945	coding	coding	0.770642	452	1303	1587
MSTRG.4942.7	1285	208	0.48208	7.82367	1	0.999149	coding	coding	0.731944	492	1208	1285
MSTRG.4946.1	326	95	0.41451	9.00641	-1	0.0920201	noncoding	noncoding	-0.341009	18	317	326
MSTRG.4946.2	281	82	0.43339	5.03778	-1	0.0387676	noncoding	noncoding	-0.340503	3	254	281
MSTRG.4946.8	3930	233	0.3496	8.48956	1	0.989653	coding	coding	0.75538	787	1845	3930
MSTRG.4948.1	2889	82	0.30828	8.63715	1	0.0545861	noncoding	coding	0.601155	2292	2429	2889
MSTRG.4949.1	3688	147	0.33146	11.4606	1	0.327858	noncoding	coding	0.673993	108	593	3688
MSTRG.4949.2	2029	147	0.2785	11.4606	1	0.168098	noncoding	coding	0.689121	1283	1696	2029
MSTRG.4949.3	2422	167	0.35581	10.6053	1	0.722696	coding	coding	0.677644	1697	2089	2422
MSTRG.4950.1	399	50	0.30691	9.03302	1	0.0178545	noncoding	noncoding	-0.366691	33	251	399
MSTRG.4951.1	2981	68	0.28982	8.34235	1	0.0308756	noncoding	noncoding	-0.357664	447	548	2981
MSTRG.4951.2	1684	68	0.28338	8.34235	1	0.0311288	noncoding	noncoding	-0.355748	808	930	1684
MSTRG.4951.3	1754	68	0.28338	8.34235	1	0.0311288	noncoding	noncoding	-0.338401	1239	1673	1754
MSTRG.4953.1	682	28	0.35445	8.80231	1	0.00737548	noncoding	noncoding	-0.281425	74	298	682
MSTRG.4954.1	3253	118	0.2792	8.61542	1	0.146437	noncoding	coding	0.665172	178	711	3253
MSTRG.4959.1	2492	309	0.37111	4.60431	1	0.999998	coding	coding	0.807277	804	1640	2492
MSTRG.4960.1	326	85	0.4516	12.0818	1	0.29905	noncoding	noncoding	-0.314654	75	308	326
MSTRG.4961.1	342	35	0.37267	10.6974	-1	0.146001	noncoding	noncoding	-0.342364	80	274	342
MSTRG.4962.1	253	46	0.35037	11.7785	-1	0.183474	noncoding	noncoding	-0.292407	1	252	253
MSTRG.4965.1	2863	897	0.44704	4.19073	-1	0.999997	coding	coding	0.881999	193	2862	2863
MSTRG.4965.2	2125	525	0.47114	5.29974	-1	0.994225	coding	coding	0.833243	5	2110	2125
MSTRG.4965.3	16057	5124	0.4828	5.21112	1	1	coding	coding	0.929914	177	15665	16057
MSTRG.4967.1	773	66	0.33045	11.6093	1	0.0425502	noncoding	coding	0.734652	41	772	773
MSTRG.4968.1	355	22	0.40702	4.25201	1	0.0128298	noncoding	noncoding	-0.377516	92	355	355
MSTRG.4969.1	434	38	0.27561	5.36261	-1	0.0829981	noncoding	noncoding	-0.333239	258	392	434
MSTRG.4969.3	1162	336	0.45301	8.54913	1	0.999999	coding	coding	0.807821	11	1012	1162
MSTRG.4973.1	309	33	0.4639	6.53021	1	0.0137084	noncoding	noncoding	-0.366219	238	309	309
MSTRG.4974.4	5024	1496	0.50343	5.56879	1	1	coding	coding	0.891176	263	4753	5024
MSTRG.4978.1	855	104	0.36882	12.0594	1	0.147619	noncoding	coding	0.672609	280	843	855
MSTRG.4979.2	2393	235	0.3175	11.0795	1	0.841863	coding	coding	0.780633	1118	2101	2393
MSTRG.4982.1	306	18	0.37416	6.48737	1	0.003298	noncoding	noncoding	-0.38263	185	253	306
MSTRG.4985.1	504	44	0.31042	5.94904	-1	0.0557439	noncoding	noncoding	-0.393928	64	162	504
MSTRG.4986.1	276	31	0.25986	9.84613	1	0.0175492	noncoding	noncoding	-0.513367	32	67	276
MSTRG.4987.1	1139	69	0.3777	5.47247	1	0.0892139	noncoding	noncoding	-0.288252	763	1080	1139
MSTRG.4989.1	483	90	0.42326	9.06415	-1	0.0882277	noncoding	noncoding	-0.421856	30	98	483
MSTRG.4990.1	427	42	0.37265	6.04401	1	0.0143765	noncoding	noncoding	-0.399886	81	164	427
MSTRG.4998.3	1476	325	0.47926	7.03693	1	1	coding	coding	0.796252	94	1107	1476
MSTRG.5001.2	2453	76	0.36253	11.9128	1	0.0642947	noncoding	coding	0.68353	2105	2452	2453
MSTRG.5002.1	837	91	0.40021	6.3537	1	0.260558	noncoding	coding	0.692433	138	458	837
MSTRG.5002.2	1030	160	0.33333	8.76093	1	0.66359	coding	coding	0.742639	108	632	1030
MSTRG.5003.1	200	54	0.42019	8.85846	-1	0.0571429	noncoding	noncoding	-0.40309	2	85	200
MSTRG.5004.1	242	33	0.32326	9.23822	1	0.010059	noncoding	noncoding	-0.424667	12	56	242
MSTRG.5006.1	690	65	0.39375	4.86102	1	0.115144	noncoding	coding	0.682633	324	542	690
MSTRG.5006.2	792	65	0.38259	4.86102	1	0.10147	noncoding	coding	0.718743	294	644	792
MSTRG.5008.1	253	59	0.40074	7.90021	1	0.0413915	noncoding	noncoding	-0.302989	6	101	253
MSTRG.5010.2	3180	578	0.40847	5.58221	1	1	coding	coding	0.819987	159	1853	3180
MSTRG.5012.1	696	178	0.36148	9.11517	-1	0.179434	noncoding	coding	0.750087	163	696	696
MSTRG.5013.1	670	54	0.37914	9.492	1	0.0339158	noncoding	noncoding	-0.324015	172	294	670
MSTRG.5016.2	1284	294	0.49201	6.84406	1	0.999997	coding	coding	0.805273	1	984	1284
MSTRG.5016.3	1284	294	0.49524	6.84406	1	0.999997	coding	coding	0.8016	115	984	1284
MSTRG.5020.1	3694	106	0.30824	9.82257	1	0.122195	noncoding	coding	0.675001	266	508	3694
MSTRG.5020.2	4004	84	0.29187	10.1413	-1	0.168622	noncoding	coding	0.694632	600	989	4004
MSTRG.5024.2	1567	398	0.4533	5.21136	1	1	coding	coding	0.816833	115	1323	1567
MSTRG.5024.3	1601	429	0.44731	5.27838	1	1	coding	coding	0.819699	29	1351	1601
MSTRG.5024.4	1887	398	0.42138	5.21136	1	1	coding
MSTRG.5026.2	1772	143	0.4889	9.75165	1	0.970318	coding	coding	0.816493	12	1277	1772
MSTRG.5027.1	2909	242	0.39741	7.55927	1	0.999326	coding	coding	0.767596	353	1051	2909
MSTRG.5027.3	2673	261	0.41053	5.185	1	0.99998	coding	coding	0.812337	489	2129	2673
MSTRG.5029.1	315	40	0.44315	5.97577	-1	0.018674	noncoding	noncoding	-0.440559	281	313	315
MSTRG.5029.2	1634	102	0.34303	9.59222	1	0.160843	noncoding	coding	0.639632	1374	1547	1634
MSTRG.5029.3	1747	102	0.28174	9.59222	1	0.0888783	noncoding	coding	0.639632	1452	1625	1747
MSTRG.5030.1	960	68	0.34499	10.5684	1	0.0521294	noncoding	noncoding	-0.309002	267	593	960
MSTRG.5036.1	1746	471	0.43408	9.07037	1	1	coding	coding	0.809776	3	1418	1746
MSTRG.5038.1	2326	414	0.43464	8.60968	1	1	coding	coding	0.803089	1	1428	2326
MSTRG.5038.3	2978	549	0.43791	5.67609	1	1	coding	coding	0.831348	22	2115	2978
MSTRG.5039.1	3966	91	0.28788	6.77106	1	0.0935873	noncoding	noncoding	-0.326673	2877	3083	3966
MSTRG.5040.1	440	66	0.29692	7.04633	1	0.0308992	noncoding	noncoding	-0.46442	120	194	440
MSTRG.5041.1	554	76	0.33405	9.21759	1	0.0552948	noncoding	noncoding	-0.442841	7	66	554
MSTRG.5042.1	316	11	0.35516	5.27496	1	0.00263711	noncoding	noncoding	-0.550214	12	35	316
MSTRG.5043.1	355	81	0.33193	8.55756	-1	0.119298	noncoding	noncoding	-0.371615	5	118	355
MSTRG.5044.1	916	113	0.30749	7.70587	1	0.181774	noncoding	noncoding	-0.326364	512	718	916
MSTRG.5045.1	239	28	0.316	9.69391	1	0.00985999	noncoding	noncoding	-0.48526	172	234	239
MSTRG.5046.1	1062	63	0.35704	8.80597	1	0.0369639	noncoding	noncoding	-0.386806	659	721	1062
MSTRG.5046.2	1166	66	0.33114	11.4214	1	0.0439106	noncoding	coding	0.634599	641	850	1166
MSTRG.5046.4	1495	66	0.33111	11.4214	1	0.0439044	noncoding	noncoding	-0.32188	672	881	1495
MSTRG.5046.5	1369	66	0.37768	11.4214	1	0.0614793	noncoding	noncoding	-0.32188	740	949	1369
MSTRG.5046.6	1605	66	0.34595	11.4214	1	0.0476444	noncoding	noncoding	-0.32188	800	1009	1605
MSTRG.5046.7	1145	66	0.3804	11.4214	1	0.0631634	noncoding	noncoding	-0.32188	681	890	1145
MSTRG.5046.8	1527	66	0.33204	11.4214	1	0.0440971	noncoding	noncoding	-0.32188	681	890	1527
MSTRG.5048.2	1199	155	0.37574	9.74408	1	0.780065	coding	coding	0.742582	96	692	1199
MSTRG.5052.1	638	74	0.36925	9.09869	1	0.0706572	noncoding	noncoding	-0.361053	518	637	638
MSTRG.5053.1	1936	68	0.3169	9.79584	1	0.0397534	noncoding	coding	0.630646	562	852	1936
MSTRG.5059.1	4828	130	0.30191	4.466	1	0.758871	coding	noncoding	-0.31907	1385	1579	4828
MSTRG.5059.2	4680	130	0.2985	4.466	1	0.75778	coding	coding	0.638818	1247	1441	4680
MSTRG.5060.1	2170	110	0.33727	7.7077	1	0.220949	noncoding	coding	0.726901	1633	1980	2170
MSTRG.5063.1	418	46	0.45553	4.86102	1	0.0535267	noncoding	coding	0.637416	115	414	418
MSTRG.5065.1	214	17	0.40617	4.5351	-1	0.0110673	noncoding	noncoding	-0.433971	159	197	214
MSTRG.5067.1	714	61	0.44502	10.6119	1	0.13078	noncoding	coding	0.666351	512	697	714
MSTRG.5073.1	1304	92	0.40124	11.6993	1	0.18814	noncoding	coding	0.690742	193	507	1304
MSTRG.5074.1	665	93	0.45684	7.534	1	0.389007	noncoding	coding	0.597464	386	487	665
MSTRG.5076.1	665	126	0.39703	5.14264	-1	0.0657477	noncoding	coding	0.692659	293	661	665
MSTRG.5077.1	269	46	0.3612	12.4772	-1	0.169953	noncoding	noncoding	-0.31214	44	268	269
MSTRG.5078.1	650	70	0.28145	11.2386	1	0.0453997	noncoding	coding	0.729398	71	607	650
MSTRG.5080.1	594	68	0.37653	8.07367	1	0.0520242	noncoding	noncoding	-0.318496	118	345	594
MSTRG.5081.1	1323	189	0.38848	9.23309	1	0.966273	coding	coding	0.708669	289	669	1323
MSTRG.5081.2	3669	153	0.32163	9.4704	1	0.488362	noncoding	coding	0.74548	2615	3418	3669
MSTRG.5088.1	340	53	0.32846	8.50385	1	0.0189807	noncoding	noncoding	-0.376304	83	211	340
MSTRG.5090.1	224	34	0.38974	9.03668	1	0.0125972	noncoding	noncoding	-0.416557	19	192	224
MSTRG.5098.2	3030	455	0.45736	5.99115	1	1	coding	coding	0.853446	127	1542	3030
MSTRG.5098.3	2311	455	0.45782	5.99115	1	1	coding	coding	0.853446	127	1542	2311
MSTRG.5103.3	3221	727	0.46321	6.6778	1	1	coding	coding	0.85382	757	2937	3221
MSTRG.5103.4	2893	727	0.47467	6.6778	1	1	coding	coding	0.85382	352	2532	2893
MSTRG.5104.1	1716	52	0.38748	4.99677	1	0.0459047	noncoding	coding	0.684817	10	414	1716
MSTRG.5104.2	1888	47	0.33467	7.88605	1	0.0136384	noncoding	coding	0.696238	2	418	1888
MSTRG.5104.3	1733	75	0.34063	10.0201	1	0.0616135	noncoding	coding	0.6977	284	703	1733
MSTRG.5104.4	1722	75	0.35396	10.0201	1	0.0697069	noncoding	coding	0.65367	792	992	1722
MSTRG.5107.1	369	19	0.36687	3.79938	1	0.00952837	noncoding	noncoding	-0.545129	270	284	369
MSTRG.5108.1	578	43	0.45627	6.69818	1	0.0253412	noncoding	coding	0.701703	34	411	578
MSTRG.5108.2	896	24	0.40758	9.52264	1	0.0101994	noncoding	coding	0.707006	80	511	896
MSTRG.5114.1	3429	110	0.28224	8.68414	1	0.117249	noncoding	coding	0.671688	156	707	3429
MSTRG.5115.5	2355	313	0.32076	5.815	1	0.999949	coding	coding	0.777623	134	1096	2355
MSTRG.5115.6	2415	313	0.44008	5.815	1	0.999999	coding	coding	0.777623	133	1095	2415
MSTRG.5115.7	2418	406	0.39209	6.06915	1	1	coding	coding	0.792796	133	1329	2418
MSTRG.5115.8	2481	626	0.41751	6.58441	1	1	coding	coding	0.827737	136	2010	2481
MSTRG.5115.9	2344	404	0.40397	6.06915	1	1	coding	coding	0.790949	99	1289	2344
MSTRG.5116.1	2239	154	0.33172	11.5729	1	0.356363	noncoding	coding	0.652874	34	567	2239
MSTRG.5116.3	1874	142	0.33699	11.866	1	0.268706	noncoding	coding	0.66075	10	615	1874
MSTRG.5116.4	1869	142	0.28767	11.866	1	0.144416	noncoding	coding	0.66075	6	611	1869
MSTRG.5116.5	1887	154	0.29728	9.8476	1	0.349343	noncoding	coding	0.653841	14	601	1887
MSTRG.5116.6	1745	154	0.35426	11.5729	1	0.484217	noncoding	coding	0.652874	27	560	1745
MSTRG.5116.7	1754	154	0.32556	11.5729	1	0.329986	noncoding	coding	0.652874	57	590	1754
MSTRG.5116.8	1951	154	0.33424	9.8476	1	0.545587	coding	coding	0.655224	23	631	1951
MSTRG.5116.9	1845	142	0.35749	11.866	1	0.354328	noncoding	coding	0.662037	23	649	1845
MSTRG.5120.1	226	59	0.44668	7.82697	-1	0.0365026	noncoding	coding	0.704678	9	212	226
MSTRG.5126.1	468	33	0.30849	9.64825	1	0.011729	noncoding	noncoding	-0.27977	111	452	468
MSTRG.5129.1	366	82	0.43401	4.30865	1	0.486134	noncoding	coding	0.725549	2	355	366
MSTRG.5130.1	786	60	0.36031	9.21222	1	0.0356688	noncoding	noncoding	-0.325788	531	623	786
MSTRG.5131.1	410	3	0.40585	5.27496	1	1.29333e-05	noncoding	noncoding	-0.349041	142	330	410
MSTRG.5132.1	389	43	0.46256	9.84613	1	0.0617613	noncoding	noncoding	-0.431006	10	69	389
MSTRG.5133.1	674	75	0.45119	7.01483	1	0.163439	noncoding	noncoding	-0.343257	353	577	674
MSTRG.5133.2	679	75	0.39004	7.01483	1	0.0901998	noncoding	noncoding	-0.326578	344	538	679
MSTRG.5134.2	885	246	0.39888	6.58038	1	0.999746	coding	coding	0.751654	83	775	885
MSTRG.5134.3	769	155	0.36027	6.03778	1	0.902815	coding	coding	0.670011	83	502	769
MSTRG.5135.2	1613	106	0.38873	10.9924	1	0.295114	noncoding	coding	0.685343	772	1236	1613
MSTRG.5137.2	5226	1422	0.43734	5.23395	1	1	coding	coding	0.891249	450	4745	5226
MSTRG.5138.1	236	49	0.29317	8.01825	1	0.0149704	noncoding	noncoding	-0.694503	105	119	236
MSTRG.5141.1	3121	666	0.40258	8.54413	1	1	coding	coding	0.827687	935	2947	3121
MSTRG.5141.2	2280	666	0.38909	8.54413	1	1	coding	coding	0.830545	22	2106	2280
MSTRG.5143.1	1555	281	0.41884	5.73663	1	0.999992	coding	coding	0.791887	50	1150	1555
MSTRG.5145.2	2174	213	0.44388	8.77448	1	0.998411	coding	coding	0.799485	108	770	2174
MSTRG.5146.1	548	44	0.33249	9.97675	1	0.0190399	noncoding	noncoding	-0.402413	183	284	548
MSTRG.5147.5	1524	149	0.37343	8.47247	1	0.768727	coding	coding	0.696212	1175	1468	1524
MSTRG.5147.6	1687	149	0.35492	8.47247	1	0.68518	coding	coding	0.696212	1315	1608	1687
MSTRG.5148.1	1167	60	0.36234	9.59003	1	0.0389174	noncoding	noncoding	-0.338175	27	116	1167
MSTRG.5148.2	3740	153	0.30557	12.0336	1	0.19482	noncoding	coding	0.686232	153	770	3740
MSTRG.5148.3	1759	125	0.33114	11.2303	1	0.2189	noncoding	coding	0.668556	19	471	1759
MSTRG.5148.4	1542	66	0.35371	9.10236	1	0.0429197	noncoding	noncoding	-0.334844	750	854	1542
MSTRG.5150.2	2620	542	0.41838	4.91644	1	1	coding	coding	0.830894	116	1759	2620
MSTRG.5151.2	2723	601	0.42838	7.87445	1	1	coding	coding	0.839793	119	2095	2723
MSTRG.5152.1	1351	56	0.34847	11.0688	1	0.0360731	noncoding	noncoding	-0.318222	659	841	1351
MSTRG.5152.2	5962	168	0.32346	11.7663	1	0.372451	noncoding	coding	0.703293	5143	5634	5962
MSTRG.5152.3	5832	168	0.29476	11.7663	1	0.247201	noncoding	coding	0.725949	2150	2743	5832
MSTRG.5152.4	3971	157	0.35065	4.95428	1	0.947097	coding	coding	0.725949	1666	2259	3971
MSTRG.5152.5	4392	168	0.34457	11.7663	1	0.5	coding	coding	0.703293	3573	4064	4392
MSTRG.5152.6	3969	120	0.30906	11.907	1	0.117849	noncoding	coding	0.725949	2052	2645	3969
MSTRG.5152.7	3954	157	0.30906	4.95428	1	0.902511	coding	coding	0.742115	2058	2756	3954
MSTRG.5152.8	4113	168	0.30906	11.7663	1	0.303387	noncoding	coding	0.742115	2150	2848	4113
MSTRG.5153.1	585	50	0.3646	10.6939	1	0.0315089	noncoding	coding	0.654753	40	414	585
MSTRG.5153.2	490	41	0.33161	10.6058	1	0.0197777	noncoding	noncoding	-0.35652	193	381	490
MSTRG.5154.3	3842	814	0.45725	5.41827	1	1	coding	coding	0.852127	625	3267	3842
MSTRG.5154.4	4193	814	0.42826	5.41827	1	1	coding	coding	0.852127	962	3604	4193
MSTRG.5155.3	2119	617	0.42566	6.27277	1	1	coding	coding	0.835531	270	2021	2119
MSTRG.5155.4	2625	617	0.39732	6.27277	1	1	coding	coding	0.835531	774	2525	2625
MSTRG.5155.5	3011	617	0.37471	6.27277	1	1	coding	coding	0.835531	792	2543	3011
MSTRG.5156.1	1375	57	0.41216	9.98932	-1	0.101707	noncoding	coding	0.785587	766	1374	1375
MSTRG.5157.1	1375	58	0.39684	5.95905	1	0.0476543	noncoding	coding	0.624826	173	508	1375
MSTRG.5161.1	2107	120	0.32244	9.99725	1	0.212235	noncoding	coding	0.694477	1570	1971	2107
MSTRG.5166.1	277	43	0.40109	9.14972	1	0.0224973	noncoding	noncoding	-0.588153	92	115	277
MSTRG.5168.1	871	64	0.38891	11.3434	1	0.0650433	noncoding	noncoding	-0.341248	73	279	871
MSTRG.5171.1	2641	799	0.44533	9.20734	-1	0.996761	coding	coding	0.827863	48	2615	2641
MSTRG.5172.1	266	32	0.3256	5.96564	1	0.00711784	noncoding	noncoding	-0.407214	61	138	266
MSTRG.5172.2	925	129	0.37724	8.69403	1	0.558822	coding	noncoding	-0.361471	543	704	925
MSTRG.5172.3	930	146	0.39514	8.62592	1	0.819001	coding	coding	0.597922	451	636	930
MSTRG.5172.4	1423	133	0.37294	11.9222	1	0.354615	noncoding	coding	0.691919	1014	1286	1423
MSTRG.5173.1	402	17	0.39168	7.93353	1	0.00381977	noncoding	noncoding	-0.374813	128	217	402
MSTRG.5174.2	1875	172	0.34164	11.3079	1	0.592483	coding	coding	0.698622	8	589	1875
MSTRG.5175.1	231	73	0.43725	9.0993	-1	0.0737286	noncoding	noncoding	-0.402858	33	107	231
MSTRG.5176.1	541	62	0.33654	6.62054	1	0.029906	noncoding	noncoding	-0.404046	320	490	541
MSTRG.5177.1	1321	310	0.44471	5.59039	1	0.999999	coding	coding	0.823571	3	947	1321
MSTRG.5177.2	1438	322	0.45062	5.59039	1	1	coding	coding	0.824596	110	1075	1438
MSTRG.5179.1	229	19	0.33223	8.34332	1	0.00420025	noncoding	noncoding	-0.501867	54	101	229
MSTRG.5181.1	665	45	0.38319	7.81586	1	0.0163437	noncoding	noncoding	-0.331254	355	471	665
MSTRG.5181.3	1311	83	0.36341	11.3266	1	0.0966057	noncoding
MSTRG.5182.1	437	83	0.32042	8.41339	1	0.0613369	noncoding	noncoding	-0.321413	156	320	437
MSTRG.5182.2	2416	64	0.27674	7.97894	1	0.0278777	noncoding	noncoding	-0.317676	988	1275	2416
MSTRG.5182.3	529	72	0.43027	4.57367	1	0.274568	noncoding	coding	0.697015	157	423	529
MSTRG.5182.4	945	70	0.37799	4.97772	1	0.120196	noncoding	noncoding	-0.298421	618	839	945
MSTRG.5183.1	701	28	0.45775	5.74847	1	0.0111321	noncoding	coding	0.661001	85	291	701
MSTRG.5184.1	650	28	0.43645	7.83405	1	0.00970982	noncoding	coding	0.661869	144	365	650
MSTRG.5185.1	1891	60	0.30544	11.6426	1	0.0349143	noncoding	coding	0.693277	395	925	1891
MSTRG.5185.2	1911	66	0.29728	10.0074	1	0.0359813	noncoding	coding	0.693277	279	809	1911
MSTRG.5190.1	2031	53	0.30805	5.44965	1	0.0265882	noncoding	coding	0.65958	360	671	2031
MSTRG.5191.1	749	39	0.43256	9.61298	1	0.0295991	noncoding	coding	0.71112	413	673	749
MSTRG.5191.2	4416	144	0.31716	10.6735	1	0.317606	noncoding	coding	0.698012	4083	4340	4416
MSTRG.5191.3	789	39	0.41823	9.61298	1	0.0249259	noncoding	coding	0.678271	519	713	789
MSTRG.5191.5	603	70	0.36118	6.81	1	0.0527585	noncoding	coding	0.657897	3	440	603
MSTRG.5191.6	768	70	0.42113	6.81	1	0.0985776	noncoding	coding	0.678271	457	651	768
MSTRG.5191.7	2247	82	0.42113	12.44	1	0.124432	noncoding	coding	0.680966	1888	2130	2247
MSTRG.5191.8	5634	144	0.27755	10.6735	1	0.194874	noncoding	coding	0.682452	979	1620	5634
MSTRG.5196.1	337	38	0.2467	8.00031	1	0.0182385	noncoding	coding	0.683745	104	337	337
MSTRG.5197.1	3061	83	0.27502	8.97516	1	0.0513315	noncoding	coding	0.672048	2728	3048	3061
MSTRG.5197.2	2307	83	0.32881	8.97516	1	0.0675465	noncoding	coding	0.672048	1897	2217	2307
MSTRG.5197.3	2299	83	0.32881	8.97516	1	0.0675465	noncoding	coding	0.673926	1839	2273	2299
MSTRG.5198.1	1228	125	0.3605	10.3764	1	0.376535	noncoding	coding	0.651479	128	415	1228
MSTRG.5198.2	499	87	0.34969	8.8808	1	0.0971642	noncoding	coding	0.728803	20	499	499
MSTRG.5198.4	1267	201	0.40231	8.81	1	0.989623	coding	coding	0.723125	1	600	1267
MSTRG.5199.1	837	43	0.35292	4.29962	1	0.0282715	noncoding	noncoding	-0.458141	451	546	837
MSTRG.5200.1	379	23	0.31087	3.99884	1	0.0109298	noncoding	noncoding	-0.407799	210	272	379
MSTRG.5200.2	922	75	0.37233	9.48505	1	0.0798786	noncoding	noncoding	-0.328649	217	417	922
MSTRG.5200.4	4167	795	0.42135	7.86334	1	1	coding	coding	0.843839	53	2533	4167
MSTRG.5200.5	4322	795	0.3817	7.86334	1	1	coding	coding	0.842873	30	2462	4322
MSTRG.5202.1	3116	84	0.28805	9.71906	1	0.0564221	noncoding	coding	0.675683	8	247	3116
MSTRG.5202.2	2728	140	0.30475	5.40582	1	0.714358	coding	coding	0.699139	3	482	2728
MSTRG.5202.4	1542	84	0.39455	9.71906	1	0.155624	noncoding	coding	0.675683	8	247	1542
[truncated: 253,360+ more rows]
