# Supplementary material for: Genomic sequencing of Thinopyrum elongatum chromosome arm 7EL, carrying fusarium head blight resistance, and characterization of its impact on the transcriptome of the introgressed line CS-7EL
Source: BMC Genomics. 2022 Mar 23;23:228. doi: 10.1186/s12864-022-08433-8 (PMC8944066; doi:10.1186/s12864-022-08433-8)
Supplement: Supplementary file 8 — Additional file 8. [file 12864_2022_8433_MOESM8_ESM.xlsx]

## Sheet: lg2>2, p<0.001,min>10
Additional file 8. Wheat transcripts differentially expressed (DE) in rachis tissues between CS and CS-7EL, 4d after water (mock) treatment. Log2FoldChange (FC) was calculated as log2 of average ratio of CS-7EL/CS.
Transcripts were considered DE when log2FC>|2|, padj<0.001 and normalized counts >10 for all samples of at least one line.
Wheat transcript	Differential gene expression analysis						Normalized count values					Best match to T. aestivum pseudomolecules			Putative lncRNAs		Best match to UniProtKB/Swiss-Prot db			Best match to A. thaliana (TAIR) db			Best match to Reference proteins			Go terms
gene_id	baseMean	log2FoldChange	lfcSE	stat	pvalue	padj	CS-H2O-R1	7EL-H2O-R1	7EL-H2O-R2	CS-H2O-R3	7EL-H2O-R3	seq_id	start	end	CPC2_label	CNIT_label	uniprot_hit_id	uniprot_evalue	uniprot_desc	tair_hit_id	tair_evalue	tair_desc	refseq_hit_id	refseq_evalue	refseq_desc	go_id_arab	go_id_rice	go_id_wheat	go_id_merged
MSTRG.4644	192.705	-10.4267	1.19534	-8.72279	2.71435e-18	4.97168e-15	395	0	1	560	0	chr1A	177475973	177482751			NA	NA		NA	NA		NA	NA		NA	NA	NA	NA
MSTRG.43223	119.439	-9.73298	1.20359	-8.08665	6.13264e-16	8.95107e-13	313	0	1	267	0	chr2D	318575124	318580945			NA	NA		NA	NA		NA	NA		NA	NA	NA	NA
MSTRG.121239	109.438	-9.60951	1.20203	-7.99443	1.30178e-15	1.87082e-12	237	1	0	303	0	chr6B	261667530	261672333			NA	NA		NA	NA		NA	NA		NA	NA	NA	NA
MSTRG.91967	54.3648	-9.56508	1.22155	-7.83029	4.86754e-15	6.58974e-12	110	0	0	160	0	chr5A	355189378	355190545			NA	NA		NA	NA		NA	NA		NA	NA	NA	NA
MSTRG.98086	53.4887	-9.53992	1.22057	-7.81596	5.45443e-15	7.27879e-12	124	0	0	139	0	chr5B	116305702	116310722			UniRef90_M8A0S5	8e-14	Uncharacterized protein n=1 Tax=Triticum urartu RepID=M8A0S5_TRIUA	AT2G21790.1	9e-15	| Symbols: R1, RNR1, CLS8, ATRNR1 | ribonucleotide reductase 1	gi|514778393|ref|XP_004969087.1|	5e-14	PREDICTED: ribonucleoside-diphosphate reductase large subunit [Setaria italica]	NA	NA	NA	NA
MSTRG.43611	177.832	-9.42214	1.03953	-9.06383	1.25949e-19	2.94131e-16	402	1	1	472	0	chr2D	364950034	364955268			NA	NA		NA	NA		NA	NA		NA	NA	NA	NA
MSTRG.134454	92.8255	-9.37287	1.21737	-7.6993	1.36819e-14	1.75077e-11	145	0	1	322	0	chr7A	259559667	259569384			UniRef90_A0A096UUS5	6e-51	Uncharacterized protein n=1 Tax=Triticum aestivum RepID=A0A096UUS5_WHEAT	AT4G34138.1	2e-11	| Symbols: UGT73B1 | UDP-glucosyl transferase 73B1	gi|1026064003|ref|XP_016576374.1|	2.9	PREDICTED: uncharacterized protein LOC107873976 [Capsicum annuum]	NA	NA	NA	NA
MSTRG.121946	46.9517	-9.35197	1.22559	-7.63059	2.33676e-14	2.83485e-11	108	0	0	123	0	chr6B	389246677	389249714	noncoding	noncoding	UniRef90_M7ZTB2	2e-14	Uncharacterized protein n=1 Tax=Triticum urartu RepID=M7ZTB2_TRIUA	AT3G03960.1	7.7	| TCP-1/cpn60 chaperonin family protein	NA	NA		NA	NA	NA	NA
MSTRG.59610	151.025	-9.18749	1.04257	-8.81238	1.22513e-18	2.38423e-15	354	1	0	386	1	chr3B	473233792	473238688			NA	NA		NA	NA		NA	NA		NA	NA	NA	NA
MSTRG.106943	40.4449	-9.13767	1.23258	-7.41346	1.23048e-13	1.32118e-10	87	0	0	113	0	chr5D	228445164	228450670			UniRef90_M7ZC00	7e-13	Uncharacterized protein n=1 Tax=Triticum urartu RepID=M7ZC00_TRIUA	AT3G12770.1	7.2	| Symbols: MEF22 | mitochondrial editing factor 22	gi|802787656|ref|XP_012091983.1|	2.6	PREDICTED: exocyst complex component EXO84A [Jatropha curcas]	NA	NA	NA	NA
MSTRG.82612	35.7939	-8.96143	1.23877	-7.23413	4.68518e-13	4.60691e-10	77	0	0	100	0	chr4B	553508766	553513714			NA	NA		NA	NA		NA	NA		NA	NA	NA	NA
MSTRG.116685	67.2638	-8.90616	1.2134	-7.33982	2.13886e-13	2.23364e-10	143	1	0	189	0	chr6A	531100480	531104322			UniRef90_M7Z539	1e-09	Uncharacterized protein n=1 Tax=Triticum urartu RepID=M7Z539_TRIUA	AT4G04940.1	2.1	| transducin family protein / WD-40 repeat family protein	gi|1002278547|ref|XP_015643602.1|	0.048	PREDICTED: U3 small nucleolar RNA-associated protein 21 homolog [Oryza sativa Japonica Group]	NA	NA	NA	NA
MSTRG.10503	445.848	-8.74498	0.532998	-16.4071	1.70001e-60	3.97007e-56	1014	2	3	1173	3	chr1B	95303477	95329220			NA	NA		NA	NA		NA	NA		NA	NA	NA	NA
MSTRG.108844	30.6798	-8.73729	1.5985	-5.46593	4.60493e-08	1.90336e-05	100	0	0	46	0	chr5D	388392506	388398392			UniRef90_I1N7G3	2e-47	Uncharacterized protein n=6 Tax=Phaseoleae RepID=I1N7G3_SOYBN	AT3G21650.1	5e-45	| Protein phosphatase 2A regulatory B subunit family protein	gi|573926722|ref|XP_006650885.1|	4e-49	PREDICTED: serine/threonine protein phosphatase 2A 57 kDa regulatory subunit B' theta isoform-like [Oryza brachyantha]	NA	NA	NA	NA
MSTRG.76635	28.0628	-8.6107	1.25388	-6.86725	6.54505e-12	5.76785e-09	59	0	0	80	0	chr4A	660088088	660092239			UniRef90_I1GZU8	3e-11	Uncharacterized protein n=1 Tax=Brachypodium distachyon RepID=I1GZU8_BRADI	AT2G30920.1	3e-07	| Symbols: ATCOQ3, EMB3002, COQ3 | coenzyme Q 3	gi|357124843|ref|XP_003564106.1|	4e-11	PREDICTED: protein TIC 22, chloroplastic [Brachypodium distachyon]	NA	NA	NA	NA
MSTRG.59612	25.1108	-8.44826	1.26175	-6.69567	2.14685e-11	1.77473e-08	61	0	0	62	0	chr3B	473251405	473255740	noncoding	noncoding	NA	NA		NA	NA		NA	NA		NA	NA	NA	NA
MSTRG.144723	22.0293	-8.26129	1.27216	-6.4939	8.36445e-11	6.25079e-08	47	0	0	62	0	chr7B	648749414	648758558			UniRef90_M8C5X8	4e-11	Uncharacterized protein n=1 Tax=Aegilops tauschii RepID=M8C5X8_AEGTA	AT1G67070.1	0.92	| Symbols: DIN9, PMI2 | Mannose-6-phosphate isomerase, type I	gi|1002304772|ref|XP_015615725.1|	0	PREDICTED: uncharacterized protein LOC9270452 isoform X1 [Oryza sativa Japonica Group]	NA	NA	NA	NA
MSTRG.31262	20.1462	-8.12919	1.28293	-6.33642	2.35166e-10	1.54701e-07	53	0	0	45	0	chr2B	10604779	10611881			UniRef90_W5BJP9	1e-20	Uncharacterized protein n=4 Tax=Triticinae RepID=W5BJP9_WHEAT	AT5G64440.1	2e-14	| Symbols: AtFAAH, FAAH | fatty acid amide hydrolase	gi|721689334|ref|XP_003580899.2|	6e-18	PREDICTED: fatty acid amide hydrolase [Brachypodium distachyon]	NA	NA	NA	NA
MSTRG.98985	20.0527	-8.12155	1.28694	-6.31073	2.77715e-10	1.80154e-07	56	0	0	41	0	chr5B	253378320	253379770	noncoding	noncoding	NA	NA		NA	NA		NA	NA		NA	NA	NA	NA
MSTRG.116451	35.0125	-7.95965	1.23931	-6.42263	1.3394e-10	9.33711e-08	76	0	0	96	1	chr6A	507108159	507112749			UniRef90_T1NCD8	4e-21	Uncharacterized protein n=1 Tax=Triticum urartu RepID=T1NCD8_TRIUA	ATCG00905.1	1.1	| Symbols: RPS12C, RPS12 | ribosomal protein S12C	gi|1021500739|ref|XP_016193582.1|	1	PREDICTED: (+)-neomenthol dehydrogenase [Arachis ipaensis]	NA	NA	NA	NA
MSTRG.81638	157.712	-7.9207	0.677799	-11.6859	1.50459e-31	7.80823e-28	355	2	2	417	1	chr4B	437937839	437941269			NA	NA		NA	NA		NA	NA		NA	NA	NA	NA
MSTRG.88626	16.6547	-7.85914	1.30215	-6.03549	1.58479e-09	9.0822e-07	32	0	0	51	0	chr4D	473750443	473753702			NA	NA		NA	NA		NA	NA		NA	NA	NA	NA
MSTRG.104611	15.6822	-7.76952	1.3062	-5.94816	2.71169e-09	1.45579e-06	37	0	0	40	0	chr5B	704597884	704600557	noncoding	noncoding	UniRef90_I1IKZ7	1e-08	Uncharacterized protein n=2 Tax=Brachypodium distachyon RepID=I1IKZ7_BRADI	AT5G22010.1	0.033	| Symbols: AtRFC1, RFC1 | replication factor C1	gi|721676166|ref|XP_010237623.1|	2e-08	PREDICTED: replication factor C subunit 1 [Brachypodium distachyon]	NA	NA	NA	NA
MSTRG.26341	15.147	-7.72105	1.31081	-5.89028	3.85544e-09	1.98977e-06	32	0	0	43	0	chr2A	346197832	346199895			UniRef90_N1QRP3	1e-09	Putative beta-D-xylosidase 2 n=1 Tax=Aegilops tauschii RepID=N1QRP3_AEGTA	AT5G35390.1	0.45	| Leucine-rich repeat protein kinase family protein	gi|1002836943|ref|XP_015693761.1|	2.3	PREDICTED: uncharacterized protein LOC107304381 [Oryza brachyantha]	NA	NA	NA	NA
MSTRG.148901	14.8003	-7.68944	1.31801	-5.83413	5.4071e-09	2.74507e-06	27	0	0	47	0	chr7D	188351292	188356190			NA	NA		NA	NA		NA	NA		NA	NA	NA	NA
MSTRG.23610	14.55	-7.66292	1.31567	-5.82434	5.73383e-09	2.89521e-06	31	0	0	41	0	chr2A	24891506	24896859			UniRef90_Q9FW76	3e-16	Putative gag-pol polyprotein n=1 Tax=Oryza sativa subsp. japonica RepID=Q9FW76_ORYSJ	AT3G29750.1	9e-08	| Eukaryotic aspartyl protease family protein	gi|670381984|ref|XP_008671739.1|	2e-13	PREDICTED: uncharacterized protein LOC103649194 [Zea mays]	NA	NA	NA	NA
MSTRG.43066	14.3947	-7.64411	1.31987	-5.79157	6.97299e-09	3.46472e-06	38	0	0	32	0	chr2D	301360803	301364550			NA	NA		NA	NA		NA	NA		NA	NA	NA	NA
MSTRG.18060	50.4833	-7.58842	1.07016	-7.09093	1.33214e-12	1.23207e-09	104	0	2	144	0	chr1D	86112317	86113024			UniRef90_D8SRJ8	4.4	Putative uncharacterized protein n=1 Tax=Selaginella moellendorffii RepID=D8SRJ8_SELML	AT3G58390.1	3.4	| Eukaryotic release factor 1 (eRF1) family protein	gi|302808571|ref|XP_002985980.1|	6.5	hypothetical protein SELMODRAFT_269070 [Selaginella moellendorffii]	NA	NA	NA	NA
MSTRG.89526	13.5761	-7.56244	1.32429	-5.71056	1.12606e-08	5.33952e-06	30	0	0	37	0	chr5A	16967469	16971503	noncoding	noncoding	UniRef90_A0A080YUX5	1e-08	Chromosome 3B, genomic scaffold, cultivar Chinese Spring n=1 Tax=Triticum aestivum RepID=A0A080YUX5_WHEAT	AT3G21610.1	0.87	| Acid phosphatase/vanadium-dependent haloperoxidase-related protein	NA	NA		NA	NA	GO:0016021	GO:0016021
MSTRG.15815	25.9624	-7.52608	1.26464	-5.95116	2.66246e-09	1.43762e-06	45	0	1	84	0	chr1B	640475110	640481299			UniRef90_M7ZMN7	1e-18	Uncharacterized protein n=1 Tax=Triticum urartu RepID=M7ZMN7_TRIUA	AT3G29185.1	8e-14	| Domain of unknown function (DUF3598)	gi|226508788|ref|NP_001143673.1|	3e-18	uncharacterized protein LOC100276396 [Zea mays]	NA	NA	NA	NA
MSTRG.132325	69.4776	-7.46877	0.88058	-8.48164	2.22037e-17	3.77111e-14	145	1	2	196	0	chr7A	59810060	59815906			UniRef90_W5E7G3	0	Uncharacterized protein n=6 Tax=Triticum aestivum RepID=W5E7G3_WHEAT	AT1G71790.1	0.26	| Subunits of heterodimeric actin filament capping protein Capz superfamily	gi|242054099|ref|XP_002456195.1|	2e-68	hypothetical protein SORBIDRAFT_03g031960 [Sorghum bicolor]	NA	NA	NA	NA
MSTRG.116917	12.664	-7.46365	1.33609	-5.58617	2.32127e-08	1.02643e-05	25	0	0	38	0	chr6A	551927637	551932054			UniRef90_W5DUE6	6e-06	Uncharacterized protein n=1 Tax=Triticum aestivum RepID=W5DUE6_WHEAT	AT1G27770.1	0.038	| Symbols: ACA1, PEA1 | autoinhibited Ca2+-ATPase 1	gi|970006585|ref|XP_015064149.1|	0.37	PREDICTED: calcium-transporting ATPase 2, plasma membrane-type-like isoform X1 [Solanum pennellii]	NA	NA	NA	NA
MSTRG.91001	11.3448	-7.30345	1.35064	-5.40739	6.3949e-08	2.53122e-05	25	0	0	31	0	chr5A	219960058	219964169			UniRef90_B5G4Y0	2e-49	Putative gag-pol polyprotein n=1 Tax=Triticum monococcum subsp. aegilopoides RepID=B5G4Y0_TRIMO	NA	NA		gi|573957732|ref|XP_006661076.1|	1e-05	PREDICTED: zinc finger protein WIP2 [Oryza brachyantha]	NA	NA	NA	NA
MSTRG.30904	40.4386	-7.28635	1.08675	-6.70474	2.01768e-11	1.68283e-08	82	2	0	117	0	chr2A	770236896	770240406			NA	NA		NA	NA		NA	NA		NA	NA	NA	NA
MSTRG.34297	11.2197	-7.2861	1.35273	-5.38621	7.1959e-08	2.81251e-05	27	0	0	28	0	chr2B	259685284	259686584			NA	NA		NA	NA		NA	NA		NA	NA	NA	NA
MSTRG.40656	11.2197	-7.2861	1.35273	-5.38621	7.1959e-08	2.81251e-05	27	0	0	28	0	chr2D	46693012	46695608			NA	NA		NA	NA		NA	NA		NA	NA	NA	NA
MSTRG.113969	11.188	-7.28257	1.35282	-5.38326	7.31494e-08	2.83531e-05	26	0	0	29	0	chr6A	108869622	108871509			NA	NA		NA	NA		NA	NA		NA	NA	NA	NA
MSTRG.60589	11.1247	-7.27549	1.35399	-5.37337	7.72772e-08	2.95848e-05	24	0	0	31	0	chr3B	573308682	573314027			NA	NA		NA	NA		NA	NA		NA	NA	NA	NA
MSTRG.128049	10.8096	-7.23602	1.36271	-5.31001	1.09617e-07	4.07953e-05	20	0	0	34	0	chr6D	189790091	189793914			NA	NA		NA	NA		NA	NA		NA	NA	NA	NA
MSTRG.23055	10.2774	-7.1581	1.37004	-5.22475	1.74387e-07	6.12407e-05	27	0	0	23	0	chr1D	493968048	493972680			UniRef90_N1QX95	5e-15	Uncharacterized protein n=1 Tax=Aegilops tauschii RepID=N1QX95_AEGTA	AT1G20960.2	6.2	| Symbols: emb1507 | U5 small nuclear ribonucleoprotein helicase, putative	NA	NA		NA	NA	NA	NA
MSTRG.157890	10.0558	-7.13086	1.37276	-5.19455	2.05216e-07	7.04772e-05	20	0	0	30	0	chrUn	424516445	424517278	noncoding	noncoding	NA	NA		NA	NA		NA	NA		NA	NA	NA	NA
MSTRG.130200	10.0558	-7.13086	1.37276	-5.19455	2.05216e-07	7.04772e-05	20	0	0	30	0	chr6D	429473927	429476209			NA	NA		NA	NA		NA	NA		NA	NA	NA	NA
MSTRG.35241	9.96233	-7.11527	1.37249	-5.18422	2.16926e-07	7.3955e-05	23	0	0	26	0	chr2B	405331944	405334156			UniRef90_M8CAD7	9	Uncharacterized protein n=1 Tax=Aegilops tauschii RepID=M8CAD7_AEGTA	NA	NA		NA	NA		NA	NA	NA	NA
MSTRG.108847	19.5864	-7.11022	1.29568	-5.48764	4.07343e-08	1.71088e-05	59	0	0	34	1	chr5D	388405423	388411609			UniRef90_R7WCA0	3e-11	Serine/threonine protein phosphatase 2A 59 kDa regulatory subunit B' gamma isoform n=1 Tax=Aegilops tauschii RepID=R7WCA0_AEGTA	AT5G08380.1	3e-06	| Symbols: AtAGAL1, AGAL1 | alpha-galactosidase 1	gi|960485097|ref|XP_014757734.1|	2e-18	PREDICTED: uncharacterized protein LOC106866655, partial [Brachypodium distachyon]	NA	NA	NA	NA
MSTRG.11046	9.83572	-7.0993	1.37758	-5.15347	2.55709e-07	8.50056e-05	19	0	0	30	0	chr1B	146200230	146203134	noncoding	noncoding	UniRef90_A0A0E0JI94	1.7	Uncharacterized protein n=1 Tax=Oryza punctata RepID=A0A0E0JI94_ORYPU	AT2G48010.1	3.8	| Symbols: RKF3 | receptor-like kinase in in flowers 3	NA	NA		NA	NA	NA	NA
MSTRG.86468	9.83572	-7.0993	1.37758	-5.15347	2.55709e-07	8.50056e-05	19	0	0	30	0	chr4D	234386579	234393955			NA	NA		NA	NA		NA	NA		NA	NA	NA	NA
MSTRG.8683	9.68038	-7.07139	1.3818	-5.1175	3.09605e-07	9.9728e-05	26	0	0	21	0	chr1A	570365324	570366774			NA	NA		NA	NA		NA	NA		NA	NA	NA	NA
MSTRG.24654	9.64726	-7.07115	1.38052	-5.12209	3.02162e-07	9.76674e-05	19	0	0	29	0	chr2A	92989739	92991431			NA	NA		NA	NA		NA	NA		NA	NA	NA	NA
MSTRG.123499	18.9325	-7.06616	1.2846	-5.50065	3.78395e-08	1.60668e-05	45	1	0	47	0	chr6B	566800417	566802487			UniRef90_M7ZPG9	5e-05	Uncharacterized protein n=1 Tax=Triticum urartu RepID=M7ZPG9_TRIUA	AT5G01850.1	2.7	| Protein kinase superfamily protein	gi|1000985896|ref|XP_002510023.2|	3.6	PREDICTED: putative lipase ROG1 [Ricinus communis]	NA	NA	NA	NA
MSTRG.19857	33.0391	-6.99205	1.11936	-6.24648	4.19815e-10	2.58001e-07	44	1	0	122	1	chr1D	285760864	285764358			UniRef90_M7YHQ9	2e-27	Uncharacterized protein n=1 Tax=Triticum urartu RepID=M7YHQ9_TRIUA	AT5G50700.1	1e-14	| Symbols: HSD1 | hydroxysteroid dehydrogenase 1	gi|1002311067|ref|XP_015618890.1|	7e-20	PREDICTED: 11-beta-hydroxysteroid dehydrogenase 1B [Oryza sativa Japonica Group]	NA	NA	NA	NA
MSTRG.97330	9.11355	-6.98756	1.38918	-5.03	4.90483e-07	0.00014973	20	0	0	25	0	chr5B	42184976	42186028	noncoding	noncoding	NA	NA		NA	NA		gi|552828235|ref|XP_005847434.1|	9.2	hypothetical protein CHLNCDRAFT_134328 [Chlorella variabilis]	NA	NA	NA	NA
MSTRG.115388	9.01859	-6.97447	1.39468	-5.00075	5.71065e-07	0.00017208	17	0	0	28	0	chr6A	379680983	379682812	noncoding	noncoding	UniRef90_A0A087GI67	9.2	Uncharacterized protein n=1 Tax=Arabis alpina RepID=A0A087GI67_ARAAL	AT3G03080.1	6.6	| Zinc-binding dehydrogenase family protein	NA	NA		NA	NA	NA	NA
MSTRG.98984	8.79848	-6.93924	1.4009	-4.95342	7.29186e-07	0.000215555	16	0	0	28	0	chr5B	253377753	253378301			NA	NA		NA	NA		NA	NA		NA	NA	NA	NA
MSTRG.5475	8.48341	-6.88894	1.42122	-4.84721	1.25212e-06	0.000345028	12	0	0	31	0	chr1A	307481635	307487578			UniRef90_W5HDK0	0	Uncharacterized protein n=1 Tax=Triticum aestivum RepID=W5HDK0_WHEAT	AT3G25270.1	4e-19	| Ribonuclease H-like superfamily protein	gi|1002311744|ref|XP_015619246.1|	0	PREDICTED: uncharacterized protein LOC107279669 [Oryza sativa Japonica Group]	NA	NA	NA	NA
MSTRG.54001	8.39138	-6.86641	1.40686	-4.88066	1.0573e-06	0.000294824	21	0	0	20	0	chr3A	683243902	683247949			UniRef90_M7Z997	2e-11	Uncharacterized protein n=1 Tax=Triticum urartu RepID=M7Z997_TRIUA	AT1G59750.4	0.091	| Symbols: ARF1 | auxin response factor 1	gi|357445193|ref|XP_003592874.1|	1.3	auxin response factor 2 [Medicago truncatula]	NA	NA	NA	NA
MSTRG.23682	16.2547	-6.83989	1.30006	-5.26122	1.43105e-07	5.19014e-05	36	0	1	43	0	chr2A	28818614	28820216	noncoding	noncoding	UniRef90_M7ZZ34	0.12	Uncharacterized protein n=1 Tax=Triticum urartu RepID=M7ZZ34_TRIUA	AT2G16485.1	2.3	| nucleic acid binding;zinc ion binding;DNA binding	NA	NA		NA	NA	NA	NA
MSTRG.147047	16.2215	-6.83753	1.30317	-5.24683	1.54736e-07	5.53807e-05	42	0	0	36	1	chr7D	48545775	48548914			UniRef90_M0UM73	2.8	Uncharacterized protein n=2 Tax=Hordeum vulgare var. distichum RepID=M0UM73_HORVD	AT2G38770.1	0.7	| Symbols: EMB2765 | P-loop containing nucleoside triphosphate hydrolases superfamily protein	gi|694384149|ref|XP_009367996.1|	9.7	PREDICTED: nucleoprotein TPR-like isoform X6 [Pyrus x bretschneideri]	NA	NA	NA	NA
MSTRG.134839	8.10797	-6.81872	1.41295	-4.82586	1.39397e-06	0.000381862	18	0	0	22	0	chr7A	316870053	316873551			UniRef90_T1N4D5	2e-17	Uncharacterized protein n=1 Tax=Triticum urartu RepID=T1N4D5_TRIUA	AT2G33410.1	0.3	| RNA-binding (RRM/RBD/RNP motifs) family protein	gi|502132732|ref|XP_004501502.1|	1.6	PREDICTED: heterogeneous nuclear ribonucleoprotein 1-like [Cicer arietinum]	NA	NA	NA	NA
MSTRG.54000	7.82455	-6.76938	1.42365	-4.75493	1.98512e-06	0.000516535	15	0	0	24	0	chr3A	683238866	683241540			NA	NA		NA	NA		NA	NA		NA	NA	NA	NA
MSTRG.17438	7.79436	-6.75951	1.42351	-4.74847	2.04959e-06	0.00052376	20	0	0	18	0	chr1D	43300126	43302049			NA	NA		NA	NA		NA	NA		NA	NA	NA	NA
MSTRG.148112	207.945	-6.72349	0.41795	-16.0868	3.156e-58	5.89623e-54	476	5	4	532	6	chr7D	117260933	117267236	noncoding	noncoding	NA	NA		NA	NA		NA	NA		NA	NA	NA	NA
MSTRG.42186	7.51095	-6.70809	1.42988	-4.69138	2.71374e-06	0.000660153	17	0	0	20	0	chr2D	169623698	169626723			UniRef90_T1MMF9	9e-16	Uncharacterized protein n=1 Tax=Triticum urartu RepID=T1MMF9_TRIUA	NA	NA		NA	NA		NA	NA	NA	NA
MSTRG.123417	14.6491	-6.69034	1.31227	-5.0983	3.42716e-07	0.000108156	34	0	0	37	1	chr6B	560980416	560983536			NA	NA		NA	NA		NA	NA		NA	NA	NA	NA
MSTRG.104612	26.7216	-6.66879	1.11104	-6.0023	1.9454e-09	1.08818e-06	64	0	0	65	2	chr5B	704600956	704603877			UniRef90_M8BXD2	6e-14	Uncharacterized protein n=1 Tax=Aegilops tauschii RepID=M8BXD2_AEGTA	AT2G36810.1	0.0007	| ARM repeat superfamily protein	gi|960458320|ref|XP_014752706.1|	9e-08	PREDICTED: protein SHOOT GRAVITROPISM 6 isoform X3 [Brachypodium distachyon]	NA	NA	NA	NA
MSTRG.40655	12.1344	-6.41584	1.33735	-4.79744	1.60707e-06	0.000432625	26	0	0	33	1	chr2D	46691135	46693131			UniRef90_A5BNN1	8e-39	Putative uncharacterized protein n=1 Tax=Vitis vinifera RepID=A5BNN1_VITVI	AT1G21280.1	4e-06	| CONTAINS InterPro DOMAIN/s: Retrotransposon gag protein (InterPro:IPR005162); Has 707 Blast hits to 705 proteins in 25 species: Archae - 0; Bacteria - 0; Metazoa - 4; Fungi - 0; Plants - 703; Viruses - 0; Other Eukaryotes - 0 (source: NCBI BLink).	gi|960455658|ref|XP_014752237.1|	5e-141	PREDICTED: uncharacterized protein LOC106865836 isoform X1 [Brachypodium distachyon]	NA	NA	NA	NA
MSTRG.154761	11.7891	-6.37248	1.34143	-4.75052	2.02893e-06	0.000522754	27	0	0	30	1	chrUn	74017650	74021073			UniRef90_T1NP16	6e-23	Uncharacterized protein n=1 Tax=Triticum urartu RepID=T1NP16_TRIUA	AT2G02980.1	1.4	| Symbols: OTP85 | Pentatricopeptide repeat (PPR) superfamily protein	gi|836642878|ref|YP_009143881.1|	7.4	RNA polymerase beta subunit (plastid) [Cypripedium japonicum]	NA	NA	NA	NA
MSTRG.125038	11.7352	-6.36909	1.34202	-4.7459	2.07579e-06	0.000527369	26	1	0	31	0	chr6B	697925646	697926074			NA	NA		NA	NA		NA	NA		NA	NA	NA	NA
MSTRG.45153	11.6007	-6.34858	1.34396	-4.72377	2.31516e-06	0.00057671	27	0	0	29	1	chr2D	506782992	506783403			NA	NA		NA	NA		NA	NA		NA	NA	NA	NA
MSTRG.34298	11.4107	-6.3277	1.35	-4.6872	2.76974e-06	0.000670285	21	0	0	35	1	chr2B	259687018	259689514			NA	NA		NA	NA		NA	NA		NA	NA	NA	NA
MSTRG.98981	11.105	-6.29218	1.35961	-4.62792	3.69357e-06	0.000869088	18	1	0	37	0	chr5B	253366535	253376347			NA	NA		NA	NA		NA	NA		NA	NA	NA	NA
MSTRG.115942	28.2063	-6.13845	0.934801	-6.56659	5.14822e-11	4.04127e-08	55	0	2	82	1	chr6A	455648993	455658360			NA	NA		NA	NA		NA	NA		NA	NA	NA	NA
MSTRG.117345	27.864	-6.11715	0.935067	-6.54193	6.07289e-11	4.64989e-08	68	0	2	65	1	chr6A	579815440	579818717			UniRef90_W5DVE8	0	Uncharacterized protein n=2 Tax=Triticum aestivum RepID=W5DVE8_WHEAT	AT1G19260.1	5e-07	| TTF-type zinc finger protein with HAT dimerisation domain	gi|1040913046|ref|XP_017218826.1|	0	PREDICTED: zinc finger MYM-type protein 1-like isoform X1 [Daucus carota subsp. sativus]	NA	NA	NA	NA
MSTRG.82616	33.6342	-6.01011	0.834734	-7.20003	6.02013e-13	5.7975e-10	58	3	0	107	1	chr4B	553870985	553872465			UniRef90_A0A0D9VA30	2e-93	Uncharacterized protein n=1 Tax=Leersia perrieri RepID=A0A0D9VA30_9ORYZ	AT1G21280.1	8e-10	| CONTAINS InterPro DOMAIN/s: Retrotransposon gag protein (InterPro:IPR005162); Has 707 Blast hits to 705 proteins in 25 species: Archae - 0; Bacteria - 0; Metazoa - 4; Fungi - 0; Plants - 703; Viruses - 0; Other Eukaryotes - 0 (source: NCBI BLink).	gi|960455658|ref|XP_014752237.1|	2e-90	PREDICTED: uncharacterized protein LOC106865836 isoform X1 [Brachypodium distachyon]	NA	NA	NA	NA
MSTRG.18061	58.4452	-5.98623	0.62928	-9.51282	1.85565e-21	5.25277e-18	114	3	1	170	3	chr1D	86110156	86113673			NA	NA		NA	NA		NA	NA		NA	NA	NA	NA
MSTRG.60978	103.095	-5.79151	0.462806	-12.5139	6.26591e-36	3.65823e-32	260	4	3	229	7	chr3B	612304320	612311197			NA	NA		NA	NA		NA	NA		NA	NA	NA	NA
MSTRG.5236	123.146	-5.76561	0.41594	-13.8616	1.08172e-43	1.08309e-39	272	6	6	318	5	chr1A	279831662	279841895			NA	NA		NA	NA		NA	NA		NA	NA	NA	NA
MSTRG.73709	34.4313	-5.69831	0.760351	-7.49431	6.66459e-14	7.782e-11	63	3	2	104	0	chr4A	374547951	374551323			NA	NA		NA	NA		NA	NA		NA	NA	NA	NA
MSTRG.45154	168.314	-5.63364	0.692587	-8.1342	4.14654e-16	6.14827e-13	329	9	2	483	15	chr2D	506778365	506781409			UniRef90_A0A096UN42	0	Uncharacterized protein n=1 Tax=Triticum aestivum RepID=A0A096UN42_WHEAT	ATMG00850.1	0.002	| Symbols: ORF107E | DNA/RNA polymerases superfamily protein	gi|670423336|ref|XP_008652482.1|	0	PREDICTED: transposon Tf2-1 polyprotein isoform X1 [Zea mays]	NA	NA	NA	NA
MSTRG.128124	19.6752	-5.6272	0.973785	-5.77869	7.52857e-09	3.72098e-06	44	2	1	50	0	chr6D	199695654	199701769	noncoding	noncoding	UniRef90_M8CHY5	4e-20	Putative ribose-5-phosphate isomerase n=1 Tax=Aegilops tauschii RepID=M8CHY5_AEGTA	AT5G38710.1	4.6	| Methylenetetrahydrofolate reductase family protein	gi|848917419|ref|XP_012856116.1|	0.03	PREDICTED: uncharacterized protein LOC105975464 [Erythranthe guttata]	NA	NA	NA	NA
MSTRG.76541	18.1661	-5.50983	0.98428	-5.59783	2.17045e-08	9.70089e-06	38	2	1	49	0	chr4A	650400350	650405724	noncoding	noncoding	NA	NA		NA	NA		NA	NA		NA	NA	NA	NA
MSTRG.10451	41.8838	-5.47697	0.648431	-8.44649	3.00188e-17	4.83473e-14	88	2	3	112	2	chr1B	91884465	91890778			UniRef90_M8A0S5	1e-17	Uncharacterized protein n=1 Tax=Triticum urartu RepID=M8A0S5_TRIUA	AT2G21790.1	6e-19	| Symbols: R1, RNR1, CLS8, ATRNR1 | ribonucleotide reductase 1	gi|514761232|ref|XP_004964736.1|	5e-18	PREDICTED: ribonucleoside-diphosphate reductase large subunit-like [Setaria italica]	NA	NA	NA	NA
MSTRG.67040	27.5002	-5.35059	0.776342	-6.89205	5.49931e-12	4.89245e-09	51	1	2	81	2	chr3D	319338985	319343044			UniRef90_C1FE47	0.34	Sulfurtransferase n=1 Tax=Micromonas sp. (strain RCC299 / NOUM17) RepID=C1FE47_MICSR	AT3G21540.1	2.3	| transducin family protein / WD-40 repeat family protein	gi|255070327|ref|XP_002507245.1|	0.5	predicted protein [Micromonas commoda]	NA	NA	NA	NA
MSTRG.53444	14.9277	-5.22879	1.01798	-5.13645	2.79973e-07	9.17654e-05	38	2	0	32	1	chr3A	646277726	646281889			NA	NA		NA	NA		NA	NA		NA	NA	NA	NA
MSTRG.148900	159.024	-5.16987	0.326124	-15.8525	1.35176e-56	2.01758e-52	350	15	6	402	12	chr7D	188345479	188350589			NA	NA		NA	NA		NA	NA		NA	NA	NA	NA
MSTRG.134001	24.423	-5.16913	0.785096	-6.58408	4.57714e-11	3.62343e-08	55	1	2	60	2	chr7A	206701067	206707977	noncoding	noncoding	NA	NA		NA	NA		NA	NA		NA	NA	NA	NA
MSTRG.11523	32.8354	-5.12554	0.684349	-7.48966	6.90509e-14	7.96327e-11	54	3	2	104	2	chr1B	207855492	207857349	noncoding	noncoding	UniRef90_W5A8M4	8e-26	Uncharacterized protein n=1 Tax=Triticum aestivum RepID=W5A8M4_WHEAT	AT1G70070.1	5.2	| Symbols: EMB25, PDE317, ISE2 | DEAD/DEAH box helicase, putative	gi|698580124|ref|XP_009777202.1|	6.8	PREDICTED: beta-galactosidase-like [Nicotiana sylvestris]	NA	NA	NA	NA
MSTRG.150782	31.7871	-5.08195	0.684554	-7.42374	1.13863e-13	1.25132e-10	70	2	0	80	5	chr7D	423432978	423436408			NA	NA		NA	NA		NA	NA		NA	NA	NA	NA
MSTRG.28419	16.6688	-4.9698	0.911549	-5.45203	4.97975e-08	2.03133e-05	40	3	0	38	1	chr2A	611934181	611940910			NA	NA		NA	NA		NA	NA		NA	NA	NA	NA
MSTRG.31913	35.6462	-4.86137	0.611521	-7.94964	1.87052e-15	2.64744e-12	70	3	3	98	3	chr2B	46342669	46343694			NA	NA		NA	NA		NA	NA		NA	NA	NA	NA
MSTRG.32168	47.0355	-4.83606	0.542634	-8.91219	5.00363e-19	1.03868e-15	112	5	6	106	1	chr2B	65468962	65474542			NA	NA		NA	NA		NA	NA		NA	NA	NA	NA
MSTRG.54883	32.9792	-4.73551	0.619551	-7.64346	2.11465e-14	2.59915e-11	68	3	4	86	2	chr3A	732974495	732978073			UniRef90_T1LWZ1	5e-19	Uncharacterized protein n=2 Tax=Triticum urartu RepID=T1LWZ1_TRIUA	AT4G15090.1	0.0006	| Symbols: FAR1 | FRS (FAR1 Related Sequences) transcription factor family	gi|835990762|ref|XP_012702351.1|	2e-13	PREDICTED: protein FAR1-RELATED SEQUENCE 12-like [Setaria italica]	NA	NA	NA	NA
MSTRG.99003	14.3996	-4.72609	0.922404	-5.12366	2.99658e-07	9.71944e-05	32	2	1	35	1	chr5B	255082525	255084707	noncoding	noncoding	UniRef90_M8BS75	2e-09	Uncharacterized protein n=1 Tax=Aegilops tauschii RepID=M8BS75_AEGTA	AT5G08440.1	5.7	| unknown protein; FUNCTIONS IN: molecular_function unknown; INVOLVED IN: biological_process unknown; LOCATED IN: plasma membrane; EXPRESSED IN: 21 plant structures; EXPRESSED DURING: 13 growth stages; BEST Arabidopsis thaliana protein match is: unknown protein (TAIR:AT5G23490.1); Has 141 Blast hits to 139 proteins in 35 species: Archae - 0; Bacteria - 9; Metazoa - 21; Fungi - 6; Plants - 94; Vir…	gi|721677526|ref|XP_010237781.1|	0.004	PREDICTED: uncharacterized protein LOC104584571 [Brachypodium distachyon]	NA	NA	NA	NA
MSTRG.41625	57.0821	-4.68742	0.478167	-9.8029	1.094e-22	3.40646e-19	129	5	8	135	3	chr2D	117188594	117196108			UniRef90_M8B4S9	4e-23	Uncharacterized protein n=1 Tax=Aegilops tauschii RepID=M8B4S9_AEGTA	AT2G42280.1	5e-11	| basic helix-loop-helix (bHLH) DNA-binding superfamily protein	gi|1002835943|ref|XP_015690675.1|	5e-20	PREDICTED: transcription factor bHLH128-like, partial [Oryza brachyantha]	NA	NA	NA	NA
MSTRG.55042	46.1767	-4.66925	0.532437	-8.76958	1.79342e-18	3.35057e-15	99	3	8	115	2	chr3A	741232985	741244748			NA	NA		NA	NA		NA	NA		NA	NA	NA	NA
MSTRG.119023	47.4534	-4.65578	0.562497	-8.27699	1.26327e-16	2.0001e-13	60	8	2	168	4	chr6B	51736534	51739923			UniRef90_M0XTL5	0	Uncharacterized protein n=2 Tax=Hordeum vulgare var. distichum RepID=M0XTL5_HORVD	AT1G18560.1	2e-21	| BED zinc finger ;hAT family dimerisation domain	gi|835909400|ref|XP_012700871.1|	0	PREDICTED: zinc finger BED domain-containing protein RICESLEEPER 2-like [Setaria italica]	NA	NA	NA	NA
MSTRG.11524	23.8814	-4.60534	0.731887	-6.29242	3.12547e-10	1.9727e-07	41	2	5	71	0	chr1B	207855096	207865135			NA	NA		NA	NA		NA	NA		NA	NA	NA	NA
MSTRG.96758	32.4922	-4.55024	0.608671	-7.47569	7.6797e-14	8.64317e-11	64	4	5	87	1	chr5A	700862504	700865548			NA	NA		NA	NA		NA	NA		NA	NA	NA	NA
MSTRG.25861	18.7784	-4.50044	0.774506	-5.81072	6.22053e-09	3.12408e-06	38	2	2	49	2	chr2A	234112243	234118847	noncoding	noncoding	UniRef90_T1LQ40	8e-14	Uncharacterized protein n=1 Tax=Triticum urartu RepID=T1LQ40_TRIUA	AT1G63700.1	7	| Symbols: EMB71, YDA, MAPKKK4 | Protein kinase superfamily protein	gi|567887782|ref|XP_006436413.1|	1e-09	hypothetical protein CICLE_v10033859mg, partial [Citrus clementina]	NA	NA	NA	NA
MSTRG.121969	15.4377	-4.45408	0.853341	-5.21958	1.79332e-07	6.27415e-05	32	1	3	39	1	chr6B	393755686	393762216			NA	NA		NA	NA		NA	NA		NA	NA	NA	NA
MSTRG.80351	16.8845	-4.32514	0.794461	-5.44411	5.20637e-08	2.10538e-05	37	1	2	40	3	chr4B	237984864	237989981			UniRef90_W5H1V5	7e-10	Uncharacterized protein n=3 Tax=Triticeae RepID=W5H1V5_WHEAT	AT3G26370.1	1e-08	| O-fucosyltransferase family protein	gi|226532878|ref|NP_001151533.1|	8e-10	uncharacterized protein LOC100285167 [Zea mays]	NA	NA	NA	NA
MSTRG.67041	14.117	-4.31505	0.872094	-4.94792	7.50101e-07	0.000221038	26	1	3	39	1	chr3D	319339426	319341709			NA	NA		NA	NA		NA	NA		NA	NA	NA	NA
MSTRG.92019	78.5409	-4.30224	0.389566	-11.0437	2.35197e-28	1.15634e-24	161	17	6	200	6	chr5A	362398129	362403164			UniRef90_M0Z9X6	3e-13	Uncharacterized protein n=7 Tax=Triticeae RepID=M0Z9X6_HORVD	AT5G38700.1	1.2	| unknown protein; FUNCTIONS IN: molecular_function unknown; INVOLVED IN: biological_process unknown; LOCATED IN: mitochondrion; EXPRESSED IN: 10 plant structures; EXPRESSED DURING: LP.04 four leaves visible, LP.10 ten leaves visible, petal differentiation and expansion stage, LP.08 eight leaves visible, LP.12 twelve leaves visible; BEST Arabidopsis thaliana protein match is: unknown protein (TAI…	gi|721691789|ref|XP_010240002.1|	2e-10	PREDICTED: uncharacterized protein LOC100828653 isoform X1 [Brachypodium distachyon]	NA	NA	NA	NA
MSTRG.55039	32.2615	-4.24834	0.578872	-7.339	2.15203e-13	2.23364e-10	61	2	5	87	5	chr3A	741239052	741240284			UniRef90_A0A096UNI9	6e-151	Uncharacterized protein n=1 Tax=Triticum aestivum RepID=A0A096UNI9_WHEAT	AT3G24255.1	1e-17	| RNA-directed DNA polymerase (reverse transcriptase)-related family protein	gi|960475978|ref|XP_014755945.1|	5e-135	PREDICTED: uncharacterized protein LOC100824808 [Brachypodium distachyon]	NA	NA	NA	NA
MSTRG.42680	15.6984	-4.22301	0.80407	-5.25204	1.50422e-07	5.40437e-05	30	2	2	42	2	chr2D	242170983	242174169			UniRef90_M7ZTC7	1e-10	Tryptophanyl-tRNA synthetase, cytoplasmic n=1 Tax=Triticum urartu RepID=M7ZTC7_TRIUA	AT5G60060.1	5.5	| Protein of unknown function (DUF295)	NA	NA		NA	NA	NA	NA
MSTRG.21858	80.9018	-4.21671	0.383093	-11.007	3.53565e-28	1.65138e-24	166	14	13	203	4	chr1D	439210154	439213870			NA	NA		NA	NA		NA	NA		NA	NA	NA	NA
MSTRG.116095	43.4411	-4.19086	0.495531	-8.45731	2.73618e-17	4.48412e-14	77	6	5	123	6	chr6A	479084369	479090458			NA	NA		NA	NA		NA	NA		NA	NA	NA	NA
MSTRG.104647	14.9825	-4.17047	0.815565	-5.1136	3.16071e-07	0.000100768	33	3	1	35	2	chr5B	705979089	705984528			UniRef90_W5FC33	0	Uncharacterized protein n=1 Tax=Triticum aestivum RepID=W5FC33_WHEAT	AT3G14460.1	8e-06	| LRR and NB-ARC domains-containing disease resistance protein	gi|721604042|ref|XP_010230905.1|	0	PREDICTED: disease resistance protein RGA2-like isoform X1 [Brachypodium distachyon]	NA	NA	NA	NA
MSTRG.83203	50.3815	-4.16337	0.470885	-8.84158	9.43751e-19	1.87571e-15	111	4	4	117	12	chr4B	612211118	612213138			NA	NA		NA	NA		NA	NA		NA	NA	NA	NA
MSTRG.99214	192.913	-4.09267	0.258287	-15.8454	1.5119e-56	2.01758e-52	440	38	19	428	24	chr5B	275016970	275021264			UniRef90_W5DI61	4e-12	Uncharacterized protein n=1 Tax=Triticum aestivum RepID=W5DI61_WHEAT	AT5G06220.2	0.28	| LETM1-like protein	gi|729323494|ref|XP_010534203.1|	0.79	PREDICTED: bifunctional D-cysteine desulfhydrase/1-aminocyclopropane-1-carboxylate deaminase, mitochondrial-like [Tarenaya hassleriana]	NA	NA	NA	NA
MSTRG.80903	48.5778	-4.02973	0.453226	-8.89122	6.04399e-19	1.22736e-15	107	8	7	111	6	chr4B	349149415	349157779			NA	NA		NA	NA		NA	NA		NA	NA	NA	NA
MSTRG.58087	66.6057	-3.94116	0.395402	-9.96746	2.11573e-23	7.05845e-20	129	17	6	172	8	chr3B	250806844	250812425			NA	NA		NA	NA		NA	NA		NA	NA	NA	NA
MSTRG.55040	19.2399	-3.87946	0.708124	-5.4785	4.28949e-08	1.78881e-05	50	2	4	34	3	chr3A	741240738	741241844			UniRef90_Q84JX8	1e-89	Putative reverse transcriptase n=1 Tax=Oryza sativa subsp. japonica RepID=Q84JX8_ORYSJ	AT1G40390.1	1e-13	| DNAse I-like superfamily protein	gi|1002303149|ref|XP_015614959.1|	6e-91	PREDICTED: uncharacterized protein LOC4348040 isoform X1 [Oryza sativa Japonica Group]	NA	NA	NA	NA
MSTRG.56202	32.2015	-3.80338	0.535963	-7.09635	1.28099e-12	1.19661e-09	60	4	5	84	7	chr3B	61517379	61520186			NA	NA		NA	NA		NA	NA		NA	NA	NA	NA
MSTRG.112793	15.6164	-3.78574	0.770002	-4.91653	8.809e-07	0.000253192	23	3	1	48	4	chr6A	27198637	27216829			NA	NA		NA	NA		NA	NA		NA	NA	NA	NA
MSTRG.115246	23.675	-3.78222	0.615848	-6.14148	8.17578e-10	4.8337e-07	43	5	4	63	3	chr6A	351490486	351494277			UniRef90_T1MMF9	5e-22	Uncharacterized protein n=1 Tax=Triticum urartu RepID=T1MMF9_TRIUA	AT5G09700.1	4.5	| Glycosyl hydrolase family protein	NA	NA		NA	NA	NA	NA
MSTRG.18742	32.5742	-3.74814	0.526085	-7.12459	1.04392e-12	9.85009e-10	70	7	3	74	7	chr1D	182602394	182605849			NA	NA		NA	NA		NA	NA		NA	NA	NA	NA
MSTRG.45436	36.5417	-3.66291	0.490587	-7.46639	8.24269e-14	9.16636e-11	74	9	6	87	5	chr2D	534504894	534508088	noncoding	noncoding	NA	NA		NA	NA		NA	NA		NA	NA	NA	NA
MSTRG.38062	21.7362	-3.62149	0.649766	-5.57353	2.49634e-08	1.09479e-05	51	5	6	43	1	chr2B	693723701	693732667			NA	NA		NA	NA		NA	NA		NA	NA	NA	NA
MSTRG.45435	56.7895	-3.60592	0.401131	-8.98939	2.48607e-19	5.66417e-16	126	13	11	121	8	chr2D	534497722	534504805			NA	NA		NA	NA		NA	NA		NA	NA	NA	NA
MSTRG.35087	22.8791	-3.54708	0.630726	-5.62381	1.86791e-08	8.51157e-06	54	2	7	44	4	chr2B	390996104	390999418			UniRef90_T1N4D5	5e-16	Uncharacterized protein n=1 Tax=Triticum urartu RepID=T1N4D5_TRIUA	AT3G11380.1	2.8	| Pentatricopeptide repeat (PPR) superfamily protein	gi|697126482|ref|XP_009617279.1|	0.11	PREDICTED: pentatricopeptide repeat-containing protein At3g57430, chloroplastic [Nicotiana tomentosiformis]	NA	NA	NA	NA
MSTRG.112224	17.0255	-3.53815	0.719543	-4.91722	8.778e-07	0.00025308	23	4	4	53	2	chr5D	565174599	565179475			UniRef90_A0A096PTR6	4e-20	Uncharacterized protein n=1 Tax=Zea mays RepID=A0A096PTR6_MAIZE	AT1G09850.1	2e-16	| Symbols: XBCP3 | xylem bark cysteine peptidase 3	gi|226505708|ref|NP_001141813.1|	5e-19	uncharacterized protein LOC100273952 precursor [Zea mays]	NA	NA	NA	NA
MSTRG.103923	16.921	-3.53234	0.721735	-4.89424	9.86875e-07	0.000278167	45	3	2	27	5	chr5B	664502872	664504503			UniRef90_A0A077RNW9	0	Chromosome 3B, genomic scaffold, cultivar Chinese Spring n=2 Tax=Triticum RepID=A0A077RNW9_WHEAT	AT4G10260.1	4e-170	| pfkB-like carbohydrate kinase family protein	gi|573953572|ref|XP_006659056.1|	0	PREDICTED: fructokinase-2 [Oryza brachyantha]	NA	NA	NA	NA
MSTRG.31912	81.7184	-3.39919	0.344424	-9.8692	5.66137e-23	1.82361e-19	144	20	9	212	24	chr2B	46339707	46367227			NA	NA		NA	NA		NA	NA		NA	NA	NA	NA
MSTRG.14737	32.866	-3.3892	0.503577	-6.73026	1.69355e-11	1.46481e-08	61	5	7	81	9	chr1B	562508538	562509794			UniRef90_W5HN34	0.005	Uncharacterized protein n=1 Tax=Triticum aestivum RepID=W5HN34_WHEAT	AT5G41390.1	5.9	| PLAC8 family protein	gi|926787577|ref|XP_013902262.1|	8.5	ubiquinol-cytochrome c reductase iron-sulfur subunit [Monoraphidium neglectum]	NA	NA	NA	NA
MSTRG.139815	43.4433	-3.3878	0.441238	-7.67794	1.61662e-14	2.04072e-11	99	10	8	86	10	chr7B	102754219	102761956			UniRef90_R7W7D9	2e-19	Uncharacterized protein n=1 Tax=Aegilops tauschii RepID=R7W7D9_AEGTA	AT2G19780.1	4.6	| Leucine-rich repeat (LRR) family protein	NA	NA		NA	NA	NA	NA
MSTRG.15103	489.115	-3.38136	0.185264	-18.2516	2.00974e-74	6.25785e-70	1019	148	86	1080	86	chr1B	592422805	592423440			UniRef90_M8BTW6	3e-13	Uncharacterized protein n=1 Tax=Aegilops tauschii RepID=M8BTW6_AEGTA	AT3G02260.1	4.6	| Symbols: BIG, DOC1, TIR3, UMB1, ASA1, LPR1, CRM1 | auxin transport protein (BIG)	gi|302831023|ref|XP_002947077.1|	5.3	hypothetical protein VOLCADRAFT_87341 [Volvox carteri f. nagariensis]	NA	NA	NA	NA
MSTRG.151740	27.2841	-3.35533	0.54502	-6.15633	7.4448e-10	4.42956e-07	49	8	6	69	4	chr7D	510018179	510021309			UniRef90_M7Z3Y2	9e-19	Uncharacterized protein n=1 Tax=Triticum urartu RepID=M7Z3Y2_TRIUA	AT3G56040.1	1.5	| Symbols: UGP3 | UDP-glucose pyrophosphorylase 3	gi|1002266540|ref|XP_015637598.1|	0.002	PREDICTED: cysteine-rich repeat secretory protein 55 [Oryza sativa Japonica Group]	NA	NA	NA	NA
MSTRG.128481	148.005	-3.30579	0.25226	-13.1047	3.095e-39	2.06509e-35	294	36	33	338	31	chr6D	271306376	271309006			UniRef90_M7YCD7	0	Cytosolic Fe-S cluster assembly factor NUBP1-like protein n=1 Tax=Triticum urartu RepID=M7YCD7_TRIUA	AT5G50960.1	0	| Symbols: NBP35, ATNBP35 | nucleotide binding protein 35	gi|357149976|ref|XP_003575297.1|	0	PREDICTED: cytosolic Fe-S cluster assembly factor NBP35 [Brachypodium distachyon]	NA	NA	NA	NA
MSTRG.142268	20.1388	-3.28555	0.650959	-5.04725	4.4822e-07	0.000138641	53	6	2	31	6	chr7B	409381869	409386489	noncoding	noncoding	UniRef90_M7ZLZ4	0.001	Uncharacterized protein n=1 Tax=Triticum urartu RepID=M7ZLZ4_TRIUA	AT5G55370.1	2.3	| MBOAT (membrane bound O-acyl transferase) family protein	gi|1002227527|ref|XP_015632524.1|	1.9	PREDICTED: U-box domain-containing protein 14 [Oryza sativa Japonica Group]	NA	NA	NA	NA
MSTRG.27363	32.8738	-3.26554	0.489398	-6.67257	2.51363e-11	2.0597e-08	66	9	5	74	9	chr2A	507693338	507698134			UniRef90_M0VVB9	0	Uncharacterized protein n=5 Tax=Triticeae RepID=M0VVB9_HORVD	AT5G03910.1	1e-164	| Symbols: ATATH12, ATH12 | ABC2 homolog 12	gi|960491634|ref|XP_003581203.3|	0	PREDICTED: ABC transporter B family member 29, chloroplastic [Brachypodium distachyon]	NA	NA	NA	NA
MSTRG.46858	24.3661	-3.24299	0.645679	-5.0226	5.09779e-07	0.000155114	75	5	5	24	7	chr2D	618074104	618074697			NA	NA		NA	NA		NA	NA		NA	NA	NA	NA
MSTRG.49243	83.9753	-3.20979	0.334386	-9.59904	8.06937e-22	2.35558e-18	161	22	10	196	29	chr3A	108025048	108033691			NA	NA		NA	NA		NA	NA		NA	NA	NA	NA
MSTRG.111736	249.783	-3.17358	0.227865	-13.9274	4.31653e-44	5.04025e-40	447	88	53	615	44	chr5D	543466040	543473082			NA	NA		NA	NA		NA	NA		NA	NA	NA	NA
MSTRG.47229	18.3259	-3.16244	0.669056	-4.72672	2.28181e-06	0.000569922	28	8	1	51	5	chr2D	635075590	635077185	noncoding	noncoding	UniRef90_N1QTG4	3e-12	Cucumisin n=1 Tax=Aegilops tauschii RepID=N1QTG4_AEGTA	AT5G10270.1	2.2	| Symbols: CDKC;1 | cyclin-dependent kinase C;1	gi|593799574|ref|XP_007162825.1|	1.9	hypothetical protein PHAVU_001G184100g [Phaseolus vulgaris]	NA	NA	NA	NA
MSTRG.29506	98.7331	-3.1465	0.292314	-10.7641	5.0836e-27	1.97864e-23	186	29	19	231	26	chr2A	705762857	705765612			NA	NA		NA	NA		NA	NA		NA	NA	NA	NA
MSTRG.64647	25.485	-3.02869	0.635546	-4.7655	1.88383e-06	0.000495701	78	5	7	23	8	chr3D	46470900	46471988			UniRef90_A0A077RA14	1e-140	Uncharacterized protein n=2 Tax=Triticum aestivum RepID=A0A077RA14_WHEAT	AT3G02550.1	1e-56	| Symbols: LBD41 | LOB domain-containing protein 41	gi|357156524|ref|XP_003577486.1|	1e-88	PREDICTED: LOB domain-containing protein 42-like [Brachypodium distachyon]	NA	NA	NA	NA
MSTRG.34215	71.7287	-2.83268	0.332084	-8.53002	1.46321e-17	2.53116e-14	137	27	13	155	25	chr2B	249363001	249374968			NA	NA		NA	NA		NA	NA		NA	NA	NA	NA
MSTRG.7671	48.0091	-2.82556	0.423933	-6.66511	2.64467e-11	2.12971e-08	85	11	21	110	10	chr1A	518023321	518026912			NA	NA		NA	NA		NA	NA		NA	NA	NA	NA
MSTRG.112828	66.0565	-2.80681	0.361017	-7.77473	7.56076e-15	9.80935e-12	104	17	15	167	28	chr6A	30028691	30031514			NA	NA		NA	NA		NA	NA		NA	NA	NA	NA
MSTRG.45433	27.4307	-2.80485	0.511165	-5.48717	4.08429e-08	1.71088e-05	59	10	7	51	8	chr2D	534503702	534507444			UniRef90_M7YGZ8	3e-19	Uncharacterized protein n=1 Tax=Triticum urartu RepID=M7YGZ8_TRIUA	AT1G09730.1	0.11	| Cysteine proteinases superfamily protein	gi|242068271|ref|XP_002449412.1|	0.0005	hypothetical protein SORBIDRAFT_05g009986, partial [Sorghum bicolor]	NA	NA	NA	NA
MSTRG.35806	21.5069	-2.78631	0.586583	-4.75007	2.03347e-06	0.000522754	41	11	6	46	3	chr2B	467064097	467071593			NA	NA		NA	NA		NA	NA		NA	NA	NA	NA
MSTRG.43909	44.4873	-2.77224	0.430878	-6.43393	1.24342e-10	8.86654e-08	65	22	10	118	10	chr2D	391384382	391385991			NA	NA		NA	NA		NA	NA		NA	NA	NA	NA
MSTRG.120863	84.1991	-2.73781	0.369125	-7.41703	1.19774e-13	1.30098e-10	121	28	11	224	42	chr6B	221402418	221408580			UniRef90_I1J3W7	0	Uncharacterized protein n=2 Tax=Brachypodium distachyon RepID=I1J3W7_BRADI	AT3G27925.1	0.013	| Symbols: DEGP1, Deg1 | DegP protease 1	gi|721696257|ref|XP_010240681.1|	0	PREDICTED: uncharacterized protein LOC100823846 isoform X1 [Brachypodium distachyon]	NA	NA	NA	NA
MSTRG.128139	49.5441	-2.70351	0.402359	-6.71916	1.82769e-11	1.55209e-08	90	10	16	108	21	chr6D	202957280	203005299			NA	NA		NA	NA		NA	NA		NA	NA	NA	NA
MSTRG.99367	36.6257	-2.69015	0.448606	-5.9967	2.01373e-09	1.11969e-06	73	9	13	72	13	chr5B	290432142	290438099			UniRef90_O24135	8e-05	Citrate synthase n=1 Tax=Nicotiana tabacum RepID=O24135_TOBAC	AT2G44350.1	4e-06	| Symbols: ATCS, CSY4 | Citrate synthase family protein	gi|565470546|ref|XP_006293076.1|	8e-05	hypothetical protein CARUB_v10019363mg [Capsella rubella]	NA	NA	NA	NA
MSTRG.125040	21.7957	-2.61036	0.555112	-4.7024	2.57118e-06	0.000628748	40	7	7	46	8	chr6B	697921320	697927859			NA	NA		NA	NA		NA	NA		NA	NA	NA	NA
MSTRG.62167	56.0607	-2.5946	0.395254	-6.5644	5.22444e-11	4.06692e-08	102	35	12	120	12	chr3B	726438379	726439683			NA	NA		NA	NA		NA	NA		NA	NA	NA	NA
MSTRG.133179	118.043	-2.54757	0.264848	-9.61897	6.64922e-22	2.00362e-18	200	39	42	264	42	chr7A	126904743	126915274			UniRef90_M8A4Q1	0	Uncharacterized protein n=1 Tax=Triticum urartu RepID=M8A4Q1_TRIUA	AT5G11920.2	1.8	| Symbols: AtcwINV6, cwINV6 | 6-&1-fructan exohydrolase	gi|960466060|ref|XP_014754113.1|	3e-17	PREDICTED: uncharacterized protein LOC106865445 [Brachypodium distachyon]	NA	NA	NA	NA
MSTRG.118187	28.9528	-2.50003	0.483161	-5.17433	2.28732e-07	7.68579e-05	55	11	11	57	9	chr6A	617533355	617543239			NA	NA		NA	NA		NA	NA		NA	NA	NA	NA
MSTRG.52941	26.5804	-2.45544	0.509843	-4.81608	1.46409e-06	0.000398732	44	10	12	59	7	chr3A	610531036	610535735			UniRef90_F2DP61	4e-33	Predicted protein n=3 Tax=Hordeum vulgare var. distichum RepID=F2DP61_HORVD	AT4G33480.1	2e-13	| unknown protein; FUNCTIONS IN: molecular_function unknown; INVOLVED IN: biological_process unknown; LOCATED IN: chloroplast; EXPRESSED IN: 22 plant structures; EXPRESSED DURING: 13 growth stages; CONTAINS InterPro DOMAIN/s: Protein of unknown function DUF3727 (InterPro:IPR022203); Has 348 Blast hits to 348 proteins in 78 species: Archae - 0; Bacteria - 101; Metazoa - 0; Fungi - 0; Plants - 183;…	gi|357166880|ref|XP_003580897.1|	3e-23	PREDICTED: uncharacterized protein LOC100846269 [Brachypodium distachyon]	NA	NA	NA	NA
MSTRG.11443	351.029	-2.39108	0.230948	-10.3533	4.04153e-25	1.45204e-21	607	124	85	740	195	chr1B	195552678	195560541			NA	NA		NA	NA		NA	NA		NA	NA	NA	NA
MSTRG.56392	48.874	-2.36944	0.491378	-4.82203	1.42106e-06	0.000388145	137	17	17	41	22	chr3B	72476938	72478245			UniRef90_A0A077RA14	1e-171	Uncharacterized protein n=2 Tax=Triticum aestivum RepID=A0A077RA14_WHEAT	AT3G02550.1	5e-62	| Symbols: LBD41 | LOB domain-containing protein 41	gi|357156524|ref|XP_003577486.1|	3e-95	PREDICTED: LOB domain-containing protein 42-like [Brachypodium distachyon]	NA	NA	NA	NA
MSTRG.29246	168.994	-2.35048	0.219277	-10.7192	8.27028e-27	3.09021e-23	297	77	58	346	63	chr2A	687062616	687069143			UniRef90_F2CS78	5e-26	Predicted protein n=1 Tax=Hordeum vulgare var. distichum RepID=F2CS78_HORVD	AT1G45000.1	4e-11	| AAA-type ATPase family protein	gi|514785680|ref|XP_004970898.1|	1e-17	PREDICTED: ribonuclease 2-like [Setaria italica]	NA	NA	NA	NA
MSTRG.141126	191.993	-2.34211	0.2161	-10.8381	2.27239e-27	9.22917e-24	347	79	76	380	69	chr7B	244275427	244284549			UniRef90_A0A077RR77	1e-16	Chromosome 3B, genomic scaffold, cultivar Chinese Spring n=1 Tax=Triticum aestivum RepID=A0A077RR77_WHEAT	AT1G59750.4	7e-07	| Symbols: ARF1 | auxin response factor 1	gi|1002264947|ref|XP_015636801.1|	9e-10	PREDICTED: auxin response factor 9 isoform X2 [Oryza sativa Japonica Group]	NA	NA	NA	NA
MSTRG.69308	72.2044	-2.28691	0.3137	-7.29014	3.09637e-13	3.14392e-10	117	30	28	156	29	chr3D	517755971	517765207			NA	NA		NA	NA		NA	NA		NA	NA	NA	NA
MSTRG.83193	36.6437	-2.27939	0.444766	-5.12493	2.97647e-07	9.68783e-05	54	16	18	85	10	chr4B	610830857	610834699	noncoding	noncoding	UniRef90_M8AT78	1e-19	Non-specific serine/threonine protein kinase n=2 Tax=Triticum RepID=M8AT78_TRIUA	AT1G01140.2	1e-14	| Symbols: CIPK9, PKS6 | CBL-interacting protein kinase 9	gi|1002849622|ref|XP_015690984.1|	5e-17	PREDICTED: CBL-interacting protein kinase 9 isoform X2 [Oryza brachyantha]	NA	NA	NA	NA
MSTRG.98026	38.0592	-2.27715	0.420263	-5.4184	6.01345e-08	2.40058e-05	63	21	10	81	16	chr5B	109768103	109769561	noncoding	noncoding	NA	NA		NA	NA		NA	NA		NA	NA	NA	NA
MSTRG.52942	59.3492	-2.26718	0.354788	-6.39024	1.65625e-10	1.12931e-07	84	26	18	142	29	chr3A	610531036	610538547			NA	NA		NA	NA		NA	NA		NA	NA	NA	NA
MSTRG.69307	50.4242	-2.25022	0.376798	-5.97196	2.34424e-09	1.2923e-06	72	20	19	119	23	chr3D	517753737	517757761			UniRef90_Q2QZU8	0	Retrotransposon protein, putative, unclassified n=1 Tax=Oryza sativa subsp. japonica RepID=Q2QZU8_ORYSJ	AT1G50300.1	2e-08	| Symbols: TAF15 | TBP-associated factor 15	gi|703163467|ref|XP_010113352.1|	2e-05	Retrovirus-related Pol polyprotein from transposon TNT 1-94 [Morus notabilis]	NA	NA	NA	NA
MSTRG.107617	73.6681	-2.24204	0.336202	-6.66875	2.57997e-11	2.09568e-08	107	23	31	171	36	chr5D	294610695	294614716			NA	NA		NA	NA		NA	NA		NA	NA	NA	NA
MSTRG.10413	60.2544	-2.21312	0.344922	-6.4163	1.39627e-10	9.66148e-08	92	32	24	134	20	chr1B	86807674	86810129			UniRef90_M7ZW46	1e-05	Uncharacterized protein n=1 Tax=Triticum urartu RepID=M7ZW46_TRIUA	AT3G19700.1	0.97	| Symbols: IKU2 | Leucine-rich repeat protein kinase family protein	gi|922448177|ref|XP_013627630.1|	6.4	PREDICTED: uncharacterized protein LOC106333765 isoform X1 [Brassica oleracea var. oleracea]	NA	NA	NA	NA
MSTRG.30398	78.7192	-2.20945	0.390672	-5.65553	1.55371e-08	7.22071e-06	200	40	31	82	28	chr2A	748550466	748551284			NA	NA		NA	NA		NA	NA		NA	NA	NA	NA
MSTRG.38276	45.4008	-2.20347	0.478236	-4.60749	4.07562e-06	0.00095179	120	26	14	42	18	chr2B	708862995	708863267			UniRef90_W5B7D9	4e-41	Uncharacterized protein n=10 Tax=BOP clade RepID=W5B7D9_WHEAT	AT4G10270.1	6e-16	| Wound-responsive family protein	gi|357166229|ref|XP_003580642.1|	2e-29	PREDICTED: uncharacterized protein LOC100843930 [Brachypodium distachyon]	NA	NA	NA	NA
MSTRG.135525	37.0159	-2.19146	0.468045	-4.68215	2.83883e-06	0.000685229	86	23	9	48	16	chr7A	459460680	459462059			UniRef90_F2E2L4	0	Peroxidase n=3 Tax=Triticeae RepID=F2E2L4_HORVD	AT4G33420.1	1e-118	| Peroxidase superfamily protein	gi|960475299|ref|XP_003571312.3|	2e-167	PREDICTED: peroxidase 47 [Brachypodium distachyon]	NA	NA	NA	NA
MSTRG.135569	33.8122	-2.16874	0.44284	-4.89734	9.7143e-07	0.000274982	58	21	12	67	11	chr7A	465749677	465755821			UniRef90_T1LXL4	5e-12	Uncharacterized protein n=1 Tax=Triticum urartu RepID=T1LXL4_TRIUA	AT5G10620.1	7e-05	| methyltransferases	gi|357165813|ref|XP_003580502.1|	5e-12	PREDICTED: putative RNA methyltransferase At5g10620 [Brachypodium distachyon]	NA	NA	NA	NA
MSTRG.61374	224.699	-2.14835	0.236917	-9.06794	1.21286e-19	2.94131e-16	392	151	59	435	90	chr3B	655443424	655452509			UniRef90_W5DWD1	2e-93	Uncharacterized protein n=1 Tax=Triticum aestivum RepID=W5DWD1_WHEAT	AT3G06250.1	1e-13	| Symbols: FRS7 | FAR1-related sequence 7	gi|960450443|ref|XP_014753620.1|	3e-64	PREDICTED: putative protein FAR1-RELATED SEQUENCE 10 [Brachypodium distachyon]	NA	NA	NA	NA
MSTRG.87333	35.2316	-2.14558	0.435252	-4.92953	8.24297e-07	0.000240625	70	17	12	58	17	chr4D	358697555	358711389			NA	NA		NA	NA		NA	NA		NA	NA	NA	NA
MSTRG.117737	34.5536	-2.13355	0.454947	-4.68967	2.73652e-06	0.000663964	69	12	12	56	21	chr6A	599829960	599832145			UniRef90_M7Z909	0	Secologanin synthase n=4 Tax=Triticeae RepID=M7Z909_TRIUA	AT3G14690.1	2e-174	| Symbols: CYP72A15 | cytochrome P450, family 72, subfamily A, polypeptide 15	gi|721642711|ref|XP_010232048.1|	0	PREDICTED: cytochrome P450 72A15-like isoform X1 [Brachypodium distachyon]	NA	NA	NA	NA
MSTRG.129482	58.8899	-2.12256	0.388778	-5.45957	4.77292e-08	1.95549e-05	103	19	37	111	19	chr6D	376848265	376851961			UniRef90_M7ZDM8	2e-18	Uncharacterized protein n=1 Tax=Triticum urartu RepID=M7ZDM8_TRIUA	AT1G16290.1	1.6	| FUNCTIONS IN: molecular_function unknown; INVOLVED IN: biological_process unknown; LOCATED IN: chloroplast, vacuole; EXPRESSED IN: 19 plant structures; EXPRESSED DURING: 11 growth stages; CONTAINS InterPro DOMAIN/s: Lytic transglycosylase-like, catalytic (InterPro:IPR008258); Has 171 Blast hits to 155 proteins in 40 species: Archae - 0; Bacteria - 54; Metazoa - 0; Fungi - 0; Plants - 55; Viruse…	NA	NA		NA	NA	NA	NA
MSTRG.9136	52.0646	-2.11036	0.395547	-5.3353	9.53846e-08	3.57838e-05	96	17	31	92	19	chr1A	592313342	592316549			UniRef90_W5A7A0	2e-142	Nucleoside diphosphate kinase n=3 Tax=Triticeae RepID=W5A7A0_WHEAT	AT4G11010.1	3e-106	| Symbols: NDPK3 | nucleoside diphosphate kinase 3	gi|960465815|ref|XP_014754009.1|	5e-124	PREDICTED: uncharacterized protein NDPK4 [Brachypodium distachyon]	NA	NA	NA	NA
MSTRG.31408	95.6777	-2.05889	0.281589	-7.31169	2.63794e-13	2.70789e-10	174	42	36	170	52	chr2B	17575992	17583078			UniRef90_W5FPF8	2e-18	Uncharacterized protein n=1 Tax=Triticum aestivum RepID=W5FPF8_WHEAT	AT4G33150.3	7e-10	| lysine-ketoglutarate reductase/saccharopine dehydrogenase bifunctional enzyme	gi|242063290|ref|XP_002452934.1|	5e-17	hypothetical protein SORBIDRAFT_04g035220 [Sorghum bicolor]	NA	NA	NA	NA
MSTRG.26964	124.765	-2.04503	0.317516	-6.44072	1.18911e-10	8.61069e-08	285	56	44	153	71	chr2A	443644995	443645918			NA	NA		NA	NA		NA	NA		NA	NA	NA	NA
MSTRG.45430	37.2007	-2.0383	0.414413	-4.91852	8.72008e-07	0.000252189	62	19	17	72	15	chr2D	534328372	534334056			NA	NA		NA	NA		NA	NA		NA	NA	NA	NA
MSTRG.35197	48.1676	-2.02818	0.435256	-4.65974	3.16617e-06	0.000750663	110	16	25	58	24	chr2B	401815330	401816564			NA	NA		NA	NA		NA	NA		NA	NA	NA	NA
MSTRG.140435	85.0866	2.02443	0.328151	6.16921	6.86314e-10	4.13321e-07	29	178	89	30	117	chr7B	152074012	152076865	noncoding	noncoding	NA	NA		NA	NA		NA	NA		NA	NA	NA	NA
MSTRG.12344	84.0979	2.10342	0.325088	6.47029	9.78154e-11	7.25177e-08	21	146	119	35	109	chr1B	327022711	327048720			UniRef90_W5AI66	8e-21	Uncharacterized protein n=1 Tax=Triticum aestivum RepID=W5AI66_WHEAT	AT3G14750.1	5e-24	| unknown protein; BEST Arabidopsis thaliana protein match is: unknown protein (TAIR:AT1G67170.1); Has 4036 Blast hits to 3091 proteins in 519 species: Archae - 61; Bacteria - 669; Metazoa - 1503; Fungi - 255; Plants - 421; Viruses - 4; Other Eukaryotes - 1123 (source: NCBI BLink).	gi|1002861694|ref|XP_015694604.1|	6e-18	PREDICTED: uncharacterized protein LOC102706583 [Oryza brachyantha]	NA	NA	NA	NA
MSTRG.151434	41.3884	2.26061	0.444755	5.08281	3.71893e-07	0.000116186	10	68	54	15	65	chr7D	486057132	486062283			UniRef90_Q93WC0	0	Flavin containing polyamine oxidase n=3 Tax=Triticeae RepID=Q93WC0_HORVU	AT1G65840.1	1e-19	| Symbols: ATPAO4, PAO4 | polyamine oxidase 4	gi|514821378|ref|XP_004985369.1|	0	PREDICTED: polyamine oxidase-like isoform X2 [Setaria italica]	NA	NA	NA	NA
MSTRG.120458	49.3086	2.27157	0.428648	5.29938	1.16198e-07	4.30729e-05	19	78	59	10	86	chr6B	174582695	174589259			NA	NA		NA	NA		NA	NA		NA	NA	NA	NA
MSTRG.105036	68.6506	2.29229	0.377036	6.07976	1.20364e-09	6.98359e-07	25	118	72	15	124	chr5D	9948738	9956585			UniRef90_Q2L855	1e-179	Resistance protein n=2 Tax=Hordeum vulgare var. distichum RepID=Q2L855_HORVD	AT4G21410.1	4e-49	| Symbols: CRK29 | cysteine-rich RLK (RECEPTOR-like protein kinase) 29	gi|514778171|ref|XP_004969031.1|	0	PREDICTED: dual specificity protein kinase zak2-like isoform X3 [Setaria italica]	NA	NA	NA	NA
MSTRG.99334	158.501	2.29242	0.260897	8.7867	1.54011e-18	2.93605e-15	49	312	207	44	204	chr5B	287621360	287625169			UniRef90_W5F7B5	4e-56	Uncharacterized protein n=1 Tax=Triticum aestivum RepID=W5F7B5_WHEAT	AT2G31960.2	1e-15	| Symbols: GSL03 | glucan synthase-like 3	gi|670440520|ref|XP_008660531.1|	4e-21	PREDICTED: uncharacterized protein LOC103639574 [Zea mays]	NA	NA	NA	NA
MSTRG.97498	66.1809	2.29435	0.364358	6.29697	3.03518e-10	1.92874e-07	19	127	73	20	104	chr5B	56189569	56195313			UniRef90_M8B1G2	1e-06	Uncharacterized protein n=1 Tax=Aegilops tauschii RepID=M8B1G2_AEGTA	AT5G01680.1	1	| Symbols: ATCHX26, CHX26 | cation/H+ exchanger 26	gi|242040271|ref|XP_002467530.1|	8e-78	hypothetical protein SORBIDRAFT_01g029680 [Sorghum bicolor]	NA	NA	NA	NA
MSTRG.54032	53.7031	2.31961	0.463126	5.00859	5.48291e-07	0.000165752	5	83	91	27	66	chr3A	684581606	684582099			NA	NA		NA	NA		NA	NA		NA	NA	NA	NA
MSTRG.140433	60.5989	2.33275	0.388038	6.01164	1.83659e-09	1.0335e-06	16	122	61	19	98	chr7B	152065263	152070566			NA	NA		NA	NA		NA	NA		NA	NA	NA	NA
MSTRG.138336	45.0708	2.3388	0.443948	5.26817	1.37787e-07	5.06736e-05	11	98	51	15	60	chr7A	712622574	712626102			UniRef90_W5BQJ3	8e-18	Uncharacterized protein n=1 Tax=Triticum aestivum RepID=W5BQJ3_WHEAT	AT2G27110.2	5e-59	| Symbols: FRS3 | FAR1-related sequence 3	gi|960450443|ref|XP_014753620.1|	4e-158	PREDICTED: putative protein FAR1-RELATED SEQUENCE 10 [Brachypodium distachyon]	NA	NA	NA	NA
MSTRG.102506	190.099	2.37456	0.236465	10.0419	9.97164e-24	3.44993e-20	55	310	269	51	283	chr5B	566504765	566507809			UniRef90_M9T1P9	0	ATP sulfurylase n=4 Tax=Pooideae RepID=M9T1P9_TRITD	AT5G43780.1	0	| Symbols: APS4 | Pseudouridine synthase/archaeosine transglycosylase-like family protein	gi|357116045|ref|XP_003559795.1|	0	PREDICTED: ATP sulfurylase 1, chloroplastic [Brachypodium distachyon]	NA	NA	GO:0000103; GO:0004781	GO:0000103; GO:0004781
MSTRG.145894	53.8945	2.45302	0.415682	5.9012	3.60869e-09	1.87277e-06	12	105	54	17	93	chr7B	732526564	732549052			NA	NA		NA	NA		NA	NA		NA	NA	NA	NA
MSTRG.38371	46.5051	2.4642	0.444441	5.54449	2.94815e-08	1.26328e-05	7	79	67	18	67	chr2B	715717012	715726043			UniRef90_M0XAF5	0	V-type proton ATPase subunit a n=7 Tax=Triticeae RepID=M0XAF5_HORVD	AT2G28520.1	0	| Symbols: VHA-A1 | vacuolar proton ATPase A1	gi|357145968|ref|XP_003573831.1|	0	PREDICTED: V-type proton ATPase subunit a3-like [Brachypodium distachyon]	NA	NA	GO:0000220; GO:0015078; GO:0016021	GO:0000220; GO:0015078; GO:0016021
MSTRG.44294	141.251	2.52493	0.282464	8.93896	3.92852e-19	8.34033e-16	25	280	186	48	191	chr2D	426930231	426938329			UniRef90_Q01HS2	0	OSIGBa0153E02-OSIGBa0093I20.3 protein n=1 Tax=Oryza sativa RepID=Q01HS2_ORYSA	ATMG00820.1	2e-22	| Symbols: ORF170 | Reverse transcriptase (RNA-dependent DNA polymerase)	gi|1044558072|ref|XP_017415202.1|	1e-14	PREDICTED: retrovirus-related Pol polyprotein from transposon TNT 1-94 isoform X1 [Vigna angularis]	NA	NA	NA	NA
MSTRG.119286	69.6488	2.55456	0.37042	6.89638	5.33452e-12	4.79147e-09	16	117	80	19	127	chr6B	70722035	70753570			NA	NA		NA	NA		NA	NA		NA	NA	NA	NA
MSTRG.119293	123.683	2.55972	0.311272	8.22342	1.97785e-16	3.07928e-13	16	204	165	47	203	chr6B	71039852	71042411			NA	NA		NA	NA		NA	NA		NA	NA	NA	NA
MSTRG.81257	29.5379	2.66185	0.560894	4.74573	2.07757e-06	0.000527369	5	64	35	9	41	chr4B	401111104	401130741			UniRef90_F2DCS3	0	Kinesin-like protein n=1 Tax=Hordeum vulgare var. distichum RepID=F2DCS3_HORVD	AT3G10180.1	5e-08	| P-loop containing nucleoside triphosphate hydrolases superfamily protein	gi|357156447|ref|XP_003577459.1|	4e-154	PREDICTED: kinesin-related protein 11 [Brachypodium distachyon]	NA	NA	NA	NA
MSTRG.77770	36.0645	2.66781	0.521498	5.11567	3.12636e-07	0.000100358	5	53	61	12	51	chr4A	735161999	735168184	noncoding	noncoding	UniRef90_M7ZCB1	8e-06	Uncharacterized protein n=2 Tax=Triticum RepID=M7ZCB1_TRIUA	NA	NA		NA	NA		NA	NA	NA	NA
MSTRG.128057	37.8923	2.81562	0.509323	5.52816	3.23601e-08	1.3803e-05	9	57	57	7	62	chr6D	193226551	193228848	noncoding	noncoding	NA	NA		NA	NA		NA	NA		NA	NA	NA	NA
MSTRG.103366	40.0943	2.84093	0.49741	5.71144	1.12025e-08	5.33907e-06	5	71	50	12	69	chr5B	626817329	626832652			UniRef90_B9GBH0	1e-11	Putative uncharacterized protein n=1 Tax=Oryza sativa subsp. japonica RepID=B9GBH0_ORYSJ	AT4G15550.1	0.96	| Symbols: IAGLU | indole-3-acetate beta-D-glucosyltransferase	gi|960476017|ref|XP_014755959.1|	5e-13	PREDICTED: uncharacterized protein LOC104584065 [Brachypodium distachyon]	NA	NA	NA	NA
MSTRG.54603	113.672	2.93921	0.313378	9.3791	6.65358e-21	1.7758e-17	17	190	153	28	195	chr3A	717717869	717730647			UniRef90_N1QY89	7e-21	3-ketoacyl-CoA synthase 17 n=1 Tax=Aegilops tauschii RepID=N1QY89_AEGTA	AT4G23160.1	6e-64	| Symbols: CRK8 | cysteine-rich RLK (RECEPTOR-like protein kinase) 8	gi|721628399|ref|XP_010229748.1|	5e-21	PREDICTED: uncharacterized protein LOC104582111 [Brachypodium distachyon]	NA	NA	NA	NA
MSTRG.107713	35.6384	2.93943	0.528748	5.55923	2.70967e-08	1.17185e-05	7	67	50	7	52	chr5D	302326263	302340510			NA	NA		NA	NA		NA	NA		NA	NA	NA	NA
MSTRG.140216	53.2703	3.07466	0.457323	6.72317	1.77807e-11	1.52381e-08	12	85	83	7	83	chr7B	133482799	133492681			UniRef90_N1R5V6	7e-33	Uncharacterized protein n=1 Tax=Aegilops tauschii RepID=N1R5V6_AEGTA	AT1G11180.2	1.4	| Secretory carrier membrane protein (SCAMP) family protein	gi|1002305301|ref|XP_015616000.1|	1e-16	PREDICTED: uncharacterized protein LOC4351031 [Oryza sativa Japonica Group]	NA	NA	NA	NA
MSTRG.72978	24.1627	3.21411	0.688681	4.66705	3.05558e-06	0.000728139	3	31	32	5	52	chr4A	191129967	191131530			NA	NA		NA	NA		NA	NA		NA	NA	NA	NA
MSTRG.11298	32.4827	3.32055	0.59307	5.59892	2.15696e-08	9.68694e-06	5	66	43	5	49	chr1B	172404031	172408903			NA	NA		NA	NA		NA	NA		NA	NA	NA	NA
MSTRG.119236	81.6987	3.3959	0.395194	8.59301	8.47208e-18	1.49321e-14	11	149	96	13	154	chr6B	64925750	64929670			NA	NA		NA	NA		NA	NA		NA	NA	NA	NA
MSTRG.60804	295.453	3.43912	0.45724	7.52147	5.4164e-14	6.48669e-11	26	396	405	60	618	chr3B	592867078	592868220			UniRef90_Q5NE31	9e-65	Non-specific lipid-transfer protein n=2 Tax=Triticum aestivum RepID=Q5NE31_WHEAT	AT3G08770.1	7e-23	| Symbols: LTP6 | lipid transfer protein 6	gi|357125656|ref|XP_003564507.1|	2e-54	PREDICTED: non-specific lipid-transfer protein 2B-like [Brachypodium distachyon]	NA	NA	NA	NA
MSTRG.128059	32.873	3.50744	0.625	5.6119	2.00118e-08	9.07457e-06	3	45	48	6	65	chr6D	193222620	193223963			NA	NA		NA	NA		NA	NA		NA	NA	NA	NA
MSTRG.119149	23.9263	3.63022	0.734273	4.94397	7.65473e-07	0.000224859	3	38	35	3	43	chr6B	60602872	60608372			UniRef90_M0XH20	9e-112	Uncharacterized protein n=4 Tax=Triticeae RepID=M0XH20_HORVD	AT5G09920.1	2e-15	| Symbols: RPB15.9, ATRPB15.9, RPB15.9.9, NRPB4 | RNA polymerase II, Rpb4, core protein	gi|721667847|ref|XP_010236010.1|	5e-91	PREDICTED: DNA-directed RNA polymerases IV and V subunit 4 isoform X2 [Brachypodium distachyon]	NA	NA	NA	NA
MSTRG.37705	24.9267	3.70239	0.733696	5.04622	4.50646e-07	0.000138931	2	38	37	4	46	chr2B	664126951	664133093			NA	NA		NA	NA		NA	NA		NA	NA	NA	NA
MSTRG.8563	28.6451	3.70265	0.729616	5.0748	3.87899e-07	0.000120783	1	76	42	6	25	chr1A	563609144	563609989			UniRef90_P01543	8e-92	Purothionin A-1 n=19 Tax=Triticum RepID=THNB_WHEAT	AT5G36910.1	2e-15	| Symbols: THI2.2 | thionin 2.2	gi|357119383|ref|XP_003561421.1|	5e-44	PREDICTED: leaf-specific thionin DB4-like [Brachypodium distachyon]	NA	NA	GO:0006952; GO:0005576; GO:0006952; GO:0009405; GO:0090729	GO:0006952; GO:0005576; GO:0006952; GO:0009405; GO:0090729
MSTRG.62981	237.908	3.82864	0.276303	13.8567	1.15947e-43	1.08309e-39	33	478	337	19	359	chr3B	785548692	785554692			NA	NA		NA	NA		NA	NA		NA	NA	NA	NA
MSTRG.46309	32.5365	3.87382	0.676521	5.72609	1.02772e-08	4.92322e-06	3	63	33	4	67	chr2D	588522003	588528149			NA	NA		NA	NA		NA	NA		NA	NA	NA	NA
MSTRG.46308	28.9396	4.18087	0.804168	5.19899	2.0037e-07	6.93227e-05	4	52	21	1	74	chr2D	588516421	588520735			NA	NA		NA	NA		NA	NA		NA	NA	NA	NA
MSTRG.62980	202.226	4.46895	0.32755	13.6436	2.20538e-42	1.71676e-38	16	401	304	13	306	chr3B	785545485	785554692			UniRef90_I1H3N9	3e-35	Uncharacterized protein n=1 Tax=Brachypodium distachyon RepID=I1H3N9_BRADI	AT4G08980.5	9e-19	| Symbols: FBW2 | F-BOX WITH WD-40 2	gi|721616938|ref|XP_010227847.1|	9e-35	PREDICTED: F-box protein FBW2 isoform X1 [Brachypodium distachyon]	NA	NA	NA	NA
MSTRG.146495	28.4012	4.51918	0.918775	4.9187	8.71187e-07	0.000252189	1	93	40	3	14	chr7D	16710925	16711576			UniRef90_Q2A784	3e-68	Avenin-like a1 n=9 Tax=Triticinae RepID=AVLA1_WHEAT	AT3G27390.1	7.8	| unknown protein; FUNCTIONS IN: molecular_function unknown; INVOLVED IN: biological_process unknown; LOCATED IN: plasma membrane; EXPRESSED IN: 23 plant structures; EXPRESSED DURING: 13 growth stages; BEST Arabidopsis thaliana protein match is: unknown protein (TAIR:AT5G40640.1); Has 101 Blast hits to 99 proteins in 12 species: Archae - 0; Bacteria - 0; Metazoa - 0; Fungi - 0; Plants - 101; Viru…	gi|960453445|ref|XP_014751755.1|	2e-20	PREDICTED: avenin-like b1 [Brachypodium distachyon]	NA	NA	GO:0045735	GO:0045735
MSTRG.83291	24.4701	4.72694	0.989017	4.77943	1.75792e-06	0.000469179	0	60	45	3	18	chr4B	618647390	618647938			UniRef90_B5B0D5	3e-98	Major allergen CM16 n=1 Tax=Triticum aestivum RepID=B5B0D5_WHEAT	AT5G54790.1	4.3	| unknown protein; BEST Arabidopsis thaliana protein match is: unknown protein (TAIR:AT1G50930.1); Has 53 Blast hits to 53 proteins in 10 species: Archae - 0; Bacteria - 0; Metazoa - 0; Fungi - 0; Plants - 53; Viruses - 0; Other Eukaryotes - 0 (source: NCBI BLink).	gi|1002283661|ref|XP_015646155.1|	2e-22	PREDICTED: alpha-amylase/trypsin inhibitor [Oryza sativa Japonica Group]	NA	NA	NA	NA
MSTRG.2851	26.3535	4.82506	1.01286	4.76381	1.89969e-06	0.000498472	1	79	44	2	12	chr1A	4053167	4053896			NA	NA		NA	NA		NA	NA		NA	NA	NA	NA
MSTRG.136797	96.3748	5.10177	0.538195	9.4794	2.55758e-21	7.0268e-18	6	197	142	3	149	chr7A	593447832	593452677			NA	NA		NA	NA		NA	NA		NA	NA	NA	NA
MSTRG.142085	34.4323	5.21247	0.913843	5.7039	1.17097e-08	5.49667e-06	1	69	54	2	51	chr7B	383603663	383608115			UniRef90_M7ZZF2	0	Uncharacterized protein n=2 Tax=Triticinae RepID=M7ZZF2_TRIUA	AT1G30540.1	4e-05	| Actin-like ATPase superfamily protein	gi|1002293876|ref|XP_015651266.1|	0	PREDICTED: N-acetyl-D-glucosamine kinase [Oryza sativa Japonica Group]	NA	NA	NA	NA
MSTRG.54600	213.075	5.25081	0.386427	13.5881	4.71144e-42	3.38546e-38	11	440	301	7	343	chr3A	717651523	717664724			UniRef90_A0A077RA10	9e-19	Uncharacterized protein n=2 Tax=Triticum aestivum RepID=A0A077RA10_WHEAT	AT4G08980.5	3e-20	| Symbols: FBW2 | F-BOX WITH WD-40 2	gi|960462103|ref|XP_014753352.1|	8e-27	PREDICTED: F-box protein FBW2 isoform X3 [Brachypodium distachyon]	NA	NA	GO:0006511; GO:0009737; GO:0010608; GO:0010629; GO:0016567	GO:0006511; GO:0009737; GO:0010608; GO:0010629; GO:0016567
MSTRG.142156	94.7223	5.26586	0.580818	9.06627	1.2316e-19	2.94131e-16	2	179	103	6	204	chr7B	392310412	392314280			NA	NA		NA	NA		NA	NA		NA	NA	NA	NA
MSTRG.134670	24.9883	5.32955	1.11242	4.79094	1.66003e-06	0.000445599	1	47	45	1	33	chr7A	287881691	287883617			NA	NA		NA	NA		NA	NA		NA	NA	NA	NA
MSTRG.127107	39.1043	5.40022	0.904342	5.97143	2.35183e-09	1.2923e-06	1	80	57	2	62	chr6D	87113321	87123483			NA	NA		NA	NA		NA	NA		NA	NA	NA	NA
MSTRG.9297	46.9663	5.67008	1.01311	5.5967	2.18467e-08	9.71795e-06	1	124	101	2	12	chr1B	4965593	4966632			NA	NA		NA	NA		NA	NA		NA	NA	NA	NA
MSTRG.119284	32.1301	5.70255	1.08904	5.23631	1.63815e-07	5.79637e-05	1	65	46	1	53	chr6B	70050334	70053875			UniRef90_M7Z9J9	4e-97	Uncharacterized protein n=1 Tax=Triticum urartu RepID=M7Z9J9_TRIUA	AT1G78750.1	5e-10	| F-box/RNI-like superfamily protein	gi|1002304066|ref|XP_015615404.1|	2e-52	PREDICTED: F-box/LRR-repeat protein At3g59190 [Oryza sativa Japonica Group]	NA	NA	NA	NA
MSTRG.142126	32.9217	5.74381	1.0966	5.23782	1.62483e-07	5.77113e-05	1	83	36	1	53	chr7B	388159679	388160272			NA	NA		NA	NA		NA	NA		NA	NA	NA	NA
MSTRG.119300	35.4448	5.8366	1.0849	5.37987	7.45412e-08	2.86548e-05	2	77	54	0	50	chr6B	71347053	71350105			NA	NA		NA	NA		NA	NA		NA	NA	NA	NA
MSTRG.157608	38.2567	5.95753	1.17156	5.08511	3.67411e-07	0.000115171	1	122	65	1	12	chrUn	400540815	400541308			NA	NA		NA	NA		NA	NA		NA	NA	NA	NA
MSTRG.121823	65.6894	6.74506	1.05842	6.37277	1.85649e-10	1.23872e-07	1	141	91	1	107	chr6B	369526387	369527637			UniRef90_W5GZC9	2e-177	Uncharacterized protein n=3 Tax=Triticeae RepID=W5GZC9_WHEAT	AT3G14180.1	5e-10	| sequence-specific DNA binding transcription factors	gi|357149627|ref|XP_003575177.1|	2e-150	PREDICTED: trihelix transcription factor ASIL1-like [Brachypodium distachyon]	NA	NA	NA	NA
MSTRG.142087	36.1704	6.8888	1.46485	4.70272	2.56714e-06	0.000628748	0	82	41	1	66	chr7B	383710413	383713974			NA	NA		NA	NA		NA	NA		NA	NA	NA	NA
MSTRG.119237	145.59	6.89713	0.752975	9.15984	5.19732e-20	1.3486e-16	0	256	216	4	271	chr6B	64966438	64969008			NA	NA		NA	NA		NA	NA		NA	NA	NA	NA
MSTRG.119638	39.2584	7.00326	1.45808	4.80305	1.56263e-06	0.000421879	0	76	54	1	72	chr6B	107881941	107887006			NA	NA		NA	NA		NA	NA		NA	NA	NA	NA
MSTRG.142177	15.6298	7.12143	1.5443	4.61142	3.99934e-06	0.000936316	0	28	19	0	34	chr7B	394763588	394766972			NA	NA		NA	NA		NA	NA		NA	NA	NA	NA
MSTRG.145885	43.0959	7.13597	1.45476	4.90526	9.33022e-07	0.000265721	0	78	66	1	76	chr7B	731431082	731444497			UniRef90_I0JTU6	0	Plasma membrane Na+/H+ antiporter n=16 Tax=Triticinae RepID=I0JTU6_WHEAT	AT1G54370.1	6e-19	| Symbols: NHX5, ATNHX5 | sodium hydrogen exchanger 5	gi|357153602|ref|XP_003576505.1|	0	PREDICTED: sodium/hydrogen exchanger 8 [Brachypodium distachyon]	NA	NA	GO:0015299; GO:0016021; GO:0005623; GO:0005886; GO:0009941; GO:0015385; GO:0015386; GO:0016021; GO:0051453; GO:0071805; GO:0098719	GO:0015299; GO:0016021; GO:0005623; GO:0005886; GO:0009941; GO:0015385; GO:0015386; GO:0016021; GO:0051453; GO:0071805; GO:0098719
MSTRG.142084	17.199	7.26174	1.53411	4.73353	2.20644e-06	0.000555554	0	40	22	0	28	chr7B	383518262	383521494			NA	NA		NA	NA		NA	NA		NA	NA	NA	NA
MSTRG.142129	17.2188	7.26335	1.5347	4.73274	2.21508e-06	0.000556229	0	36	20	0	34	chr7B	388174311	388176518			UniRef90_I1I0N0	2e-94	Uncharacterized protein n=10 Tax=Pooideae RepID=I1I0N0_BRADI	AT1G24350.3	5e-72	| Acid phosphatase/vanadium-dependent haloperoxidase-related protein	gi|357144542|ref|XP_003573329.1|	3e-94	PREDICTED: uncharacterized membrane protein YuiD [Brachypodium distachyon]	NA	NA	GO:0016021	GO:0016021
MSTRG.142200	18.3442	7.35481	1.52874	4.81102	1.50165e-06	0.000406591	0	42	23	0	31	chr7B	397596139	397596627	noncoding	noncoding	NA	NA		NA	NA		NA	NA		NA	NA	NA	NA
MSTRG.142105	50.1731	7.36191	1.45586	5.05674	4.26483e-07	0.000132356	0	103	53	1	106	chr7B	384766654	384772495			UniRef90_I1I0P0	0	Uncharacterized protein n=5 Tax=Pooideae RepID=I1I0P0_BRADI	AT1G30620.2	0	| Symbols: HSR8, MUR4, UXE1 | NAD(P)-binding Rossmann-fold superfamily protein	gi|357144571|ref|XP_003573339.1|	0	PREDICTED: probable UDP-arabinose 4-epimerase 3 [Brachypodium distachyon]	NA	NA	NA	NA
MSTRG.89535	19.7275	7.45646	1.52152	4.90066	9.55161e-07	0.000271199	0	38	27	0	37	chr5A	17674492	17679035			UniRef90_M7YQJ1	0	Threonine dehydratase n=1 Tax=Triticum urartu RepID=M7YQJ1_TRIUA	AT3G10050.1	0	| Symbols: OMR1 | L-O-methylthreonine resistant 1	gi|357115510|ref|XP_003559531.1|	0	PREDICTED: threonine dehydratase biosynthetic, chloroplastic-like [Brachypodium distachyon]	NA	NA	GO:0004794; GO:0009097; GO:0016021; GO:0030170	GO:0004794; GO:0009097; GO:0016021; GO:0030170
MSTRG.142120	55.1925	7.49448	1.44744	5.17776	2.24568e-07	7.57313e-05	1	113	70	0	103	chr7B	387150047	387159760			NA	NA		NA	NA		NA	NA		NA	NA	NA	NA
MSTRG.142168	21.1231	7.55935	1.51989	4.97363	6.57109e-07	0.000194865	0	50	25	0	36	chr7B	393400169	393403256			UniRef90_M0XNL8	2e-58	Uncharacterized protein n=4 Tax=Triticeae RepID=M0XNL8_HORVD	AT3G27160.1	7e-07	| Symbols: GHS1 | Ribosomal protein S21 family protein	gi|1002289278|ref|XP_015648937.1|	4e-24	PREDICTED: translation initiation factor IF-2 [Oryza sativa Japonica Group]	NA	NA	NA	NA
MSTRG.142152	115.326	7.56664	1.04999	7.20641	5.74443e-13	5.58963e-10	0	263	136	2	204	chr7B	391954078	391959066			UniRef90_A0A096UVH4	0	Uncharacterized protein n=1 Tax=Triticum aestivum RepID=A0A096UVH4_WHEAT	AT1G61860.1	1	| Protein kinase superfamily protein	gi|1002232284|ref|XP_015616207.1|	1e-38	PREDICTED: uncharacterized protein LOC4324546 isoform X1 [Oryza sativa Japonica Group]	NA	NA	NA	NA
MSTRG.152768	24.7424	7.78543	1.50747	5.16455	2.41014e-07	8.06947e-05	0	54	32	0	43	chr7D	584772735	584773033			NA	NA		NA	NA		NA	NA		NA	NA	NA	NA
MSTRG.81058	25.3218	7.80882	1.51971	5.13836	2.77146e-07	9.11586e-05	0	45	54	0	28	chr4B	376372036	376375969			UniRef90_T1MG10	2e-13	Uncharacterized protein n=1 Tax=Triticum urartu RepID=T1MG10_TRIUA	AT1G62720.1	1.7	| Pentatricopeptide repeat (PPR-like) superfamily protein	gi|1028993343|ref|XP_016751463.1|	2.2	PREDICTED: inositol hexakisphosphate and diphosphoinositol-pentakisphosphate kinase 2-like isoform X1 [Gossypium hirsutum]	NA	NA	NA	NA
MSTRG.142145	26.0199	7.86062	1.50962	5.20701	1.91903e-07	6.66402e-05	0	58	27	0	52	chr7B	391060662	391065963			NA	NA		NA	NA		NA	NA		NA	NA	NA	NA
MSTRG.142091	26.3735	7.87857	1.50543	5.23344	1.66381e-07	5.86495e-05	0	57	31	0	50	chr7B	383866102	383867457			UniRef90_W5DNY1	2.8	Uncharacterized protein n=1 Tax=Triticum aestivum RepID=W5DNY1_WHEAT	NA	NA		NA	NA		NA	NA	NA	NA
MSTRG.138462	26.9785	7.91077	1.5035	5.26158	1.42821e-07	5.19014e-05	0	62	35	0	44	chr7A	724112847	724114682			NA	NA		NA	NA		NA	NA		NA	NA	NA	NA
MSTRG.58400	73.5903	7.91124	1.44002	5.49384	3.93285e-08	1.66235e-05	0	140	108	1	130	chr3B	312148456	312189848			NA	NA		NA	NA		NA	NA		NA	NA	NA	NA
MSTRG.49927	27.3702	7.92195	1.5061	5.25992	1.44116e-07	5.19779e-05	0	45	52	0	41	chr3A	196425786	196428526			NA	NA		NA	NA		NA	NA		NA	NA	NA	NA
MSTRG.77805	27.6716	7.94813	1.51079	5.26091	1.43348e-07	5.19014e-05	0	53	27	0	65	chr4A	736225205	736236597			NA	NA		NA	NA		NA	NA		NA	NA	NA	NA
MSTRG.142106	27.8997	7.96258	1.51277	5.26359	1.41272e-07	5.17516e-05	0	64	24	0	60	chr7B	385021436	385031447	noncoding	noncoding	NA	NA		NA	NA		NA	NA		NA	NA	NA	NA
MSTRG.142205	29.0889	8.01934	1.49963	5.34755	8.91544e-08	3.35814e-05	0	67	38	0	47	chr7B	397828549	397831533			NA	NA		NA	NA		NA	NA		NA	NA	NA	NA
MSTRG.142148	29.5268	8.04365	1.50325	5.35085	8.75405e-08	3.3107e-05	0	71	31	0	54	chr7B	391657321	391660682			UniRef90_A0A0E0I5J4	2e-36	Uncharacterized protein n=1 Tax=Oryza nivara RepID=A0A0E0I5J4_ORYNI	AT5G06360.1	2e-33	| Ribosomal protein S8e family protein	gi|1002286543|ref|XP_015647570.1|	2e-35	PREDICTED: ribosome biogenesis protein NSA2 homolog [Oryza sativa Japonica Group]	NA	NA	NA	NA
MSTRG.142113	30.1325	8.07102	1.49908	5.38398	7.28551e-08	2.83531e-05	0	72	38	0	48	chr7B	386240027	386244361			UniRef90_M8AV60	7e-14	Uncharacterized protein n=1 Tax=Triticum urartu RepID=M8AV60_TRIUA	AT1G69150.1	4.7	| Cysteine/Histidine-rich C1 domain family protein	NA	NA		NA	NA	NA	NA
MSTRG.142162	89.7236	8.19394	1.43652	5.70404	1.17001e-08	5.49667e-06	1	160	141	0	157	chr7B	393232842	393234774			NA	NA		NA	NA		NA	NA		NA	NA	NA	NA
MSTRG.142103	95.095	8.28485	1.43864	5.75883	8.46998e-09	4.14244e-06	0	192	112	1	191	chr7B	384379599	384386367			UniRef90_K3YGT1	0	Uncharacterized protein n=2 Tax=PACMAD clade RepID=K3YGT1_SETIT	AT5G08560.2	0	| transducin family protein / WD-40 repeat family protein	gi|1002244185|ref|XP_015626308.1|	0	PREDICTED: WD repeat-containing protein 26 [Oryza sativa Japonica Group]	NA	NA	NA	NA
MSTRG.142122	589.726	8.3316	0.607291	13.7193	7.7822e-43	6.60871e-39	3	1222	778	3	1058	chr7B	387431348	387437220			UniRef90_A0A077RYD5	2e-21	Chromosome 3B, genomic scaffold, cultivar Chinese Spring n=2 Tax=Triticum aestivum RepID=A0A077RYD5_WHEAT	AT5G20370.1	0.098	| serine-rich protein-related	gi|357163226|ref|XP_003579664.1|	5e-08	PREDICTED: alanine and proline-rich secreted protein Apa-like [Brachypodium distachyon]	NA	NA	GO:0005249; GO:0005783; GO:0005886; GO:0009624; GO:0016021	GO:0005249; GO:0005783; GO:0005886; GO:0009624; GO:0016021
MSTRG.90397	41.4547	8.5272	1.48254	5.75173	8.83331e-09	4.29764e-06	0	82	60	0	72	chr5A	104238226	104241670			NA	NA		NA	NA		NA	NA		NA	NA	NA	NA
MSTRG.142092	41.4819	8.53169	1.48579	5.74221	9.34481e-09	4.49962e-06	0	88	48	0	81	chr7B	384094692	384096553			NA	NA		NA	NA		NA	NA		NA	NA	NA	NA
MSTRG.142167	41.6728	8.53722	1.48609	5.74476	9.20527e-09	4.4554e-06	0	81	49	0	87	chr7B	393393378	393396088			NA	NA		NA	NA		NA	NA		NA	NA	NA	NA
MSTRG.142107	42.2909	8.56026	1.4852	5.76371	8.22851e-09	4.04552e-06	0	98	50	0	74	chr7B	385501226	385505758			NA	NA		NA	NA		NA	NA		NA	NA	NA	NA
MSTRG.17647	45.9516	8.67645	1.48039	5.86091	4.60348e-09	2.34986e-06	0	100	68	0	70	chr1D	56876563	56879441			NA	NA		NA	NA		NA	NA		NA	NA	NA	NA
MSTRG.142110	49.1807	8.77692	1.48176	5.92331	3.15527e-09	1.66522e-06	0	99	55	0	103	chr7B	385920289	385922370			UniRef90_M7ZHX6	2e-15	BTB/POZ and MATH domain-containing protein 2 n=1 Tax=Triticum urartu RepID=M7ZHX6_TRIUA	AT3G06190.1	5e-65	| Symbols: ATBPM2, BPM2 | BTB-POZ and MATH domain 2	gi|1002289611|ref|XP_015649109.1|	1e-99	PREDICTED: BTB/POZ and MATH domain-containing protein 3 [Oryza sativa Japonica Group]	NA	NA	NA	NA
MSTRG.142118	50.3921	8.81252	1.47894	5.95869	2.54274e-09	1.38096e-06	0	116	62	0	86	chr7B	386784884	386788806			NA	NA		NA	NA		NA	NA		NA	NA	NA	NA
MSTRG.73389	53.5365	8.89207	1.47793	6.01656	1.78167e-09	1.00993e-06	0	97	96	0	79	chr4A	300406447	300410223			UniRef90_M8C7P2	0.081	Uncharacterized protein n=1 Tax=Aegilops tauschii RepID=M8C7P2_AEGTA	AT3G53150.1	0.78	| Symbols: UGT73D1 | UDP-glucosyl transferase 73D1	gi|848853989|ref|XP_012846141.1|	0.81	PREDICTED: auxilin-like protein 1, partial [Erythranthe guttata]	NA	NA	NA	NA
MSTRG.142199	54.0676	8.91132	1.47461	6.04315	1.51134e-09	8.71475e-07	0	108	74	0	98	chr7B	397591164	397595022	noncoding	noncoding	UniRef90_Q41633	0.0001	Putative uncharacterized protein n=1 Tax=Triticum urartu RepID=Q41633_TRIUA	AT4G19020.1	5.9	| Symbols: CMT2	gi|769811534|ref|XP_011623407.1|	1.3	PREDICTED: protein MEI2-like 4 isoform X3 [Amborella trichopoda]	NA	NA	NA	NA
MSTRG.142165	153.875	8.97785	1.43167	6.27091	3.58955e-10	2.2206e-07	1	313	185	0	303	chr7B	393314287	393318301			NA	NA		NA	NA		NA	NA		NA	NA	NA	NA
MSTRG.142133	56.7994	8.98064	1.47429	6.09149	1.11866e-09	6.53107e-07	0	100	81	0	111	chr7B	388953040	388957051			UniRef90_J7RA72	0	Putative lysine/histidine transporter n=8 Tax=Triticeae RepID=J7RA72_HORVU	AT5G40780.1	0	| Symbols: LHT1 | lysine histidine transporter 1	gi|357144533|ref|XP_003573326.1|	0	PREDICTED: lysine histidine transporter 1-like [Brachypodium distachyon]	NA	NA	NA	NA
MSTRG.142082	698.947	9.16128	0.737602	12.4204	2.02647e-35	1.11352e-31	3	1358	889	1	1376	chr7B	383502275	383504781			NA	NA		NA	NA		NA	NA		NA	NA	NA	NA
MSTRG.119356	176.874	9.17833	1.42819	6.42655	1.30535e-10	9.23763e-08	0	356	266	1	289	chr6B	76409996	76416853			UniRef90_M8BRX2	1e-06	Uncharacterized protein n=1 Tax=Aegilops tauschii RepID=M8BRX2_AEGTA	AT5G20250.4	0.0002	| Symbols: DIN10 | Raffinose synthase family protein	gi|1002279156|ref|XP_015643895.1|	0.0002	PREDICTED: probable galactinol--sucrose galactosyltransferase 6 [Oryza sativa Japonica Group]	NA	NA	NA	NA
MSTRG.142140	2354.71	9.2133	0.423845	21.7374	9.08309e-105	4.24239e-100	7	4370	3111	6	4681	chr7B	389107650	389110990			UniRef90_Q0J8A4	0	Glyceraldehyde-3-phosphate dehydrogenase 1, cytosolic n=42 Tax=Poaceae RepID=G3PC1_ORYSJ	AT1G13440.1	0	| Symbols: GAPC-2, GAPC2 | glyceraldehyde-3-phosphate dehydrogenase C2	gi|357144507|ref|XP_003573317.1|	0	PREDICTED: glyceraldehyde-3-phosphate dehydrogenase 1, cytosolic [Brachypodium distachyon]	NA	NA	NA	NA
MSTRG.76492	66.8656	9.2161	1.46935	6.27222	3.55937e-10	2.21661e-07	0	124	98	0	122	chr4A	646642529	646647508			NA	NA		NA	NA		NA	NA		NA	NA	NA	NA
MSTRG.142170	380.966	9.28646	1.03386	8.98229	2.65199e-19	5.76118e-16	2	798	471	0	715	chr7B	393856382	393862055			NA	NA		NA	NA		NA	NA		NA	NA	NA	NA
MSTRG.142102	580.174	9.31038	0.847962	10.9797	4.78408e-28	2.12807e-24	1	1151	736	2	1124	chr7B	384373468	384375361			UniRef90_W5HBM9	4e-09	Uncharacterized protein n=2 Tax=Triticum aestivum RepID=W5HBM9_WHEAT	NA	NA		NA	NA		NA	NA	NA	NA
MSTRG.142124	74.2139	9.36868	1.47099	6.36894	1.90339e-10	1.261e-07	0	136	90	0	159	chr7B	387645664	387648571			UniRef90_F2E6S3	2e-13	Predicted protein n=4 Tax=Triticeae RepID=F2E6S3_HORVD	AT1G50630.1	2e-22	| Protein of unknown function (DUF3537)	gi|242078071|ref|XP_002443804.1|	1e-09	hypothetical protein SORBIDRAFT_07g002340 [Sorghum bicolor]	NA	NA	NA	NA
MSTRG.142128	78.7744	9.45539	1.4696	6.434	1.24287e-10	8.86654e-08	0	152	93	0	165	chr7B	388169532	388172644			NA	NA		NA	NA		NA	NA		NA	NA	NA	NA
MSTRG.142188	81.0285	9.49706	1.47101	6.45616	1.07391e-10	7.89899e-08	0	164	88	0	172	chr7B	397222648	397224408			UniRef90_W5HPE1	2e-143	Uncharacterized protein n=1 Tax=Triticum aestivum RepID=W5HPE1_WHEAT	AT1G54710.1	3.9	| Symbols: ATATG18H, ATG18H | homolog of yeast autophagy 18 (ATG18) H	gi|514771594|ref|XP_004967290.1|	6e-74	PREDICTED: uncharacterized protein LOC101782699 [Setaria italica]	NA	NA	NA	NA
MSTRG.142157	87.8466	9.61343	1.466	6.55758	5.46871e-11	4.22189e-08	0	190	107	0	162	chr7B	392636927	392644472			NA	NA		NA	NA		NA	NA		NA	NA	NA	NA
MSTRG.16519	93.1659	9.69383	1.46401	6.62143	3.55743e-11	2.84026e-08	0	184	151	0	143	chr1B	676111420	676117296			UniRef90_F2CYV4	8e-19	Predicted protein n=1 Tax=Hordeum vulgare var. distichum RepID=F2CYV4_HORVD	AT3G47160.2	1e-18	| RING/U-box superfamily protein	gi|721695849|ref|XP_003580834.2|	1e-25	PREDICTED: uncharacterized protein LOC100827242 [Brachypodium distachyon]	NA	NA	NA	NA
MSTRG.142130	101.915	9.82706	1.4629	6.7175	1.84865e-11	1.55574e-08	0	215	129	0	187	chr7B	388589354	388594594			NA	NA		NA	NA		NA	NA		NA	NA	NA	NA
MSTRG.142174	114.886	10.0017	1.4664	6.82058	9.06723e-12	7.91586e-09	0	291	130	0	186	chr7B	394402489	394403097			NA	NA		NA	NA		NA	NA		NA	NA	NA	NA
MSTRG.142182	122.181	10.089	1.46157	6.90287	5.09634e-12	4.62198e-09	0	258	147	0	233	chr7B	395061595	395065557			UniRef90_W5HPV1	0	Uncharacterized protein n=3 Tax=Triticum aestivum RepID=W5HPV1_WHEAT	AT3G19170.2	1.6	| Symbols: PREP1 | presequence protease 1	gi|960473185|ref|XP_014755479.1|	5e-153	PREDICTED: uncharacterized protein LOC100824297 [Brachypodium distachyon]	NA	NA	NA	NA
MSTRG.142127	388.121	10.3132	1.42395	7.24264	4.40032e-13	4.37284e-10	1	830	521	0	666	chr7B	388165547	388169112			UniRef90_W5HKF6	0	Uncharacterized protein n=1 Tax=Triticum aestivum RepID=W5HKF6_WHEAT	AT1G65660.1	0	| Symbols: SMP1 | Pre-mRNA splicing Prp18-interacting factor	gi|357144547|ref|XP_003573331.1|	0	PREDICTED: pre-mRNA-splicing factor SLU7 [Brachypodium distachyon]	NA	NA	NA	NA
MSTRG.142153	4778.69	10.6147	0.477403	22.2341	1.60618e-109	1.50038e-104	5	9856	5907	5	9124	chr7B	392017181	392035446			UniRef90_A2X4U2	1e-13	Putative uncharacterized protein n=1 Tax=Oryza sativa subsp. indica RepID=A2X4U2_ORYSI	AT5G28780.1	2e-19	| PIF1 helicase	gi|721627711|ref|XP_010229584.1|	0	PREDICTED: uncharacterized protein LOC100832196 [Brachypodium distachyon]	NA	NA	NA	NA
MSTRG.142155	1477.44	10.6595	0.847047	12.5843	2.57738e-36	1.60507e-32	1	2992	1794	2	2908	chr7B	392030390	392035446			NA	NA		NA	NA		NA	NA		NA	NA	NA	NA
MSTRG.142173	213.14	10.8912	1.45687	7.47576	7.67564e-14	8.64317e-11	0	445	253	0	415	chr7B	394398479	394401528			NA	NA		NA	NA		NA	NA		NA	NA	NA	NA
MSTRG.142154	310.279	11.4324	1.45483	7.85827	3.89482e-15	5.43026e-12	0	631	370	0	617	chr7B	392012715	392018427			NA	NA		NA	NA		NA	NA		NA	NA	NA	NA
