# Supplementary material for: Genomic sequencing of Thinopyrum elongatum chromosome arm 7EL, carrying fusarium head blight resistance, and characterization of its impact on the transcriptome of the introgressed line CS-7EL
Source: BMC Genomics. 2022 Mar 23;23:228. doi: 10.1186/s12864-022-08433-8 (PMC8944066; doi:10.1186/s12864-022-08433-8)
Supplement: Supplementary file 11 — Additional file 11. [file 12864_2022_8433_MOESM11_ESM.xlsx]

## Sheet: lg2>2, p<0.001,min>10
Additional file 11.Wheat DE transcripts between control and F. graminearum treatments that were common between CS and CS-7EL lines. Log2FoldChange (FC) for each line were calculated as log2 of average ratio of F. graminearum/H2O treatment.
For each line, transcripts were considered DE when log2FC>|2|, padj<0.001 and normalized counts >10 for all samples of at least one treatment.
Wheat transcript	Differential gene expression analysis			Putative lncRNAs		Best match to UniProtKB/Swiss-Prot db			Best match to A. thaliana (TAIR) db			Best match to Reference proteins
gene_id	CS log2FC	CS-7EL log2FC	(CS log2FC) -(CS-7EL log2FC)	CPC2_label	CNIT_label	uniprot_hit_id	uniprot_evalue	uniprot_desc	tair_hit_id	tair_evalue	tair_desc	refseq_hit_id	refseq_evalue	refseq_desc
MSTRG.139744	-12.6704	-5.22445	-7.44597			NA	NA		NA	NA		NA	NA
MSTRG.82390	-10.2113	-3.17178	-7.03953			NA	NA		NA	NA		NA	NA
MSTRG.10706	-14.2921	-7.74226	-6.54987			NA	NA		NA	NA		NA	NA
MSTRG.124139	-13.838	-7.42212	-6.41588			NA	NA		NA	NA		NA	NA
MSTRG.77558	-12.6862	-6.28748	-6.39873			NA	NA		NA	NA		NA	NA
MSTRG.14637	-10.8493	-4.48313	-6.36618			UniRef90_A0A0E0KKB8	3.8	Uncharacterized protein n=2 Tax=Oryza RepID=A0A0E0KKB8_ORYPU	AT5G18980.1	0.6	| ARM repeat superfamily protein	NA	NA
MSTRG.84391	-13.4694	-7.24654	-6.22285			NA	NA		NA	NA		NA	NA
MSTRG.41946	-14.0231	-7.80408	-6.21901			UniRef90_M8AYW0	3e-20	Uncharacterized protein n=1 Tax=Aegilops tauschii RepID=M8AYW0_AEGTA	AT1G59590.1	3e-13	| Symbols: ZCF37 | ZCF37	gi|670425277|ref|XP_008653290.1|	4e-20	PREDICTED: uncharacterized protein LOC103633365 [Zea mays]
MSTRG.95893	-14.8012	-8.59635	-6.20488			UniRef90_Q0JP44	2e-18	Os01g0244200 protein n=1 Tax=Oryza sativa subsp. japonica RepID=Q0JP44_ORYSJ	AT3G30730.1	0.001	| unknown protein; Has 59 Blast hits to 59 proteins in 7 species: Archae - 0; Bacteria - 0; Metazoa - 0; Fungi - 0; Plants - 59; Viruses - 0; Other Eukaryotes - 0 (source: NCBI BLink).	gi|242065158|ref|XP_002453868.1|	7e-18	hypothetical protein SORBIDRAFT_04g020125, partial [Sorghum bicolor]
MSTRG.64574	-10.7307	-4.55986	-6.17081			NA	NA		NA	NA		NA	NA
MSTRG.152076	-13.467	-7.43391	-6.03312			NA	NA		NA	NA		NA	NA
MSTRG.152943	-13.0614	-7.06156	-5.99984			NA	NA		NA	NA		NA	NA
MSTRG.123557	-11.9148	-5.95398	-5.96083			NA	NA		NA	NA		NA	NA
MSTRG.56520	-13.9864	-8.06705	-5.91938			UniRef90_A0A077RF60	0	Glycosyltransferase n=1 Tax=Triticum aestivum RepID=A0A077RF60_WHEAT	AT1G22360.1	0	| Symbols: AtUGT85A2, UGT85A2 | UDP-glucosyl transferase 85A2	gi|357138044|ref|XP_003570608.1|	0	PREDICTED: 7-deoxyloganetin glucosyltransferase-like [Brachypodium distachyon]
MSTRG.150714	-9.95864	-4.10074	-5.8579			UniRef90_M7YUJ2	5e-12	Uncharacterized protein n=1 Tax=Triticum urartu RepID=M7YUJ2_TRIUA	AT4G12820.1	0.23	| F-box family protein with a domain of unknown function (DUF295)	NA	NA
MSTRG.131975	-13.5066	-7.67676	-5.82986			NA	NA		NA	NA		NA	NA
MSTRG.89176	-9.19892	-3.41906	-5.77986			NA	NA		NA	NA		NA	NA
MSTRG.49661	-12.1671	-6.40869	-5.75844			NA	NA		NA	NA		NA	NA
MSTRG.83862	-14.698	-8.94572	-5.75226			UniRef90_D4HR85	5e-131	GER4d n=65 Tax=Pooideae RepID=D4HR85_HORVD	AT5G39110.1	3e-73	| RmlC-like cupins superfamily protein	gi|357145070|ref|XP_003573513.1|	2e-119	PREDICTED: germin-like protein 8-11 [Brachypodium distachyon]
MSTRG.84066	-10.067	-4.33369	-5.73335			UniRef90_M7ZJD6	3e-87	Ethylene-responsive transcription factor 1B n=2 Tax=Triticum RepID=M7ZJD6_TRIUA	AT5G47220.1	2e-21	| Symbols: ATERF2, ATERF-2, ERF2 | ethylene responsive element binding factor 2	gi|960485837|ref|XP_014757985.1|	0.74	PREDICTED: ethylene-responsive transcription factor ERF037-like [Brachypodium distachyon]
MSTRG.23821	-13.4552	-7.73115	-5.72401			NA	NA		NA	NA		NA	NA
MSTRG.123790	-9.31429	-3.59366	-5.72062			NA	NA		NA	NA		NA	NA
MSTRG.64106	-9.44624	-3.7792	-5.66704			UniRef90_P12810	2e-77	16.9 kDa class I heat shock protein 1 n=60 Tax=Triticeae RepID=HS16A_WHEAT	AT5G59720.1	2e-52	| Symbols: HSP18.2 | heat shock protein 18.2	gi|514774625|ref|XP_004968026.1|	2e-66	PREDICTED: 16.9 kDa class I heat shock protein 3 [Setaria italica]
MSTRG.118279	-12.0616	-6.42713	-5.63446			UniRef90_M8B3D4	2e-158	Uncharacterized protein n=4 Tax=Triticinae RepID=M8B3D4_TRIUA	AT3G02010.1	0.46	| Pentatricopeptide repeat (PPR) superfamily protein	gi|357129405|ref|XP_003566352.1|	4e-137	PREDICTED: pathogen-related protein [Brachypodium distachyon]
MSTRG.146105	-12.0708	-6.45456	-5.61628	noncoding	noncoding	NA	NA		NA	NA		NA	NA
MSTRG.69352	-13.9016	-8.29095	-5.61061			UniRef90_M8A638	0	Peroxidase n=1 Tax=Triticum urartu RepID=M8A638_TRIUA	AT5G06730.1	7e-103	| Peroxidase superfamily protein	gi|514750045|ref|XP_004962010.1|	9e-165	PREDICTED: peroxidase 2-like [Setaria italica]
MSTRG.143262	-8.31675	-2.72692	-5.58983	noncoding	noncoding	UniRef90_W5HYW7	4e-34	Uncharacterized protein n=2 Tax=Triticum aestivum RepID=W5HYW7_WHEAT	AT4G37970.1	7e-19	| Symbols: ATCAD6, CAD6 | cinnamyl alcohol dehydrogenase 6	gi|357145164|ref|XP_003573548.1|	2e-28	PREDICTED: putative cinnamyl alcohol dehydrogenase 5 [Brachypodium distachyon]
MSTRG.61843	-12.811	-7.27615	-5.53481			NA	NA		NA	NA		NA	NA
MSTRG.81725	-8.4634	-2.94569	-5.51772			NA	NA		NA	NA		NA	NA
MSTRG.103208	-13.8556	-8.35032	-5.50532			NA	NA		NA	NA		NA	NA
MSTRG.53159	-11.8122	-6.30691	-5.50527			NA	NA		NA	NA		NA	NA
MSTRG.156860	-14.2933	-8.78967	-5.50366			UniRef90_F8S6T6	2e-99	Pathogenesis-related protein 1-6 n=10 Tax=Triticinae RepID=F8S6T6_WHEAT	AT3G19690.1	1e-47	| CAP (Cysteine-rich secretory proteins, Antigen 5, and Pathogenesis-related 1 protein) superfamily protein	gi|1002281688|ref|XP_015645134.1|	7e-66	PREDICTED: pathogenesis-related protein PRB1-3 [Oryza sativa Japonica Group]
MSTRG.95908	-12.2692	-6.81054	-5.45862			NA	NA		NA	NA		NA	NA
MSTRG.112087	-9.67413	-4.26315	-5.41099			NA	NA		NA	NA		NA	NA
MSTRG.26812	-10.9489	-5.56131	-5.38762			NA	NA		NA	NA		NA	NA
MSTRG.101061	-11.4778	-6.09335	-5.38448			NA	NA		NA	NA		NA	NA
MSTRG.13952	-11.5862	-6.21488	-5.37131			UniRef90_A0A0E0L308	2e-10	Uncharacterized protein n=1 Tax=Oryza punctata RepID=A0A0E0L308_ORYPU	AT3G15940.2	7.5	| UDP-Glycosyltransferase superfamily protein	gi|721637746|ref|XP_010231327.1|	0.27	PREDICTED: uncharacterized protein LOC104582650 [Brachypodium distachyon]
MSTRG.95909	-9.86188	-4.49601	-5.36586			NA	NA		NA	NA		NA	NA
MSTRG.103807	-11.1826	-5.82831	-5.35432			UniRef90_W5FH80	2e-91	Uncharacterized protein n=1 Tax=Triticum aestivum RepID=W5FH80_WHEAT	AT5G59820.1	5e-19	| Symbols: RHL41, ZAT12 | C2H2-type zinc finger family protein	gi|357114913|ref|XP_003559238.1|	8e-43	PREDICTED: zinc finger protein ZAT9 [Brachypodium distachyon]
MSTRG.137913	-13.3831	-8.04269	-5.34044			NA	NA		NA	NA		NA	NA
MSTRG.125172	-10.0672	-4.72838	-5.33881			UniRef90_N1QWR8	1e-13	Putative LRR receptor-like serine/threonine-protein kinase n=1 Tax=Aegilops tauschii RepID=N1QWR8_AEGTA	AT4G00330.1	2e-104	| Symbols: CRCK2 | calmodulin-binding receptor-like cytoplasmic kinase 2	gi|960476720|ref|XP_014756151.1|	4e-171	PREDICTED: calmodulin-binding receptor-like cytoplasmic kinase 2 [Brachypodium distachyon]
MSTRG.38987	-9.3892	-4.05317	-5.33603			NA	NA		NA	NA		NA	NA
MSTRG.129139	-13.7543	-8.46081	-5.29353			UniRef90_N1R155	0	Anthranilate N-benzoyltransferase protein 1 n=1 Tax=Aegilops tauschii RepID=N1R155_AEGTA	AT5G48930.1	6e-79	| Symbols: HCT | hydroxycinnamoyl-CoA shikimate/quinate hydroxycinnamoyl transferase	gi|242056545|ref|XP_002457418.1|	2e-171	hypothetical protein SORBIDRAFT_03g006970 [Sorghum bicolor]
MSTRG.32932	-13.1277	-7.84967	-5.27801			UniRef90_W5C8V3	4e-12	Uncharacterized protein n=1 Tax=Triticum aestivum RepID=W5C8V3_WHEAT	AT1G28600.1	1e-66	| GDSL-like Lipase/Acylhydrolase superfamily protein	gi|242055981|ref|XP_002457136.1|	4e-113	hypothetical protein SORBIDRAFT_03g001840 [Sorghum bicolor]
MSTRG.139745	-8.98586	-3.71088	-5.27499			UniRef90_M8CB97	2e-100	Uncharacterized protein n=1 Tax=Aegilops tauschii RepID=M8CB97_AEGTA	AT5G51440.1	3e-23	| HSP20-like chaperones superfamily protein	gi|1002275198|ref|XP_015641915.1|	5e-52	PREDICTED: 26.2 kDa heat shock protein, mitochondrial [Oryza sativa Japonica Group]
MSTRG.30276	-10.2572	-4.99187	-5.26528	noncoding	noncoding	NA	NA		NA	NA		NA	NA
MSTRG.83847	-13.6716	-8.41518	-5.25643			UniRef90_D4HR85	0.0003	GER4d n=65 Tax=Pooideae RepID=D4HR85_HORVD	AT5G39110.1	0.83	| RmlC-like cupins superfamily protein	gi|357144731|ref|XP_003573394.1|	0.001	PREDICTED: germin-like protein 8-11 [Brachypodium distachyon]
MSTRG.118071	-9.39729	-4.14235	-5.25493			UniRef90_M8AVV2	0.001	Uncharacterized protein n=1 Tax=Aegilops tauschii RepID=M8AVV2_AEGTA	NA	NA		gi|357115568|ref|XP_003559560.1|	3e-09	PREDICTED: uncharacterized protein LOC100821972 [Brachypodium distachyon]
MSTRG.123751	-8.83624	-3.59747	-5.23876			NA	NA		NA	NA		NA	NA
MSTRG.81724	-8.37032	-3.14249	-5.22783	noncoding	noncoding	UniRef90_W5E839	7e-34	Uncharacterized protein n=1 Tax=Triticum aestivum RepID=W5E839_WHEAT	AT3G46230.1	3e-24	| Symbols: ATHSP17.4, HSP17.4 | heat shock protein 17.4	gi|743758147|ref|XP_010925290.1|	3e-25	PREDICTED: 18.1 kDa class I heat shock protein-like [Elaeis guineensis]
MSTRG.29282	-14.241	-9.03687	-5.20415			UniRef90_M7Z212	0	Ubiquinol oxidase n=3 Tax=Triticeae RepID=M7Z212_TRIUA	AT3G22370.1	1e-140	| Symbols: AOX1A, ATAOX1A | alternative oxidase 1A	gi|357165634|ref|XP_003580446.1|	0	PREDICTED: ubiquinol oxidase 2, mitochondrial-like [Brachypodium distachyon]
MSTRG.71899	-13.7835	-8.58144	-5.20205			UniRef90_A0A096PL41	8e-58	Uncharacterized protein n=2 Tax=Poaceae RepID=A0A096PL41_MAIZE	AT5G26340.1	8e-46	| Symbols: MSS1, STP13, ATSTP13 | Major facilitator superfamily protein	gi|1020159007|ref|NP_001310214.1|	1e-57	sugar transport protein 13 [Zea mays]
MSTRG.20751	-7.6822	-2.48779	-5.19441			UniRef90_A0A0D9ZZI1	7e-06	Beta-galactosidase n=1 Tax=Oryza glumipatula RepID=A0A0D9ZZI1_9ORYZ	AT1G77410.1	0	| Symbols: BGAL16 | beta-galactosidase 16	gi|960471889|ref|XP_014755242.1|	0	PREDICTED: beta-galactosidase 7 isoform X1 [Brachypodium distachyon]
MSTRG.25410	-10.6506	-5.49875	-5.15189			NA	NA		NA	NA		NA	NA
MSTRG.63023	-8.47256	-3.32499	-5.14757			UniRef90_M8BII4	2e-69	Putative calcium-binding protein CML31 n=5 Tax=Triticeae RepID=M8BII4_AEGTA	AT5G42380.1	1e-23	| Symbols: CML39, CML37 | calmodulin like 37	gi|357126852|ref|XP_003565101.1|	5e-58	PREDICTED: probable calcium-binding protein CML31 [Brachypodium distachyon]
MSTRG.117772	-14.0047	-8.86666	-5.13808			UniRef90_M7YKD8	0	E3 ubiquitin-protein ligase PUB23 n=1 Tax=Triticum urartu RepID=M7YKD8_TRIUA	AT2G35930.1	6e-99	| Symbols: PUB23 | plant U-box 23	gi|357149370|ref|XP_003575089.1|	0	PREDICTED: E3 ubiquitin-protein ligase PUB23 [Brachypodium distachyon]
MSTRG.94066	-10.4558	-5.32187	-5.13395			NA	NA		NA	NA		NA	NA
MSTRG.154650	-12.4704	-7.35279	-5.11764			NA	NA		NA	NA		NA	NA
MSTRG.22278	-10.6282	-5.53042	-5.09776			NA	NA		NA	NA		NA	NA
MSTRG.148271	-11.1905	-6.09315	-5.0974			NA	NA		NA	NA		NA	NA
MSTRG.96442	-9.32515	-4.23635	-5.0888			NA	NA		NA	NA		NA	NA
MSTRG.88263	-12.483	-7.39788	-5.08515	noncoding	noncoding	UniRef90_T1LUS9	2e-15	Uncharacterized protein n=3 Tax=Triticum urartu RepID=T1LUS9_TRIUA	AT4G10695.1	2.2	| CDC68-related	NA	NA
MSTRG.51332	-8.77674	-3.71366	-5.06309			UniRef90_A0A077RX23	3e-66	Chromosome 3B, genomic scaffold, cultivar Chinese Spring n=3 Tax=Triticeae RepID=A0A077RX23_WHEAT	AT1G03850.2	7e-24	| Glutaredoxin family protein	gi|1002225832|ref|XP_015624046.1|	7e-58	PREDICTED: monothiol glutaredoxin-S5 [Oryza sativa Japonica Group]
MSTRG.2942	-13.3529	-8.29276	-5.06016			UniRef90_W5AC85	2e-149	Uncharacterized protein n=2 Tax=Triticum aestivum RepID=W5AC85_WHEAT	AT1G10360.1	3e-69	| Symbols: ATGSTU18, GST29, GSTU18 | glutathione S-transferase TAU 18	gi|721660251|ref|XP_003574227.2|	1e-112	PREDICTED: probable glutathione S-transferase GSTU6 [Brachypodium distachyon]
MSTRG.108080	-10.7471	-5.6893	-5.05777			UniRef90_M7ZVT5	0	Glutamate receptor n=2 Tax=Triticum RepID=M7ZVT5_TRIUA	AT5G11210.1	4e-178	| Symbols: ATGLR2.5, GLR2.5 | glutamate receptor 2.5	gi|357153745|ref|XP_003576552.1|	0	PREDICTED: glutamate receptor 2.9-like [Brachypodium distachyon]
MSTRG.69906	-13.1097	-8.05256	-5.05711			UniRef90_A0A077RZP2	2e-107	Chromosome 3B, genomic scaffold, cultivar Chinese Spring n=2 Tax=Triticum aestivum RepID=A0A077RZP2_WHEAT	AT2G23620.1	7e-24	| Symbols: ATMES1, MES1 | methyl esterase 1	gi|721647714|ref|XP_003565022.2|	1e-85	PREDICTED: esterase PIR7B-like [Brachypodium distachyon]
MSTRG.120478	-13.1041	-8.05198	-5.05213			UniRef90_A0MV39	3.8	Glutathione S-transferase 1 n=1 Tax=Triticum monococcum RepID=A0MV39_TRIMO	AT1G10370.1	3e-54	| Symbols: GST30, ATGSTU17, GST30B, ERD9 | Glutathione S-transferase family protein	gi|721693928|ref|XP_003580393.2|	1e-92	PREDICTED: probable glutathione S-transferase GSTU6 [Brachypodium distachyon]
MSTRG.48106	-11.302	-6.25405	-5.04799			NA	NA		NA	NA		NA	NA
MSTRG.108832	-13.4929	-8.4671	-5.02577	noncoding	noncoding	NA	NA		NA	NA		NA	NA
MSTRG.51738	-8.21891	-3.1965	-5.02241			NA	NA		NA	NA		NA	NA
MSTRG.7808	-8.34789	-3.33124	-5.01665			UniRef90_Q6F2Y7	0	Chaperone protein ClpB1 n=37 Tax=Poaceae RepID=CLPB1_ORYSJ	AT5G15450.1	0	| Symbols: APG6, CLPB3, CLPB-P | casein lytic proteinase B3	gi|357132932|ref|XP_003568082.1|	0	PREDICTED: chaperone protein ClpB1 [Brachypodium distachyon]
MSTRG.116861	-11.285	-6.27508	-5.00992			NA	NA		NA	NA		NA	NA
MSTRG.28865	-13.8045	-8.79749	-5.00705			NA	NA		NA	NA		NA	NA
MSTRG.87395	-11.6986	-6.70024	-4.99833			NA	NA		NA	NA		NA	NA
MSTRG.158301	-9.51147	-4.52213	-4.98934			UniRef90_M8B188	1e-61	Disease resistance protein RPM1 n=1 Tax=Aegilops tauschii RepID=M8B188_AEGTA	AT3G46710.1	0.0003	| NB-ARC domain-containing disease resistance protein	gi|242070975|ref|XP_002450764.1|	2e-30	hypothetical protein SORBIDRAFT_05g017250 [Sorghum bicolor]
MSTRG.156303	-11.7073	-6.71801	-4.98932			UniRef90_B6TPM7	5e-123	Retrotransposon protein n=1 Tax=Zea mays RepID=B6TPM7_MAIZE	AT1G48720.1	0.002	| unknown protein; Has 229 Blast hits to 229 proteins in 10 species: Archae - 0; Bacteria - 0; Metazoa - 1; Fungi - 0; Plants - 228; Viruses - 0; Other Eukaryotes - 0 (source: NCBI BLink).	gi|226500000|ref|NP_001150428.1|	7e-123	retrotransposon protein [Zea mays]
MSTRG.33252	-8.7834	-3.80933	-4.97407			UniRef90_W5C6U9	3e-102	Uncharacterized protein n=2 Tax=Triticum aestivum RepID=W5C6U9_WHEAT	AT3G19950.1	7e-19	| RING/U-box superfamily protein	gi|1002282954|ref|XP_015645771.1|	3e-56	PREDICTED: E3 ubiquitin-protein ligase CIP8 [Oryza sativa Japonica Group]
MSTRG.132609	-10.6709	-5.69864	-4.97223			UniRef90_I1IW66	0	Uncharacterized protein n=2 Tax=Brachypodium distachyon RepID=I1IW66_BRADI	AT4G10540.1	2e-175	| Subtilase family protein	gi|357141783|ref|XP_003572346.1|	0	PREDICTED: subtilisin-like protease SBT3.5 [Brachypodium distachyon]
MSTRG.45555	-10.4433	-5.4901	-4.95316	noncoding	noncoding	NA	NA		NA	NA		NA	NA
MSTRG.7514	-12.1239	-7.17603	-4.94784	noncoding	noncoding	UniRef90_W4ZS16	3e-15	Uncharacterized protein n=1 Tax=Triticum aestivum RepID=W4ZS16_WHEAT	NA	NA		NA	NA
MSTRG.45902	-11.8676	-6.92474	-4.94289			UniRef90_A0A096RW72	6e-90	Uncharacterized protein n=3 Tax=Mesangiospermae RepID=A0A096RW72_MAIZE	AT4G05050.4	5e-85	| Symbols: UBQ11 | ubiquitin 11	gi|502132943|ref|XP_004501591.1|	3e-83	PREDICTED: polyubiquitin [Cicer arietinum]
MSTRG.32933	-11.6737	-6.73098	-4.94276			UniRef90_F2DX26	0	Predicted protein n=3 Tax=Triticeae RepID=F2DX26_HORVD	AT1G28600.1	4e-92	| GDSL-like Lipase/Acylhydrolase superfamily protein	gi|242055981|ref|XP_002457136.1|	1e-158	hypothetical protein SORBIDRAFT_03g001840 [Sorghum bicolor]
MSTRG.132713	-11.0626	-6.12029	-4.94229			UniRef90_T1LHQ9	4e-136	Uncharacterized protein n=1 Tax=Triticum urartu RepID=T1LHQ9_TRIUA	AT3G19560.1	5e-05	| F-box family protein	gi|1002840899|ref|XP_015688427.1|	1e-23	PREDICTED: uncharacterized protein LOC102707375 [Oryza brachyantha]
MSTRG.108224	-11.9884	-7.05655	-4.93182			NA	NA		NA	NA		NA	NA
MSTRG.28966	-12.8169	-7.90421	-4.91266			NA	NA		NA	NA		NA	NA
MSTRG.95890	-12.6714	-7.76379	-4.90758			UniRef90_M7ZTS5	1e-93	Uncharacterized protein n=3 Tax=Triticinae RepID=M7ZTS5_TRIUA	AT5G59820.1	5e-18	| Symbols: RHL41, ZAT12 | C2H2-type zinc finger family protein	gi|514812940|ref|XP_004981259.1|	5e-47	PREDICTED: zinc finger protein ZAT12-like [Setaria italica]
MSTRG.31769	-12.5799	-7.67986	-4.90006			UniRef90_M0Y702	0	Uncharacterized protein n=1 Tax=Hordeum vulgare var. distichum RepID=M0Y702_HORVD	AT4G37170.1	1.7	| Pentatricopeptide repeat (PPR) superfamily protein	gi|242070975|ref|XP_002450764.1|	0	hypothetical protein SORBIDRAFT_05g017250 [Sorghum bicolor]
MSTRG.145487	-10.1233	-5.22751	-4.89577			NA	NA		NA	NA		NA	NA
MSTRG.107657	-7.95897	-3.07564	-4.88333			NA	NA		NA	NA		NA	NA
MSTRG.56737	-12.8937	-8.01322	-4.88052			UniRef90_M0Z936	0	Uncharacterized protein n=3 Tax=Triticeae RepID=M0Z936_HORVD	AT5G15130.1	8e-07	| Symbols: WRKY72, ATWRKY72 | WRKY DNA-binding protein 72	gi|357127551|ref|XP_003565443.1|	8e-142	PREDICTED: probable WRKY transcription factor 72 [Brachypodium distachyon]
MSTRG.146729	-8.89526	-4.0155	-4.87976			UniRef90_F2EHR1	1e-116	Predicted protein n=1 Tax=Hordeum vulgare var. distichum RepID=F2EHR1_HORVD	AT3G16510.1	0.023	| Calcium-dependent lipid-binding (CaLB domain) family protein	gi|1002275344|ref|XP_015641990.1|	1e-63	PREDICTED: uncharacterized protein LOC4339989 [Oryza sativa Japonica Group]
MSTRG.84372	-12.2589	-7.38739	-4.87151			UniRef90_P45850	1e-134	Oxalate oxidase 1 n=49 Tax=Pooideae RepID=OXO1_HORVU	AT1G18980.1	2e-67	| RmlC-like cupins superfamily protein	gi|357118580|ref|XP_003561030.1|	4e-130	PREDICTED: oxalate oxidase 1 [Brachypodium distachyon]
MSTRG.54630	-9.92816	-5.05695	-4.87121			UniRef90_M8BII4	4e-72	Putative calcium-binding protein CML31 n=5 Tax=Triticeae RepID=M8BII4_AEGTA	AT1G76650.3	3e-25	| Symbols: CML38 | calmodulin-like 38	gi|357126852|ref|XP_003565101.1|	4e-57	PREDICTED: probable calcium-binding protein CML31 [Brachypodium distachyon]
MSTRG.54632	-9.56976	-4.70416	-4.86559			UniRef90_M8BII4	2e-73	Putative calcium-binding protein CML31 n=5 Tax=Triticeae RepID=M8BII4_AEGTA	AT3G50770.1	1e-24	| Symbols: CML41 | calmodulin-like 41	gi|357126852|ref|XP_003565101.1|	1e-61	PREDICTED: probable calcium-binding protein CML31 [Brachypodium distachyon]
MSTRG.63786	-14.0264	-9.1776	-4.84881			UniRef90_I1I109	6e-10	Uncharacterized protein n=6 Tax=Pooideae RepID=I1I109_BRADI	AT5G39130.1	0.018	| RmlC-like cupins superfamily protein	gi|357144745|ref|XP_003573399.1|	9e-10	PREDICTED: germin-like protein 8-11 isoform X1 [Brachypodium distachyon]
MSTRG.134587	-8.34829	-3.52117	-4.82712			UniRef90_A0A0D3QT57	3e-20	Heat-responsive transcription factor n=7 Tax=Triticeae RepID=A0A0D3QT57_WHEAT	AT4G11660.1	3e-29	| Symbols: AT-HSFB2B, HSFB2B | winged-helix DNA-binding transcription factor family protein	gi|670393788|ref|XP_008677301.1|	1e-64	PREDICTED: heat shock factor protein 7 isoform X1 [Zea mays]
MSTRG.24763	-8.92212	-4.10251	-4.81961			UniRef90_W5C6U9	2e-96	Uncharacterized protein n=2 Tax=Triticum aestivum RepID=W5C6U9_WHEAT	AT3G19950.1	5e-19	| RING/U-box superfamily protein	gi|242046404|ref|XP_002461073.1|	1e-23	hypothetical protein SORBIDRAFT_02g040220 [Sorghum bicolor]
MSTRG.117777	-13.3769	-8.56156	-4.81531			NA	NA		NA	NA		NA	NA
MSTRG.155978	-13.218	-8.40418	-4.81378			UniRef90_A0A077RZP2	1e-107	Chromosome 3B, genomic scaffold, cultivar Chinese Spring n=2 Tax=Triticum aestivum RepID=A0A077RZP2_WHEAT	AT2G23620.1	3e-24	| Symbols: ATMES1, MES1 | methyl esterase 1	gi|721647714|ref|XP_003565022.2|	8e-86	PREDICTED: esterase PIR7B-like [Brachypodium distachyon]
MSTRG.100049	-10.0008	-5.19436	-4.80646			UniRef90_W5FA50	1e-113	Uncharacterized protein n=1 Tax=Triticum aestivum RepID=W5FA50_WHEAT	AT5G48205.1	3e-09	| zinc ion binding	gi|721679817|ref|XP_010238141.1|	1e-85	PREDICTED: zinc finger AN1 domain-containing stress-associated protein 17 [Brachypodium distachyon]
MSTRG.94179	-9.89453	-5.08855	-4.80597			UniRef90_M0WZV6	1e-36	Uncharacterized protein n=4 Tax=Triticeae RepID=M0WZV6_HORVD	AT4G20780.1	3e-17	| Symbols: CML42 | calmodulin like 42	gi|1002856338|ref|XP_015692986.1|	2e-22	PREDICTED: probable calcium-binding protein CML21 [Oryza brachyantha]
MSTRG.110111	-7.4424	-2.65079	-4.79161			NA	NA		NA	NA		NA	NA
MSTRG.59994	-10.3162	-5.52556	-4.79066	noncoding	noncoding	UniRef90_M0VD59	6e-12	Uncharacterized protein n=1 Tax=Hordeum vulgare var. distichum RepID=M0VD59_HORVD	NA	NA		gi|357136236|ref|XP_003569711.1|	2e-05	PREDICTED: uncharacterized protein LOC100832037 [Brachypodium distachyon]
MSTRG.46347	-9.71972	-4.94083	-4.77889			NA	NA		NA	NA		NA	NA
MSTRG.70006	-10.1506	-5.37263	-4.77795			NA	NA		NA	NA		NA	NA
MSTRG.16233	-10.7924	-6.01499	-4.77739			UniRef90_F2DSM8	3e-55	Predicted protein n=1 Tax=Hordeum vulgare var. distichum RepID=F2DSM8_HORVD	NA	NA		gi|514746535|ref|XP_004961137.1|	1e-41	PREDICTED: uncharacterized protein LOC101775633 [Setaria italica]
MSTRG.19146	-9.40113	-4.629	-4.77213			NA	NA		NA	NA		NA	NA
MSTRG.153219	-12.8225	-8.06305	-4.75945			UniRef90_M0YXP6	1e-67	Uncharacterized protein n=2 Tax=Hordeum vulgare var. distichum RepID=M0YXP6_HORVD	AT5G42380.1	2e-16	| Symbols: CML39, CML37 | calmodulin like 37	gi|514787345|ref|XP_004971308.1|	2e-31	PREDICTED: putative calcium-binding protein CML19 [Setaria italica]
MSTRG.59806	-8.48183	-3.72372	-4.75812			UniRef90_C5XK16	0	Putative uncharacterized protein Sb03g034390 n=2 Tax=Panicoideae RepID=C5XK16_SORBI	AT5G15450.1	0	| Symbols: APG6, CLPB3, CLPB-P | casein lytic proteinase B3	gi|357136407|ref|XP_003569796.1|	0	PREDICTED: chaperone protein ClpB1-like [Brachypodium distachyon]
MSTRG.45976	-10.1235	-5.37244	-4.75101			UniRef90_W5AVC1	4e-06	Uncharacterized protein n=1 Tax=Triticum aestivum RepID=W5AVC1_WHEAT	AT3G23230.1	4e-23	| Integrase-type DNA-binding superfamily protein	gi|514738121|ref|XP_004959050.1|	2e-41	PREDICTED: ethylene-responsive transcription factor 1-like [Setaria italica]
MSTRG.22277	-9.74034	-4.99402	-4.74631	noncoding	noncoding	UniRef90_M8BFE2	8e-48	Uncharacterized protein n=1 Tax=Aegilops tauschii RepID=M8BFE2_AEGTA	AT1G32928.1	4e-06	| unknown protein; BEST Arabidopsis thaliana protein match is: unknown protein (TAIR:AT1G32920.1); Has 35333 Blast hits to 34131 proteins in 2444 species: Archae - 798; Bacteria - 22429; Metazoa - 974; Fungi - 991; Plants - 531; Viruses - 0; Other Eukaryotes - 9610 (source: NCBI BLink).	gi|721618283|ref|XP_010228065.1|	1e-23	PREDICTED: uncharacterized protein LOC100830582 [Brachypodium distachyon]
MSTRG.131851	-10.4333	-5.6891	-4.74424			UniRef90_W5DNB0	0	Uncharacterized protein n=2 Tax=Triticinae RepID=W5DNB0_WHEAT	AT2G20340.1	4e-123	| Pyridoxal phosphate (PLP)-dependent transferases superfamily protein	gi|357144649|ref|XP_003573366.1|	0	PREDICTED: aromatic-L-amino-acid decarboxylase-like [Brachypodium distachyon]
MSTRG.129861	-10.088	-5.36892	-4.71905			UniRef90_Q6Z7V2	3e-50	24.1 kDa heat shock protein, mitochondrial n=11 Tax=Oryzinae RepID=HS24M_ORYSJ	AT5G51440.1	1e-24	| HSP20-like chaperones superfamily protein	gi|514718387|ref|XP_004953979.1|	1e-13	PREDICTED: 24.1 kDa heat shock protein, mitochondrial-like isoform X1 [Setaria italica]
MSTRG.140491	-7.08394	-2.36974	-4.71421			NA	NA		NA	NA		NA	NA
MSTRG.51737	-7.88088	-3.17364	-4.70723			UniRef90_C5XK16	0	Putative uncharacterized protein Sb03g034390 n=2 Tax=Panicoideae RepID=C5XK16_SORBI	AT5G15450.1	0	| Symbols: APG6, CLPB3, CLPB-P | casein lytic proteinase B3	gi|357136407|ref|XP_003569796.1|	0	PREDICTED: chaperone protein ClpB1-like [Brachypodium distachyon]
MSTRG.24349	-11.3369	-6.63662	-4.70032			NA	NA		NA	NA		NA	NA
MSTRG.133258	-8.2896	-3.60345	-4.68615			UniRef90_A5A8U0	4e-92	22.3kDa heat-shock protein n=18 Tax=Triticinae RepID=A5A8U0_AEGLO	AT5G51440.1	2e-19	| HSP20-like chaperones superfamily protein	gi|1002275198|ref|XP_015641915.1|	4e-46	PREDICTED: 26.2 kDa heat shock protein, mitochondrial [Oryza sativa Japonica Group]
MSTRG.129788	-7.40415	-2.7227	-4.68145	noncoding	noncoding	NA	NA		NA	NA		NA	NA
MSTRG.35696	-8.06448	-3.38707	-4.6774			UniRef90_M0XI09	0	Uncharacterized protein n=4 Tax=Triticeae RepID=M0XI09_HORVD	AT1G49740.1	4e-167	| PLC-like phosphodiesterases superfamily protein	gi|357167583|ref|XP_003581234.1|	0	PREDICTED: PI-PLC X domain-containing protein At5g67130-like isoform X2 [Brachypodium distachyon]
MSTRG.117768	-11.6279	-6.95087	-4.67698			UniRef90_M7Z5K5	0	Bifunctional dihydroflavonol 4-reductase/flavanone 4-reductase n=1 Tax=Triticum urartu RepID=M7Z5K5_TRIUA	AT5G19440.1	6e-59	| NAD(P)-binding Rossmann-fold superfamily protein	gi|514719788|ref|XP_004954323.1|	0	PREDICTED: cinnamoyl-CoA reductase 1-like [Setaria italica]
MSTRG.54600	-7.49715	-2.82662	-4.67053			UniRef90_A0A077RA10	9e-19	Uncharacterized protein n=2 Tax=Triticum aestivum RepID=A0A077RA10_WHEAT	AT4G08980.5	3e-20	| Symbols: FBW2 | F-BOX WITH WD-40 2	gi|960462103|ref|XP_014753352.1|	8e-27	PREDICTED: F-box protein FBW2 isoform X3 [Brachypodium distachyon]
MSTRG.17402	-10.6612	-5.99443	-4.66673			NA	NA		NA	NA		NA	NA
MSTRG.155794	-12.2759	-7.61571	-4.66023			NA	NA		NA	NA		NA	NA
MSTRG.64836	-7.54807	-2.88952	-4.65855			UniRef90_A0A077RF72	2e-137	Uncharacterized protein n=3 Tax=Triticinae RepID=A0A077RF72_WHEAT	AT3G60420.3	4.9	| Phosphoglycerate mutase family protein	gi|357126276|ref|XP_003564814.1|	9e-111	PREDICTED: probable NADPH:quinone oxidoreductase 1 [Brachypodium distachyon]
MSTRG.138977	-11.6325	-6.98927	-4.6432			UniRef90_T1LWP0	1e-08	Uncharacterized protein n=1 Tax=Triticum urartu RepID=T1LWP0_TRIUA	AT5G07225.1	0.32	| RING/U-box superfamily protein	NA	NA
MSTRG.15022	-12.7915	-8.15305	-4.63846			NA	NA		NA	NA		NA	NA
MSTRG.152585	-12.0514	-7.41508	-4.63629			NA	NA		NA	NA		NA	NA
MSTRG.64108	-12.2557	-7.63631	-4.61936			UniRef90_P12810	2e-76	16.9 kDa class I heat shock protein 1 n=60 Tax=Triticeae RepID=HS16A_WHEAT	AT5G59720.1	2e-51	| Symbols: HSP18.2 | heat shock protein 18.2	gi|514774625|ref|XP_004968026.1|	2e-65	PREDICTED: 16.9 kDa class I heat shock protein 3 [Setaria italica]
MSTRG.127179	-12.0095	-7.3914	-4.61805			NA	NA		NA	NA		NA	NA
MSTRG.29652	-9.90927	-5.31109	-4.59818			UniRef90_R7W0F0	6e-84	Uncharacterized protein n=1 Tax=Aegilops tauschii RepID=R7W0F0_AEGTA	AT3G06190.2	6e-16	| Symbols: ATBPM2, BPM2 | BTB-POZ and MATH domain 2	gi|514803995|ref|XP_004976876.1|	4e-27	PREDICTED: BTB/POZ and MATH domain-containing protein 2-like [Setaria italica]
MSTRG.152657	-11.9994	-7.43531	-4.56409			NA	NA		NA	NA		NA	NA
MSTRG.75737	-8.86807	-4.31665	-4.55142			NA	NA		NA	NA		NA	NA
MSTRG.114502	-10.562	-6.01235	-4.54969			NA	NA		NA	NA		NA	NA
MSTRG.156193	-10.9968	-6.45173	-4.54511	noncoding	noncoding	UniRef90_Q7X7W1	4.4	OSJNBb0003A12.7 protein n=1 Tax=Oryza sativa subsp. japonica RepID=Q7X7W1_ORYSJ	NA	NA		gi|960453310|ref|XP_014751620.1|	2.8	PREDICTED: uncharacterized protein LOC106865632 [Brachypodium distachyon]
MSTRG.71065	-11.8123	-7.27005	-4.54227			UniRef90_M7ZJD6	6e-154	Ethylene-responsive transcription factor 1B n=2 Tax=Triticum RepID=M7ZJD6_TRIUA	AT2G44840.1	2e-23	| Symbols: ATERF13, EREBP, ERF13 | ethylene-responsive element binding factor 13	gi|960485837|ref|XP_014757985.1|	0.009	PREDICTED: ethylene-responsive transcription factor ERF037-like [Brachypodium distachyon]
MSTRG.136334	-12.3259	-7.78544	-4.54043			UniRef90_F2DMI4	3e-107	Predicted protein n=3 Tax=Triticeae RepID=F2DMI4_HORVD	AT3G18690.1	2e-07	| Symbols: MKS1 | MAP kinase substrate 1	gi|357123940|ref|XP_003563665.1|	4e-60	PREDICTED: protein MKS1-like [Brachypodium distachyon]
MSTRG.103817	-9.33957	-4.81031	-4.52926			NA	NA		NA	NA		NA	NA
MSTRG.145018	-11.309	-6.78617	-4.52278			UniRef90_Q0IZT5	1e-57	Os09g0551200 protein n=2 Tax=Oryza sativa subsp. japonica RepID=Q0IZT5_ORYSJ	AT1G48720.1	0.029	| unknown protein; Has 229 Blast hits to 229 proteins in 10 species: Archae - 0; Bacteria - 0; Metazoa - 1; Fungi - 0; Plants - 228; Viruses - 0; Other Eukaryotes - 0 (source: NCBI BLink).	gi|1040857861|ref|XP_017239883.1|	2e-39	PREDICTED: uncharacterized protein LOC108212673 [Daucus carota subsp. sativus]
MSTRG.62402	-11.722	-7.20429	-4.51768			NA	NA		NA	NA		NA	NA
MSTRG.42198	-13.9229	-9.40584	-4.5171			NA	NA		NA	NA		NA	NA
MSTRG.29091	-11.8242	-7.3143	-4.50991			NA	NA		NA	NA		NA	NA
MSTRG.64109	-9.8344	-5.32847	-4.50594			NA	NA		NA	NA		NA	NA
MSTRG.104383	-9.63053	-5.12582	-4.50471			UniRef90_M0YKK2	0	Uncharacterized protein n=2 Tax=Triticeae RepID=M0YKK2_HORVD	AT2G43120.1	2e-130	| RmlC-like cupins superfamily protein	gi|357114735|ref|XP_003559150.1|	0	PREDICTED: pirin-like protein isoform X1 [Brachypodium distachyon]
MSTRG.110261	-9.9742	-5.47266	-4.50154			NA	NA		NA	NA		NA	NA
MSTRG.25263	-11.7259	-7.22522	-4.50066			NA	NA		NA	NA		NA	NA
MSTRG.55231	-12.6449	-8.1586	-4.48632			NA	NA		NA	NA		NA	NA
MSTRG.131060	-10.0344	-5.55477	-4.4796			UniRef90_M8AVV2	0.0007	Uncharacterized protein n=1 Tax=Aegilops tauschii RepID=M8AVV2_AEGTA	NA	NA		gi|357115568|ref|XP_003559560.1|	3e-15	PREDICTED: uncharacterized protein LOC100821972 [Brachypodium distachyon]
MSTRG.121343	-10.635	-6.15978	-4.47518			UniRef90_Q94CP5	0	Os01g0337100 protein n=8 Tax=Oryza RepID=Q94CP5_ORYSJ	AT3G29410.1	3e-19	| Terpenoid cyclases/Protein prenyltransferases superfamily protein	gi|1002228431|ref|XP_015637609.1|	0	PREDICTED: beta-sesquiphellandrene synthase [Oryza sativa Japonica Group]
MSTRG.145094	-9.99798	-5.52342	-4.47456			NA	NA		NA	NA		NA	NA
MSTRG.114696	-7.41868	-2.94513	-4.47354			UniRef90_Q6H8D3	2e-18	Os02g0209400 protein n=9 Tax=Oryza RepID=Q6H8D3_ORYSJ	AT2G25735.1	0.003	| unknown protein; Has 31 Blast hits to 31 proteins in 9 species: Archae - 0; Bacteria - 0; Metazoa - 0; Fungi - 0; Plants - 31; Viruses - 0; Other Eukaryotes - 0 (source: NCBI BLink).	gi|1002239961|ref|XP_015624225.1|	2e-18	PREDICTED: uncharacterized protein LOC4328696 [Oryza sativa Japonica Group]
MSTRG.41196	-12.0409	-7.57149	-4.46942			NA	NA		NA	NA		NA	NA
MSTRG.39418	-10.4417	-5.97265	-4.469			UniRef90_M7YUH1	0	Cytochrome P450 71D8 n=4 Tax=Triticum RepID=M7YUH1_TRIUA	AT1G13110.1	7e-90	| Symbols: CYP71B7 | cytochrome P450, family 71 subfamily B, polypeptide 7	gi|721694495|ref|XP_010240401.1|	0	PREDICTED: ent-isokaurene C2-hydroxylase-like [Brachypodium distachyon]
MSTRG.64166	-12.4117	-7.9445	-4.46717			NA	NA		NA	NA		NA	NA
MSTRG.131978	-12.3436	-7.88224	-4.4614	noncoding	noncoding	NA	NA		NA	NA		NA	NA
MSTRG.153009	-10.4253	-5.96478	-4.46054			NA	NA		NA	NA		NA	NA
MSTRG.48995	-8.30514	-3.84481	-4.46033			NA	NA		NA	NA		NA	NA
MSTRG.111364	-9.86228	-5.40902	-4.45325			UniRef90_M8CWD7	3e-84	Uncharacterized protein n=1 Tax=Aegilops tauschii RepID=M8CWD7_AEGTA	AT2G37430.1	2e-18	| C2H2 and C2HC zinc fingers superfamily protein	gi|573939055|ref|XP_006651964.1|	3e-33	PREDICTED: zinc finger protein ZAT12-like [Oryza brachyantha]
MSTRG.55644	-10.8605	-6.41046	-4.45002			UniRef90_A0A0A9BF86	4e-09	Uncharacterized protein n=1 Tax=Arundo donax RepID=A0A0A9BF86_ARUDO	AT1G22300.2	0.81	| Symbols: GRF10, GF14 EPSILON | general regulatory factor 10	gi|1002313328|ref|XP_015620051.1|	1e-55	PREDICTED: uncharacterized protein LOC9266439 isoform X10 [Oryza sativa Japonica Group]
MSTRG.154031	-11.9535	-7.50554	-4.44795			NA	NA		NA	NA		NA	NA
MSTRG.46568	-12.2163	-7.77472	-4.44155			NA	NA		NA	NA		NA	NA
MSTRG.101060	-12.6297	-8.19068	-4.43905			NA	NA		NA	NA		NA	NA
MSTRG.47813	-13.7663	-9.32798	-4.4383			NA	NA		NA	NA		NA	NA
MSTRG.143895	-10.0138	-5.58103	-4.4328			NA	NA		NA	NA		NA	NA
MSTRG.27052	-11.0204	-6.59564	-4.4248			NA	NA		NA	NA		NA	NA
MSTRG.100954	-11.7316	-7.30725	-4.42436			NA	NA		NA	NA		NA	NA
MSTRG.119175	-11.9699	-7.55297	-4.41688			UniRef90_M7Z0E6	6e-21	Uncharacterized protein n=3 Tax=Triticum RepID=M7Z0E6_TRIUA	AT4G23810.1	8	| Symbols: WRKY53, ATWRKY53 | WRKY family transcription factor	gi|357149727|ref|XP_003575212.1|	7e-14	PREDICTED: uncharacterized protein LOC100835559 [Brachypodium distachyon]
MSTRG.46950	-12.6664	-8.2534	-4.41296			NA	NA		NA	NA		NA	NA
MSTRG.35443	-8.73396	-4.32121	-4.41275			NA	NA		NA	NA		NA	NA
MSTRG.88498	-8.48146	-4.07642	-4.40503			NA	NA		NA	NA		NA	NA
MSTRG.32051	-11.244	-6.83955	-4.40442			UniRef90_A0A0D3HRT2	5e-32	Uncharacterized protein n=1 Tax=Oryza barthii RepID=A0A0D3HRT2_9ORYZ	AT1G76770.1	0.025	| HSP20-like chaperones superfamily protein	gi|514804872|ref|XP_004977303.1|	8e-41	PREDICTED: fibrous sheath CABYR-binding protein-like [Setaria italica]
MSTRG.139690	-12.297	-7.89576	-4.40122			UniRef90_F2DQU6	0	Predicted protein n=1 Tax=Hordeum vulgare var. distichum RepID=F2DQU6_HORVD	AT1G76690.1	0	| Symbols: OPR2, ATOPR2 | 12-oxophytodienoate reductase 2	gi|514761772|ref|XP_004964869.1|	0	PREDICTED: 12-oxophytodienoate reductase 1-like [Setaria italica]
MSTRG.9886	-11.8313	-7.43227	-4.39903			UniRef90_I1H374	1e-19	Uncharacterized protein n=1 Tax=Brachypodium distachyon RepID=I1H374_BRADI	AT2G48130.1	1e-20	| Bifunctional inhibitor/lipid-transfer protein/seed storage 2S albumin superfamily protein	gi|357111407|ref|XP_003557505.1|	2e-19	PREDICTED: non-specific lipid transfer protein GPI-anchored 2-like [Brachypodium distachyon]
MSTRG.140257	-12.1801	-7.78163	-4.39843			UniRef90_M7ZYL4	0	Peroxidase n=1 Tax=Triticum urartu RepID=M7ZYL4_TRIUA	AT1G68850.1	4e-143	| Peroxidase superfamily protein	gi|357124544|ref|XP_003563959.1|	0	PREDICTED: peroxidase 11 [Brachypodium distachyon]
MSTRG.22619	-12.2459	-7.8653	-4.38063			UniRef90_W4ZNY1	2e-45	Uncharacterized protein n=1 Tax=Triticum aestivum RepID=W4ZNY1_WHEAT	AT5G40690.1	0.45	| CONTAINS InterPro DOMAIN/s: EF-Hand 1, calcium-binding site (InterPro:IPR018247); BEST Arabidopsis thaliana protein match is: unknown protein (TAIR:AT2G41730.1); Has 1807 Blast hits to 1807 proteins in 277 species: Archae - 0; Bacteria - 0; Metazoa - 736; Fungi - 347; Plants - 385; Viruses - 0; Other Eukaryotes - 339 (source: NCBI BLink).	gi|1002228007|ref|XP_015634905.1|	1e-23	PREDICTED: uncharacterized protein LOC4324024 [Oryza sativa Japonica Group]
MSTRG.135367	-9.85476	-5.47698	-4.37778			UniRef90_N1QTH8	3e-75	Blue copper protein n=1 Tax=Aegilops tauschii RepID=N1QTH8_AEGTA	AT3G17675.1	6e-25	| Cupredoxin superfamily protein	gi|357150404|ref|XP_003575447.1|	8e-48	PREDICTED: mavicyanin-like [Brachypodium distachyon]
MSTRG.92446	-8.53058	-4.16081	-4.36977			UniRef90_W5FRV4	2e-93	Uncharacterized protein n=1 Tax=Triticum aestivum RepID=W5FRV4_WHEAT	AT5G48205.1	6e-10	| zinc ion binding	gi|721679817|ref|XP_010238141.1|	2e-80	PREDICTED: zinc finger AN1 domain-containing stress-associated protein 17 [Brachypodium distachyon]
MSTRG.54603	-7.55506	-3.18724	-4.36783			UniRef90_N1QY89	7e-21	3-ketoacyl-CoA synthase 17 n=1 Tax=Aegilops tauschii RepID=N1QY89_AEGTA	AT4G23160.1	6e-64	| Symbols: CRK8 | cysteine-rich RLK (RECEPTOR-like protein kinase) 8	gi|721628399|ref|XP_010229748.1|	5e-21	PREDICTED: uncharacterized protein LOC104582111 [Brachypodium distachyon]
MSTRG.39966	-12.677	-8.31088	-4.36614			UniRef90_W5BNY1	0	Uncharacterized protein n=2 Tax=Triticum aestivum RepID=W5BNY1_WHEAT	AT1G06640.1	2e-99	| 2-oxoglutarate (2OG) and Fe(II)-dependent oxygenase superfamily protein	gi|514800426|ref|XP_004975140.1|	2e-158	PREDICTED: 1-aminocyclopropane-1-carboxylate oxidase homolog 1-like [Setaria italica]
MSTRG.129786	-7.36297	-2.99774	-4.36523			UniRef90_W5G6S2	6e-11	Uncharacterized protein n=3 Tax=Triticeae RepID=W5G6S2_WHEAT	AT1G24405.1	0.14	| unknown protein; FUNCTIONS IN: molecular_function unknown; INVOLVED IN: biological_process unknown; LOCATED IN: cellular_component unknown; BEST Arabidopsis thaliana protein match is: unknown protein (TAIR:AT1G67670.1); Has 30201 Blast hits to 17322 proteins in 780 species: Archae - 12; Bacteria - 1396; Metazoa - 17338; Fungi - 3422; Plants - 5037; Viruses - 0; Other Eukaryotes - 2996 (source: …	gi|1002238004|ref|XP_015623206.1|	2e-10	PREDICTED: uncharacterized protein LOC4330679 [Oryza sativa Japonica Group]
MSTRG.109479	-10.2915	-5.92717	-4.36433			UniRef90_F2DAP1	0	Predicted protein n=1 Tax=Hordeum vulgare var. distichum RepID=F2DAP1_HORVD	AT4G03500.1	0.88	| Ankyrin repeat family protein	gi|721678194|ref|XP_010237878.1|	0	PREDICTED: ankyrin repeat-containing protein At5g02620-like [Brachypodium distachyon]
MSTRG.131759	-13.6479	-9.29449	-4.35339			UniRef90_M8CVE5	1e-132	Uncharacterized protein n=2 Tax=Triticinae RepID=M8CVE5_AEGTA	AT1G10360.1	2e-57	| Symbols: ATGSTU18, GST29, GSTU18 | glutathione S-transferase TAU 18	gi|960476127|ref|XP_014756013.1|	4e-88	PREDICTED: uncharacterized protein LOC100841867 [Brachypodium distachyon]
MSTRG.71356	-12.8582	-8.50924	-4.34892			NA	NA		NA	NA		NA	NA
MSTRG.61029	-12.2799	-7.93128	-4.34857			NA	NA		NA	NA		NA	NA
MSTRG.62980	-7.54296	-3.20165	-4.34131			UniRef90_I1H3N9	3e-35	Uncharacterized protein n=1 Tax=Brachypodium distachyon RepID=I1H3N9_BRADI	AT4G08980.5	9e-19	| Symbols: FBW2 | F-BOX WITH WD-40 2	gi|721616938|ref|XP_010227847.1|	9e-35	PREDICTED: F-box protein FBW2 isoform X1 [Brachypodium distachyon]
MSTRG.22364	-7.77619	-3.43684	-4.33936			UniRef90_G2XMF5	1e-58	Histone H2B n=3 Tax=BOP clade RepID=G2XMF5_ORYBR	AT5G22880.1	1e-58	| Symbols: H2B, HTB2 | histone B2	gi|357125098|ref|XP_003564232.1|	2e-59	PREDICTED: histone H2B.1-like [Brachypodium distachyon]
MSTRG.136253	-10.2021	-5.86978	-4.33229			UniRef90_W5I3L3	2e-72	Uncharacterized protein n=1 Tax=Triticum aestivum RepID=W5I3L3_WHEAT	AT3G24500.2	8e-15	| Symbols: MBF1C | multiprotein bridging factor 1C	gi|242096268|ref|XP_002438624.1|	2e-67	hypothetical protein SORBIDRAFT_10g023010 [Sorghum bicolor]
MSTRG.19601	-7.56559	-3.2334	-4.33219			NA	NA		NA	NA		NA	NA
MSTRG.120477	-12.9274	-8.59778	-4.32963			NA	NA		NA	NA		NA	NA
MSTRG.93945	-11.9969	-7.66884	-4.32809	noncoding	noncoding	NA	NA		NA	NA		NA	NA
MSTRG.39451	-13.4098	-9.08447	-4.3253			UniRef90_M7YLS8	0	Putative glutathione S-transferase n=1 Tax=Triticum urartu RepID=M7YLS8_TRIUA	AT1G78380.1	1e-68	| Symbols: ATGSTU19, GST8, GSTU19 | glutathione S-transferase TAU 19	gi|514724334|ref|XP_004955465.1|	8e-109	PREDICTED: glutathione S-transferase 3-like [Setaria italica]
MSTRG.123984	-8.62908	-4.3071	-4.32198			UniRef90_I1IEX1	0	Uncharacterized protein n=8 Tax=Pooideae RepID=I1IEX1_BRADI	AT3G58140.1	1e-11	| phenylalanyl-tRNA synthetase class IIc family protein	gi|357137986|ref|XP_003570579.1|	0	PREDICTED: phenylalanine--tRNA ligase alpha subunit, cytoplasmic [Brachypodium distachyon]
MSTRG.18860	-12.1096	-7.7896	-4.31996			NA	NA		NA	NA		NA	NA
MSTRG.39028	-11.1279	-6.80911	-4.31877			UniRef90_M7YUQ7	6e-63	Blue copper protein n=2 Tax=Triticum RepID=M7YUQ7_TRIUA	AT2G31050.1	8e-25	| Cupredoxin superfamily protein	gi|242044012|ref|XP_002459877.1|	2e-49	hypothetical protein SORBIDRAFT_02g012910 [Sorghum bicolor]
MSTRG.105926	-10.4479	-6.1337	-4.31423			NA	NA		NA	NA		NA	NA
MSTRG.157954	-12.404	-8.09528	-4.30868	noncoding	noncoding	NA	NA		NA	NA		NA	NA
MSTRG.81533	-9.80964	-5.50444	-4.3052			NA	NA		NA	NA		NA	NA
MSTRG.109070	-13.2511	-8.94631	-4.30481			NA	NA		NA	NA		NA	NA
MSTRG.76917	-11.828	-7.52347	-4.30449			UniRef90_W5GHG1	7e-157	Uncharacterized protein n=1 Tax=Triticum aestivum RepID=W5GHG1_WHEAT	AT1G17100.1	1.2	| SOUL heme-binding family protein	gi|357139112|ref|XP_003571129.1|	2e-129	PREDICTED: probable F-box protein At4g22030 [Brachypodium distachyon]
MSTRG.22545	-11.8237	-7.52733	-4.29635			NA	NA		NA	NA		NA	NA
MSTRG.62282	-13.2029	-8.91451	-4.28838	noncoding	noncoding	NA	NA		NA	NA		NA	NA
MSTRG.158020	-11.5135	-7.2257	-4.28778			NA	NA		NA	NA		NA	NA
MSTRG.103815	-6.73755	-2.45877	-4.27878			UniRef90_W5F9Y7	7e-122	Uncharacterized protein n=2 Tax=Triticum aestivum RepID=W5F9Y7_WHEAT	AT3G46080.1	6e-18	| C2H2-type zinc finger family protein	gi|514812940|ref|XP_004981259.1|	1e-52	PREDICTED: zinc finger protein ZAT12-like [Setaria italica]
MSTRG.97244	-11.2399	-6.96322	-4.27664			NA	NA		NA	NA		NA	NA
MSTRG.152069	-9.66259	-5.38603	-4.27656			UniRef90_A4S261	1.3	Uncharacterized protein n=1 Tax=Ostreococcus lucimarinus (strain CCE9901) RepID=A4S261_OSTLU	AT5G61030.1	2e-14	| Symbols: GR-RBP3 | glycine-rich RNA-binding protein 3	gi|1027104398|ref|XP_016649957.1|	6.2	PREDICTED: pentatricopeptide repeat-containing protein At5g04780-like [Prunus mume]
MSTRG.54581	-13.153	-8.88506	-4.26798			UniRef90_M8C5Z8	5e-145	Uncharacterized protein n=2 Tax=Triticinae RepID=M8C5Z8_AEGTA	AT3G09270.1	8e-52	| Symbols: ATGSTU8, GSTU8 | glutathione S-transferase TAU 8	gi|514787148|ref|XP_004971259.1|	8e-96	PREDICTED: glutathione transferase GST 23-like [Setaria italica]
MSTRG.6549	-8.07718	-3.80978	-4.26741			UniRef90_M0UEC3	0	Uncharacterized protein n=4 Tax=Triticeae RepID=M0UEC3_HORVD	AT3G26560.1	0	| ATP-dependent RNA helicase, putative	gi|1002266005|ref|XP_015637331.1|	0	PREDICTED: pre-mRNA-splicing factor ATP-dependent RNA helicase DEAH1 [Oryza sativa Japonica Group]
MSTRG.5632	-8.12429	-3.86021	-4.26408			NA	NA		NA	NA		NA	NA
MSTRG.40009	-9.3307	-5.07964	-4.25106			UniRef90_M8BZ74	0	Heat shock protein 83 n=1 Tax=Aegilops tauschii RepID=M8BZ74_AEGTA	AT5G52640.1	0	| Symbols: HSP81-1, ATHS83, HSP81.1, HSP83, ATHSP90.1, AtHsp90-1, HSP90.1 | heat shock protein 90.1	gi|357166294|ref|XP_003580663.1|	0	PREDICTED: heat shock protein 82 [Brachypodium distachyon]
MSTRG.107164	-12.0624	-7.81625	-4.24619			NA	NA		NA	NA		NA	NA
MSTRG.69661	-12.0053	-7.76348	-4.24187			UniRef90_M7ZV31	4e-150	Putative glutathione S-transferase GSTU6 n=2 Tax=Triticinae RepID=M7ZV31_TRIUA	AT1G10370.1	5e-64	| Symbols: GST30, ATGSTU17, GST30B, ERD9 | Glutathione S-transferase family protein	gi|721642154|ref|XP_010231970.1|	2e-105	PREDICTED: probable glutathione S-transferase GSTU6 [Brachypodium distachyon]
MSTRG.137128	-7.29464	-3.05379	-4.24085			UniRef90_T1LC35	0.0003	Serine/threonine-protein kinase n=1 Tax=Triticum urartu RepID=T1LC35_TRIUA	AT2G19130.1	0	| S-locus lectin protein kinase family protein	gi|721605522|ref|XP_010228733.1|	0	PREDICTED: G-type lectin S-receptor-like serine/threonine-protein kinase At2g19130 [Brachypodium distachyon]
MSTRG.144927	-9.22997	-4.99191	-4.23806			UniRef90_M7YH95	2e-21	Uncharacterized protein n=1 Tax=Triticum urartu RepID=M7YH95_TRIUA	AT4G18830.1	0.56	| Symbols: ATOFP5, OFP5 | ovate family protein 5	gi|1002862155|ref|XP_015694768.1|	0.065	PREDICTED: transcription repressor OFP1-like [Oryza brachyantha]
MSTRG.155321	-13.0446	-8.80911	-4.23552			UniRef90_D4HR85	0.0001	GER4d n=65 Tax=Pooideae RepID=D4HR85_HORVD	AT5G39110.1	0.66	| RmlC-like cupins superfamily protein	gi|357144731|ref|XP_003573394.1|	0.0003	PREDICTED: germin-like protein 8-11 [Brachypodium distachyon]
MSTRG.148551	-11.9705	-7.73496	-4.2355	noncoding	noncoding	UniRef90_R7WEU0	8e-38	Uncharacterized protein n=1 Tax=Aegilops tauschii RepID=R7WEU0_AEGTA	AT3G10660.1	1.9	| Symbols: CPK2, ATCPK2 | calmodulin-domain protein kinase cdpk isoform 2	gi|242095326|ref|XP_002438153.1|	3e-16	hypothetical protein SORBIDRAFT_10g008910 [Sorghum bicolor]
MSTRG.62218	-7.44027	-3.2081	-4.23217			NA	NA		NA	NA		NA	NA
MSTRG.102866	-11.2448	-7.0151	-4.22968			NA	NA		NA	NA		NA	NA
MSTRG.111674	-9.99835	-5.77404	-4.22431			UniRef90_W5DVL6	0	Uncharacterized protein n=1 Tax=Triticum aestivum RepID=W5DVL6_WHEAT	AT1G34370.1	9e-79	| Symbols: STOP1 | C2H2 and C2HC zinc fingers superfamily protein	gi|573939128|ref|XP_006652000.1|	2e-130	PREDICTED: zinc finger protein STOP1 homolog [Oryza brachyantha]
MSTRG.36831	-7.57933	-3.35798	-4.22135			NA	NA		NA	NA		NA	NA
MSTRG.44335	-10.5258	-6.30516	-4.22063			UniRef90_T1MPI7	0	Uncharacterized protein n=5 Tax=Triticeae RepID=T1MPI7_TRIUA	AT1G60680.1	2e-176	| NAD(P)-linked oxidoreductase superfamily protein	gi|514800736|ref|XP_004975288.1|	0	PREDICTED: probable aldo-keto reductase 3 [Setaria italica]
MSTRG.33968	-13.0094	-8.80351	-4.20592			UniRef90_M7ZWT9	0	Putative NADH dehydrogenase n=1 Tax=Triticum urartu RepID=M7ZWT9_TRIUA	AT4G28220.1	2e-12	| Symbols: NDB1 | NAD(P)H dehydrogenase B1	gi|357122343|ref|XP_003562875.1|	0	PREDICTED: internal alternative NAD(P)H-ubiquinone oxidoreductase A1, mitochondrial-like [Brachypodium distachyon]
MSTRG.153220	-11.5596	-7.35391	-4.20572			NA	NA		NA	NA		NA	NA
MSTRG.94678	-11.5257	-7.32104	-4.20471			UniRef90_A0A0E0KIY1	8e-105	Uncharacterized protein n=1 Tax=Oryza punctata RepID=A0A0E0KIY1_ORYPU	AT1G03070.2	5e-89	| Bax inhibitor-1 family protein	gi|357115930|ref|XP_003559738.1|	1e-103	PREDICTED: BI1-like protein [Brachypodium distachyon]
MSTRG.147527	-13.7766	-9.57616	-4.20044			NA	NA		NA	NA		NA	NA
MSTRG.13443	-8.17344	-3.98034	-4.1931			NA	NA		NA	NA		NA	NA
MSTRG.97425	-7.22101	-3.02963	-4.19138			UniRef90_T1ND76	0	Uncharacterized protein n=5 Tax=Triticinae RepID=T1ND76_TRIUA	AT2G33793.1	0.002	| unknown protein; Has 35333 Blast hits to 34131 proteins in 2444 species: Archae - 798; Bacteria - 22429; Metazoa - 974; Fungi - 991; Plants - 531; Viruses - 0; Other Eukaryotes - 9610 (source: NCBI BLink).	gi|573959124|ref|XP_006661760.1|	0	PREDICTED: uncharacterized protein LOC102711835 isoform X1 [Oryza brachyantha]
MSTRG.54337	-9.50613	-5.31685	-4.18928			UniRef90_W5D1L0	0	Chromosome 3B, genomic scaffold, cultivar Chinese Spring n=1 Tax=Triticum aestivum RepID=W5D1L0_WHEAT	AT3G11340.1	4e-106	| UDP-Glycosyltransferase superfamily protein	gi|357111093|ref|XP_003557349.1|	0	PREDICTED: UDP-glycosyltransferase 76C2-like [Brachypodium distachyon]
MSTRG.125390	-11.7065	-7.5195	-4.187			UniRef90_W5GVD6	1e-69	Uncharacterized protein n=2 Tax=Triticum aestivum RepID=W5GVD6_WHEAT	AT2G40030.1	8.5	| Symbols: NRPD1B, DRD3, ATNRPD1B, DMS5, NRPE1 | nuclear RNA polymerase D1B	gi|357115568|ref|XP_003559560.1|	8e-17	PREDICTED: uncharacterized protein LOC100821972 [Brachypodium distachyon]
MSTRG.23403	-7.1448	-2.96046	-4.18434			UniRef90_A0A022PUW7	0	Uncharacterized protein n=6 Tax=Pentapetalae RepID=A0A022PUW7_ERYGU	AT5G52640.1	0	| Symbols: HSP81-1, ATHS83, HSP81.1, HSP83, ATHSP90.1, AtHsp90-1, HSP90.1 | heat shock protein 90.1	gi|573965642|ref|XP_006664928.1|	0	PREDICTED: heat shock protein 83 [Oryza brachyantha]
MSTRG.48094	-10.4083	-6.22749	-4.18078			NA	NA		NA	NA		NA	NA
MSTRG.72456	-12.0894	-7.90918	-4.18025			UniRef90_O82071	2e-165	Putative In2.1 protein n=5 Tax=Triticeae RepID=O82071_WHEAT	AT1G19570.1	1e-14	| Symbols: DHAR1, ATDHAR1, DHAR5 | dehydroascorbate reductase	gi|721622998|ref|XP_010228765.1|	9e-153	PREDICTED: protein IN2-1 homolog A-like isoform X2 [Brachypodium distachyon]
MSTRG.63137	-12.0736	-7.89707	-4.17651			NA	NA		NA	NA		NA	NA
MSTRG.130558	-6.50952	-2.34701	-4.16251			UniRef90_M0VUE3	0	Uncharacterized protein n=9 Tax=Triticeae RepID=M0VUE3_HORVD	AT4G39330.1	8e-152	| Symbols: ATCAD9, CAD9 | cinnamyl alcohol dehydrogenase 9	gi|357145164|ref|XP_003573548.1|	0	PREDICTED: putative cinnamyl alcohol dehydrogenase 5 [Brachypodium distachyon]
MSTRG.77770	-10.0205	-5.85888	-4.16163	noncoding	noncoding	UniRef90_M7ZCB1	8e-06	Uncharacterized protein n=2 Tax=Triticum RepID=M7ZCB1_TRIUA	NA	NA		NA	NA
MSTRG.92015	-12.6091	-8.44886	-4.16021			NA	NA		NA	NA		NA	NA
MSTRG.30056	-9.66817	-5.50854	-4.15963			UniRef90_Q10L29	1e-20	Retrotransposon protein, putative, Ty1-copia subclass n=1 Tax=Oryza sativa subsp. japonica RepID=Q10L29_ORYSJ	ATMG00300.1	2e-05	| Symbols: ORF145A | Gag-Pol-related retrotransposon family protein	gi|1002867226|ref|XP_015696274.1|	1e-26	PREDICTED: uncharacterized protein LOC107304875 [Oryza brachyantha]
MSTRG.138873	-11.9029	-7.74326	-4.15959			UniRef90_M7ZZU3	0	Subtilisin-like protease n=7 Tax=Triticinae RepID=M7ZZU3_TRIUA	AT4G10540.1	0	| Subtilase family protein	gi|514807833|ref|XP_004978766.1|	0	PREDICTED: subtilisin-like protease SBT3.3 [Setaria italica]
MSTRG.51021	-9.81605	-5.667	-4.14905			NA	NA		NA	NA		NA	NA
MSTRG.54461	-10.7688	-6.62596	-4.14283			NA	NA		NA	NA		NA	NA
MSTRG.72444	-9.73537	-5.59314	-4.14224			UniRef90_A0A061ES54	0	ABC-2 type transporter family protein n=1 Tax=Theobroma cacao RepID=A0A061ES54_THECC	AT2G39350.1	0	| ABC-2 type transporter family protein	gi|357112807|ref|XP_003558198.1|	0	PREDICTED: ABC transporter G family member 5-like [Brachypodium distachyon]
MSTRG.10708	-9.86948	-5.73233	-4.13715			UniRef90_M8AP43	2e-06	Uncharacterized protein n=1 Tax=Aegilops tauschii RepID=M8AP43_AEGTA	AT3G17630.1	7.8	| Symbols: ATCHX19, CHX19 | cation/H+ exchanger 19	gi|721640647|ref|XP_010231732.1|	0.094	PREDICTED: uncharacterized protein LOC104582755 [Brachypodium distachyon]
MSTRG.41948	-9.94015	-5.80807	-4.13208			UniRef90_M7ZHW0	0	Omega-hydroxypalmitate O-feruloyl transferase n=9 Tax=Triticeae RepID=M7ZHW0_TRIUA	AT5G41040.1	0	| HXXXD-type acyl-transferase family protein	gi|357164793|ref|XP_003580168.1|	0	PREDICTED: omega-hydroxypalmitate O-feruloyl transferase-like [Brachypodium distachyon]
MSTRG.144522	-12.3202	-8.2031	-4.1171			NA	NA		NA	NA		NA	NA
MSTRG.145239	-10.7937	-6.68202	-4.11167			NA	NA		NA	NA		NA	NA
MSTRG.100516	-11.4787	-7.37172	-4.10703	noncoding	noncoding	NA	NA		NA	NA		NA	NA
MSTRG.46716	-10.3016	-6.19813	-4.1035			NA	NA		NA	NA		NA	NA
MSTRG.51106	-11.3519	-7.25096	-4.10091			NA	NA		NA	NA		NA	NA
MSTRG.74882	-6.30965	-2.22	-4.08965			NA	NA		NA	NA		NA	NA
MSTRG.81734	-6.30457	-2.2151	-4.08947			UniRef90_T1MGU4	1e-67	Uncharacterized protein n=1 Tax=Triticum urartu RepID=T1MGU4_TRIUA	AT3G46230.1	3e-46	| Symbols: ATHSP17.4, HSP17.4 | heat shock protein 17.4	gi|514819961|ref|XP_004984672.1|	5e-54	PREDICTED: 17.9 kDa class I heat shock protein [Setaria italica]
MSTRG.81735	-6.54822	-2.45911	-4.08911			UniRef90_W5E491	6e-71	Uncharacterized protein n=1 Tax=Triticum aestivum RepID=W5E491_WHEAT	AT3G46230.1	3e-53	| Symbols: ATHSP17.4, HSP17.4 | heat shock protein 17.4	gi|514819961|ref|XP_004984672.1|	9e-66	PREDICTED: 17.9 kDa class I heat shock protein [Setaria italica]
MSTRG.142888	-10.2387	-6.1566	-4.08213			NA	NA		NA	NA		NA	NA
MSTRG.71355	-11.4967	-7.42699	-4.06972			NA	NA		NA	NA		NA	NA
MSTRG.21862	-7.35304	-3.29047	-4.06258			NA	NA		NA	NA		NA	NA
MSTRG.82673	-11.0741	-7.02061	-4.05351	noncoding	noncoding	UniRef90_T1LAQ1	9e-17	Uncharacterized protein n=1 Tax=Triticum urartu RepID=T1LAQ1_TRIUA	AT2G37940.1	3.5	| Symbols: AtIPCS2 | Arabidopsis Inositol phosphorylceramide synthase 2	gi|566224992|ref|XP_006370981.1|	0.004	hypothetical protein POPTR_0019s02340g [Populus trichocarpa]
MSTRG.152876	-10.6316	-6.58009	-4.05153			NA	NA		NA	NA		NA	NA
MSTRG.27701	-6.231	-2.18138	-4.04962			NA	NA		NA	NA		NA	NA
MSTRG.81620	-6.83009	-2.7882	-4.04189			NA	NA		NA	NA		NA	NA
MSTRG.52486	-10.1354	-6.0955	-4.03994			UniRef90_A0A077S438	0	Auxin efflux carrier component n=2 Tax=Triticeae RepID=A0A077S438_WHEAT	AT1G23080.2	1e-10	| Symbols: PIN7 | Auxin efflux carrier family protein	gi|357125470|ref|XP_003564417.1|	0	PREDICTED: probable auxin efflux carrier component 5 [Brachypodium distachyon]
MSTRG.113984	-12.1342	-8.09827	-4.03596			UniRef90_A0MV39	0.34	Glutathione S-transferase 1 n=1 Tax=Triticum monococcum RepID=A0MV39_TRIMO	AT1G10370.1	9e-57	| Symbols: GST30, ATGSTU17, GST30B, ERD9 | Glutathione S-transferase family protein	gi|721660264|ref|XP_010234937.1|	7e-94	PREDICTED: probable glutathione S-transferase GSTU6 [Brachypodium distachyon]
MSTRG.155315	-11.6859	-7.66431	-4.02154			UniRef90_D4HR85	2e-147	GER4d n=65 Tax=Pooideae RepID=D4HR85_HORVD	AT5G39110.1	2e-79	| RmlC-like cupins superfamily protein	gi|357144731|ref|XP_003573394.1|	4e-133	PREDICTED: germin-like protein 8-11 [Brachypodium distachyon]
MSTRG.63087	-11.8019	-7.78849	-4.01344			UniRef90_M8A0Y0	1e-20	Uncharacterized protein n=1 Tax=Triticum urartu RepID=M8A0Y0_TRIUA	AT3G14910.1	1.7	| unknown protein; Has 158 Blast hits to 158 proteins in 77 species: Archae - 0; Bacteria - 0; Metazoa - 104; Fungi - 0; Plants - 33; Viruses - 0; Other Eukaryotes - 21 (source: NCBI BLink).	gi|1021491102|ref|XP_016188566.1|	9.3	PREDICTED: rab3 GTPase-activating protein non-catalytic subunit [Arachis ipaensis]
MSTRG.54595	-12.0644	-8.05575	-4.00862			NA	NA		NA	NA		NA	NA
MSTRG.94679	-12.2186	-8.21416	-4.00444			NA	NA		NA	NA		NA	NA
MSTRG.49354	-7.24781	-3.24412	-4.00369			NA	NA		NA	NA		NA	NA
MSTRG.50999	-9.28951	-5.28658	-4.00294			UniRef90_A0A0D9V315	0	Uncharacterized protein n=1 Tax=Leersia perrieri RepID=A0A0D9V315_9ORYZ	AT1G64300.2	7e-178	| Protein kinase family protein	gi|573913392|ref|XP_006644379.1|	0	PREDICTED: LOW QUALITY PROTEIN: mitogen-activated protein kinase kinase kinase 7 [Oryza brachyantha]
MSTRG.48829	-11.7067	-7.70412	-4.00257			NA	NA		NA	NA		NA	NA
MSTRG.99877	-6.24789	-2.24995	-3.99794			UniRef90_M8C5U0	3e-140	Uncharacterized protein n=1 Tax=Aegilops tauschii RepID=M8C5U0_AEGTA	AT3G27260.1	4e-07	| Symbols: GTE8 | global transcription factor group E8	gi|514714447|ref|XP_004953007.1|	4e-10	PREDICTED: transcription factor GTE8-like [Setaria italica]
MSTRG.144989	-11.5528	-7.5601	-3.9927			UniRef90_N1QVL0	0	Protein DETOXIFICATION n=1 Tax=Aegilops tauschii RepID=N1QVL0_AEGTA	AT5G52450.1	8e-149	| MATE efflux family protein	gi|357145976|ref|XP_003573834.1|	0	PREDICTED: protein DETOXIFICATION 16-like [Brachypodium distachyon]
MSTRG.78572	-12.473	-8.48185	-3.99118			UniRef90_M7YTE4	3e-88	Uncharacterized protein n=7 Tax=Triticinae RepID=M7YTE4_TRIUA	AT4G36610.1	1.6	| alpha/beta-Hydrolases superfamily protein	gi|573925878|ref|XP_006650477.1|	1e-79	PREDICTED: microsomal glutathione S-transferase 3 [Oryza brachyantha]
MSTRG.131308	-9.6513	-5.6611	-3.9902			NA	NA		NA	NA		NA	NA
MSTRG.56749	-11.6812	-7.69156	-3.98964			UniRef90_A5A8T8	3e-89	17.6kDa heat-shock protein n=18 Tax=Triticeae RepID=A5A8T8_TRITD	AT1G54050.1	1e-21	| HSP20-like chaperones superfamily protein	gi|357125617|ref|XP_003564488.1|	3e-79	PREDICTED: 17.5 kDa class II heat shock protein [Brachypodium distachyon]
MSTRG.147696	-8.94761	-4.96049	-3.98712			UniRef90_F2DT15	6e-100	Predicted protein n=1 Tax=Hordeum vulgare var. distichum RepID=F2DT15_HORVD	AT2G27480.1	4e-54	| Calcium-binding EF-hand family protein	gi|357142226|ref|XP_003572500.1|	7e-99	PREDICTED: probable calcium-binding protein CML50 [Brachypodium distachyon]
MSTRG.119673	-9.56074	-5.57974	-3.981			NA	NA		NA	NA		NA	NA
MSTRG.151119	-10.3049	-6.32389	-3.98097			NA	NA		NA	NA		NA	NA
MSTRG.144893	-7.84436	-3.86375	-3.98061	noncoding	noncoding	NA	NA		NA	NA		NA	NA
MSTRG.138747	-11.631	-7.65063	-3.98037			NA	NA		NA	NA		NA	NA
MSTRG.116955	-8.76007	-4.78665	-3.97342			UniRef90_W5G9I1	0	Glycosyltransferase n=2 Tax=Triticinae RepID=W5G9I1_WHEAT	AT1G22380.1	0	| Symbols: AtUGT85A3, UGT85A3 | UDP-glucosyl transferase 85A3	gi|357138044|ref|XP_003570608.1|	0	PREDICTED: 7-deoxyloganetin glucosyltransferase-like [Brachypodium distachyon]
MSTRG.134027	-9.02096	-5.04855	-3.97242			NA	NA		NA	NA		NA	NA
MSTRG.69666	-11.2269	-7.25478	-3.97216			NA	NA		NA	NA		NA	NA
MSTRG.77870	-11.5192	-7.54897	-3.97022			UniRef90_C6KFA0	0	Vacuolar invertase n=2 Tax=Brachypodium distachyon RepID=C6KFA0_BRADI	AT1G62660.1	0	| Glycosyl hydrolases family 32 protein	gi|960457587|ref|XP_010228144.2|	0	PREDICTED: sucrose:sucrose 1-fructosyltransferase-like [Brachypodium distachyon]
MSTRG.30057	-9.61299	-5.64501	-3.96798			NA	NA		NA	NA		NA	NA
MSTRG.145782	-10.6647	-6.6991	-3.96559			NA	NA		NA	NA		NA	NA
MSTRG.77358	-12.9279	-8.96259	-3.96534			UniRef90_M8BC37	6e-36	Disease resistance protein RPM1 n=1 Tax=Aegilops tauschii RepID=M8BC37_AEGTA	AT2G13770.1	6e-09	| CONTAINS InterPro DOMAIN/s: Putative harbinger transposase-derived nuclease (InterPro:IPR006912); Has 451 Blast hits to 352 proteins in 33 species: Archae - 0; Bacteria - 0; Metazoa - 28; Fungi - 8; Plants - 388; Viruses - 0; Other Eukaryotes - 27 (source: NCBI BLink).	gi|357115572|ref|XP_003559562.1|	3e-38	PREDICTED: uncharacterized protein LOC100822590 [Brachypodium distachyon]
MSTRG.72403	-6.56224	-2.60036	-3.96188			UniRef90_W5E5L1	5e-53	Histone H2A n=6 Tax=Triticeae RepID=W5E5L1_WHEAT	AT5G02560.1	2e-46	| Symbols: HTA12 | histone H2A 12	gi|357112842|ref|XP_003558215.1|	4e-50	PREDICTED: histone H2A-like [Brachypodium distachyon]
MSTRG.132848	-9.74131	-5.7807	-3.96061			UniRef90_I1IWV1	1e-16	Uncharacterized protein n=4 Tax=Pooideae RepID=I1IWV1_BRADI	AT1G23740.1	6e-22	| Oxidoreductase, zinc-binding dehydrogenase family protein	gi|357162949|ref|XP_003579574.1|	2e-16	PREDICTED: putative quinone-oxidoreductase homolog, chloroplastic [Brachypodium distachyon]
MSTRG.97123	-11.1022	-7.14375	-3.95846			NA	NA		NA	NA		NA	NA
MSTRG.46504	-8.56008	-4.61298	-3.9471			NA	NA		NA	NA		NA	NA
MSTRG.54631	-9.72095	-5.77947	-3.94148			NA	NA		NA	NA		NA	NA
MSTRG.60512	-12.6797	-8.7392	-3.94048			UniRef90_M7Y897	3e-46	Uncharacterized protein n=4 Tax=Triticinae RepID=M7Y897_TRIUA	AT3G20340.1	0.0001	| Expression of the gene is downregulated in the presence of paraquat, an inducer of photoxidative stress.	gi|573914329|ref|XP_006644834.1|	2e-25	PREDICTED: uncharacterized protein LOC102706426 [Oryza brachyantha]
MSTRG.39058	-10.1978	-6.25741	-3.94041			NA	NA		NA	NA		NA	NA
MSTRG.75501	-11.4852	-7.545	-3.94015			UniRef90_M7YAW9	2e-13	Oxalate oxidase GF-2.8 n=1 Tax=Triticum urartu RepID=M7YAW9_TRIUA	AT1G18980.1	5e-69	| RmlC-like cupins superfamily protein	gi|357118580|ref|XP_003561030.1|	5e-136	PREDICTED: oxalate oxidase 1 [Brachypodium distachyon]
MSTRG.59026	-9.205	-5.26557	-3.93944			UniRef90_M0UUV0	7e-65	Uncharacterized protein n=4 Tax=Triticeae RepID=M0UUV0_HORVD	AT3G14690.1	1e-24	| Symbols: CYP72A15 | cytochrome P450, family 72, subfamily A, polypeptide 15	gi|960464880|ref|XP_014753822.1|	6e-61	PREDICTED: cytochrome P450 72A15-like isoform X3 [Brachypodium distachyon]
MSTRG.48290	-13.6	-9.6618	-3.93818			NA	NA		NA	NA		NA	NA
MSTRG.154831	-11.8842	-7.94783	-3.9364			NA	NA		NA	NA		NA	NA
MSTRG.71471	-12.1027	-8.16865	-3.93407			NA	NA		NA	NA		NA	NA
MSTRG.75661	-9.80083	-5.86714	-3.93368			UniRef90_K4AEX5	3e-23	Uncharacterized protein n=1 Tax=Setaria italica RepID=K4AEX5_SETIT	AT2G32020.1	1e-15	| Acyl-CoA N-acyltransferases (NAT) superfamily protein	gi|1002848242|ref|XP_015690600.1|	1e-24	PREDICTED: uncharacterized N-acetyltransferase p20 [Oryza brachyantha]
MSTRG.15386	-9.28674	-5.35726	-3.92948			UniRef90_M0Y0A2	0	Uncharacterized protein n=2 Tax=Hordeum vulgare var. distichum RepID=M0Y0A2_HORVD	AT2G32510.1	1e-71	| Symbols: MAPKKK17 | mitogen-activated protein kinase kinase kinase 17	gi|721649571|ref|XP_010233144.1|	7e-165	PREDICTED: mitogen-activated protein kinase kinase kinase NPK1-like [Brachypodium distachyon]
MSTRG.78417	-13.7897	-9.86031	-3.92939			NA	NA		NA	NA		NA	NA
MSTRG.102506	-7.06411	-3.13636	-3.92775			UniRef90_M9T1P9	0	ATP sulfurylase n=4 Tax=Pooideae RepID=M9T1P9_TRITD	AT5G43780.1	0	| Symbols: APS4 | Pseudouridine synthase/archaeosine transglycosylase-like family protein	gi|357116045|ref|XP_003559795.1|	0	PREDICTED: ATP sulfurylase 1, chloroplastic [Brachypodium distachyon]
MSTRG.72285	-11.002	-7.07459	-3.92741			UniRef90_M8B2V2	3e-86	Uncharacterized protein n=6 Tax=Triticeae RepID=M8B2V2_TRIUA	AT1G53540.1	9e-59	| HSP20-like chaperones superfamily protein	gi|357112962|ref|XP_003558274.1|	1e-74	PREDICTED: 17.4 kDa class I heat shock protein [Brachypodium distachyon]
MSTRG.52847	-9.23024	-5.30682	-3.92342			NA	NA		NA	NA		NA	NA
MSTRG.75445	-7.86038	-3.94226	-3.91812			UniRef90_W5ET73	1e-172	Uncharacterized protein n=2 Tax=Triticum aestivum RepID=W5ET73_WHEAT	AT2G32150.1	5e-77	| Haloacid dehalogenase-like hydrolase (HAD) superfamily protein	gi|357118306|ref|XP_003560896.1|	1e-139	PREDICTED: suppressor of disruption of TFIIS [Brachypodium distachyon]
MSTRG.138206	-7.88527	-3.97663	-3.90864			UniRef90_T1MMF5	0	Uncharacterized protein n=1 Tax=Triticum urartu RepID=T1MMF5_TRIUA	AT3G48310.1	1e-82	| Symbols: CYP71A22 | cytochrome P450, family 71, subfamily A, polypeptide 22	gi|670438670|ref|XP_008659791.1|	4e-173	PREDICTED: premnaspirodiene oxygenase-like [Zea mays]
MSTRG.43468	-7.72072	-3.81331	-3.90741			NA	NA		NA	NA		NA	NA
MSTRG.53640	-7.79995	-3.89841	-3.90154	noncoding	noncoding	NA	NA		NA	NA		NA	NA
MSTRG.59539	-11.826	-7.92571	-3.9003			UniRef90_W5CRV4	0	Glycosyltransferase n=1 Tax=Triticum aestivum RepID=W5CRV4_WHEAT	AT3G16520.3	3e-110	| Symbols: UGT88A1 | UDP-glucosyl transferase 88A1	gi|357136056|ref|XP_003569622.1|	0	PREDICTED: UDP-glycosyltransferase 88B1-like [Brachypodium distachyon]
MSTRG.68483	-9.40809	-5.51168	-3.89642			NA	NA		NA	NA		NA	NA
MSTRG.43467	-7.87429	-3.98578	-3.88851			UniRef90_O04843	0	Peptidylprolyl isomerase n=8 Tax=Triticeae RepID=O04843_WHEAT	AT5G48570.1	0	| Symbols: ROF2, ATFKBP65, FKBP65 | FKBP-type peptidyl-prolyl cis-trans isomerase family protein	gi|357162931|ref|XP_003579568.1|	0	PREDICTED: 70 kDa peptidyl-prolyl isomerase-like [Brachypodium distachyon]
MSTRG.59415	-11.9428	-8.05922	-3.88359			UniRef90_M7Z4I4	6e-17	Oxalate oxidase 2 n=1 Tax=Triticum urartu RepID=M7Z4I4_TRIUA	AT5G39160.1	3e-42	| RmlC-like cupins superfamily protein	gi|1002251695|ref|XP_015630078.1|	0.0006	PREDICTED: putative germin-like protein 3-4 [Oryza sativa Japonica Group]
MSTRG.154872	-8.77802	-4.8961	-3.88192			NA	NA		NA	NA		NA	NA
MSTRG.60638	-9.07941	-5.19791	-3.8815	noncoding	noncoding	NA	NA		NA	NA		NA	NA
MSTRG.118182	-10.4925	-6.61532	-3.87713			NA	NA		NA	NA		NA	NA
MSTRG.48253	-11.313	-7.43886	-3.87415			NA	NA		NA	NA		NA	NA
MSTRG.141720	-6.46013	-2.59039	-3.86974			NA	NA		NA	NA		NA	NA
MSTRG.123141	-8.94431	-5.07465	-3.86966			NA	NA		NA	NA		NA	NA
MSTRG.138039	-10.2806	-6.411	-3.86961			UniRef90_M7ZJL8	1e-92	Putative WRKY transcription factor 40 n=1 Tax=Triticum urartu RepID=M7ZJL8_TRIUA	AT1G80840.1	0.025	| Symbols: WRKY40, ATWRKY40 | WRKY DNA-binding protein 40	gi|514765333|ref|XP_004965726.1|	5e-103	PREDICTED: probable WRKY transcription factor 60 [Setaria italica]
MSTRG.124933	-12.6633	-8.79855	-3.86477			NA	NA		NA	NA		NA	NA
MSTRG.137579	-11.3632	-7.49907	-3.86409			NA	NA		NA	NA		NA	NA
MSTRG.119976	-9.58682	-5.72906	-3.85776			UniRef90_W5GHG1	8e-126	Uncharacterized protein n=1 Tax=Triticum aestivum RepID=W5GHG1_WHEAT	AT5G65260.1	5	| RNA-binding (RRM/RBD/RNP motifs) family protein	gi|357139112|ref|XP_003571129.1|	3e-96	PREDICTED: probable F-box protein At4g22030 [Brachypodium distachyon]
MSTRG.139748	-9.01049	-5.15693	-3.85356			NA	NA		NA	NA		NA	NA
MSTRG.30268	-11.5537	-7.70016	-3.85354			UniRef90_M0ZA77	0	Uncharacterized protein n=1 Tax=Hordeum vulgare var. distichum RepID=M0ZA77_HORVD	AT4G37340.1	1e-120	| Symbols: CYP81D3 | cytochrome P450, family 81, subfamily D, polypeptide 3	gi|1002311841|ref|XP_015619302.1|	5e-80	PREDICTED: uncharacterized protein LOC9269725 [Oryza sativa Japonica Group]
MSTRG.123802	-7.69176	-3.84086	-3.8509	noncoding	noncoding	NA	NA		NA	NA		NA	NA
MSTRG.131307	-10.755	-6.90723	-3.84776			UniRef90_M7ZP03	3e-47	Acid beta-fructofuranosidase n=2 Tax=Triticum RepID=M7ZP03_TRIUA	AT1G62660.1	5e-24	| Glycosyl hydrolases family 32 protein	gi|960457587|ref|XP_010228144.2|	4e-39	PREDICTED: sucrose:sucrose 1-fructosyltransferase-like [Brachypodium distachyon]
MSTRG.52074	-12.0494	-8.20709	-3.84235			NA	NA		NA	NA		NA	NA
MSTRG.103207	-12.565	-8.72399	-3.84097			UniRef90_M8A2M0	8e-15	Uncharacterized protein n=1 Tax=Triticum urartu RepID=M8A2M0_TRIUA	AT4G24490.2	0.82	| RAB geranylgeranyl transferase alpha subunit 1	gi|1012181168|ref|XP_015968222.1|	0.2	PREDICTED: putative UDP-glucuronate:xylan alpha-glucuronosyltransferase 4 [Arachis duranensis]
MSTRG.77716	-10.7883	-6.95311	-3.8352			NA	NA		NA	NA		NA	NA
MSTRG.21669	-10.0795	-6.25152	-3.828			UniRef90_M0XPK9	0	Calcium-transporting ATPase n=3 Tax=Hordeum vulgare var. distichum RepID=M0XPK9_HORVD	AT3G22910.1	1e-107	| ATPase E1-E2 type family protein / haloacid dehalogenase-like hydrolase family protein	gi|357146264|ref|XP_003573930.1|	7e-180	PREDICTED: putative calcium-transporting ATPase 13, plasma membrane-type [Brachypodium distachyon]
MSTRG.123789	-7.80397	-3.97677	-3.8272			NA	NA		NA	NA		NA	NA
MSTRG.82950	-13.3341	-9.50781	-3.82633			NA	NA		NA	NA		NA	NA
MSTRG.106986	-6.48285	-2.65654	-3.82631			NA	NA		NA	NA		NA	NA
MSTRG.105410	-11.6258	-7.79987	-3.82588			NA	NA		NA	NA		NA	NA
MSTRG.63061	-11.7299	-7.90425	-3.8257			NA	NA		NA	NA		NA	NA
MSTRG.59893	-10.7563	-6.93176	-3.82456			UniRef90_T1M9R3	0	Glycosyltransferase n=2 Tax=Triticeae RepID=T1M9R3_TRIUA	AT3G16520.3	3e-96	| Symbols: UGT88A1 | UDP-glucosyl transferase 88A1	gi|357136308|ref|XP_003569747.1|	0	PREDICTED: UDP-glycosyltransferase 88A1-like [Brachypodium distachyon]
MSTRG.25283	-14.245	-10.4216	-3.82346			NA	NA		NA	NA		NA	NA
MSTRG.3717	-12.7056	-8.88654	-3.81911			NA	NA		NA	NA		NA	NA
MSTRG.13496	-7.971	-4.15579	-3.81521			UniRef90_M0UEC3	0	Uncharacterized protein n=4 Tax=Triticeae RepID=M0UEC3_HORVD	AT3G26560.1	0	| ATP-dependent RNA helicase, putative	gi|1002266005|ref|XP_015637331.1|	0	PREDICTED: pre-mRNA-splicing factor ATP-dependent RNA helicase DEAH1 [Oryza sativa Japonica Group]
MSTRG.17739	-8.2652	-4.45032	-3.81488			UniRef90_W5AKP2	0	Uncharacterized protein n=1 Tax=Triticum aestivum RepID=W5AKP2_WHEAT	AT4G19860.1	3e-08	| alpha/beta-Hydrolases superfamily protein	gi|670370032|ref|XP_008666226.1|	1e-166	PREDICTED: lecithin-cholesterol acyltransferase-like 1 [Zea mays]
MSTRG.134525	-11.0681	-7.25524	-3.81286	noncoding	noncoding	NA	NA		NA	NA		NA	NA
MSTRG.52975	-8.4405	-4.62903	-3.81148			NA	NA		NA	NA		NA	NA
MSTRG.23473	-10.788	-6.97681	-3.81117			NA	NA		NA	NA		NA	NA
MSTRG.60843	-8.87877	-5.0677	-3.81106			NA	NA		NA	NA		NA	NA
MSTRG.153326	-9.35591	-5.54656	-3.80936			UniRef90_F2E232	0	Predicted protein (Fragment) n=1 Tax=Hordeum vulgare var. distichum RepID=F2E232_HORVD	AT3G59080.1	2e-136	| Eukaryotic aspartyl protease family protein	gi|357143680|ref|XP_003573011.1|	0	PREDICTED: aspartic proteinase nepenthesin-2-like [Brachypodium distachyon]
MSTRG.124140	-8.40726	-4.59799	-3.80927			NA	NA		NA	NA		NA	NA
MSTRG.78869	-9.17998	-5.37462	-3.80536			UniRef90_I1GNL9	1e-20	Uncharacterized protein n=1 Tax=Brachypodium distachyon RepID=I1GNL9_BRADI	AT3G57450.1	3e-15	| unknown protein; Has 65 Blast hits to 65 proteins in 11 species: Archae - 0; Bacteria - 0; Metazoa - 0; Fungi - 0; Plants - 65; Viruses - 0; Other Eukaryotes - 0 (source: NCBI BLink).	gi|721606523|ref|XP_010230355.1|	2e-20	PREDICTED: uncharacterized protein LOC100845546 [Brachypodium distachyon]
MSTRG.69434	-11.8878	-8.08348	-3.80436			NA	NA		NA	NA		NA	NA
MSTRG.61757	-13.7199	-9.91583	-3.80412			UniRef90_W5D535	0	Peroxidase n=18 Tax=Triticinae RepID=W5D535_WHEAT	AT5G06730.1	8e-101	| Peroxidase superfamily protein	gi|357150393|ref|XP_003575443.1|	9e-168	PREDICTED: peroxidase 2-like [Brachypodium distachyon]
MSTRG.93403	-11.1361	-7.33498	-3.80112			UniRef90_A0A077RRH8	0.001	Chromosome 3B, genomic scaffold, cultivar Chinese Spring n=1 Tax=Triticum aestivum RepID=A0A077RRH8_WHEAT	AT3G30290.1	3.8	| Symbols: CYP702A8 | cytochrome P450, family 702, subfamily A, polypeptide 8	gi|242053397|ref|XP_002455844.1|	0.088	hypothetical protein SORBIDRAFT_03g026070 [Sorghum bicolor]
MSTRG.70496	-13.2023	-9.40412	-3.79817	noncoding	noncoding	NA	NA		NA	NA		NA	NA
MSTRG.109111	-9.03777	-5.24448	-3.79329			UniRef90_W5FER9	0	Glycosyltransferase n=2 Tax=Triticeae RepID=W5FER9_WHEAT	AT2G31750.1	3e-20	| Symbols: UGT74D1 | UDP-glucosyl transferase 74D1	gi|357154298|ref|XP_003576736.1|	0	PREDICTED: crocetin glucosyltransferase 2-like [Brachypodium distachyon]
MSTRG.59540	-8.57233	-4.78113	-3.7912			UniRef90_A0A077RUD1	0	Chromosome 3B, genomic scaffold, cultivar Chinese Spring n=4 Tax=Triticum aestivum RepID=A0A077RUD1_WHEAT	AT2G47000.1	8e-136	| Symbols: MDR4, PGP4, ABCB4, ATPGP4 | ATP binding cassette subfamily B4	gi|357130784|ref|XP_003567026.1|	0	PREDICTED: ABC transporter B family member 4-like isoform X2 [Brachypodium distachyon]
MSTRG.94122	-12.6386	-8.84787	-3.79074			NA	NA		NA	NA		NA	NA
MSTRG.32092	-12.5867	-8.79767	-3.78906			UniRef90_Q6PT62	0	MLO-like protein n=14 Tax=Triticeae RepID=Q6PT62_HORVD	AT4G02600.2	2e-166	| Symbols: MLO1, ATMLO1 | Seven transmembrane MLO family protein	gi|357149583|ref|XP_003575162.1|	0	PREDICTED: MLO-like protein 1 [Brachypodium distachyon]
MSTRG.117999	-13.9353	-10.1465	-3.78873			UniRef90_W5GW22	0	Uncharacterized protein n=1 Tax=Triticum aestivum RepID=W5GW22_WHEAT	AT5G52400.1	0	| Symbols: CYP715A1 | cytochrome P450, family 715, subfamily A, polypeptide 1	gi|1002241607|ref|XP_015625090.1|	0	PREDICTED: cytochrome P450 714C3-like [Oryza sativa Japonica Group]
MSTRG.148224	-12.1205	-8.33312	-3.78738			UniRef90_F2DQU6	0	Predicted protein n=1 Tax=Hordeum vulgare var. distichum RepID=F2DQU6_HORVD	AT1G76690.1	0	| Symbols: OPR2, ATOPR2 | 12-oxophytodienoate reductase 2	gi|514761772|ref|XP_004964869.1|	0	PREDICTED: 12-oxophytodienoate reductase 1-like [Setaria italica]
MSTRG.70499	-8.41903	-4.63188	-3.78715			UniRef90_M8BII4	2e-73	Putative calcium-binding protein CML31 n=5 Tax=Triticeae RepID=M8BII4_AEGTA	AT3G50770.1	9e-26	| Symbols: CML41 | calmodulin-like 41	gi|357126852|ref|XP_003565101.1|	4e-60	PREDICTED: probable calcium-binding protein CML31 [Brachypodium distachyon]
MSTRG.145241	-12.431	-8.64726	-3.7837			UniRef90_Q25AF6	3e-20	H0512B01.8 protein n=1 Tax=Oryza sativa RepID=Q25AF6_ORYSA	ATMG00820.1	2e-17	| Symbols: ORF170 | Reverse transcriptase (RNA-dependent DNA polymerase)	gi|670399068|ref|XP_008679512.1|	2e-20	PREDICTED: uncharacterized protein LOC103654459 [Zea mays]
MSTRG.148543	-10.7342	-6.95231	-3.78191	noncoding	noncoding	NA	NA		NA	NA		NA	NA
MSTRG.125788	-11.8933	-8.11203	-3.78123			UniRef90_M0XP52	0	Glycosyltransferase n=2 Tax=Hordeum vulgare var. distichum RepID=M0XP52_HORVD	AT1G22360.1	3e-176	| Symbols: AtUGT85A2, UGT85A2 | UDP-glucosyl transferase 85A2	gi|1002237192|ref|XP_015622802.1|	0	PREDICTED: 7-deoxyloganetin glucosyltransferase [Oryza sativa Japonica Group]
MSTRG.117048	-10.9762	-7.1956	-3.78058	noncoding	noncoding	NA	NA		NA	NA		NA	NA
MSTRG.133534	-10.8164	-7.03984	-3.77653	noncoding	noncoding	UniRef90_I1GZA8	4e-23	Uncharacterized protein n=1 Tax=Brachypodium distachyon RepID=I1GZA8_BRADI	AT5G13930.1	4.8	| Symbols: CHS, TT4, ATCHS | Chalcone and stilbene synthase family protein	gi|721616560|ref|XP_010227788.1|	6e-23	PREDICTED: uncharacterized protein LOC100845166 [Brachypodium distachyon]
MSTRG.79248	-10.2991	-6.52273	-3.77633			UniRef90_A0A0D9YQK2	0	Uncharacterized protein n=1 Tax=Oryza glumipatula RepID=A0A0D9YQK2_9ORYZ	AT3G48870.2	2e-153	| Symbols: HSP93-III | Clp ATPase	gi|1002237994|ref|XP_015623201.1|	0	PREDICTED: LOW QUALITY PROTEIN: chaperone protein ClpB1-like [Oryza sativa Japonica Group]
MSTRG.131656	-7.57103	-3.79753	-3.7735			UniRef90_W5BAL5	2e-06	Uncharacterized protein n=1 Tax=Triticum aestivum RepID=W5BAL5_WHEAT	AT1G48720.1	0.0002	| unknown protein; Has 229 Blast hits to 229 proteins in 10 species: Archae - 0; Bacteria - 0; Metazoa - 1; Fungi - 0; Plants - 228; Viruses - 0; Other Eukaryotes - 0 (source: NCBI BLink).	gi|721687366|ref|XP_010239227.1|	1e-57	PREDICTED: uncharacterized protein LOC104585030 [Brachypodium distachyon]
MSTRG.66911	-10.7838	-7.0111	-3.77275	noncoding	noncoding	UniRef90_M0YCA5	4.7	Uncharacterized protein n=3 Tax=Triticeae RepID=M0YCA5_HORVD	AT4G14140.2	1.6	| Symbols: DMT2 | DNA methyltransferase 2	NA	NA
MSTRG.77553	-9.5272	-5.75651	-3.77069			NA	NA		NA	NA		NA	NA
MSTRG.86066	-10.1113	-6.34366	-3.76768	noncoding	noncoding	NA	NA		NA	NA		NA	NA
MSTRG.13206	-7.0806	-3.32015	-3.76046			NA	NA		NA	NA		NA	NA
MSTRG.63006	-8.27397	-4.51438	-3.75959			NA	NA		NA	NA		NA	NA
MSTRG.64806	-12.2127	-8.45522	-3.75747			UniRef90_A0A077RF60	0	Glycosyltransferase n=1 Tax=Triticum aestivum RepID=A0A077RF60_WHEAT	AT1G22360.1	0	| Symbols: AtUGT85A2, UGT85A2 | UDP-glucosyl transferase 85A2	gi|357138044|ref|XP_003570608.1|	0	PREDICTED: 7-deoxyloganetin glucosyltransferase-like [Brachypodium distachyon]
MSTRG.62981	-6.94963	-3.19343	-3.7562			NA	NA		NA	NA		NA	NA
MSTRG.105022	-12.9389	-9.18754	-3.75139			NA	NA		NA	NA		NA	NA
MSTRG.48259	-11.4466	-7.69547	-3.75118			UniRef90_M7YEN6	0.0001	Anthocyanidin 5,3-O-glucosyltransferase n=2 Tax=Triticum RepID=M7YEN6_TRIUA	AT1G01390.1	2e-54	| UDP-Glycosyltransferase superfamily protein	gi|357136056|ref|XP_003569622.1|	0.065	PREDICTED: UDP-glycosyltransferase 88B1-like [Brachypodium distachyon]
MSTRG.143368	-8.72043	-4.97123	-3.74921			UniRef90_I1H2D7	9e-25	Uncharacterized protein n=1 Tax=Brachypodium distachyon RepID=I1H2D7_BRADI	AT2G27710.3	6e-21	| 60S acidic ribosomal protein family	gi|357111056|ref|XP_003557331.1|	1e-24	PREDICTED: 60S acidic ribosomal protein P2A-like [Brachypodium distachyon]
MSTRG.84831	-6.20282	-2.45634	-3.74648			UniRef90_W5ECQ4	1e-159	Eukaryotic translation initiation factor 3 subunit G n=4 Tax=Triticeae RepID=W5ECQ4_WHEAT	AT1G55310.2	7e-11	| Symbols: SR33, ATSCL33, SCL33, At-SCL33 | SC35-like splicing factor 33	gi|357137357|ref|XP_003570267.1|	1e-123	PREDICTED: eukaryotic translation initiation factor 3 subunit G [Brachypodium distachyon]
MSTRG.124939	-12.4272	-8.68647	-3.74073			UniRef90_W5GU98	1e-08	Uncharacterized protein n=9 Tax=Triticeae RepID=W5GU98_WHEAT	AT2G35930.1	2e-12	| Symbols: PUB23 | plant U-box 23	gi|357149370|ref|XP_003575089.1|	7e-06	PREDICTED: E3 ubiquitin-protein ligase PUB23 [Brachypodium distachyon]
MSTRG.107704	-5.95878	-2.21977	-3.73901			NA	NA		NA	NA		NA	NA
MSTRG.155614	-11.9149	-8.18184	-3.7331			UniRef90_Q6DQK3	7e-151	Germin-like protein 4 n=4 Tax=Triticum RepID=Q6DQK3_TRIMO	AT5G39110.1	3e-78	| RmlC-like cupins superfamily protein	gi|573953854|ref|XP_006659191.1|	5e-134	PREDICTED: germin-like protein 8-5 [Oryza brachyantha]
MSTRG.146832	-11.5621	-7.83813	-3.72394			UniRef90_M8BVV8	3e-25	Uncharacterized protein n=1 Tax=Aegilops tauschii RepID=M8BVV8_AEGTA	AT4G00080.1	0.81	| Symbols: UNE11 | Plant invertase/pectin methylesterase inhibitor superfamily protein	gi|357110672|ref|XP_003557140.1|	5e-16	PREDICTED: uncharacterized protein LOC100833108 [Brachypodium distachyon]
MSTRG.3728	-10.6832	-6.96055	-3.72267			UniRef90_M7YL17	4e-19	Peroxidase n=1 Tax=Triticum urartu RepID=M7YL17_TRIUA	AT1G05260.1	5e-88	| Symbols: RCI3, RCI3A | Peroxidase superfamily protein	gi|357134775|ref|XP_003568991.1|	6e-178	PREDICTED: peroxidase 5-like [Brachypodium distachyon]
MSTRG.68890	-11.7789	-8.05672	-3.72218			NA	NA		NA	NA		NA	NA
MSTRG.61568	-10.4384	-6.71723	-3.72113	noncoding	noncoding	UniRef90_M8A9J5	2e-09	Uncharacterized protein n=1 Tax=Triticum urartu RepID=M8A9J5_TRIUA	AT3G46870.1	1.5	| Pentatricopeptide repeat (PPR) superfamily protein	gi|670432955|ref|XP_008656984.1|	2e-08	PREDICTED: uncharacterized protein LOC103636406 [Zea mays]
MSTRG.46737	-11.3739	-7.6547	-3.71923			UniRef90_T1LIP3	2e-17	Uncharacterized protein n=1 Tax=Triticum urartu RepID=T1LIP3_TRIUA	AT4G05497.1	0.094	| RNI-like superfamily protein	gi|721611347|ref|XP_010237164.1|	5e-15	PREDICTED: uncharacterized protein LOC100843410 [Brachypodium distachyon]
MSTRG.103129	-9.63166	-5.91298	-3.71868			UniRef90_W5FA19	2e-58	Uncharacterized protein n=5 Tax=Triticum aestivum RepID=W5FA19_WHEAT	AT3G22600.1	3e-20	| Bifunctional inhibitor/lipid-transfer protein/seed storage 2S albumin superfamily protein	gi|357111764|ref|XP_003557681.1|	4e-42	PREDICTED: non-specific lipid-transfer protein-like protein At2g13820 [Brachypodium distachyon]
MSTRG.16265	-9.59596	-5.87828	-3.71768			NA	NA		NA	NA		NA	NA
MSTRG.116773	-13.4626	-9.74891	-3.71364			NA	NA		NA	NA		NA	NA
MSTRG.3830	-8.59548	-4.88334	-3.71215	noncoding	noncoding	NA	NA		NA	NA		NA	NA
MSTRG.143759	-11.4641	-7.75517	-3.70896			NA	NA		NA	NA		NA	NA
MSTRG.105548	-9.88432	-6.17536	-3.70896			UniRef90_T1ND76	0	Uncharacterized protein n=5 Tax=Triticinae RepID=T1ND76_TRIUA	AT5G01010.4	0.42	| EXPRESSED IN: 23 plant structures; EXPRESSED DURING: 14 growth stages; CONTAINS InterPro DOMAIN/s: GOLD (InterPro:IPR009038).	gi|573959124|ref|XP_006661760.1|	0	PREDICTED: uncharacterized protein LOC102711835 isoform X1 [Oryza brachyantha]
MSTRG.77771	-9.50158	-5.80243	-3.69915			NA	NA		NA	NA		NA	NA
MSTRG.7963	-11.4493	-7.75161	-3.69769			NA	NA		NA	NA		NA	NA
MSTRG.69662	-9.48757	-5.79051	-3.69706			NA	NA		NA	NA		NA	NA
MSTRG.30157	-11.8213	-8.13025	-3.69107			NA	NA		NA	NA		NA	NA
MSTRG.79677	-10.5891	-6.90157	-3.68749			NA	NA		NA	NA		NA	NA
MSTRG.145180	-9.07626	-5.38895	-3.68731			UniRef90_I6WY28	0	WRKY79 transcription factor n=1 Tax=Triticum aestivum RepID=I6WY28_WHEAT	AT1G80840.1	1e-46	| Symbols: WRKY40, ATWRKY40 | WRKY DNA-binding protein 40	gi|1002274529|ref|XP_015641578.1|	1e-112	PREDICTED: probable WRKY transcription factor 60 [Oryza sativa Japonica Group]
MSTRG.99750	-10.373	-6.68908	-3.68395			NA	NA		NA	NA		NA	NA
MSTRG.99256	-7.52436	-3.84166	-3.6827			UniRef90_W5FAD5	3e-72	Uncharacterized protein n=2 Tax=Triticum aestivum RepID=W5FAD5_WHEAT	AT5G05380.1	6e-22	| Symbols: PRA1.B3 | prenylated RAB acceptor 1.B3	gi|573963147|ref|XP_006663719.1|	8e-38	PREDICTED: PRA1 family protein B2-like [Oryza brachyantha]
MSTRG.13557	-9.07729	-5.39857	-3.67872	noncoding	noncoding	NA	NA		NA	NA		NA	NA
MSTRG.23956	-12.8218	-9.14406	-3.67775			UniRef90_M0W0N4	0	Uncharacterized protein n=1 Tax=Hordeum vulgare var. distichum RepID=M0W0N4_HORVD	AT4G02420.1	9e-47	| Concanavalin A-like lectin protein kinase family protein	gi|960461654|ref|XP_014753291.1|	0	PREDICTED: L-type lectin-domain containing receptor kinase IV.1-like [Brachypodium distachyon]
MSTRG.133217	-9.62197	-5.94448	-3.67749			UniRef90_F2DQU6	0	Predicted protein n=1 Tax=Hordeum vulgare var. distichum RepID=F2DQU6_HORVD	AT1G76690.1	0	| Symbols: OPR2, ATOPR2 | 12-oxophytodienoate reductase 2	gi|514761772|ref|XP_004964869.1|	0	PREDICTED: 12-oxophytodienoate reductase 1-like [Setaria italica]
MSTRG.60586	-9.92077	-6.24347	-3.6773			UniRef90_A0A077S438	0	Auxin efflux carrier component n=2 Tax=Triticeae RepID=A0A077S438_WHEAT	AT1G23080.2	5e-10	| Symbols: PIN7 | Auxin efflux carrier family protein	gi|357125470|ref|XP_003564417.1|	0	PREDICTED: probable auxin efflux carrier component 5 [Brachypodium distachyon]
MSTRG.6634	-10.1443	-6.47386	-3.67046			UniRef90_M0WL95	4e-86	CASP-like protein n=5 Tax=Triticeae RepID=M0WL95_HORVD	AT4G15610.1	9e-24	| Uncharacterised protein family (UPF0497)	gi|357122998|ref|XP_003563200.1|	2e-59	PREDICTED: CASP-like protein 1D1 [Brachypodium distachyon]
MSTRG.36716	-9.65841	-5.98929	-3.66912			UniRef90_A0A0E0PBP8	6e-07	Uncharacterized protein n=6 Tax=Oryza RepID=A0A0E0PBP8_ORYRU	AT3G01440.1	2e-11	| Symbols: PQL1, PQL2 | PsbQ-like 1	gi|960493158|ref|XP_014751434.1|	5e-10	PREDICTED: photosynthetic NDH subunit of lumenal location 3, chloroplastic-like [Brachypodium distachyon]
MSTRG.119957	-6.13102	-2.46387	-3.66716			NA	NA		NA	NA		NA	NA
MSTRG.139494	-6.36119	-2.69453	-3.66666			NA	NA		NA	NA		NA	NA
MSTRG.96779	-8.77155	-5.10518	-3.66637			UniRef90_W5BAL5	2e-07	Uncharacterized protein n=1 Tax=Triticum aestivum RepID=W5BAL5_WHEAT	AT1G48720.1	0.0004	| unknown protein; Has 229 Blast hits to 229 proteins in 10 species: Archae - 0; Bacteria - 0; Metazoa - 1; Fungi - 0; Plants - 228; Viruses - 0; Other Eukaryotes - 0 (source: NCBI BLink).	gi|721687366|ref|XP_010239227.1|	5e-63	PREDICTED: uncharacterized protein LOC104585030 [Brachypodium distachyon]
MSTRG.124919	-12.2206	-8.5552	-3.66535			NA	NA		NA	NA		NA	NA
MSTRG.54628	-10.6363	-6.97177	-3.66451			UniRef90_M8BII4	2e-67	Putative calcium-binding protein CML31 n=5 Tax=Triticeae RepID=M8BII4_AEGTA	AT1G76650.3	1e-24	| Symbols: CML38 | calmodulin-like 38	gi|357126852|ref|XP_003565101.1|	2e-56	PREDICTED: probable calcium-binding protein CML31 [Brachypodium distachyon]
MSTRG.111551	-9.80372	-6.14092	-3.6628			UniRef90_W5DV70	0	Uncharacterized protein n=4 Tax=Triticeae RepID=W5DV70_WHEAT	AT4G02340.1	6e-113	| alpha/beta-Hydrolases superfamily protein	gi|514812757|ref|XP_004981168.1|	0	PREDICTED: bifunctional epoxide hydrolase 2-like [Setaria italica]
MSTRG.102042	-6.60783	-2.94674	-3.66109			NA	NA		NA	NA		NA	NA
MSTRG.38798	-7.35037	-3.68967	-3.6607			NA	NA		NA	NA		NA	NA
MSTRG.81538	-5.85401	-2.19518	-3.65884			NA	NA		NA	NA		NA	NA
MSTRG.24779	-11.3329	-7.67427	-3.65863			NA	NA		NA	NA		NA	NA
MSTRG.61256	-8.44322	-4.78572	-3.65751			UniRef90_F2CPM9	0	Predicted protein n=4 Tax=Hordeum vulgare var. distichum RepID=F2CPM9_HORVD	AT2G22590.1	3e-117	| UDP-Glycosyltransferase superfamily protein	gi|357126015|ref|XP_003564684.1|	0	PREDICTED: putative UDP-rhamnose:rhamnosyltransferase 1 [Brachypodium distachyon]
MSTRG.113070	-9.60172	-5.94473	-3.65699			UniRef90_M7Y5N2	0	Uncharacterized protein n=1 Tax=Triticum urartu RepID=M7Y5N2_TRIUA	AT5G07610.1	0.14	| F-box family protein	gi|1002257346|ref|XP_015632993.1|	4e-55	PREDICTED: uncharacterized protein LOC4333673 isoform X1 [Oryza sativa Japonica Group]
MSTRG.69947	-13.1544	-9.49767	-3.65678			UniRef90_A0A077S7K4	3e-142	Chromosome 3B, genomic scaffold, cultivar Chinese Spring n=2 Tax=Triticinae RepID=A0A077S7K4_WHEAT	AT1G38065.1	2.8	| O-fucosyltransferase family protein	gi|514821691|ref|XP_004985523.1|	8.3	PREDICTED: uncharacterized protein LOC101760409 [Setaria italica]
MSTRG.84389	-11.8052	-8.15444	-3.65077			NA	NA		NA	NA		NA	NA
MSTRG.113531	-9.87557	-6.23231	-3.64326			UniRef90_W5GHG1	9e-167	Uncharacterized protein n=1 Tax=Triticum aestivum RepID=W5GHG1_WHEAT	AT3G09120.1	5.3	| Protein of unknown function (DUF674)	gi|357139112|ref|XP_003571129.1|	8e-118	PREDICTED: probable F-box protein At4g22030 [Brachypodium distachyon]
MSTRG.30926	-13.604	-9.96433	-3.63966			NA	NA		NA	NA		NA	NA
MSTRG.61303	-8.15233	-4.51672	-3.63561			NA	NA		NA	NA		NA	NA
MSTRG.63767	-12.6739	-9.04066	-3.63327			NA	NA		NA	NA		NA	NA
MSTRG.32665	-12.6983	-9.06878	-3.62953			UniRef90_W5BAL5	0	Uncharacterized protein n=1 Tax=Triticum aestivum RepID=W5BAL5_WHEAT	AT3G26560.1	3.1	| ATP-dependent RNA helicase, putative	gi|721687366|ref|XP_010239227.1|	4e-51	PREDICTED: uncharacterized protein LOC104585030 [Brachypodium distachyon]
MSTRG.113364	-9.90775	-6.28041	-3.62734	noncoding	noncoding	NA	NA		NA	NA		NA	NA
MSTRG.139623	-9.24839	-5.62319	-3.6252			NA	NA		NA	NA		NA	NA
MSTRG.124301	-7.27187	-3.6475	-3.62437			NA	NA		NA	NA		NA	NA
MSTRG.154655	-8.18314	-4.57027	-3.61287			NA	NA		NA	NA		NA	NA
MSTRG.15643	-6.53706	-2.92555	-3.61151			UniRef90_F2CWI8	1e-31	Predicted protein n=1 Tax=Hordeum vulgare var. distichum RepID=F2CWI8_HORVD	AT1G32928.1	0.0005	| unknown protein; BEST Arabidopsis thaliana protein match is: unknown protein (TAIR:AT1G32920.1); Has 35333 Blast hits to 34131 proteins in 2444 species: Archae - 798; Bacteria - 22429; Metazoa - 974; Fungi - 991; Plants - 531; Viruses - 0; Other Eukaryotes - 9610 (source: NCBI BLink).	gi|721618283|ref|XP_010228065.1|	1e-09	PREDICTED: uncharacterized protein LOC100830582 [Brachypodium distachyon]
MSTRG.113621	-6.22543	-2.61572	-3.60971			UniRef90_F2CV02	3e-24	Predicted protein n=1 Tax=Hordeum vulgare var. distichum RepID=F2CV02_HORVD	AT3G57062.2	1e-11	| unknown protein; FUNCTIONS IN: molecular_function unknown; INVOLVED IN: biological_process unknown; LOCATED IN: endomembrane system.	gi|357111174|ref|XP_003557389.1|	2e-22	PREDICTED: uncharacterized protein LOC100831464 [Brachypodium distachyon]
MSTRG.95712	-7.88026	-4.27216	-3.6081			NA	NA		NA	NA		NA	NA
MSTRG.148958	-5.90805	-2.30038	-3.60767			NA	NA		NA	NA		NA	NA
MSTRG.127340	-8.01412	-4.40994	-3.60418			NA	NA		NA	NA		NA	NA
MSTRG.33187	-11.0731	-7.4693	-3.60381			NA	NA		NA	NA		NA	NA
MSTRG.148565	-5.65734	-2.054	-3.60335			NA	NA		NA	NA		NA	NA
MSTRG.111561	-11.3239	-7.72138	-3.6025			UniRef90_M0YFR4	2e-53	Uncharacterized protein n=7 Tax=Triticeae RepID=M0YFR4_HORVD	AT1G14870.1	2e-39	| Symbols: PCR2 | PLANT CADMIUM RESISTANCE 2	gi|226508610|ref|NP_001151128.1|	3e-46	cell number regulator 10 [Zea mays]
MSTRG.96360	-11.1708	-7.56883	-3.60192			NA	NA		NA	NA		NA	NA
MSTRG.106873	-11.4807	-7.88276	-3.59798			UniRef90_B6TPM7	6e-117	Retrotransposon protein n=1 Tax=Zea mays RepID=B6TPM7_MAIZE	AT1G48720.1	0.008	| unknown protein; Has 229 Blast hits to 229 proteins in 10 species: Archae - 0; Bacteria - 0; Metazoa - 1; Fungi - 0; Plants - 228; Viruses - 0; Other Eukaryotes - 0 (source: NCBI BLink).	gi|226500000|ref|NP_001150428.1|	9e-117	retrotransposon protein [Zea mays]
MSTRG.45899	-9.44611	-5.84983	-3.59628			UniRef90_I1HF34	2e-79	Uncharacterized protein n=1 Tax=Brachypodium distachyon RepID=I1HF34_BRADI	AT1G31340.1	2e-19	| Symbols: RUB1, NEDD8, ATRUB1 | related to ubiquitin 1	gi|960465297|ref|XP_010233081.2|	5e-81	PREDICTED: ubiquitin-like [Brachypodium distachyon]
MSTRG.53638	-7.56407	-3.97118	-3.59289			UniRef90_I1HUE5	0	Uncharacterized protein n=1 Tax=Brachypodium distachyon RepID=I1HUE5_BRADI	AT5G14420.2	0	| Symbols: RGLG2 | RING domain ligase2	gi|357126422|ref|XP_003564886.1|	0	PREDICTED: E3 ubiquitin-protein ligase RGLG2 [Brachypodium distachyon]
MSTRG.34182	-11.0267	-7.43413	-3.59254			NA	NA		NA	NA		NA	NA
MSTRG.147454	-11.2196	-7.62862	-3.59102	noncoding	noncoding	NA	NA		NA	NA		NA	NA
MSTRG.146927	-8.54331	-4.95296	-3.59035			UniRef90_A0A0D3GCH8	0	Uncharacterized protein n=2 Tax=Oryza RepID=A0A0D3GCH8_9ORYZ	AT2G36530.1	0	| Symbols: LOS2, ENO2 | Enolase	gi|357110857|ref|XP_003557232.1|	0	PREDICTED: enolase 1 [Brachypodium distachyon]
MSTRG.27827	-7.43631	-3.847	-3.58931			NA	NA		NA	NA		NA	NA
MSTRG.17736	-13.2038	-9.61623	-3.58759			NA	NA		NA	NA		NA	NA
MSTRG.32592	-11.1151	-7.53361	-3.58149			NA	NA		NA	NA		NA	NA
MSTRG.37342	-8.33372	-4.75504	-3.57868			UniRef90_M0VRD6	0	Piwi-like protein n=2 Tax=Hordeum vulgare var. distichum RepID=M0VRD6_HORVD	AT1G31280.1	2e-142	| Symbols: AGO2 | Argonaute family protein	gi|357168482|ref|XP_003581669.1|	0	PREDICTED: protein argonaute 2-like [Brachypodium distachyon]
MSTRG.103565	-11.0405	-7.46232	-3.57816			UniRef90_W5FGA4	8e-69	Phenylalanine ammonia-lyase n=27 Tax=Triticeae RepID=W5FGA4_WHEAT	AT3G10340.1	2e-48	| Symbols: PAL4 | phenylalanine ammonia-lyase 4	gi|357164720|ref|XP_003580144.1|	2e-62	PREDICTED: phenylalanine ammonia-lyase [Brachypodium distachyon]
MSTRG.63005	-7.93354	-4.3602	-3.57334			UniRef90_M8BII4	8e-74	Putative calcium-binding protein CML31 n=5 Tax=Triticeae RepID=M8BII4_AEGTA	AT1G76650.3	9e-26	| Symbols: CML38 | calmodulin-like 38	gi|357126852|ref|XP_003565101.1|	3e-59	PREDICTED: probable calcium-binding protein CML31 [Brachypodium distachyon]
MSTRG.135249	-7.46711	-3.8942	-3.5729	noncoding	noncoding	UniRef90_M7ZS65	2e-21	Uncharacterized protein n=2 Tax=Triticum RepID=M7ZS65_TRIUA	AT4G25225.1	0.004	| unknown protein; LOCATED IN: endomembrane system; BEST Arabidopsis thaliana protein match is: unknown protein (TAIR:AT2G35736.2); Has 78 Blast hits to 78 proteins in 13 species: Archae - 0; Bacteria - 0; Metazoa - 0; Fungi - 0; Plants - 78; Viruses - 0; Other Eukaryotes - 0 (source: NCBI BLink).	gi|242078229|ref|XP_002443883.1|	2e-08	hypothetical protein SORBIDRAFT_07g003730 [Sorghum bicolor]
MSTRG.150728	-10.7604	-7.18896	-3.57147			UniRef90_F2CUV0	3e-156	Predicted protein (Fragment) n=1 Tax=Hordeum vulgare var. distichum RepID=F2CUV0_HORVD	AT1G05800.1	1.8	| Symbols: DGL | alpha/beta-Hydrolases superfamily protein	gi|357117865|ref|XP_003560682.1|	1e-103	PREDICTED: uncharacterized protein LOC100845445 [Brachypodium distachyon]
MSTRG.92202	-9.19543	-5.62458	-3.57085			NA	NA		NA	NA		NA	NA
MSTRG.70587	-9.46284	-5.89464	-3.5682	noncoding	noncoding	NA	NA		NA	NA		NA	NA
MSTRG.114422	-11.4057	-7.83817	-3.56752			UniRef90_W5GC88	0	Uncharacterized protein n=1 Tax=Triticum aestivum RepID=W5GC88_WHEAT	AT3G02440.1	2e-18	| Symbols: TBL20 | TRICHOME BIREFRINGENCE-LIKE 20	gi|308081140|ref|NP_001183823.1|	4e-29	uncharacterized protein LOC100502416 [Zea mays]
MSTRG.132013	-11.0439	-7.4765	-3.56744	noncoding	noncoding	UniRef90_A0A0A9DKK1	1e-25	Uncharacterized protein n=3 Tax=Arundo donax RepID=A0A0A9DKK1_ARUDO	AT1G32928.1	0.0003	| unknown protein; BEST Arabidopsis thaliana protein match is: unknown protein (TAIR:AT1G32920.1); Has 35333 Blast hits to 34131 proteins in 2444 species: Archae - 798; Bacteria - 22429; Metazoa - 974; Fungi - 991; Plants - 531; Viruses - 0; Other Eukaryotes - 9610 (source: NCBI BLink).	gi|1002274197|ref|XP_015641421.1|	2e-21	PREDICTED: uncharacterized protein LOC4340022 [Oryza sativa Japonica Group]
MSTRG.45898	-12.6237	-9.05767	-3.566			UniRef90_I1HF34	2e-96	Uncharacterized protein n=1 Tax=Brachypodium distachyon RepID=I1HF34_BRADI	AT1G31340.1	5e-26	| Symbols: RUB1, NEDD8, ATRUB1 | related to ubiquitin 1	gi|960465297|ref|XP_010233081.2|	5e-98	PREDICTED: ubiquitin-like [Brachypodium distachyon]
MSTRG.30579	-9.68447	-6.11892	-3.56555			NA	NA		NA	NA		NA	NA
MSTRG.85765	-8.60843	-5.04341	-3.56502			UniRef90_M8A735	2e-66	Putative calcium-binding protein CML19 n=4 Tax=Triticinae RepID=M8A735_TRIUA	AT5G42380.1	1e-17	| Symbols: CML39, CML37 | calmodulin like 37	gi|573964293|ref|XP_006664268.1|	5e-37	PREDICTED: probable calcium-binding protein CML25/26 [Oryza brachyantha]
MSTRG.136016	-10.9207	-7.35576	-3.56498			UniRef90_M7ZR31	0	Reticuline oxidase-like protein n=4 Tax=Triticeae RepID=M7ZR31_TRIUA	AT4G20860.1	1e-130	| FAD-binding Berberine family protein	gi|357165065|ref|XP_003580258.1|	0	PREDICTED: reticuline oxidase-like protein [Brachypodium distachyon]
MSTRG.149648	-6.45647	-2.89656	-3.55992			NA	NA		NA	NA		NA	NA
MSTRG.119939	-10.9219	-7.3631	-3.55878			NA	NA		NA	NA		NA	NA
MSTRG.13589	-9.02423	-5.4666	-3.55762			NA	NA		NA	NA		NA	NA
MSTRG.19663	-9.95055	-6.39457	-3.55599			NA	NA		NA	NA		NA	NA
MSTRG.139689	-12.8295	-9.27364	-3.55584			UniRef90_F2DQU6	0	Predicted protein n=1 Tax=Hordeum vulgare var. distichum RepID=F2DQU6_HORVD	AT1G76680.1	1e-175	| Symbols: OPR1, ATOPR1 | 12-oxophytodienoate reductase 1	gi|514761772|ref|XP_004964869.1|	0	PREDICTED: 12-oxophytodienoate reductase 1-like [Setaria italica]
MSTRG.8770	-8.11415	-4.56254	-3.55161			UniRef90_F2DSM8	2e-55	Predicted protein n=1 Tax=Hordeum vulgare var. distichum RepID=F2DSM8_HORVD	AT5G58150.1	7.6	| Leucine-rich repeat protein kinase family protein	gi|514746535|ref|XP_004961137.1|	2e-45	PREDICTED: uncharacterized protein LOC101775633 [Setaria italica]
MSTRG.9022	-11.7825	-8.2344	-3.5481			UniRef90_T1N1A7	0	Uncharacterized protein n=1 Tax=Triticum urartu RepID=T1N1A7_TRIUA	AT3G26300.1	2e-107	| Symbols: CYP71B34 | cytochrome P450, family 71, subfamily B, polypeptide 34	gi|514721722|ref|XP_004954809.1|	0	PREDICTED: indole-2-monooxygenase-like [Setaria italica]
MSTRG.22428	-9.54657	-5.99885	-3.54772			NA	NA		NA	NA		NA	NA
MSTRG.98670	-6.12184	-2.57547	-3.54638			NA	NA		NA	NA		NA	NA
MSTRG.29921	-9.23673	-5.69181	-3.54492			NA	NA		NA	NA		NA	NA
MSTRG.98319	-8.04822	-4.50502	-3.5432			NA	NA		NA	NA		NA	NA
MSTRG.131545	-13.3169	-9.77765	-3.53927			UniRef90_M7ZXF8	0	Asparaginyl-tRNA synthetase, cytoplasmic 1 n=3 Tax=Triticinae RepID=M7ZXF8_TRIUA	AT4G31180.2	2e-26	| Class II aminoacyl-tRNA and biotin synthetases superfamily protein	gi|357134675|ref|XP_003568942.1|	0	PREDICTED: asparagine--tRNA ligase, cytoplasmic 1-like [Brachypodium distachyon]
MSTRG.152877	-10.9184	-7.38242	-3.53598			NA	NA		NA	NA		NA	NA
MSTRG.61985	-11.1517	-7.61597	-3.53576			UniRef90_M0V259	0	Uncharacterized protein n=4 Tax=Triticeae RepID=M0V259_HORVD	AT4G19970.1	1e-78	| CONTAINS InterPro DOMAIN/s: Nucleotide-diphospho-sugar transferase, predicted (InterPro:IPR005069); BEST Arabidopsis thaliana protein match is: Nucleotide-diphospho-sugar transferase family protein (TAIR:AT5G44820.1); Has 801 Blast hits to 466 proteins in 35 species: Archae - 0; Bacteria - 0; Metazoa - 2; Fungi - 0; Plants - 750; Viruses - 0; Other Eukaryotes - 49 (source: NCBI BLink).	gi|514786414|ref|XP_004971080.1|	0	PREDICTED: uncharacterized protein At1g28695-like [Setaria italica]
MSTRG.111827	-7.98456	-4.45095	-3.53361			UniRef90_W5FVX0	8e-22	Uncharacterized protein n=1 Tax=Triticum aestivum RepID=W5FVX0_WHEAT	AT2G43120.1	2e-131	| RmlC-like cupins superfamily protein	gi|721604281|ref|XP_010234698.1|	0	PREDICTED: pirin-like protein isoform X2 [Brachypodium distachyon]
MSTRG.95897	-8.3434	-4.81096	-3.53244			NA	NA		NA	NA		NA	NA
MSTRG.92513	-10.3646	-6.83364	-3.53092			NA	NA		NA	NA		NA	NA
MSTRG.102255	-10.8483	-7.31853	-3.52981			UniRef90_W5G0N7	0	Uncharacterized protein n=1 Tax=Triticum aestivum RepID=W5G0N7_WHEAT	AT1G21240.1	3e-139	| Symbols: WAK3 | wall associated kinase 3	gi|242081219|ref|XP_002445378.1|	0	hypothetical protein SORBIDRAFT_07g014870 [Sorghum bicolor]
MSTRG.20211	-6.30016	-2.77171	-3.52846			UniRef90_M8D7J7	0	Uncharacterized protein n=1 Tax=Aegilops tauschii RepID=M8D7J7_AEGTA	AT4G11070.1	2e-20	| Symbols: WRKY41, AtWRKY41 | WRKY family transcription factor	gi|1002854810|ref|XP_015692544.1|	1e-06	PREDICTED: LOW QUALITY PROTEIN: WRKY transcription factor 55-like [Oryza brachyantha]
MSTRG.64231	-11.3664	-7.83814	-3.52829			NA	NA		NA	NA		NA	NA
MSTRG.103137	-9.07448	-5.54639	-3.5281			NA	NA		NA	NA		NA	NA
MSTRG.148669	-10.0648	-6.53709	-3.52766			NA	NA		NA	NA		NA	NA
MSTRG.48040	-6.57587	-3.05296	-3.52291			NA	NA		NA	NA		NA	NA
MSTRG.103820	-11.0065	-7.48398	-3.52257			NA	NA		NA	NA		NA	NA
MSTRG.37701	-9.9318	-6.4093	-3.52251			NA	NA		NA	NA		NA	NA
MSTRG.70250	-12.3656	-8.84454	-3.52109			NA	NA		NA	NA		NA	NA
MSTRG.28844	-6.01603	-2.49761	-3.51842			UniRef90_I1J0R1	1e-142	Rhomboid-like protein n=1 Tax=Brachypodium distachyon RepID=I1J0R1_BRADI	AT1G63120.1	6e-77	| Symbols: ATRBL2, RBL2 | RHOMBOID-like 2	gi|357165337|ref|XP_003580349.1|	2e-142	PREDICTED: RHOMBOID-like protein 6, mitochondrial [Brachypodium distachyon]
MSTRG.69203	-9.7463	-6.23092	-3.51538			UniRef90_M0VZ18	6e-157	Uncharacterized protein n=4 Tax=Hordeum vulgare var. distichum RepID=M0VZ18_HORVD	AT5G48380.1	2e-62	| Symbols: BIR1 | BAK1-interacting receptor-like kinase 1	gi|835979101|ref|XP_012701699.1|	1e-113	PREDICTED: probably inactive leucine-rich repeat receptor-like protein kinase At5g48380 [Setaria italica]
MSTRG.120629	-8.15565	-4.64131	-3.51434			UniRef90_W5GGY7	0	Uncharacterized protein n=2 Tax=Triticeae RepID=W5GGY7_WHEAT	AT5G13210.1	0	| Uncharacterised conserved protein UCP015417, vWA	gi|357138891|ref|XP_003571020.1|	0	PREDICTED: uncharacterized protein LOC100834011 [Brachypodium distachyon]
MSTRG.149476	-8.92658	-5.41337	-3.5132	noncoding	noncoding	NA	NA		NA	NA		NA	NA
MSTRG.41428	-6.65993	-3.14957	-3.51036			UniRef90_Q6DV71	0	Cytochrome P450 CYP709C1 n=14 Tax=Triticeae RepID=Q6DV71_WHEAT	AT2G46960.2	6e-171	| Symbols: CYP709B1 | cytochrome P450, family 709, subfamily B, polypeptide 1	gi|357121805|ref|XP_003562608.1|	0	PREDICTED: cytochrome P450 734A6-like [Brachypodium distachyon]
MSTRG.93312	-9.86532	-6.35859	-3.50673			NA	NA		NA	NA		NA	NA
MSTRG.48974	-12.3921	-8.88612	-3.50602			UniRef90_M0Z936	0	Uncharacterized protein n=3 Tax=Triticeae RepID=M0Z936_HORVD	AT5G15130.1	7e-06	| Symbols: WRKY72, ATWRKY72 | WRKY DNA-binding protein 72	gi|357127551|ref|XP_003565443.1|	5e-135	PREDICTED: probable WRKY transcription factor 72 [Brachypodium distachyon]
MSTRG.54607	-9.87763	-6.37463	-3.50299			NA	NA		NA	NA		NA	NA
MSTRG.69943	-11.3744	-7.87299	-3.50146	noncoding	noncoding	NA	NA		NA	NA		NA	NA
MSTRG.48050	-7.12821	-3.63005	-3.49817			UniRef90_F2DT20	2e-133	Predicted protein n=3 Tax=Triticeae RepID=F2DT20_HORVD	AT2G29360.1	2e-22	| NAD(P)-binding Rossmann-fold superfamily protein	gi|721620248|ref|XP_003557561.2|	3e-123	PREDICTED: short-chain type dehydrogenase/reductase [Brachypodium distachyon]
MSTRG.89545	-6.34378	-2.84655	-3.49723			NA	NA		NA	NA		NA	NA
MSTRG.87240	-6.18588	-2.68974	-3.49613			NA	NA		NA	NA		NA	NA
MSTRG.47814	-12.2389	-8.74394	-3.495			UniRef90_M7Y5V3	9e-147	Germin-like protein 8-9 n=4 Tax=Triticinae RepID=M7Y5V3_TRIUA	AT3G05950.1	2e-84	| RmlC-like cupins superfamily protein	gi|357144745|ref|XP_003573399.1|	8e-145	PREDICTED: germin-like protein 8-11 isoform X1 [Brachypodium distachyon]
MSTRG.109049	-12.2071	-8.71226	-3.49482			UniRef90_F2CU39	0	Predicted protein n=5 Tax=Triticeae RepID=F2CU39_HORVD	AT5G47910.1	0	| Symbols: RBOHD, ATRBOHD | respiratory burst oxidase homologue D	gi|357156571|ref|XP_003577502.1|	0	PREDICTED: respiratory burst oxidase homolog protein B [Brachypodium distachyon]
MSTRG.41963	-9.99952	-6.50999	-3.48953			UniRef90_F2E4W2	0	Predicted protein n=1 Tax=Hordeum vulgare var. distichum RepID=F2E4W2_HORVD	AT5G55560.1	3e-146	| Protein kinase superfamily protein	gi|1002280898|ref|XP_015644746.1|	0	PREDICTED: probable serine/threonine-protein kinase WNK5 [Oryza sativa Japonica Group]
MSTRG.5629	-6.66422	-3.17628	-3.48795			UniRef90_F2E705	0	Predicted protein n=1 Tax=Hordeum vulgare var. distichum RepID=F2E705_HORVD	AT1G64660.1	3e-180	| Symbols: ATMGL, MGL | methionine gamma-lyase	gi|357147029|ref|XP_003574196.1|	0	PREDICTED: methionine gamma-lyase [Brachypodium distachyon]
MSTRG.42451	-6.18581	-2.69809	-3.48772			NA	NA		NA	NA		NA	NA
MSTRG.147034	-11.4348	-7.9482	-3.48659			NA	NA		NA	NA		NA	NA
MSTRG.34084	-10.5454	-7.06142	-3.484			NA	NA		NA	NA		NA	NA
MSTRG.128737	-10.191	-6.70874	-3.4823			UniRef90_M8BWQ9	7e-09	Myb-related protein Myb4 n=1 Tax=Aegilops tauschii RepID=M8BWQ9_AEGTA	AT3G23250.1	3e-71	| Symbols: MYB15, ATY19, ATMYB15 | myb domain protein 15	gi|357150241|ref|XP_003575391.1|	8e-121	PREDICTED: myb-related protein Myb4-like [Brachypodium distachyon]
MSTRG.46968	-13.5391	-10.0598	-3.47931			NA	NA		NA	NA		NA	NA
MSTRG.36249	-9.93217	-6.45694	-3.47523			UniRef90_M0YMR0	0	Uncharacterized protein n=4 Tax=Hordeum vulgare var. distichum RepID=M0YMR0_HORVD	AT3G48310.1	2e-79	| Symbols: CYP71A22 | cytochrome P450, family 71, subfamily A, polypeptide 22	gi|357164195|ref|XP_003579978.1|	0	PREDICTED: cytochrome P450 71A9-like [Brachypodium distachyon]
MSTRG.53079	-7.65314	-4.18511	-3.46803			UniRef90_M7ZW18	3e-17	Uncharacterized protein n=1 Tax=Triticum urartu RepID=M7ZW18_TRIUA	AT1G32230.3	2.7	| Symbols: AtRCD1 | WWE protein-protein interaction domain protein family	gi|1002836374|ref|XP_015692120.1|	0.035	PREDICTED: acidic endochitinase-like [Oryza brachyantha]
MSTRG.104002	-8.01867	-4.55384	-3.46483			NA	NA		NA	NA		NA	NA
MSTRG.64232	-11.3871	-7.92299	-3.46413			NA	NA		NA	NA		NA	NA
MSTRG.83003	-6.52833	-3.06518	-3.46315			UniRef90_M8BTL8	0.002	Uncharacterized protein n=2 Tax=Triticinae RepID=M8BTL8_AEGTA	AT5G49665.1	8.6	| Zinc finger (C3HC4-type RING finger) family protein	NA	NA
MSTRG.158044	-11.9156	-8.45381	-3.46181	noncoding	noncoding	NA	NA		NA	NA		NA	NA
MSTRG.16056	-8.15502	-4.69743	-3.4576			NA	NA		NA	NA		NA	NA
MSTRG.142517	-8.2662	-4.80871	-3.45749			NA	NA		NA	NA		NA	NA
MSTRG.14268	-5.68154	-2.22581	-3.45573			NA	NA		NA	NA		NA	NA
MSTRG.49178	-9.63506	-6.1795	-3.45556			UniRef90_A0A077RFA7	0	Uncharacterized protein n=3 Tax=Triticeae RepID=A0A077RFA7_WHEAT	AT5G42830.1	7e-67	| HXXXD-type acyl-transferase family protein	gi|960477849|ref|XP_014756358.1|	1e-143	PREDICTED: uncharacterized acetyltransferase At3g50280-like [Brachypodium distachyon]
MSTRG.66869	-10.804	-7.35341	-3.45063			UniRef90_A0A077S204	7e-63	Chromosome 3B, genomic scaffold, cultivar Chinese Spring n=3 Tax=Triticeae RepID=A0A077S204_WHEAT	AT2G36200.2	1.2	| P-loop containing nucleoside triphosphate hydrolases superfamily protein	gi|357135699|ref|XP_003569446.1|	4e-43	PREDICTED: uncharacterized protein LOC100828392 [Brachypodium distachyon]
MSTRG.139444	-6.00647	-2.55765	-3.44882			NA	NA		NA	NA		NA	NA
MSTRG.100210	-7.14471	-3.6969	-3.4478			NA	NA		NA	NA		NA	NA
MSTRG.40494	-9.74672	-6.30004	-3.44668			NA	NA		NA	NA		NA	NA
MSTRG.84900	-6.75156	-3.30528	-3.44628			UniRef90_M0XSN3	0	Uncharacterized protein n=8 Tax=Triticeae RepID=M0XSN3_HORVD	AT1G47510.1	3e-118	| Symbols: AT5PTASE11, 5PTASE11 | inositol polyphosphate 5-phosphatase 11	gi|357121102|ref|XP_003562260.1|	0	PREDICTED: type IV inositol polyphosphate 5-phosphatase 11 isoform X1 [Brachypodium distachyon]
MSTRG.17733	-13.128	-9.68542	-3.44261			NA	NA		NA	NA		NA	NA
MSTRG.62400	-11.742	-8.30024	-3.44174			UniRef90_Q6MWF9	1e-10	B1160F02.17 protein n=5 Tax=Oryza RepID=Q6MWF9_ORYSJ	AT5G49665.1	0.0003	| Zinc finger (C3HC4-type RING finger) family protein	gi|1002258060|ref|XP_015633359.1|	2e-10	PREDICTED: uncharacterized protein LOC4334888 [Oryza sativa Japonica Group]
MSTRG.71140	-6.29667	-2.85769	-3.43898			UniRef90_Q8LGS8	1e-139	Glutathione S-transferase n=4 Tax=Triticinae RepID=Q8LGS8_AEGTA	AT1G10360.1	8e-56	| Symbols: ATGSTU18, GST29, GSTU18 | glutathione S-transferase TAU 18	gi|721693928|ref|XP_003580393.2|	2e-107	PREDICTED: probable glutathione S-transferase GSTU6 [Brachypodium distachyon]
MSTRG.87579	-5.50856	-2.07165	-3.4369			NA	NA		NA	NA		NA	NA
MSTRG.63261	-9.75382	-6.31761	-3.43621			UniRef90_W5CTD4	0	Chromosome 3B, genomic scaffold, cultivar Chinese Spring n=2 Tax=Triticeae RepID=W5CTD4_WHEAT	AT4G24220.2	1e-159	| Symbols: VEP1, AWI31 | NAD(P)-binding Rossmann-fold superfamily protein	gi|357121337|ref|XP_003562377.1|	0	PREDICTED: 3-oxo-Delta(4,5)-steroid 5-beta-reductase [Brachypodium distachyon]
MSTRG.59419	-13.0782	-9.64239	-3.43581			NA	NA		NA	NA		NA	NA
MSTRG.101866	-11.7824	-8.34785	-3.43454			NA	NA		NA	NA		NA	NA
MSTRG.112018	-10.3163	-6.88236	-3.43395			NA	NA		NA	NA		NA	NA
MSTRG.7731	-8.05372	-4.62104	-3.43268			NA	NA		NA	NA		NA	NA
MSTRG.33739	-10.4651	-7.03317	-3.43193			UniRef90_M7ZHW0	0	Omega-hydroxypalmitate O-feruloyl transferase n=9 Tax=Triticeae RepID=M7ZHW0_TRIUA	AT5G41040.1	0	| HXXXD-type acyl-transferase family protein	gi|514808995|ref|XP_004979328.1|	0	PREDICTED: omega-hydroxypalmitate O-feruloyl transferase-like [Setaria italica]
MSTRG.139891	-9.4154	-5.98425	-3.43114			NA	NA		NA	NA		NA	NA
MSTRG.136182	-7.26463	-3.83516	-3.42946			NA	NA		NA	NA		NA	NA
MSTRG.155312	-11.0944	-7.66518	-3.42926			UniRef90_D4HR85	1e-131	GER4d n=65 Tax=Pooideae RepID=D4HR85_HORVD	AT5G39110.1	7e-74	| RmlC-like cupins superfamily protein	gi|357145070|ref|XP_003573513.1|	3e-120	PREDICTED: germin-like protein 8-11 [Brachypodium distachyon]
MSTRG.61762	-12.1078	-8.67903	-3.42879			UniRef90_M8A638	0	Peroxidase n=1 Tax=Triticum urartu RepID=M8A638_TRIUA	AT5G06730.1	8e-101	| Peroxidase superfamily protein	gi|357150393|ref|XP_003575443.1|	4e-164	PREDICTED: peroxidase 2-like [Brachypodium distachyon]
MSTRG.56501	-10.9883	-7.55954	-3.42871			NA	NA		NA	NA		NA	NA
MSTRG.116833	-8.17123	-4.7503	-3.42093			UniRef90_F6IB53	0	Xylan arabinosyl transferase n=8 Tax=Triticeae RepID=F6IB53_WHEAT	AT3G18170.1	2e-96	| Glycosyltransferase family 61 protein	gi|573919228|ref|XP_006647229.1|	0	PREDICTED: uncharacterized protein LOC102721515 [Oryza brachyantha]
MSTRG.54604	-6.32073	-2.90008	-3.42065			NA	NA		NA	NA		NA	NA
MSTRG.28372	-7.78079	-4.3624	-3.41839			UniRef90_Q7XM95	0	OSJNBa0043L24.22 protein n=11 Tax=Oryzinae RepID=Q7XM95_ORYSJ	AT2G38970.1	0	| Zinc finger (C3HC4-type RING finger) family protein	gi|1002264715|ref|XP_015636693.1|	0	PREDICTED: uncharacterized protein LOC4336357 [Oryza sativa Japonica Group]
MSTRG.120482	-11.3132	-7.89897	-3.41423			UniRef90_F2DRX2	2e-108	Predicted protein n=11 Tax=Triticeae RepID=F2DRX2_HORVD	AT1G10370.1	7e-54	| Symbols: GST30, ATGSTU17, GST30B, ERD9 | Glutathione S-transferase family protein	gi|721660264|ref|XP_010234937.1|	9e-93	PREDICTED: probable glutathione S-transferase GSTU6 [Brachypodium distachyon]
MSTRG.111368	-7.92811	-4.5153	-3.41281			NA	NA		NA	NA		NA	NA
MSTRG.117014	-12.2175	-8.80533	-3.41219			UniRef90_W5GAG0	0	Uncharacterized protein n=1 Tax=Triticum aestivum RepID=W5GAG0_WHEAT	AT1G76690.1	1e-158	| Symbols: OPR2, ATOPR2 | 12-oxophytodienoate reductase 2	gi|721691395|ref|XP_010239955.1|	0	PREDICTED: putative 12-oxophytodienoate reductase 11 [Brachypodium distachyon]
MSTRG.95896	-7.26136	-3.85423	-3.40714	noncoding	noncoding	UniRef90_M8CWD7	4e-50	Uncharacterized protein n=1 Tax=Aegilops tauschii RepID=M8CWD7_AEGTA	AT3G46080.1	2e-15	| C2H2-type zinc finger family protein	gi|573939055|ref|XP_006651964.1|	5e-17	PREDICTED: zinc finger protein ZAT12-like [Oryza brachyantha]
MSTRG.110095	-6.43114	-3.02695	-3.40419	noncoding	noncoding	NA	NA		NA	NA		NA	NA
MSTRG.19973	-10.6325	-7.22864	-3.40389			UniRef90_Q6QN87	1e-175	Beta-expansin 1 n=8 Tax=Triticeae RepID=Q6QN87_WHEAT	AT1G65680.1	5e-68	| Symbols: ATEXPB2, EXPB2, ATHEXP BETA 1.4 | expansin B2	gi|357147313|ref|XP_003574297.1|	1e-139	PREDICTED: expansin-B9-like [Brachypodium distachyon]
MSTRG.102709	-8.2116	-4.80777	-3.40383			NA	NA		NA	NA		NA	NA
MSTRG.120135	-12.648	-9.24743	-3.40055			NA	NA		NA	NA		NA	NA
MSTRG.110581	-11.6547	-8.25579	-3.39892			NA	NA		NA	NA		NA	NA
MSTRG.35967	-7.35414	-3.95616	-3.39799			NA	NA		NA	NA		NA	NA
MSTRG.132597	-11.28	-7.88273	-3.39725			UniRef90_W5I8E8	0	Uncharacterized protein n=1 Tax=Triticum aestivum RepID=W5I8E8_WHEAT	AT4G10520.1	0	| Subtilase family protein	gi|357141756|ref|XP_003572336.1|	0	PREDICTED: subtilisin-like protease SBT3.5 [Brachypodium distachyon]
MSTRG.7205	-8.6334	-5.23665	-3.39675			UniRef90_W5A5X3	7e-98	Uncharacterized protein n=1 Tax=Triticum aestivum RepID=W5A5X3_WHEAT	AT4G08330.2	3e-21	| unknown protein.	gi|357133314|ref|XP_003568271.1|	5e-69	PREDICTED: uncharacterized protein At4g08330, chloroplastic-like [Brachypodium distachyon]
MSTRG.21975	-9.37736	-5.98145	-3.39591			UniRef90_M7ZHQ6	1e-163	Bidirectional sugar transporter SWEET6b n=2 Tax=Triticum RepID=M7ZHQ6_TRIUA	AT5G62850.1	4e-83	| Symbols: AtVEX1, SWEET5, AtSWEET5 | Nodulin MtN3 family protein	gi|357135444|ref|XP_003569319.1|	3e-136	PREDICTED: bidirectional sugar transporter SWEET6a [Brachypodium distachyon]
MSTRG.112913	-10.2231	-6.82745	-3.39566			UniRef90_W5GDZ2	4e-21	Uncharacterized protein n=1 Tax=Triticum aestivum RepID=W5GDZ2_WHEAT	AT4G08555.1	4.6	| unknown protein; FUNCTIONS IN: molecular_function unknown; INVOLVED IN: biological_process unknown; LOCATED IN: cellular_component unknown; EXPRESSED IN: cultured cell; Has 4 Blast hits to 4 proteins in 2 species: Archae - 0; Bacteria - 0; Metazoa - 0; Fungi - 0; Plants - 4; Viruses - 0; Other Eukaryotes - 0 (source: NCBI BLink).	gi|357149727|ref|XP_003575212.1|	1e-10	PREDICTED: uncharacterized protein LOC100835559 [Brachypodium distachyon]
MSTRG.125232	-10.3277	-6.93472	-3.39295			UniRef90_Q8L4X0	0	Os10g0130700 protein n=2 Tax=Oryza sativa RepID=Q8L4X0_ORYSJ	ATMG00820.1	4e-16	| Symbols: ORF170 | Reverse transcriptase (RNA-dependent DNA polymerase)	gi|670394026|ref|XP_008677438.1|	0	PREDICTED: uncharacterized protein LOC100304242 isoform X1 [Zea mays]
MSTRG.51601	-8.88775	-5.50079	-3.38696			UniRef90_M0YNG1	5e-138	Uncharacterized protein n=1 Tax=Hordeum vulgare var. distichum RepID=M0YNG1_HORVD	AT3G49690.1	3e-61	| Symbols: RAX3, MYB84, ATMYB84 | myb domain protein 84	gi|357130731|ref|XP_003567000.1|	2e-99	PREDICTED: myb-related protein Myb4-like [Brachypodium distachyon]
MSTRG.39887	-9.41787	-6.03092	-3.38695			NA	NA		NA	NA		NA	NA
MSTRG.102705	-7.50166	-4.11598	-3.38568			NA	NA		NA	NA		NA	NA
MSTRG.118324	-11.9893	-8.60675	-3.38256			NA	NA		NA	NA		NA	NA
MSTRG.88166	-10.13	-6.74933	-3.38071			NA	NA		NA	NA		NA	NA
MSTRG.145462	-7.69465	-4.31473	-3.37992			UniRef90_A0A096UQB3	0.015	Uncharacterized protein n=3 Tax=Triticum aestivum RepID=A0A096UQB3_WHEAT	AT4G01200.1	2e-07	| Calcium-dependent lipid-binding (CaLB domain) family protein	gi|357160234|ref|XP_003578699.1|	6e-85	PREDICTED: protein SRC2 [Brachypodium distachyon]
MSTRG.83859	-11.6133	-8.23488	-3.37841			UniRef90_Q6DQK3	5e-134	Germin-like protein 4 n=4 Tax=Triticum RepID=Q6DQK3_TRIMO	AT5G39110.1	4e-72	| RmlC-like cupins superfamily protein	gi|357145070|ref|XP_003573513.1|	2e-118	PREDICTED: germin-like protein 8-11 [Brachypodium distachyon]
MSTRG.103214	-12.0973	-8.71915	-3.37815			NA	NA		NA	NA		NA	NA
MSTRG.146768	-10.8484	-7.47056	-3.37788			NA	NA		NA	NA		NA	NA
MSTRG.111375	-6.84844	-3.47312	-3.37532			NA	NA		NA	NA		NA	NA
MSTRG.108212	-9.70015	-6.32956	-3.37058			UniRef90_W5FED8	5e-38	Uncharacterized protein n=1 Tax=Triticum aestivum RepID=W5FED8_WHEAT	AT2G31945.1	7e-11	| unknown protein; FUNCTIONS IN: molecular_function unknown; INVOLVED IN: biological_process unknown; LOCATED IN: endomembrane system; EXPRESSED IN: 8 plant structures; EXPRESSED DURING: 4 anthesis, petal differentiation and expansion stage; BEST Arabidopsis thaliana protein match is: unknown protein (TAIR:AT1G05575.1); Has 61 Blast hits to 61 proteins in 10 species: Archae - 0; Bacteria - 0; Met…	gi|670378610|ref|XP_008670233.1|	2e-21	PREDICTED: uncharacterized protein LOC103647479 [Zea mays]
MSTRG.151881	-9.36971	-5.9994	-3.37031			UniRef90_W5HYZ7	0	Uncharacterized protein n=1 Tax=Triticum aestivum RepID=W5HYZ7_WHEAT	AT1G22370.2	9e-77	| Symbols: AtUGT85A5, UGT85A5 | UDP-glucosyl transferase 85A5	gi|960451744|ref|XP_014755901.1|	0	PREDICTED: 7-deoxyloganetic acid glucosyltransferase-like [Brachypodium distachyon]
MSTRG.72629	-10.1663	-6.79743	-3.36882			NA	NA		NA	NA		NA	NA
MSTRG.61030	-9.2456	-5.88408	-3.36152			NA	NA		NA	NA		NA	NA
MSTRG.78773	-10.5108	-7.15082	-3.35993			UniRef90_P30111	0	Glutathione S-transferase 2 n=1 Tax=Triticum aestivum RepID=GSTF2_WHEAT	AT3G62760.1	5e-50	| Symbols: ATGSTF13 | Glutathione S-transferase family protein	gi|1002229443|ref|XP_015643663.1|	3e-88	PREDICTED: probable glutathione S-transferase GSTF1 [Oryza sativa Japonica Group]
MSTRG.90238	-11.6208	-8.26108	-3.35971			NA	NA		NA	NA		NA	NA
MSTRG.22333	-11.2232	-7.8644	-3.35882			UniRef90_W4ZUH9	0	Uncharacterized protein n=1 Tax=Triticum aestivum RepID=W4ZUH9_WHEAT	AT1G68390.1	2e-104	| Core-2/I-branching beta-1,6-N-acetylglucosaminyltransferase family protein	gi|573919186|ref|XP_006647208.1|	1e-158	PREDICTED: uncharacterized protein LOC102715175 [Oryza brachyantha]
MSTRG.84719	-10.7987	-7.44054	-3.35817			UniRef90_W5DMH0	5e-05	Uncharacterized protein n=3 Tax=Triticum RepID=W5DMH0_WHEAT	AT2G25500.1	2e-06	| Inosine triphosphate pyrophosphatase family protein	gi|670404523|ref|XP_008643922.1|	0.24	PREDICTED: uncharacterized protein LOC100381473 isoform X4 [Zea mays]
MSTRG.151319	-11.6787	-8.32164	-3.35707			NA	NA		NA	NA		NA	NA
MSTRG.81660	-5.38864	-2.03524	-3.3534			UniRef90_N1R361	0	Heat shock cognate 70 kDa protein 1 n=3 Tax=Mesangiospermae RepID=N1R361_AEGTA	AT3G12580.1	0	| Symbols: HSP70, ATHSP70 | heat shock protein 70	gi|357112870|ref|XP_003558228.1|	0	PREDICTED: heat shock cognate 70 kDa protein 2-like [Brachypodium distachyon]
MSTRG.81548	-9.5115	-6.16033	-3.35118			NA	NA		NA	NA		NA	NA
MSTRG.111363	-7.18741	-3.83656	-3.35085			UniRef90_M8A3P3	7e-80	Uncharacterized protein n=2 Tax=Triticinae RepID=M8A3P3_TRIUA	AT2G28200.1	2e-17	| C2H2-type zinc finger family protein	gi|721604856|ref|XP_010227659.1|	2e-35	PREDICTED: zinc finger protein ZAT8-like [Brachypodium distachyon]
MSTRG.113733	-5.41101	-2.06156	-3.34945	noncoding	noncoding	NA	NA		NA	NA		NA	NA
MSTRG.101438	-9.89621	-6.54764	-3.34856	noncoding	noncoding	UniRef90_M8CFF2	8e-11	Uncharacterized protein n=1 Tax=Aegilops tauschii RepID=M8CFF2_AEGTA	AT4G28460.1	0.062	| unknown protein; FUNCTIONS IN: molecular_function unknown; INVOLVED IN: biological_process unknown; LOCATED IN: endomembrane system; EXPRESSED IN: 10 plant structures; EXPRESSED DURING: LP.04 four leaves visible, 4 anthesis, petal differentiation and expansion stage; Has 8 Blast hits to 8 proteins in 3 species: Archae - 0; Bacteria - 0; Metazoa - 0; Fungi - 0; Plants - 8; Viruses - 0; Other Euk…	gi|242049830|ref|XP_002462659.1|	3e-08	hypothetical protein SORBIDRAFT_02g029816, partial [Sorghum bicolor]
MSTRG.84390	-12.3109	-8.9636	-3.34734			NA	NA		NA	NA		NA	NA
MSTRG.132759	-5.79064	-2.44356	-3.34707			UniRef90_A0A0D9XAU6	2e-101	Uncharacterized protein n=1 Tax=Leersia perrieri RepID=A0A0D9XAU6_9ORYZ	AT2G27480.1	2e-58	| Calcium-binding EF-hand family protein	gi|357142226|ref|XP_003572500.1|	3e-103	PREDICTED: probable calcium-binding protein CML50 [Brachypodium distachyon]
MSTRG.87238	-10.3554	-7.00959	-3.34586			NA	NA		NA	NA		NA	NA
MSTRG.41497	-11.0069	-7.66431	-3.34263			UniRef90_W5C4K9	3e-71	Uncharacterized protein n=1 Tax=Triticum aestivum RepID=W5C4K9_WHEAT	AT2G40890.1	2e-20	| Symbols: CYP98A3 | cytochrome P450, family 98, subfamily A, polypeptide 3	gi|226495991|ref|NP_001151365.1|	4e-64	trans-cinnamate 4-monooxygenase [Zea mays]
MSTRG.43463	-13.458	-10.121	-3.33699	noncoding	noncoding	UniRef90_F2EGH5	3e-15	Predicted protein n=1 Tax=Hordeum vulgare var. distichum RepID=F2EGH5_HORVD	AT5G45650.1	3.2	| subtilase family protein	gi|657979220|ref|XP_008381570.1|	1.7	PREDICTED: transcription factor GTE4-like [Malus domestica]
MSTRG.62958	-11.6264	-8.29406	-3.3323			UniRef90_M0U1V0	0	Uncharacterized protein n=4 Tax=Musa acuminata subsp. malaccensis RepID=M0U1V0_MUSAM	AT3G01420.1	0	| Symbols: ALPHA-DOX1, DOX1, DIOX1, PADOX-1 | Peroxidase superfamily protein	gi|1002314022|ref|XP_015620387.1|	0	PREDICTED: alpha-dioxygenase 1 isoform X2 [Oryza sativa Japonica Group]
MSTRG.137640	-11.8732	-8.54094	-3.33224			NA	NA		NA	NA		NA	NA
MSTRG.126736	-10.4501	-7.11967	-3.33045			UniRef90_W5GHG1	3e-162	Uncharacterized protein n=1 Tax=Triticum aestivum RepID=W5GHG1_WHEAT	AT4G04480.1	3e-42	| unknown protein; LOCATED IN: chloroplast; EXPRESSED IN: flower, pollen tube; EXPRESSED DURING: petal differentiation and expansion stage; BEST Arabidopsis thaliana protein match is: F-box family protein with a domain of unknown function (DUF295) (TAIR:AT4G22030.1); Has 78 Blast hits to 78 proteins in 10 species: Archae - 0; Bacteria - 0; Metazoa - 0; Fungi - 0; Plants - 78; Viruses - 0; Other E…	gi|357139112|ref|XP_003571129.1|	1e-120	PREDICTED: probable F-box protein At4g22030 [Brachypodium distachyon]
MSTRG.70733	-9.20674	-5.87906	-3.32767			UniRef90_N1QYV0	2e-18	Abscisic stress-ripening protein 1 n=1 Tax=Aegilops tauschii RepID=N1QYV0_AEGTA	AT1G02190.1	6.9	| Fatty acid hydroxylase superfamily	gi|695037280|ref|XP_009406127.1|	6e-12	PREDICTED: abscisic stress-ripening protein 1-like [Musa acuminata subsp. malaccensis]
MSTRG.144570	-7.33448	-4.01193	-3.32255			UniRef90_M8BG54	2e-130	Putative Myb family transcription factor n=1 Tax=Aegilops tauschii RepID=M8BG54_AEGTA	AT2G02060.1	2e-22	| Homeodomain-like superfamily protein	gi|357117365|ref|XP_003560440.1|	2e-71	PREDICTED: uncharacterized protein LOC100845348 [Brachypodium distachyon]
MSTRG.64528	-10.1418	-6.82074	-3.32103			UniRef90_A0A077RSN0	8e-157	Chromosome 3B, genomic scaffold, cultivar Chinese Spring n=1 Tax=Triticum aestivum RepID=A0A077RSN0_WHEAT	AT2G29250.1	0.005	| Concanavalin A-like lectin protein kinase family protein	gi|357117865|ref|XP_003560682.1|	8e-80	PREDICTED: uncharacterized protein LOC100845445 [Brachypodium distachyon]
MSTRG.23450	-11.3944	-8.07768	-3.3167			UniRef90_W4ZWR2	8e-11	Uncharacterized protein n=1 Tax=Triticum aestivum RepID=W4ZWR2_WHEAT	AT1G54590.1	9e-21	| INVOLVED IN: RNA splicing; LOCATED IN: spliceosomal complex; CONTAINS InterPro DOMAIN/s: Prp18 (InterPro:IPR004098); BEST Arabidopsis thaliana protein match is: splicing factor Prp18 family protein (TAIR:AT1G03140.1); Has 388 Blast hits to 388 proteins in 196 species: Archae - 0; Bacteria - 0; Metazoa - 136; Fungi - 132; Plants - 48; Viruses - 0; Other Eukaryotes - 72 (source: NCBI BLink).	gi|357118312|ref|XP_003560899.1|	4e-49	PREDICTED: pre-mRNA-splicing factor 18 [Brachypodium distachyon]
MSTRG.117021	-7.13101	-3.81543	-3.31557			UniRef90_M7YM10	2e-19	Uncharacterized protein n=2 Tax=Triticum RepID=M7YM10_TRIUA	AT5G04260.1	3e-20	| Symbols: WCRKC2 | WCRKC thioredoxin 2	gi|615276279|ref|NP_001278527.1|	7e-14	uncharacterized protein LOC100277186 [Zea mays]
MSTRG.93675	-10.524	-7.20909	-3.31491			NA	NA		NA	NA		NA	NA
MSTRG.103204	-11.9673	-8.65307	-3.31422			NA	NA		NA	NA		NA	NA
MSTRG.88165	-10.5771	-7.26411	-3.31303			UniRef90_W5DYA8	4e-121	Uncharacterized protein n=3 Tax=Triticinae RepID=W5DYA8_WHEAT	AT3G27340.3	0.081	| FUNCTIONS IN: molecular_function unknown; INVOLVED IN: oxidation reduction; EXPRESSED IN: 23 plant structures; EXPRESSED DURING: 15 growth stages; CONTAINS InterPro DOMAIN/s: Gamma-butyrobetaine dioxygenase/Trimethyllysine dioxygenase, N-terminal (InterPro:IPR010376); Has 945 Blast hits to 945 proteins in 390 species: Archae - 0; Bacteria - 710; Metazoa - 0; Fungi - 0; Plants - 39; Viruses - 0;…	gi|514823602|ref|XP_004986461.1|	1e-88	PREDICTED: putative ripening-related protein 4 [Setaria italica]
MSTRG.78737	-9.80712	-6.49447	-3.31265			NA	NA		NA	NA		NA	NA
MSTRG.48957	-9.13122	-5.81995	-3.31127			UniRef90_C5XM09	3e-136	Putative uncharacterized protein Sb03g003310 n=3 Tax=Andropogoneae RepID=C5XM09_SORBI	AT3G19120.1	5e-17	| PIF / Ping-Pong family of plant transposases	gi|242056125|ref|XP_002457208.1|	4e-136	hypothetical protein SORBIDRAFT_03g003310 [Sorghum bicolor]
MSTRG.78518	-7.93541	-4.62523	-3.31018			NA	NA		NA	NA		NA	NA
MSTRG.96440	-11.5781	-8.2682	-3.30987			NA	NA		NA	NA		NA	NA
MSTRG.67714	-7.5976	-4.28874	-3.30887			UniRef90_W5D2Q7	0	Glycosyltransferase n=1 Tax=Triticum aestivum RepID=W5D2Q7_WHEAT	AT3G16520.2	8e-101	| Symbols: UGT88A1 | UDP-glucosyl transferase 88A1	gi|357136308|ref|XP_003569747.1|	0	PREDICTED: UDP-glycosyltransferase 88A1-like [Brachypodium distachyon]
MSTRG.99236	-7.95575	-4.64954	-3.30622			NA	NA		NA	NA		NA	NA
MSTRG.7214	-10.8911	-7.58633	-3.30474			NA	NA		NA	NA		NA	NA
MSTRG.88692	-6.70023	-3.39633	-3.3039			NA	NA		NA	NA		NA	NA
MSTRG.135975	-11.4464	-8.14269	-3.30375			NA	NA		NA	NA		NA	NA
MSTRG.78578	-6.75124	-3.44763	-3.30361			NA	NA		NA	NA		NA	NA
MSTRG.38606	-5.73038	-2.4269	-3.30348			UniRef90_Q9FUG8	0	Asparaginase n=11 Tax=Poaceae RepID=Q9FUG8_HORVU	AT4G00590.1	2e-17	| N-terminal nucleophile aminohydrolases (Ntn hydrolases) superfamily protein	gi|357166420|ref|XP_003580704.1|	0	PREDICTED: probable isoaspartyl peptidase/L-asparaginase 2 [Brachypodium distachyon]
MSTRG.25082	-6.15958	-2.85637	-3.30321			NA	NA		NA	NA		NA	NA
MSTRG.49322	-12.6784	-9.3757	-3.30272			UniRef90_W5CNV5	0	Uncharacterized protein n=1 Tax=Triticum aestivum RepID=W5CNV5_WHEAT	AT4G10540.1	0	| Subtilase family protein	gi|357167344|ref|XP_003581117.1|	0	PREDICTED: subtilisin-like protease SBT3.3 [Brachypodium distachyon]
MSTRG.92859	-12.3194	-9.01715	-3.30225			UniRef90_F2DIE8	2e-151	Predicted protein n=3 Tax=Triticeae RepID=F2DIE8_HORVD	AT1G32120.1	2e-16	| FUNCTIONS IN: molecular_function unknown; INVOLVED IN: biological_process unknown; LOCATED IN: membrane; EXPRESSED IN: 14 plant structures; EXPRESSED DURING: 4 anthesis, C globular stage, F mature embryo stage, petal differentiation and expansion stage, E expanded cotyledon stage; CONTAINS InterPro DOMAIN/s: Aminotransferase-like, plant mobile domain (InterPro:IPR019557), Protein of unknown fun…	gi|226531029|ref|NP_001140882.1|	3e-138	uncharacterized protein LOC100272958 [Zea mays]
MSTRG.40811	-8.42176	-5.12091	-3.30085			UniRef90_F2E178	1e-61	Predicted protein n=4 Tax=Triticeae RepID=F2E178_HORVD	AT1G55020.1	2.8	| Symbols: LOX1, ATLOX1 | lipoxygenase 1	gi|1002281837|ref|XP_015645211.1|	8e-49	PREDICTED: uncharacterized protein LOC4342911 [Oryza sativa Japonica Group]
MSTRG.13472	-10.4695	-7.16888	-3.3006			NA	NA		NA	NA		NA	NA
MSTRG.30524	-10.1365	-6.84021	-3.2963			NA	NA		NA	NA		NA	NA
MSTRG.105770	-10.1644	-6.86882	-3.29562			UniRef90_W5FMM4	0	Uncharacterized protein n=3 Tax=Triticeae RepID=W5FMM4_WHEAT	AT1G47480.1	1e-70	| alpha/beta-Hydrolases superfamily protein	gi|357149685|ref|XP_003575197.1|	2e-166	PREDICTED: probable carboxylesterase 2 [Brachypodium distachyon]
MSTRG.135917	-9.48238	-6.18704	-3.29534			UniRef90_W5I1D7	2e-123	Uncharacterized protein n=2 Tax=Triticinae RepID=W5I1D7_WHEAT	AT4G02080.1	1e-96	| Symbols: ASAR1, ATSARA1C, ATSAR2, SAR2 | secretion-associated RAS super family 2	gi|514773840|ref|XP_004967837.1|	8e-97	PREDICTED: GTP-binding protein SAR1A-like [Setaria italica]
MSTRG.33503	-8.14743	-4.85248	-3.29495			NA	NA		NA	NA		NA	NA
MSTRG.63679	-10.1589	-6.86778	-3.29113	noncoding	noncoding	NA	NA		AT5G54520.1	3.9	| Transducin/WD40 repeat-like superfamily protein	NA	NA
MSTRG.101200	-9.8636	-6.57289	-3.2907	noncoding	noncoding	NA	NA		NA	NA		NA	NA
MSTRG.123788	-6.82853	-3.5403	-3.28823			UniRef90_F6IB53	0	Xylan arabinosyl transferase n=8 Tax=Triticeae RepID=F6IB53_WHEAT	AT3G18180.1	5e-97	| Glycosyltransferase family 61 protein	gi|573919228|ref|XP_006647229.1|	0	PREDICTED: uncharacterized protein LOC102721515 [Oryza brachyantha]
MSTRG.146104	-8.84679	-5.56132	-3.28547			UniRef90_T1LI14	4e-112	Uncharacterized protein n=2 Tax=Triticum urartu RepID=T1LI14_TRIUA	AT3G14470.1	1e-13	| NB-ARC domain-containing disease resistance protein	gi|960470482|ref|XP_014755004.1|	2e-85	PREDICTED: putative disease resistance RPP13-like protein 1 [Brachypodium distachyon]
MSTRG.15908	-10.5977	-7.31614	-3.28153			NA	NA		NA	NA		NA	NA
MSTRG.63018	-10.6393	-7.35788	-3.28138			NA	NA		NA	NA		NA	NA
MSTRG.92315	-7.75128	-4.47335	-3.27792			UniRef90_T1LX47	5e-20	Uncharacterized protein n=1 Tax=Triticum urartu RepID=T1LX47_TRIUA	AT2G26110.1	2e-06	| Protein of unknown function (DUF761)	gi|960484917|ref|XP_014757691.1|	3e-20	PREDICTED: uncharacterized protein LOC100837012 [Brachypodium distachyon]
MSTRG.157539	-14.3724	-11.0959	-3.27649			UniRef90_W5D9P7	2e-100	Uncharacterized protein n=2 Tax=Triticum aestivum RepID=W5D9P7_WHEAT	AT2G23570.1	6e-22	| Symbols: MES19, ATMES19 | methyl esterase 19	gi|1002839151|ref|XP_015699239.1|	3e-67	PREDICTED: LOW QUALITY PROTEIN: esterase PIR7B-like [Oryza brachyantha]
MSTRG.133531	-11.2097	-7.93369	-3.27603			UniRef90_T1ND06	3e-45	Uncharacterized protein n=1 Tax=Triticum urartu RepID=T1ND06_TRIUA	AT2G19385.1	0.84	| zinc ion binding	gi|242095326|ref|XP_002438153.1|	3e-17	hypothetical protein SORBIDRAFT_10g008910 [Sorghum bicolor]
MSTRG.132604	-12.1334	-8.85766	-3.27569			UniRef90_M7ZZU3	0	Subtilisin-like protease n=7 Tax=Triticinae RepID=M7ZZU3_TRIUA	AT4G10540.1	0	| Subtilase family protein	gi|357141783|ref|XP_003572346.1|	0	PREDICTED: subtilisin-like protease SBT3.5 [Brachypodium distachyon]
MSTRG.30508	-9.73478	-6.46021	-3.27457			UniRef90_M7YUQ7	1e-86	Blue copper protein n=2 Tax=Triticum RepID=M7YUQ7_TRIUA	AT2G26720.1	4e-24	| Cupredoxin superfamily protein	gi|242044012|ref|XP_002459877.1|	9e-56	hypothetical protein SORBIDRAFT_02g012910 [Sorghum bicolor]
MSTRG.93546	-11.2096	-7.94273	-3.26689			NA	NA		NA	NA		NA	NA
MSTRG.89010	-6.09455	-2.83012	-3.26444			UniRef90_W5EIZ0	2e-77	Uncharacterized protein n=1 Tax=Triticum aestivum RepID=W5EIZ0_WHEAT	AT2G40095.1	5e-11	| Alpha/beta hydrolase related protein	gi|357114290|ref|XP_003558933.1|	5e-73	PREDICTED: uncharacterized protein LOC100838734 [Brachypodium distachyon]
MSTRG.113033	-10.9807	-7.71651	-3.26416			NA	NA		NA	NA		NA	NA
MSTRG.61759	-9.43146	-6.171	-3.26046			UniRef90_M8A638	2e-97	Peroxidase n=1 Tax=Triticum urartu RepID=M8A638_TRIUA	AT5G06730.1	1e-58	| Peroxidase superfamily protein	gi|242088011|ref|XP_002439838.1|	1e-75	hypothetical protein SORBIDRAFT_09g020980 [Sorghum bicolor]
MSTRG.83861	-11.3145	-8.05447	-3.26003			UniRef90_Q6DQK3	1e-138	Germin-like protein 4 n=4 Tax=Triticum RepID=Q6DQK3_TRIMO	AT5G39110.1	6e-75	| RmlC-like cupins superfamily protein	gi|357144731|ref|XP_003573394.1|	2e-123	PREDICTED: germin-like protein 8-11 [Brachypodium distachyon]
MSTRG.16386	-9.23375	-5.97553	-3.25823			NA	NA		NA	NA		NA	NA
MSTRG.146250	-6.72373	-3.4667	-3.25703			UniRef90_Q6PVN1	0	Vacuolar invertase1 n=5 Tax=Triticeae RepID=Q6PVN1_TRIMO	AT1G62660.1	9e-148	| Glycosyl hydrolases family 32 protein	gi|960457587|ref|XP_010228144.2|	0	PREDICTED: sucrose:sucrose 1-fructosyltransferase-like [Brachypodium distachyon]
MSTRG.146622	-12.5739	-9.31714	-3.25674			UniRef90_M8CVE5	3e-140	Uncharacterized protein n=2 Tax=Triticinae RepID=M8CVE5_AEGTA	AT1G10360.1	3e-48	| Symbols: ATGSTU18, GST29, GSTU18 | glutathione S-transferase TAU 18	gi|955724252|ref|XP_004983858.2|	1e-55	PREDICTED: uncharacterized protein LOC101764179 [Setaria italica]
MSTRG.22665	-8.62401	-5.36746	-3.25654			UniRef90_F2DSM8	5e-58	Predicted protein n=1 Tax=Hordeum vulgare var. distichum RepID=F2DSM8_HORVD	AT4G01020.1	0.2	| helicase domain-containing protein / IBR domain-containing protein / zinc finger protein-related	gi|514746535|ref|XP_004961137.1|	2e-47	PREDICTED: uncharacterized protein LOC101775633 [Setaria italica]
MSTRG.16634	-12.4321	-9.17602	-3.25611	noncoding	noncoding	NA	NA		NA	NA		NA	NA
MSTRG.132159	-9.74921	-6.49419	-3.25501			NA	NA		NA	NA		NA	NA
MSTRG.151378	-5.62504	-2.3716	-3.25344			NA	NA		NA	NA		NA	NA
MSTRG.7906	-7.2896	-4.03659	-3.25301			UniRef90_F2DL88	0	Predicted protein n=6 Tax=Triticeae RepID=F2DL88_HORVD	AT1G77020.1	3e-15	| DNAJ heat shock N-terminal domain-containing protein	gi|357132858|ref|XP_003568045.1|	3e-154	PREDICTED: uncharacterized protein LOC100841326 [Brachypodium distachyon]
MSTRG.95586	-10.5998	-7.34694	-3.25288			NA	NA		NA	NA		NA	NA
MSTRG.19414	-6.41383	-3.16111	-3.25272			UniRef90_F2DHI1	0	Predicted protein n=2 Tax=Hordeum vulgare var. distichum RepID=F2DHI1_HORVD	AT1G64940.1	4e-170	| Symbols: CYP89A6 | cytochrome P450, family 87, subfamily A, polypeptide 6	gi|357146972|ref|XP_003574176.1|	0	PREDICTED: cytochrome P450 89A2-like [Brachypodium distachyon]
MSTRG.129787	-7.66583	-4.41724	-3.24859			NA	NA		NA	NA		NA	NA
MSTRG.55916	-10.1554	-6.90764	-3.24778			NA	NA		NA	NA		NA	NA
MSTRG.146251	-6.64196	-3.39508	-3.24688			NA	NA		NA	NA		NA	NA
MSTRG.64112	-8.8686	-5.62569	-3.24291			UniRef90_T1LFP6	0	Uncharacterized protein n=4 Tax=Triticum RepID=T1LFP6_TRIUA	AT1G18390.2	1e-06	| Protein kinase superfamily protein	gi|960469726|ref|XP_014754859.1|	0	PREDICTED: probable serine/threonine-protein kinase At1g18390 isoform X3 [Brachypodium distachyon]
MSTRG.30453	-9.23792	-5.99504	-3.24288			NA	NA		NA	NA		NA	NA
MSTRG.58299	-7.61988	-4.37725	-3.24263			NA	NA		NA	NA		NA	NA
MSTRG.111377	-8.46418	-5.22198	-3.2422			NA	NA		NA	NA		NA	NA
MSTRG.64739	-6.18975	-2.94835	-3.2414	noncoding	noncoding	NA	NA		NA	NA		NA	NA
MSTRG.39381	-5.2476	-2.00657	-3.24103			NA	NA		NA	NA		NA	NA
MSTRG.64828	-10.132	-6.89167	-3.24034			UniRef90_A0A077RF72	2e-131	Uncharacterized protein n=3 Tax=Triticinae RepID=A0A077RF72_WHEAT	AT5G10370.1	8.3	| helicase domain-containing protein / IBR domain-containing protein / zinc finger protein-related	gi|357126276|ref|XP_003564814.1|	8e-107	PREDICTED: probable NADPH:quinone oxidoreductase 1 [Brachypodium distachyon]
MSTRG.143656	-10.005	-6.76555	-3.23948			NA	NA		NA	NA		NA	NA
MSTRG.30415	-8.01704	-4.77767	-3.23936			UniRef90_M8ADD0	0	Serine/threonine-protein kinase n=2 Tax=Triticum RepID=M8ADD0_TRIUA	AT4G21380.1	2e-131	| Symbols: ARK3, RK3 | receptor kinase 3	gi|960491198|ref|XP_014751003.1|	0	PREDICTED: receptor-like serine/threonine-protein kinase SD1-8 [Brachypodium distachyon]
MSTRG.38297	-10.7892	-7.55093	-3.23829			UniRef90_M0YZ52	0.005	Uncharacterized protein n=1 Tax=Hordeum vulgare var. distichum RepID=M0YZ52_HORVD	AT3G01460.1	2.2	| Symbols: MBD9, ATMBD9 | methyl-CPG-binding domain 9	gi|960492855|ref|XP_014751368.1|	5e-06	PREDICTED: uncharacterized protein LOC100832609 isoform X2 [Brachypodium distachyon]
MSTRG.12566	-8.07087	-4.83364	-3.23723			UniRef90_M7Z6T2	2e-21	Kinesin-like protein n=2 Tax=Triticinae RepID=M7Z6T2_TRIUA	AT5G60930.1	1e-05	| P-loop containing nucleoside triphosphate hydrolases superfamily protein	gi|721611179|ref|XP_010236921.1|	1e-20	PREDICTED: kinesin-like protein FRA1 isoform X2 [Brachypodium distachyon]
MSTRG.51047	-6.21396	-2.97844	-3.23551			UniRef90_M0UUV0	0	Uncharacterized protein n=4 Tax=Triticeae RepID=M0UUV0_HORVD	AT3G14690.1	0	| Symbols: CYP72A15 | cytochrome P450, family 72, subfamily A, polypeptide 15	gi|357130549|ref|XP_003566910.1|	0	PREDICTED: cytochrome P450 72A15-like isoform X1 [Brachypodium distachyon]
MSTRG.23181	-11.4692	-8.2341	-3.23514	noncoding	noncoding	NA	NA		NA	NA		NA	NA
MSTRG.137641	-12.2262	-8.99515	-3.23109			NA	NA		NA	NA		NA	NA
MSTRG.156761	-10.6447	-7.41373	-3.23095			UniRef90_W5C319	1e-38	Uncharacterized protein n=2 Tax=Triticinae RepID=W5C319_WHEAT	AT5G09520.1	0.13	| hydroxyproline-rich glycoprotein family protein	gi|357122091|ref|XP_003562749.1|	2e-24	PREDICTED: periaxin-like [Brachypodium distachyon]
MSTRG.27700	-5.62987	-2.40141	-3.22846	noncoding	noncoding	UniRef90_W5BGY7	1e-38	Uncharacterized protein n=4 Tax=Triticeae RepID=W5BGY7_WHEAT	AT2G03200.1	3e-16	| Eukaryotic aspartyl protease family protein	gi|1002262676|ref|XP_015635683.1|	1e-33	PREDICTED: aspartic proteinase nepenthesin-1 [Oryza sativa Japonica Group]
MSTRG.109716	-10.1886	-6.96127	-3.22728			UniRef90_M0VNN5	3e-24	Uncharacterized protein n=1 Tax=Hordeum vulgare var. distichum RepID=M0VNN5_HORVD	AT1G03890.1	1e-08	| RmlC-like cupins superfamily protein	gi|1002296090|ref|XP_015611504.1|	2e-13	PREDICTED: uncharacterized protein LOC4347796 [Oryza sativa Japonica Group]
MSTRG.93708	-9.67527	-6.44822	-3.22705			UniRef90_F2CU39	0	Predicted protein n=5 Tax=Triticeae RepID=F2CU39_HORVD	AT5G47910.1	0	| Symbols: RBOHD, ATRBOHD | respiratory burst oxidase homologue D	gi|357156571|ref|XP_003577502.1|	0	PREDICTED: respiratory burst oxidase homolog protein B [Brachypodium distachyon]
MSTRG.120991	-7.8367	-4.61006	-3.22665			NA	NA		NA	NA		NA	NA
MSTRG.88265	-11.0943	-7.86851	-3.22576	noncoding	noncoding	UniRef90_T1LAQ0	6e-25	Uncharacterized protein n=1 Tax=Triticum urartu RepID=T1LAQ0_TRIUA	AT2G21770.1	0.85	| Symbols: CESA9, CESA09 | cellulose synthase A9	gi|955722784|ref|XP_012703898.2|	7e-07	PREDICTED: uncharacterized protein LOC101761058 [Setaria italica]
MSTRG.87631	-7.84151	-4.61736	-3.22415			NA	NA		NA	NA		NA	NA
MSTRG.20484	-12.2141	-8.99308	-3.22101			UniRef90_M0WL95	4e-81	CASP-like protein n=5 Tax=Triticeae RepID=M0WL95_HORVD	AT4G15610.1	4e-25	| Uncharacterised protein family (UPF0497)	gi|357122998|ref|XP_003563200.1|	4e-56	PREDICTED: CASP-like protein 1D1 [Brachypodium distachyon]
MSTRG.129569	-8.22409	-5.00353	-3.22055			NA	NA		NA	NA		NA	NA
MSTRG.146465	-12.7446	-9.52484	-3.2198			UniRef90_I1HLV4	0	Uncharacterized protein n=6 Tax=Pooideae RepID=I1HLV4_BRADI	AT1G70980.1	0	| Symbols: SYNC3 | Class II aminoacyl-tRNA and biotin synthetases superfamily protein	gi|357134675|ref|XP_003568942.1|	0	PREDICTED: asparagine--tRNA ligase, cytoplasmic 1-like [Brachypodium distachyon]
MSTRG.87112	-7.14356	-3.9238	-3.21976			UniRef90_W5EIP4	0	Uncharacterized protein n=6 Tax=Triticeae RepID=W5EIP4_WHEAT	AT1G13520.1	1e-71	| Protein of unknown function (DUF1262)	gi|242079113|ref|XP_002444325.1|	0	hypothetical protein SORBIDRAFT_07g020180 [Sorghum bicolor]
MSTRG.62087	-11.8118	-8.59377	-3.21799			NA	NA		NA	NA		NA	NA
MSTRG.137590	-7.61312	-4.39589	-3.21723			UniRef90_M8BIF2	2e-133	Putative Myb family transcription factor n=1 Tax=Aegilops tauschii RepID=M8BIF2_AEGTA	AT1G14600.1	2e-22	| Homeodomain-like superfamily protein	gi|357117365|ref|XP_003560440.1|	2e-75	PREDICTED: uncharacterized protein LOC100845348 [Brachypodium distachyon]
MSTRG.21089	-6.1634	-2.94626	-3.21714			NA	NA		NA	NA		NA	NA
MSTRG.60980	-8.22097	-5.00388	-3.2171			UniRef90_A0A0D9V7K7	0.058	Uncharacterized protein n=1 Tax=Leersia perrieri RepID=A0A0D9V7K7_9ORYZ	AT2G37430.1	4e-23	| C2H2 and C2HC zinc fingers superfamily protein	gi|226499110|ref|NP_001151309.1|	0.002	zinc finger, C2H2 type family protein [Zea mays]
MSTRG.34135	-5.52439	-2.30744	-3.21695			UniRef90_Q43208	6e-52	Histone H2A.4 n=34 Tax=Poaceae RepID=H2A4_WHEAT	AT1G54690.1	3e-43	| Symbols: HTA3, H2AXB, G-H2AX, GAMMA-H2AX | gamma histone variant H2AX	gi|1002284560|ref|XP_015646583.1|	2e-51	PREDICTED: probable histone H2A.1 [Oryza sativa Japonica Group]
MSTRG.51432	-9.58741	-6.37545	-3.21196			UniRef90_M0XL21	0	Uncharacterized protein n=2 Tax=Hordeum vulgare var. distichum RepID=M0XL21_HORVD	AT1G28650.1	1e-80	| GDSL-like Lipase/Acylhydrolase superfamily protein	gi|514736686|ref|XP_004958488.1|	3e-151	PREDICTED: GDSL esterase/lipase At1g28650-like [Setaria italica]
MSTRG.94098	-6.03726	-2.8261	-3.21116			UniRef90_F2EJL0	3e-21	Predicted protein n=3 Tax=Triticeae RepID=F2EJL0_HORVD	AT1G76070.1	0.33	| unknown protein; FUNCTIONS IN: molecular_function unknown; INVOLVED IN: biological_process unknown; LOCATED IN: plasma membrane; EXPRESSED IN: 8 plant structures; EXPRESSED DURING: LP.04 four leaves visible, 4 anthesis, petal differentiation and expansion stage; BEST Arabidopsis thaliana protein match is: unknown protein (TAIR:AT1G20310.1); Has 66 Blast hits to 66 proteins in 15 species: Archae…	gi|357159770|ref|XP_003578554.1|	2e-15	PREDICTED: uncharacterized protein At1g76070-like [Brachypodium distachyon]
MSTRG.119176	-6.97059	-3.76021	-3.21038			UniRef90_W5GS56	7e-32	Uncharacterized protein n=1 Tax=Triticum aestivum RepID=W5GS56_WHEAT	AT2G27230.2	0.64	| Symbols: LHW | transcription factor-related	gi|357149727|ref|XP_003575212.1|	3e-10	PREDICTED: uncharacterized protein LOC100835559 [Brachypodium distachyon]
MSTRG.100694	-7.34014	-4.13073	-3.20941			UniRef90_M0Z1U0	1e-119	Uncharacterized protein n=3 Tax=Triticeae RepID=M0Z1U0_HORVD	AT4G40070.1	0.06	| RING/U-box superfamily protein	gi|573956998|ref|XP_006660721.1|	6e-104	PREDICTED: E3 ubiquitin-protein ligase ATL31-like [Oryza brachyantha]
MSTRG.78416	-11.8661	-8.65677	-3.20934			NA	NA		NA	NA		NA	NA
MSTRG.22281	-8.09321	-4.88763	-3.20558	noncoding	noncoding	UniRef90_M8BFE2	2e-44	Uncharacterized protein n=1 Tax=Aegilops tauschii RepID=M8BFE2_AEGTA	AT1G32928.1	3e-05	| unknown protein; BEST Arabidopsis thaliana protein match is: unknown protein (TAIR:AT1G32920.1); Has 35333 Blast hits to 34131 proteins in 2444 species: Archae - 798; Bacteria - 22429; Metazoa - 974; Fungi - 991; Plants - 531; Viruses - 0; Other Eukaryotes - 9610 (source: NCBI BLink).	gi|721618283|ref|XP_010228065.1|	2e-20	PREDICTED: uncharacterized protein LOC100830582 [Brachypodium distachyon]
MSTRG.120994	-8.10448	-4.90002	-3.20445			NA	NA		NA	NA		NA	NA
MSTRG.77356	-10.2445	-7.04116	-3.20336			UniRef90_T1MWA4	0	Uncharacterized protein n=1 Tax=Triticum urartu RepID=T1MWA4_TRIUA	AT1G25510.1	2e-20	| Eukaryotic aspartyl protease family protein	gi|514760630|ref|XP_004964588.1|	3e-79	PREDICTED: aspartic proteinase nepenthesin-2-like [Setaria italica]
MSTRG.78884	-6.64759	-3.44541	-3.20218			UniRef90_W5ECQ4	7e-161	Eukaryotic translation initiation factor 3 subunit G n=4 Tax=Triticeae RepID=W5ECQ4_WHEAT	AT1G55310.2	8e-11	| Symbols: SR33, ATSCL33, SCL33, At-SCL33 | SC35-like splicing factor 33	gi|357137357|ref|XP_003570267.1|	3e-122	PREDICTED: eukaryotic translation initiation factor 3 subunit G [Brachypodium distachyon]
MSTRG.9891	-11.3823	-8.18244	-3.1999			NA	NA		NA	NA		NA	NA
MSTRG.17287	-12.0857	-8.88655	-3.19916			NA	NA		NA	NA		NA	NA
MSTRG.110094	-6.57619	-3.37883	-3.19736			UniRef90_M9T1P9	0	ATP sulfurylase n=4 Tax=Pooideae RepID=M9T1P9_TRITD	AT5G43780.1	0	| Symbols: APS4 | Pseudouridine synthase/archaeosine transglycosylase-like family protein	gi|357116045|ref|XP_003559795.1|	0	PREDICTED: ATP sulfurylase 1, chloroplastic [Brachypodium distachyon]
MSTRG.153222	-11.2141	-8.01701	-3.19713			UniRef90_M8B8F3	2e-88	Putative calcium-binding protein CML25/26 n=5 Tax=Triticinae RepID=M8B8F3_AEGTA	AT5G42380.1	3e-23	| Symbols: CML39, CML37 | calmodulin like 37	gi|573964293|ref|XP_006664268.1|	2e-40	PREDICTED: probable calcium-binding protein CML25/26 [Oryza brachyantha]
MSTRG.132318	-6.61178	-3.41471	-3.19708			NA	NA		NA	NA		NA	NA
MSTRG.61758	-12.2279	-9.03105	-3.1969			UniRef90_M8A638	0	Peroxidase n=1 Tax=Triticum urartu RepID=M8A638_TRIUA	AT5G06730.1	4e-104	| Peroxidase superfamily protein	gi|357150393|ref|XP_003575443.1|	1e-169	PREDICTED: peroxidase 2-like [Brachypodium distachyon]
MSTRG.30417	-10.3119	-7.11782	-3.19411			UniRef90_N1QXE9	1e-05	Uncharacterized protein n=1 Tax=Aegilops tauschii RepID=N1QXE9_AEGTA	AT4G10270.1	5.8	| Wound-responsive family protein	gi|514804145|ref|XP_004976950.1|	0.11	PREDICTED: uncharacterized protein LOC101771686 [Setaria italica]
MSTRG.49235	-9.6351	-6.44145	-3.19365			NA	NA		NA	NA		NA	NA
MSTRG.70497	-9.82411	-6.63524	-3.18886			UniRef90_M8BII4	6e-70	Putative calcium-binding protein CML31 n=5 Tax=Triticeae RepID=M8BII4_AEGTA	AT1G76640.1	1e-25	| Calcium-binding EF-hand family protein	gi|357126852|ref|XP_003565101.1|	2e-50	PREDICTED: probable calcium-binding protein CML31 [Brachypodium distachyon]
MSTRG.52075	-10.9357	-7.74935	-3.18637			NA	NA		NA	NA		NA	NA
MSTRG.124846	-12.5164	-9.33016	-3.18619			UniRef90_M8C508	0	Laccase-19 n=1 Tax=Aegilops tauschii RepID=M8C508_AEGTA	AT3G09220.1	1e-159	| Symbols: LAC7 | laccase 7	gi|836004021|ref|XP_004975760.2|	0	PREDICTED: laccase-19-like [Setaria italica]
MSTRG.144987	-11.3563	-8.1704	-3.18595			UniRef90_M8CXE1	0	3'-N-debenzoyl-2'-deoxytaxol N-benzoyltransferase n=1 Tax=Aegilops tauschii RepID=M8CXE1_AEGTA	AT3G62160.1	4e-42	| HXXXD-type acyl-transferase family protein	gi|357167032|ref|XP_003580970.1|	1e-138	PREDICTED: 3'-N-debenzoyl-2'-deoxytaxol N-benzoyltransferase-like [Brachypodium distachyon]
MSTRG.123139	-6.5012	-3.31608	-3.18512			UniRef90_D3IVS2	2.4	Putative transcription factor GT-3b n=1 Tax=Phyllostachys edulis RepID=D3IVS2_9POAL	NA	NA		gi|970031398|ref|XP_015076985.1|	5.7	PREDICTED: LMBR1 domain-containing protein 2 homolog A isoform X1 [Solanum pennellii]
MSTRG.119298	-11.9204	-8.73567	-3.18475	noncoding	noncoding	NA	NA		NA	NA		NA	NA
MSTRG.27088	-5.67977	-2.49551	-3.18426			NA	NA		NA	NA		NA	NA
MSTRG.121078	-10.9471	-7.76738	-3.17974	noncoding	noncoding	UniRef90_T1MZV8	8e-18	Uncharacterized protein n=1 Tax=Triticum urartu RepID=T1MZV8_TRIUA	AT2G41890.1	0.63	| curculin-like (mannose-binding) lectin family protein / PAN domain-containing protein	gi|802727040|ref|XP_012086115.1|	2.5	PREDICTED: G-type lectin S-receptor-like serine/threonine-protein kinase SD3-1 [Jatropha curcas]
MSTRG.23451	-11.4657	-8.28626	-3.17944			NA	NA		NA	NA		NA	NA
MSTRG.49424	-6.22214	-3.04424	-3.1779	noncoding	noncoding	UniRef90_M7ZS23	1e-25	Uncharacterized protein n=1 Tax=Triticum urartu RepID=M7ZS23_TRIUA	AT5G25880.1	0.12	| Symbols: ATNADP-ME3, NADP-ME3 | NADP-malic enzyme 3	gi|721644352|ref|XP_003569785.2|	0.31	PREDICTED: NADP-dependent malic enzyme [Brachypodium distachyon]
MSTRG.87715	-7.38615	-4.20933	-3.17682			NA	NA		NA	NA		NA	NA
MSTRG.14378	-10.2617	-7.08561	-3.17612			NA	NA		NA	NA		NA	NA
MSTRG.120476	-12.1122	-8.9376	-3.17459			UniRef90_W5BJ84	2e-13	Uncharacterized protein n=1 Tax=Triticum aestivum RepID=W5BJ84_WHEAT	AT1G59670.1	0.0003	| Symbols: ATGSTU15, GSTU15 | glutathione S-transferase TAU 15	gi|721693928|ref|XP_003580393.2|	2e-09	PREDICTED: probable glutathione S-transferase GSTU6 [Brachypodium distachyon]
MSTRG.112996	-9.87071	-6.69737	-3.17335			NA	NA		NA	NA		NA	NA
MSTRG.147508	-5.66767	-2.49476	-3.17291	noncoding	noncoding	NA	NA		NA	NA		NA	NA
MSTRG.103491	-11.2363	-8.06691	-3.16936	noncoding	noncoding	NA	NA		NA	NA		NA	NA
MSTRG.41558	-7.98197	-4.81403	-3.16794			UniRef90_W5BJ17	0	Trehalose 6-phosphate phosphatase n=4 Tax=Triticinae RepID=W5BJ17_WHEAT	AT4G39770.1	4e-140	| Symbols: TPPH | Haloacid dehalogenase-like hydrolase (HAD) superfamily protein	gi|721610336|ref|XP_010235584.1|	0	PREDICTED: probable trehalose-phosphate phosphatase 3 [Brachypodium distachyon]
MSTRG.36676	-8.59944	-5.43188	-3.16756			NA	NA		NA	NA		NA	NA
MSTRG.79675	-5.34192	-2.17599	-3.16593			UniRef90_M0VWJ1	1e-05	Uncharacterized protein n=5 Tax=Triticeae RepID=M0VWJ1_HORVD	AT3G52710.1	0.004	| unknown protein; FUNCTIONS IN: molecular_function unknown; INVOLVED IN: biological_process unknown; LOCATED IN: plasma membrane; EXPRESSED IN: 19 plant structures; EXPRESSED DURING: 9 growth stages; BEST Arabidopsis thaliana protein match is: unknown protein (TAIR:AT2G36220.1); Has 64 Blast hits to 64 proteins in 10 species: Archae - 0; Bacteria - 0; Metazoa - 0; Fungi - 0; Plants - 64; Viruses…	gi|1002290791|ref|XP_015649729.1|	4e-05	PREDICTED: uncharacterized protein LOC4345662 isoform X2 [Oryza sativa Japonica Group]
MSTRG.46505	-7.92691	-4.76196	-3.16496	noncoding	noncoding	NA	NA		NA	NA		NA	NA
MSTRG.55405	-11.407	-8.24215	-3.16484	noncoding	noncoding	NA	NA		NA	NA		NA	NA
MSTRG.41429	-8.36057	-5.19627	-3.1643			UniRef90_W5C345	0	Uncharacterized protein n=2 Tax=Triticinae RepID=W5C345_WHEAT	AT2G46950.1	1e-175	| Symbols: CYP709B2 | cytochrome P450, family 709, subfamily B, polypeptide 2	gi|357121805|ref|XP_003562608.1|	0	PREDICTED: cytochrome P450 734A6-like [Brachypodium distachyon]
MSTRG.60984	-9.76434	-6.60187	-3.16247			NA	NA		NA	NA		NA	NA
MSTRG.38608	-5.97315	-2.81182	-3.16133			UniRef90_Q9FUG8	0	Asparaginase n=11 Tax=Poaceae RepID=Q9FUG8_HORVU	AT4G00590.1	4e-17	| N-terminal nucleophile aminohydrolases (Ntn hydrolases) superfamily protein	gi|514804359|ref|XP_004977053.1|	0	PREDICTED: probable isoaspartyl peptidase/L-asparaginase 2 [Setaria italica]
MSTRG.59048	-6.30712	-3.14636	-3.16076			UniRef90_W5CV83	0	Pectinesterase n=2 Tax=Triticum RepID=W5CV83_WHEAT	AT2G21610.1	3e-102	| Symbols: PE11, ATPE11 | pectinesterase 11	gi|1002227717|ref|XP_015633513.1|	1e-148	PREDICTED: putative pectinesterase 11 [Oryza sativa Japonica Group]
MSTRG.108065	-5.76795	-2.60898	-3.15897			NA	NA		NA	NA		NA	NA
MSTRG.132464	-11.2241	-8.06817	-3.15594			UniRef90_W5GHG1	2e-145	Uncharacterized protein n=1 Tax=Triticum aestivum RepID=W5GHG1_WHEAT	AT5G65260.1	7	| RNA-binding (RRM/RBD/RNP motifs) family protein	gi|357139112|ref|XP_003571129.1|	4e-126	PREDICTED: probable F-box protein At4g22030 [Brachypodium distachyon]
MSTRG.152869	-13.0812	-9.92705	-3.15412			UniRef90_R7W5M2	6e-17	Uncharacterized protein n=1 Tax=Aegilops tauschii RepID=R7W5M2_AEGTA	AT3G62760.1	5e-58	| Symbols: ATGSTF13 | Glutathione S-transferase family protein	gi|721644787|ref|XP_010232378.1|	3e-94	PREDICTED: glutathione S-transferase 1 [Brachypodium distachyon]
MSTRG.94496	-9.29517	-6.14271	-3.15247			NA	NA		NA	NA		NA	NA
MSTRG.14273	-5.87582	-2.72357	-3.15225			NA	NA		NA	NA		NA	NA
MSTRG.140086	-12.8197	-9.6687	-3.15103			UniRef90_N1R3Y1	2e-12	Uncharacterized protein n=1 Tax=Aegilops tauschii RepID=N1R3Y1_AEGTA	AT3G16730.1	5.1	| CONTAINS InterPro DOMAIN/s: Non-SMC condensin II complex, subunit H2-like (InterPro:IPR009378); Has 249 Blast hits to 211 proteins in 82 species: Archae - 0; Bacteria - 0; Metazoa - 145; Fungi - 8; Plants - 30; Viruses - 0; Other Eukaryotes - 66 (source: NCBI BLink).	gi|721616560|ref|XP_010227788.1|	8e-12	PREDICTED: uncharacterized protein LOC100845166 [Brachypodium distachyon]
MSTRG.107827	-8.30286	-5.15217	-3.15069			UniRef90_W5FRV4	6e-114	Uncharacterized protein n=1 Tax=Triticum aestivum RepID=W5FRV4_WHEAT	AT5G48205.1	6e-10	| zinc ion binding	gi|721679817|ref|XP_010238141.1|	2e-91	PREDICTED: zinc finger AN1 domain-containing stress-associated protein 17 [Brachypodium distachyon]
MSTRG.91593	-7.73731	-4.58785	-3.14946			UniRef90_M8AE76	0	NAC domain-containing protein 77 n=6 Tax=Triticeae RepID=M8AE76_TRIUA	AT5G53950.1	1e-69	| Symbols: CUC2, ANAC098, ATCUC2 | NAC (No Apical Meristem) domain transcriptional regulator superfamily protein	gi|514805116|ref|XP_004977422.1|	2e-92	PREDICTED: NAC domain-containing protein 77-like [Setaria italica]
MSTRG.14634	-8.20897	-5.06133	-3.14764			UniRef90_W5AGV7	3e-18	Uncharacterized protein n=1 Tax=Triticum aestivum RepID=W5AGV7_WHEAT	ATCG01090.1	8e-05	| Symbols: NDHI | NADPH dehydrogenases	gi|817525199|ref|YP_009135246.1|	0.0003	NADH dehydrogenase subunit I (plastid) [Hickelia madagascariensis]
MSTRG.17847	-7.6378	-4.49238	-3.14542			NA	NA		NA	NA		NA	NA
MSTRG.104048	-7.90672	-4.7633	-3.14342			UniRef90_W5DV70	0	Uncharacterized protein n=4 Tax=Triticeae RepID=W5DV70_WHEAT	AT4G02340.1	3e-112	| alpha/beta-Hydrolases superfamily protein	gi|573926618|ref|XP_006650837.1|	9e-175	PREDICTED: bifunctional epoxide hydrolase 2-like isoform X2 [Oryza brachyantha]
MSTRG.76918	-10.3821	-7.24231	-3.13978			NA	NA		NA	NA		NA	NA
MSTRG.64681	-11.4766	-8.33779	-3.13884			NA	NA		NA	NA		NA	NA
MSTRG.34601	-5.16172	-2.02289	-3.13884			UniRef90_M8APZ0	0.012	Thioredoxin H-type n=1 Tax=Triticum urartu RepID=M8APZ0_TRIUA	AT5G39950.1	5e-24	| Symbols: ATTRX2, ATH2, ATTRXH2, TRXH2, TRX2 | thioredoxin 2	gi|357111310|ref|XP_003557457.1|	0.34	PREDICTED: thioredoxin H1 [Brachypodium distachyon]
MSTRG.123814	-9.3379	-6.20486	-3.13304			NA	NA		NA	NA		NA	NA
MSTRG.95904	-5.75166	-2.61997	-3.13169			NA	NA		NA	NA		NA	NA
MSTRG.110165	-9.30989	-6.18064	-3.12925			NA	NA		NA	NA		NA	NA
MSTRG.94273	-10.0687	-6.93959	-3.12912			UniRef90_W5FYM1	6e-27	Uncharacterized protein n=1 Tax=Triticum aestivum RepID=W5FYM1_WHEAT	AT4G21390.1	1e-82	| Symbols: B120 | S-locus lectin protein kinase family protein	gi|960485541|ref|XP_010238473.2|	6e-26	PREDICTED: uncharacterized protein LOC100827322 [Brachypodium distachyon]
MSTRG.123997	-10.3031	-7.17839	-3.12474	noncoding	noncoding	NA	NA		NA	NA		NA	NA
MSTRG.131819	-12.1618	-9.0372	-3.12464			UniRef90_T1MWA4	0	Uncharacterized protein n=1 Tax=Triticum urartu RepID=T1MWA4_TRIUA	AT1G25510.1	5e-22	| Eukaryotic aspartyl protease family protein	gi|514760630|ref|XP_004964588.1|	1e-76	PREDICTED: aspartic proteinase nepenthesin-2-like [Setaria italica]
MSTRG.136495	-11.71	-8.58559	-3.12443			UniRef90_I1I0U8	0	Uncharacterized protein n=19 Tax=Pooideae RepID=I1I0U8_BRADI	AT2G20340.1	5e-154	| Pyridoxal phosphate (PLP)-dependent transferases superfamily protein	gi|357144649|ref|XP_003573366.1|	0	PREDICTED: aromatic-L-amino-acid decarboxylase-like [Brachypodium distachyon]
MSTRG.81264	-6.74469	-3.6224	-3.12229			NA	NA		NA	NA		NA	NA
MSTRG.67630	-8.884	-5.76243	-3.12157			UniRef90_C5XK16	0	Putative uncharacterized protein Sb03g034390 n=2 Tax=Panicoideae RepID=C5XK16_SORBI	AT5G15450.1	0	| Symbols: APG6, CLPB3, CLPB-P | casein lytic proteinase B3	gi|357136407|ref|XP_003569796.1|	0	PREDICTED: chaperone protein ClpB1-like [Brachypodium distachyon]
MSTRG.128447	-6.81715	-3.69677	-3.12038			NA	NA		NA	NA		NA	NA
MSTRG.107573	-11.2721	-8.15233	-3.11975			NA	NA		NA	NA		NA	NA
MSTRG.71798	-7.53159	-4.41192	-3.11967			NA	NA		NA	NA		NA	NA
MSTRG.10551	-11.1171	-7.99767	-3.11947			NA	NA		NA	NA		NA	NA
MSTRG.39281	-10.4924	-7.37433	-3.11807			UniRef90_M7ZUX0	9e-81	Lipoxygenase homology domain-containing protein 1 n=4 Tax=Triticinae RepID=M7ZUX0_TRIUA	AT2G22170.1	3e-18	| Lipase/lipooxygenase, PLAT/LH2 family protein	gi|586643780|ref|XP_006826939.1|	5e-23	PREDICTED: uncharacterized protein LOC18422462 [Amborella trichopoda]
MSTRG.52420	-13.189	-10.0718	-3.1172			UniRef90_I1HSF6	3e-25	Uncharacterized protein n=1 Tax=Brachypodium distachyon RepID=I1HSF6_BRADI	AT3G20340.1	0.016	| Expression of the gene is downregulated in the presence of paraquat, an inducer of photoxidative stress.	gi|357125410|ref|XP_003564387.1|	5e-25	PREDICTED: uncharacterized protein LOC100831522 [Brachypodium distachyon]
MSTRG.142385	-8.2258	-5.10983	-3.11597			NA	NA		NA	NA		NA	NA
MSTRG.69658	-12.4471	-9.33183	-3.11528			UniRef90_N1QX10	4e-163	Uncharacterized protein n=1 Tax=Aegilops tauschii RepID=N1QX10_AEGTA	AT1G10370.1	1e-63	| Symbols: GST30, ATGSTU17, GST30B, ERD9 | Glutathione S-transferase family protein	gi|721642154|ref|XP_010231970.1|	3e-108	PREDICTED: probable glutathione S-transferase GSTU6 [Brachypodium distachyon]
MSTRG.111560	-10.4989	-7.38399	-3.11496			UniRef90_M7YTG9	2e-69	Uncharacterized protein n=1 Tax=Triticum urartu RepID=M7YTG9_TRIUA	AT1G14870.1	2e-46	| Symbols: PCR2 | PLANT CADMIUM RESISTANCE 2	gi|514759417|ref|XP_004964285.1|	5e-54	PREDICTED: cell number regulator 10-like [Setaria italica]
MSTRG.82180	-7.90156	-4.78827	-3.11329			UniRef90_W5EGU6	0	Uncharacterized protein n=6 Tax=Pooideae RepID=W5EGU6_WHEAT	AT3G25900.1	3e-152	| Symbols: HMT-1, ATHMT-1 | Homocysteine S-methyltransferase family protein	gi|721624158|ref|XP_010228957.1|	0	PREDICTED: homocysteine S-methyltransferase 1 [Brachypodium distachyon]
MSTRG.75318	-10.8726	-7.76274	-3.10983			UniRef90_F2D8G0	4e-41	Predicted protein n=1 Tax=Hordeum vulgare var. distichum RepID=F2D8G0_HORVD	AT5G39820.1	1.1	| Symbols: anac094, NAC094 | NAC domain containing protein 94	gi|721627332|ref|XP_010229497.1|	6e-06	PREDICTED: uncharacterized protein LOC104581976 [Brachypodium distachyon]
MSTRG.78954	-8.43849	-5.32918	-3.10931			UniRef90_M0XSN3	0	Uncharacterized protein n=8 Tax=Triticeae RepID=M0XSN3_HORVD	AT1G47510.1	2e-118	| Symbols: AT5PTASE11, 5PTASE11 | inositol polyphosphate 5-phosphatase 11	gi|357121102|ref|XP_003562260.1|	0	PREDICTED: type IV inositol polyphosphate 5-phosphatase 11 isoform X1 [Brachypodium distachyon]
MSTRG.147171	-8.11877	-5.00969	-3.10907			NA	NA		NA	NA		NA	NA
MSTRG.113136	-11.3982	-8.28935	-3.10883	noncoding	noncoding	NA	NA		NA	NA		NA	NA
MSTRG.21403	-7.57493	-4.46762	-3.10731			NA	NA		NA	NA		NA	NA
MSTRG.119726	-5.86143	-2.75478	-3.10664			NA	NA		NA	NA		NA	NA
MSTRG.69942	-10.9464	-7.84032	-3.10605			UniRef90_N1QZ88	7e-63	Uncharacterized protein n=1 Tax=Aegilops tauschii RepID=N1QZ88_AEGTA	AT3G09270.1	1e-13	| Symbols: ATGSTU8, GSTU8 | glutathione S-transferase TAU 8	gi|514787203|ref|XP_004971273.1|	2e-31	PREDICTED: probable glutathione S-transferase [Setaria italica]
MSTRG.60974	-6.36891	-3.26456	-3.10434			UniRef90_A0A077RWX7	6e-113	Chromosome 3B, genomic scaffold, cultivar Chinese Spring n=1 Tax=Triticum aestivum RepID=A0A077RWX7_WHEAT	AT3G53600.1	4e-22	| C2H2-type zinc finger family protein	gi|357131261|ref|XP_003567257.1|	3e-62	PREDICTED: zinc finger protein ZAT12-like [Brachypodium distachyon]
MSTRG.85353	-12.9398	-9.83991	-3.09988			UniRef90_P10848	0	Alcohol dehydrogenase 3 n=40 Tax=Pooideae RepID=ADH3_HORVU	AT1G77120.1	0	| Symbols: ADH1, ADH, ATADH, ATADH1 | alcohol dehydrogenase 1	gi|357157190|ref|XP_003577715.1|	0	PREDICTED: alcohol dehydrogenase 3 [Brachypodium distachyon]
MSTRG.145221	-10.6009	-7.50203	-3.09882			NA	NA		NA	NA		NA	NA
MSTRG.148022	-5.42062	-2.32231	-3.09831			NA	NA		NA	NA		NA	NA
MSTRG.67521	-8.38609	-5.28958	-3.09651			UniRef90_M0YNG1	2e-114	Uncharacterized protein n=1 Tax=Hordeum vulgare var. distichum RepID=M0YNG1_HORVD	AT3G49690.1	8e-43	| Symbols: RAX3, MYB84, ATMYB84 | myb domain protein 84	gi|357130731|ref|XP_003567000.1|	2e-78	PREDICTED: myb-related protein Myb4-like [Brachypodium distachyon]
MSTRG.32439	-6.91818	-3.82189	-3.09628			NA	NA		NA	NA		NA	NA
MSTRG.96798	-9.54835	-6.45267	-3.09568	noncoding	noncoding	UniRef90_W5H2I4	3e-18	Uncharacterized protein n=1 Tax=Triticum aestivum RepID=W5H2I4_WHEAT	AT1G60140.1	1.4	| Symbols: ATTPS10, TPS10 | trehalose phosphate synthase	gi|802593280|ref|XP_012071850.1|	1.6	PREDICTED: uncharacterized protein LOC105633793 [Jatropha curcas]
MSTRG.93492	-12.3078	-9.21216	-3.09564	noncoding	noncoding	NA	NA		NA	NA		NA	NA
MSTRG.81129	-6.65261	-3.55698	-3.09563			NA	NA		NA	NA		NA	NA
MSTRG.84392	-12.3825	-9.28986	-3.0926			NA	NA		NA	NA		NA	NA
MSTRG.93989	-10.8089	-7.71711	-3.0918			NA	NA		NA	NA		NA	NA
MSTRG.129951	-10.0469	-6.95528	-3.09163	noncoding	noncoding	NA	NA		NA	NA		NA	NA
MSTRG.133523	-6.86793	-3.77732	-3.09061			NA	NA		NA	NA		NA	NA
MSTRG.103492	-9.09364	-6.00717	-3.08646			NA	NA		NA	NA		NA	NA
MSTRG.76913	-10.9834	-7.89689	-3.08646			NA	NA		NA	NA		NA	NA
MSTRG.63860	-10.6639	-7.57883	-3.0851			NA	NA		NA	NA		NA	NA
MSTRG.88268	-11.7423	-8.65848	-3.08379			NA	NA		NA	NA		NA	NA
MSTRG.62662	-7.99346	-4.91017	-3.08329			UniRef90_A0A0C4BAB5	0	Uncharacterized protein n=3 Tax=Triticeae RepID=A0A0C4BAB5_WHEAT	AT2G18360.1	2e-128	| alpha/beta-Hydrolases superfamily protein	gi|357135649|ref|XP_003569421.1|	0	PREDICTED: putative 2-succinyl-6-hydroxy-2,4-cyclohexadiene-1-carboxylate synthase [Brachypodium distachyon]
MSTRG.85730	-9.01551	-5.93285	-3.08265			NA	NA		NA	NA		NA	NA
MSTRG.147091	-10.244	-7.1626	-3.08141			NA	NA		NA	NA		NA	NA
MSTRG.124009	-5.21456	-2.13692	-3.07765			UniRef90_W5GHR3	1e-156	Uncharacterized protein n=1 Tax=Triticum aestivum RepID=W5GHR3_WHEAT	AT3G53990.2	3e-24	| Adenine nucleotide alpha hydrolases-like superfamily protein	gi|357137909|ref|XP_003570541.1|	2e-108	PREDICTED: uncharacterized protein C167.05 [Brachypodium distachyon]
MSTRG.51805	-8.99995	-5.92421	-3.07574			UniRef90_W5D2Q7	0	Glycosyltransferase n=1 Tax=Triticum aestivum RepID=W5D2Q7_WHEAT	AT3G16520.2	2e-100	| Symbols: UGT88A1 | UDP-glucosyl transferase 88A1	gi|357136308|ref|XP_003569747.1|	0	PREDICTED: UDP-glycosyltransferase 88A1-like [Brachypodium distachyon]
MSTRG.15021	-11.1808	-8.10683	-3.07398			UniRef90_M7Z366	2e-47	Ketohexokinase n=1 Tax=Triticum urartu RepID=M7Z366_TRIUA	AT3G25270.1	1e-10	| Ribonuclease H-like superfamily protein	gi|242038447|ref|XP_002466618.1|	9e-18	hypothetical protein SORBIDRAFT_01g011130 [Sorghum bicolor]
MSTRG.15041	-6.82947	-3.75702	-3.07246			UniRef90_W5H573	1e-64	Histone H2B n=3 Tax=Triticinae RepID=W5H573_WHEAT	AT5G22880.1	4e-58	| Symbols: H2B, HTB2 | histone B2	gi|721620037|ref|XP_010228311.1|	1e-62	PREDICTED: histone H2B.1-like [Brachypodium distachyon]
MSTRG.127178	-11.9463	-8.87457	-3.07175			UniRef90_A0MV39	3.7	Glutathione S-transferase 1 n=1 Tax=Triticum monococcum RepID=A0MV39_TRIMO	AT1G10370.1	3e-53	| Symbols: GST30, ATGSTU17, GST30B, ERD9 | Glutathione S-transferase family protein	gi|721693928|ref|XP_003580393.2|	3e-92	PREDICTED: probable glutathione S-transferase GSTU6 [Brachypodium distachyon]
MSTRG.14262	-10.2239	-7.15242	-3.07151			UniRef90_M0XSH0	0	Uncharacterized protein n=3 Tax=Triticeae RepID=M0XSH0_HORVD	AT1G06990.1	3e-53	| GDSL-like Lipase/Acylhydrolase superfamily protein	gi|357129009|ref|XP_003566161.1|	2e-172	PREDICTED: GDSL esterase/lipase At2g31550-like [Brachypodium distachyon]
MSTRG.19657	-8.23537	-5.16504	-3.07032			NA	NA		NA	NA		NA	NA
MSTRG.138362	-10.3546	-7.2868	-3.0678			UniRef90_M7ZUG9	8e-175	Bifunctional monodehydroascorbate reductase and carbonic anhydrase nectarin-3 n=1 Tax=Triticum urartu RepID=M7ZUG9_TRIUA	AT1G08080.1	1e-78	| Symbols: ATACA7, ACA7 | alpha carbonic anhydrase 7	gi|573954487|ref|XP_006659489.1|	1e-112	PREDICTED: alpha carbonic anhydrase 7-like [Oryza brachyantha]
MSTRG.146763	-8.8797	-5.81242	-3.06728	noncoding	noncoding	UniRef90_W5I5P6	3e-17	Uncharacterized protein n=1 Tax=Triticum aestivum RepID=W5I5P6_WHEAT	AT4G05080.1	4.6	| F-box and associated interaction domains-containing protein	NA	NA
MSTRG.74100	-11.919	-8.85193	-3.06708			UniRef90_M7YAW9	8e-16	Oxalate oxidase GF-2.8 n=1 Tax=Triticum urartu RepID=M7YAW9_TRIUA	AT1G18980.1	6e-48	| RmlC-like cupins superfamily protein	gi|1002249713|ref|XP_015629049.1|	3e-14	PREDICTED: germin-like protein 3-6 [Oryza sativa Japonica Group]
MSTRG.35754	-7.33178	-4.26642	-3.06536			NA	NA		NA	NA		NA	NA
MSTRG.45907	-6.63427	-3.56923	-3.06503			UniRef90_N1QSK9	5e-93	Ubiquitin n=1 Tax=Aegilops tauschii RepID=N1QSK9_AEGTA	AT2G35635.1	3e-19	| Symbols: UBQ7, RUB2 | ubiquitin 7	gi|1002298481|ref|XP_015612663.1|	2e-65	PREDICTED: ubiquitin [Oryza sativa Japonica Group]
MSTRG.75500	-11.8197	-8.75479	-3.0649			UniRef90_P45850	5e-134	Oxalate oxidase 1 n=49 Tax=Pooideae RepID=OXO1_HORVU	AT1G18980.1	2e-71	| RmlC-like cupins superfamily protein	gi|357118580|ref|XP_003561030.1|	3e-134	PREDICTED: oxalate oxidase 1 [Brachypodium distachyon]
MSTRG.21219	-5.42276	-2.35808	-3.06467			NA	NA		NA	NA		NA	NA
MSTRG.137589	-7.20188	-4.13848	-3.0634			UniRef90_T1NTL2	5e-154	Uncharacterized protein n=3 Tax=Triticinae RepID=T1NTL2_TRIUA	AT2G40260.1	5e-22	| Homeodomain-like superfamily protein	gi|357117365|ref|XP_003560440.1|	8e-73	PREDICTED: uncharacterized protein LOC100845348 [Brachypodium distachyon]
MSTRG.157481	-12.1482	-9.08481	-3.06339			NA	NA		NA	NA		NA	NA
MSTRG.18866	-8.08486	-5.02199	-3.06286			UniRef90_M0YFC7	0	Uncharacterized protein n=1 Tax=Hordeum vulgare var. distichum RepID=M0YFC7_HORVD	AT5G62740.1	1e-179	| Symbols: HIR1, ATHIR1 | SPFH/Band 7/PHB domain-containing membrane-associated protein family	gi|573959289|ref|XP_006661838.1|	0	PREDICTED: hypersensitive-induced response protein 1-like [Oryza brachyantha]
MSTRG.138994	-10.7765	-7.71797	-3.05855			UniRef90_M0XP04	2e-83	Uncharacterized protein n=1 Tax=Hordeum vulgare var. distichum RepID=M0XP04_HORVD	AT4G24310.1	4e-21	| Protein of unknown function (DUF679)	gi|721620405|ref|XP_003557584.2|	1e-70	PREDICTED: uncharacterized protein LOC100840153 [Brachypodium distachyon]
MSTRG.16178	-10.1953	-7.13692	-3.05841			UniRef90_W4ZNY1	1e-31	Uncharacterized protein n=1 Tax=Triticum aestivum RepID=W4ZNY1_WHEAT	AT5G40690.1	0.043	| CONTAINS InterPro DOMAIN/s: EF-Hand 1, calcium-binding site (InterPro:IPR018247); BEST Arabidopsis thaliana protein match is: unknown protein (TAIR:AT2G41730.1); Has 1807 Blast hits to 1807 proteins in 277 species: Archae - 0; Bacteria - 0; Metazoa - 736; Fungi - 347; Plants - 385; Viruses - 0; Other Eukaryotes - 339 (source: NCBI BLink).	gi|1002228007|ref|XP_015634905.1|	3e-20	PREDICTED: uncharacterized protein LOC4324024 [Oryza sativa Japonica Group]
MSTRG.156579	-11.109	-8.05081	-3.05821			NA	NA		NA	NA		NA	NA
MSTRG.28084	-9.54852	-6.49065	-3.05787			NA	NA		NA	NA		NA	NA
MSTRG.123100	-11.3863	-8.33032	-3.05603			NA	NA		NA	NA		NA	NA
MSTRG.21218	-5.41797	-2.36242	-3.05554			UniRef90_F2DFA0	0	Predicted protein n=1 Tax=Hordeum vulgare var. distichum RepID=F2DFA0_HORVD	AT1G23030.1	0.0006	| ARM repeat superfamily protein	gi|357128967|ref|XP_003566140.1|	0	PREDICTED: U-box domain-containing protein 16-like [Brachypodium distachyon]
MSTRG.142947	-6.53773	-3.48364	-3.05409			UniRef90_M8AQT7	0.0006	Uncharacterized protein n=1 Tax=Aegilops tauschii RepID=M8AQT7_AEGTA	NA	NA		NA	NA
MSTRG.15124	-9.44382	-6.39056	-3.05326			NA	NA		NA	NA		NA	NA
MSTRG.46944	-10.5917	-7.53874	-3.05295			UniRef90_M7YUQ7	2e-78	Blue copper protein n=2 Tax=Triticum RepID=M7YUQ7_TRIUA	AT5G26330.1	8e-26	| Cupredoxin superfamily protein	gi|242044012|ref|XP_002459877.1|	2e-53	hypothetical protein SORBIDRAFT_02g012910 [Sorghum bicolor]
MSTRG.101483	-8.61889	-5.56681	-3.05208			NA	NA		NA	NA		NA	NA
MSTRG.102528	-6.50488	-3.45297	-3.05191			NA	NA		NA	NA		NA	NA
MSTRG.23180	-11.2526	-8.20121	-3.05136	noncoding	noncoding	UniRef90_M7ZF93	2e-10	Uncharacterized protein n=1 Tax=Triticum urartu RepID=M7ZF93_TRIUA	AT4G14370.1	1.2	| Disease resistance protein (TIR-NBS-LRR class) family	NA	NA
MSTRG.50774	-8.20488	-5.16225	-3.04263			UniRef90_I1HNZ3	5e-143	Uncharacterized protein n=3 Tax=Pooideae RepID=I1HNZ3_BRADI	AT3G53450.1	6e-107	| Putative lysine decarboxylase family protein	gi|357135368|ref|XP_003569282.1|	8e-143	PREDICTED: cytokinin riboside 5'-monophosphate phosphoribohydrolase LOG-like [Brachypodium distachyon]
MSTRG.71385	-10.3406	-7.29891	-3.04165			UniRef90_I1IHU7	0	Serine/threonine-protein kinase n=2 Tax=Brachypodium distachyon RepID=I1IHU7_BRADI	AT4G32300.1	8e-115	| Symbols: SD2-5 | S-domain-2 5	gi|514777628|ref|XP_004968870.1|	0	PREDICTED: G-type lectin S-receptor-like serine/threonine-protein kinase SD2-5 [Setaria italica]
MSTRG.107184	-7.62877	-4.58832	-3.04045			UniRef90_M8A0K0	0	Putative 2-oxoglutarate/Fe(II)-dependent dioxygenase n=7 Tax=Triticeae RepID=M8A0K0_TRIUA	AT5G05600.1	7e-21	| 2-oxoglutarate (2OG) and Fe(II)-dependent oxygenase superfamily protein	gi|721685543|ref|XP_003577163.2|	0	PREDICTED: protein SRG1 [Brachypodium distachyon]
MSTRG.70245	-7.38755	-4.34844	-3.03911			UniRef90_T1LFA3	0	Uncharacterized protein n=1 Tax=Triticum urartu RepID=T1LFA3_TRIUA	AT3G57890.2	7.9	| Tubulin binding cofactor C domain-containing protein	gi|960467154|ref|XP_014754359.1|	0	PREDICTED: uncharacterized protein LOC106866129 isoform X1 [Brachypodium distachyon]
MSTRG.19658	-12.0152	-8.97768	-3.03749			NA	NA		NA	NA		NA	NA
MSTRG.110290	-5.44973	-2.41298	-3.03675			NA	NA		NA	NA		NA	NA
MSTRG.122443	-9.12276	-6.08645	-3.03631			UniRef90_A0A096RGR0	3e-07	Uncharacterized protein n=1 Tax=Zea mays RepID=A0A096RGR0_MAIZE	AT5G60710.1	0	| Zinc finger (C3HC4-type RING finger) family protein	gi|357150191|ref|XP_003575373.1|	0	PREDICTED: uncharacterized protein LOC100832360 [Brachypodium distachyon]
MSTRG.9025	-11.0771	-8.04264	-3.03445			NA	NA		NA	NA		NA	NA
MSTRG.93314	-10.5823	-7.54934	-3.03298			NA	NA		NA	NA		NA	NA
MSTRG.63557	-6.11979	-3.08689	-3.03289			UniRef90_A0A0A9BN88	1e-137	Uncharacterized protein n=1 Tax=Arundo donax RepID=A0A0A9BN88_ARUDO	AT3G15980.3	0.03	| Coatomer, beta' subunit	gi|955723009|ref|XP_014661152.1|	3e-115	PREDICTED: uncharacterized protein LOC101766045 isoform X1 [Setaria italica]
MSTRG.108817	-13.3376	-10.3049	-3.03265			NA	NA		NA	NA		NA	NA
MSTRG.30069	-11.091	-8.0594	-3.03156			NA	NA		NA	NA		NA	NA
MSTRG.37206	-6.81862	-3.78754	-3.03108			NA	NA		NA	NA		NA	NA
MSTRG.102581	-6.73629	-3.70524	-3.03105			UniRef90_W5GMC3	3e-08	Uncharacterized protein n=1 Tax=Triticum aestivum RepID=W5GMC3_WHEAT	AT1G07590.1	1.7	| Tetratricopeptide repeat (TPR)-like superfamily protein	gi|357120041|ref|XP_003561739.1|	0.22	PREDICTED: RNA pseudouridine synthase 5 [Brachypodium distachyon]
MSTRG.75997	-7.04589	-4.0151	-3.0308			NA	NA		NA	NA		NA	NA
MSTRG.9942	-11.7948	-8.76569	-3.0291			NA	NA		NA	NA		NA	NA
MSTRG.22436	-5.72612	-2.69761	-3.02851			UniRef90_F2DP20	0	Predicted protein n=2 Tax=Hordeum vulgare var. distichum RepID=F2DP20_HORVD	AT2G30750.1	5e-98	| Symbols: CYP71A12 | cytochrome P450, family 71, subfamily A, polypeptide 12	gi|721658535|ref|XP_003573854.2|	0	PREDICTED: cytochrome P450 71D7-like [Brachypodium distachyon]
MSTRG.117738	-8.90693	-5.87892	-3.02801			UniRef90_T1M0L6	0	Uncharacterized protein n=1 Tax=Triticum urartu RepID=T1M0L6_TRIUA	AT4G23180.1	4e-116	| Symbols: CRK10, RLK4 | cysteine-rich RLK (RECEPTOR-like protein kinase) 10	gi|1002229034|ref|XP_015641523.1|	0	PREDICTED: cysteine-rich receptor-like protein kinase 15 [Oryza sativa Japonica Group]
MSTRG.108704	-11.0307	-8.00379	-3.02689	noncoding	noncoding	NA	NA		NA	NA		NA	NA
MSTRG.111676	-10.2442	-7.21729	-3.02688			UniRef90_Q6T8L6	0	Ammonium transporter n=4 Tax=Triticinae RepID=Q6T8L6_WHEAT	AT3G24300.1	3e-19	| Symbols: AMT1;3, ATAMT1;3 | ammonium transporter 1;3	gi|357122199|ref|XP_003562803.1|	0	PREDICTED: ammonium transporter 3 member 2 [Brachypodium distachyon]
MSTRG.103209	-12.9024	-9.87924	-3.02313			UniRef90_F8S6T6	3e-101	Pathogenesis-related protein 1-6 n=10 Tax=Triticinae RepID=F8S6T6_WHEAT	AT3G19690.1	9e-49	| CAP (Cysteine-rich secretory proteins, Antigen 5, and Pathogenesis-related 1 protein) superfamily protein	gi|1002281688|ref|XP_015645134.1|	1e-65	PREDICTED: pathogenesis-related protein PRB1-3 [Oryza sativa Japonica Group]
MSTRG.29519	-9.47267	-6.45014	-3.02253			UniRef90_I1HF34	5e-80	Uncharacterized protein n=1 Tax=Brachypodium distachyon RepID=I1HF34_BRADI	AT2G35635.1	4e-18	| Symbols: UBQ7, RUB2 | ubiquitin 7	gi|960465297|ref|XP_010233081.2|	1e-81	PREDICTED: ubiquitin-like [Brachypodium distachyon]
MSTRG.67624	-6.29277	-3.2712	-3.02157			NA	NA		NA	NA		NA	NA
MSTRG.70420	-10.7644	-7.74441	-3.01995			NA	NA		NA	NA		NA	NA
MSTRG.62538	-11.6545	-8.63552	-3.019			UniRef90_W5D1L0	0	Chromosome 3B, genomic scaffold, cultivar Chinese Spring n=1 Tax=Triticum aestivum RepID=W5D1L0_WHEAT	AT3G11340.1	2e-110	| UDP-Glycosyltransferase superfamily protein	gi|357111093|ref|XP_003557349.1|	0	PREDICTED: UDP-glycosyltransferase 76C2-like [Brachypodium distachyon]
MSTRG.75359	-8.01911	-5.00181	-3.0173			UniRef90_I3NM34	2e-125	DUF292 domain-containing protein n=2 Tax=Triticum aestivum RepID=I3NM34_WHEAT	AT1G13340.1	2e-19	| Regulator of Vps4 activity in the MVB pathway protein	gi|357118037|ref|XP_003560766.1|	4e-73	PREDICTED: uncharacterized protein LOC100836100 [Brachypodium distachyon]
MSTRG.84544	-6.10313	-3.08971	-3.01343			NA	NA		NA	NA		NA	NA
MSTRG.132647	-11.5067	-8.49381	-3.0129			NA	NA		NA	NA		NA	NA
MSTRG.155261	-5.75732	-2.74451	-3.01281			UniRef90_A2X071	2e-155	Putative uncharacterized protein n=6 Tax=Oryza RepID=A2X071_ORYSI	AT1G76250.1	7e-109	| unknown protein; INVOLVED IN: biological_process unknown; LOCATED IN: endomembrane system; EXPRESSED IN: 6 plant structures; EXPRESSED DURING: 4 anthesis, petal differentiation and expansion stage; Has 74 Blast hits to 74 proteins in 16 species: Archae - 0; Bacteria - 0; Metazoa - 1; Fungi - 0; Plants - 69; Viruses - 0; Other Eukaryotes - 4 (source: NCBI BLink).	gi|1002241972|ref|XP_015625219.1|	5e-156	PREDICTED: uncharacterized protein LOC4328105 [Oryza sativa Japonica Group]
MSTRG.12581	-7.80639	-4.79422	-3.01217			UniRef90_W5AFF5	3e-130	Uncharacterized protein n=6 Tax=Triticeae RepID=W5AFF5_WHEAT	AT1G10370.1	3e-19	| Symbols: GST30, ATGSTU17, GST30B, ERD9 | Glutathione S-transferase family protein	gi|162462932|ref|NP_001105630.1|	6e-19	glutathione transferase40 [Zea mays]
MSTRG.54442	-7.9292	-4.91739	-3.01181			NA	NA		NA	NA		NA	NA
MSTRG.103516	-12.7572	-9.7458	-3.01141			NA	NA		NA	NA		NA	NA
MSTRG.40754	-6.10173	-3.09054	-3.01119			NA	NA		NA	NA		NA	NA
MSTRG.140005	-8.32583	-5.31469	-3.01114	noncoding	noncoding	NA	NA		NA	NA		NA	NA
MSTRG.55738	-9.91232	-6.90222	-3.0101			NA	NA		NA	NA		NA	NA
MSTRG.125182	-9.59254	-6.5852	-3.00733			NA	NA		NA	NA		NA	NA
MSTRG.150742	-7.05668	-4.04941	-3.00727			NA	NA		NA	NA		NA	NA
MSTRG.99998	-10.3047	-7.30062	-3.00405			UniRef90_M7ZYX6	6e-08	Uncharacterized protein n=1 Tax=Triticum urartu RepID=M7ZYX6_TRIUA	AT5G24600.2	4.3	| Protein of unknown function, DUF599	NA	NA
MSTRG.139348	-6.59998	-3.59626	-3.00372			NA	NA		NA	NA		NA	NA
MSTRG.103005	-11.8264	-8.8227	-3.0037			NA	NA		NA	NA		NA	NA
MSTRG.29045	-11.7262	-8.72315	-3.00309			UniRef90_W5BWQ4	3e-155	Uncharacterized protein n=1 Tax=Triticum aestivum RepID=W5BWQ4_WHEAT	AT5G47230.1	8e-32	| Symbols: ERF5, ATERF-5, ATERF5 | ethylene responsive element binding factor 5	gi|357168115|ref|XP_003581490.1|	3e-99	PREDICTED: AP2/ERF and B3 domain-containing protein Os01g0693400 [Brachypodium distachyon]
MSTRG.18540	-6.95453	-3.95148	-3.00306	noncoding	noncoding	UniRef90_W4ZVL8	7e-08	Uncharacterized protein n=1 Tax=Triticum aestivum RepID=W4ZVL8_WHEAT	AT3G13600.1	2e-25	| calmodulin-binding family protein	gi|721639761|ref|XP_010231617.1|	2e-06	PREDICTED: IQ domain-containing protein IQM1-like [Brachypodium distachyon]
MSTRG.113530	-9.8036	-6.80162	-3.00198			UniRef90_W5GHG1	0	Uncharacterized protein n=1 Tax=Triticum aestivum RepID=W5GHG1_WHEAT	AT4G04480.1	2e-42	| unknown protein; LOCATED IN: chloroplast; EXPRESSED IN: flower, pollen tube; EXPRESSED DURING: petal differentiation and expansion stage; BEST Arabidopsis thaliana protein match is: F-box family protein with a domain of unknown function (DUF295) (TAIR:AT4G22030.1); Has 78 Blast hits to 78 proteins in 10 species: Archae - 0; Bacteria - 0; Metazoa - 0; Fungi - 0; Plants - 78; Viruses - 0; Other E…	gi|357139112|ref|XP_003571129.1|	4e-130	PREDICTED: probable F-box protein At4g22030 [Brachypodium distachyon]
MSTRG.99781	-5.16758	-2.16787	-2.99971	noncoding	noncoding	NA	NA		NA	NA		NA	NA
MSTRG.82060	-6.61762	-3.61822	-2.99941			NA	NA		NA	NA		NA	NA
MSTRG.148047	-11.6908	-8.69163	-2.99918			UniRef90_F2D2X1	1e-65	Predicted protein n=2 Tax=Hordeum vulgare var. distichum RepID=F2D2X1_HORVD	AT3G19580.2	4e-23	| Symbols: AZF2, ZF2 | zinc-finger protein 2	gi|670439440|ref|XP_008660091.1|	3e-48	PREDICTED: zinc finger protein ZAT6-like [Zea mays]
MSTRG.82666	-12.5755	-9.57722	-2.99829			UniRef90_T1LAQ0	3e-21	Uncharacterized protein n=1 Tax=Triticum urartu RepID=T1LAQ0_TRIUA	NA	NA		NA	NA
MSTRG.63827	-11.0963	-8.09917	-2.99715			NA	NA		NA	NA		NA	NA
MSTRG.116433	-8.35692	-5.35977	-2.99714			UniRef90_I1ID62	0	3-hydroxy-3-methylglutaryl coenzyme A reductase n=1 Tax=Brachypodium distachyon RepID=I1ID62_BRADI	AT1G76490.1	0	| Symbols: HMG1, HMGR1, AtHMGR1 | hydroxy methylglutaryl CoA reductase 1	gi|357137275|ref|XP_003570226.1|	0	PREDICTED: 3-hydroxy-3-methylglutaryl-coenzyme A reductase 1-like [Brachypodium distachyon]
MSTRG.143437	-10.7113	-7.71431	-2.99696			UniRef90_W5I1U0	2.2	Uncharacterized protein n=1 Tax=Triticum aestivum RepID=W5I1U0_WHEAT	AT5G66580.1	3e-14	| unknown protein; FUNCTIONS IN: molecular_function unknown; INVOLVED IN: N-terminal protein myristoylation; LOCATED IN: cellular_component unknown; BEST Arabidopsis thaliana protein match is: unknown protein (TAIR:AT3G50800.1); Has 1807 Blast hits to 1807 proteins in 277 species: Archae - 0; Bacteria - 0; Metazoa - 736; Fungi - 347; Plants - 385; Viruses - 0; Other Eukaryotes - 339 (source: NCBI…	gi|357123801|ref|XP_003563596.1|	2e-39	PREDICTED: uncharacterized protein LOC100846791 [Brachypodium distachyon]
MSTRG.59042	-8.09299	-5.09622	-2.99677			NA	NA		NA	NA		NA	NA
MSTRG.60668	-9.79798	-6.80356	-2.99443	noncoding	noncoding	NA	NA		NA	NA		NA	NA
MSTRG.59418	-13.4492	-10.4575	-2.99175	noncoding	noncoding	UniRef90_P93598	3e-18	PSBGer1 protein n=2 Tax=Triticum aestivum RepID=P93598_WHEAT	AT1G18970.1	3e-06	| Symbols: GLP4 | germin-like protein 4	gi|357118580|ref|XP_003561030.1|	8e-16	PREDICTED: oxalate oxidase 1 [Brachypodium distachyon]
MSTRG.75629	-11.8782	-8.88912	-2.98903	noncoding	noncoding	UniRef90_K4AHQ2	2e-26	Uncharacterized protein n=2 Tax=Poaceae RepID=K4AHQ2_SETIT	AT3G62800.3	0.43	| double-stranded-RNA-binding protein 4	gi|514814854|ref|XP_004982195.1|	3e-22	PREDICTED: uncharacterized protein LOC101766075 [Setaria italica]
MSTRG.117145	-10.4542	-7.46554	-2.98864			NA	NA		NA	NA		NA	NA
MSTRG.88571	-7.47473	-4.48616	-2.98857			NA	NA		NA	NA		NA	NA
MSTRG.51069	-10.0666	-7.07832	-2.9883			NA	NA		NA	NA		NA	NA
MSTRG.37875	-9.56743	-6.58011	-2.98731			UniRef90_O64955	3e-11	Polyubiquitin (Fragment) n=6 Tax=Eukaryota RepID=O64955_ARATH	AT3G52590.1	3e-13	| Symbols: UBQ1, EMB2167, ERD16, HAP4 | ubiquitin extension protein 1	gi|720049975|ref|XP_010271616.1|	1e-10	PREDICTED: ubiquitin-60S ribosomal protein L40-like [Nelumbo nucifera]
MSTRG.52826	-10.7885	-7.80118	-2.98727			NA	NA		NA	NA		NA	NA
MSTRG.67239	-6.66988	-3.68303	-2.98685			NA	NA		NA	NA		NA	NA
MSTRG.21861	-5.71297	-2.7274	-2.98556			NA	NA		NA	NA		NA	NA
MSTRG.109676	-10.1767	-7.19387	-2.98284			UniRef90_F2CWD1	0	Flavin-containing monooxygenase n=1 Tax=Hordeum vulgare var. distichum RepID=F2CWD1_HORVD	AT1G62620.1	2e-15	| Flavin-binding monooxygenase family protein	gi|357159866|ref|XP_003578582.1|	0	PREDICTED: probable flavin-containing monooxygenase 1 [Brachypodium distachyon]
MSTRG.86967	-6.55562	-3.5732	-2.98241			UniRef90_F2D0Q3	1e-75	Predicted protein n=3 Tax=Triticeae RepID=F2D0Q3_HORVD	AT5G49480.1	2e-23	| Symbols: ATCP1, CP1 | Ca2+-binding protein 1	gi|357112535|ref|XP_003558064.1|	1e-64	PREDICTED: probable calcium-binding protein CML10 [Brachypodium distachyon]
MSTRG.92377	-5.24733	-2.26536	-2.98198			NA	NA		NA	NA		NA	NA
MSTRG.133532	-11.4505	-8.46856	-2.98193			UniRef90_N1R3Y1	3e-20	Uncharacterized protein n=1 Tax=Aegilops tauschii RepID=N1R3Y1_AEGTA	AT5G18520.1	0.31	| Lung seven transmembrane receptor family protein	gi|721616560|ref|XP_010227788.1|	1e-16	PREDICTED: uncharacterized protein LOC100845166 [Brachypodium distachyon]
MSTRG.46695	-5.91855	-2.93782	-2.98074			UniRef90_M0ZA77	0	Uncharacterized protein n=1 Tax=Hordeum vulgare var. distichum RepID=M0ZA77_HORVD	AT4G37340.1	4e-120	| Symbols: CYP81D3 | cytochrome P450, family 81, subfamily D, polypeptide 3	gi|242086026|ref|XP_002443438.1|	0	hypothetical protein SORBIDRAFT_08g019470 [Sorghum bicolor]
MSTRG.88581	-7.10387	-4.124	-2.97987			UniRef90_A0A0E0CFE0	0.023	Uncharacterized protein n=1 Tax=Oryza meridionalis RepID=A0A0E0CFE0_9ORYZ	AT5G13010.1	0.85	| Symbols: EMB3011 | RNA helicase family protein	gi|1052171670|ref|XP_017696922.1|	6.5	PREDICTED: pre-mRNA-splicing factor ATP-dependent RNA helicase DEAH7 [Phoenix dactylifera]
MSTRG.151175	-5.74689	-2.76982	-2.97707			UniRef90_M8AQT7	5e-07	Uncharacterized protein n=1 Tax=Aegilops tauschii RepID=M8AQT7_AEGTA	AT5G10440.1	3.8	| Symbols: CYCD4;2 | cyclin d4;2	gi|242085956|ref|XP_002443403.1|	0.3	hypothetical protein SORBIDRAFT_08g018960 [Sorghum bicolor]
MSTRG.76921	-7.73511	-4.75861	-2.9765			NA	NA		NA	NA		NA	NA
MSTRG.5705	-11.9422	-8.96634	-2.97586			UniRef90_W4ZSW8	4e-143	Uncharacterized protein n=1 Tax=Triticum aestivum RepID=W4ZSW8_WHEAT	AT1G10360.1	1e-60	| Symbols: ATGSTU18, GST29, GSTU18 | glutathione S-transferase TAU 18	gi|721660264|ref|XP_010234937.1|	2e-119	PREDICTED: probable glutathione S-transferase GSTU6 [Brachypodium distachyon]
MSTRG.95898	-6.21799	-3.24412	-2.97387			UniRef90_W5F9Y7	3e-68	Uncharacterized protein n=2 Tax=Triticum aestivum RepID=W5F9Y7_WHEAT	AT3G46070.1	5e-13	| C2H2-type zinc finger family protein	gi|514812940|ref|XP_004981259.1|	4e-36	PREDICTED: zinc finger protein ZAT12-like [Setaria italica]
MSTRG.99999	-9.93869	-6.96499	-2.9737			NA	NA		NA	NA		NA	NA
MSTRG.127647	-7.60777	-4.63607	-2.9717			NA	NA		NA	NA		NA	NA
MSTRG.103816	-8.68689	-5.71637	-2.97052			NA	NA		NA	NA		NA	NA
MSTRG.38417	-11.6421	-8.67241	-2.96969			NA	NA		NA	NA		NA	NA
MSTRG.97111	-9.61158	-6.64351	-2.96807			NA	NA		NA	NA		NA	NA
MSTRG.46744	-9.59046	-6.6234	-2.96706			UniRef90_M8B8Z3	0	Uncharacterized protein n=1 Tax=Aegilops tauschii RepID=M8B8Z3_AEGTA	AT3G06240.1	5e-09	| F-box family protein	gi|242035711|ref|XP_002465250.1|	6e-61	hypothetical protein SORBIDRAFT_01g034970 [Sorghum bicolor]
MSTRG.93677	-10.8477	-7.88114	-2.96654			NA	NA		NA	NA		NA	NA
MSTRG.62078	-9.90336	-6.93755	-2.96581			UniRef90_A0A077RZG0	1e-15	Chromosome 3B, genomic scaffold, cultivar Chinese Spring n=1 Tax=Triticum aestivum RepID=A0A077RZG0_WHEAT	AT1G59700.1	5e-06	| Symbols: ATGSTU16, GSTU16 | glutathione S-transferase TAU 16	gi|721642154|ref|XP_010231970.1|	4e-10	PREDICTED: probable glutathione S-transferase GSTU6 [Brachypodium distachyon]
MSTRG.5594	-5.3212	-2.35544	-2.96576	noncoding	noncoding	UniRef90_A0A0L9UD15	8e-08	Uncharacterized protein n=1 Tax=Phaseolus angularis RepID=A0A0L9UD15_PHAAN	AT5G53588.1	1e-05	| Symbols: CPuORF50 | conserved peptide upstream open reading frame 50	gi|1050643116|ref|XP_017644828.1|	2e-08	PREDICTED: uncharacterized protein LOC108485491 [Gossypium arboreum]
MSTRG.14266	-8.16438	-5.19966	-2.96472			NA	NA		NA	NA		NA	NA
MSTRG.61248	-7.12495	-4.16089	-2.96407			UniRef90_M8ALB7	6e-118	Putative syntaxin-24 n=2 Tax=Triticum RepID=M8ALB7_TRIUA	AT2G35980.1	5e-22	| Symbols: YLS9, NHL10, ATNHL10 | Late embryogenesis abundant (LEA) hydroxyproline-rich glycoprotein family	gi|357126003|ref|XP_003564678.1|	2e-89	PREDICTED: protein YLS9 [Brachypodium distachyon]
MSTRG.155314	-10.1929	-7.23153	-2.96142			UniRef90_Q6DQK3	1e-05	Germin-like protein 4 n=4 Tax=Triticum RepID=Q6DQK3_TRIMO	AT5G39110.1	0.63	| RmlC-like cupins superfamily protein	gi|357145070|ref|XP_003573513.1|	0.0001	PREDICTED: germin-like protein 8-11 [Brachypodium distachyon]
MSTRG.123800	-5.84486	-2.88373	-2.96113			NA	NA		NA	NA		NA	NA
MSTRG.32001	-7.94273	-4.98175	-2.96098			NA	NA		NA	NA		NA	NA
MSTRG.70807	-5.02898	-2.06808	-2.9609			NA	NA		NA	NA		NA	NA
MSTRG.87392	-6.66081	-3.70167	-2.95915			NA	NA		NA	NA		NA	NA
MSTRG.46224	-10.9571	-7.99933	-2.9578			NA	NA		NA	NA		NA	NA
MSTRG.46501	-8.80506	-5.84807	-2.95699	noncoding	noncoding	NA	NA		NA	NA		NA	NA
MSTRG.113069	-9.35168	-6.39538	-2.95629	noncoding	noncoding	NA	NA		NA	NA		NA	NA
MSTRG.76069	-5.05015	-2.09427	-2.95588			NA	NA		NA	NA		NA	NA
MSTRG.38512	-6.75605	-3.8009	-2.95516			UniRef90_W5BEJ1	0	Uncharacterized protein n=4 Tax=Triticinae RepID=W5BEJ1_WHEAT	AT4G32300.1	5e-72	| Symbols: SD2-5 | S-domain-2 5	gi|960491265|ref|XP_014751017.1|	0	PREDICTED: G-type lectin S-receptor-like serine/threonine-protein kinase SD2-5 isoform X1 [Brachypodium distachyon]
MSTRG.17846	-9.14149	-6.18657	-2.95492			UniRef90_W5FA04	0.0003	Uncharacterized protein n=1 Tax=Triticum aestivum RepID=W5FA04_WHEAT	AT5G46910.1	0.98	| Transcription factor jumonji (jmj) family protein / zinc finger (C5HC2 type) family protein	gi|721640647|ref|XP_010231732.1|	0.23	PREDICTED: uncharacterized protein LOC104582755 [Brachypodium distachyon]
MSTRG.48621	-12.0609	-9.10731	-2.95354			UniRef90_T1N8Z5	0	Uncharacterized protein n=1 Tax=Triticum urartu RepID=T1N8Z5_TRIUA	AT2G45510.1	5e-176	| Symbols: CYP704A2 | cytochrome P450, family 704, subfamily A, polypeptide 2	gi|357168232|ref|XP_003581548.1|	0	PREDICTED: cytochrome P450 704C1-like [Brachypodium distachyon]
MSTRG.116306	-5.38339	-2.43111	-2.95228			NA	NA		NA	NA		NA	NA
MSTRG.70952	-8.93808	-5.98651	-2.95157			NA	NA		NA	NA		NA	NA
MSTRG.45289	-11.2847	-8.33592	-2.94883			NA	NA		NA	NA		NA	NA
MSTRG.52895	-10.6253	-7.67852	-2.94674			NA	NA		NA	NA		NA	NA
MSTRG.22421	-11.2516	-8.30542	-2.94614	noncoding	noncoding	NA	NA		NA	NA		NA	NA
MSTRG.54614	-10.6117	-7.66663	-2.9451			UniRef90_K4AFC2	8e-37	Uncharacterized protein n=1 Tax=Setaria italica RepID=K4AFC2_SETIT	AT3G27890.1	7e-20	| Symbols: NQR | NADPH:quinone oxidoreductase	gi|514819210|ref|XP_004984303.1|	1e-36	PREDICTED: probable NADPH:quinone oxidoreductase 1 [Setaria italica]
MSTRG.92203	-8.7754	-5.83122	-2.94417			NA	NA		NA	NA		NA	NA
MSTRG.36397	-5.18794	-2.24714	-2.94079			UniRef90_M0Y8M9	2e-90	Uncharacterized protein n=6 Tax=Triticeae RepID=M0Y8M9_HORVD	AT1G05990.1	8e-52	| Symbols: RHS1 | EF hand calcium-binding protein family	gi|960491167|ref|XP_003580040.3|	3e-77	PREDICTED: probable calcium-binding protein CML22 [Brachypodium distachyon]
MSTRG.17882	-10.9692	-8.02895	-2.94024			NA	NA		NA	NA		NA	NA
MSTRG.41425	-11.637	-8.69814	-2.93889			NA	NA		NA	NA		NA	NA
MSTRG.152548	-6.96709	-4.03053	-2.93656			UniRef90_F2EEF8	6e-36	Patatin (Fragment) n=2 Tax=Hordeum vulgare var. distichum RepID=F2EEF8_HORVD	AT2G39220.1	3e-16	| Symbols: PLP6, PLA IIB | PATATIN-like protein 6	gi|514767276|ref|XP_004966201.1|	8e-35	PREDICTED: patatin-like protein 3 [Setaria italica]
MSTRG.69371	-5.92555	-2.99101	-2.93454	noncoding	noncoding	NA	NA		NA	NA		NA	NA
MSTRG.115664	-5.64344	-2.70901	-2.93443			UniRef90_I1IBQ5	0	Uncharacterized protein n=2 Tax=Brachypodium distachyon RepID=I1IBQ5_BRADI	AT1G21230.1	3e-176	| Symbols: WAK5 | wall associated kinase 5	gi|357142887|ref|XP_003572727.1|	0	PREDICTED: wall-associated receptor kinase 5-like [Brachypodium distachyon]
MSTRG.127646	-8.8632	-5.92966	-2.93353			NA	NA		NA	NA		NA	NA
MSTRG.39909	-12.0166	-9.08312	-2.93349			NA	NA		NA	NA		NA	NA
MSTRG.121100	-6.26211	-3.32887	-2.93324			NA	NA		NA	NA		NA	NA
MSTRG.112915	-9.44619	-6.51394	-2.93225			UniRef90_M7Z0E6	5e-11	Uncharacterized protein n=3 Tax=Triticum RepID=M7Z0E6_TRIUA	NA	NA		gi|357149727|ref|XP_003575212.1|	2e-10	PREDICTED: uncharacterized protein LOC100835559 [Brachypodium distachyon]
MSTRG.66919	-9.14989	-6.2179	-2.93199			NA	NA		NA	NA		NA	NA
MSTRG.69660	-9.74479	-6.81311	-2.93168			UniRef90_R7W653	1e-160	Uncharacterized protein n=1 Tax=Aegilops tauschii RepID=R7W653_AEGTA	AT1G10370.1	1e-66	| Symbols: GST30, ATGSTU17, GST30B, ERD9 | Glutathione S-transferase family protein	gi|721642154|ref|XP_010231970.1|	7e-114	PREDICTED: probable glutathione S-transferase GSTU6 [Brachypodium distachyon]
MSTRG.108044	-5.82227	-2.89571	-2.92657			NA	NA		NA	NA		NA	NA
MSTRG.16203	-11.3843	-8.45858	-2.92575	noncoding	noncoding	NA	NA		NA	NA		NA	NA
MSTRG.155262	-6.31469	-3.39072	-2.92397			UniRef90_M8D509	1e-07	Secologanin synthase n=1 Tax=Aegilops tauschii RepID=M8D509_AEGTA	AT5G08720.1	6	| CONTAINS InterPro DOMAIN/s: Streptomyces cyclase/dehydrase (InterPro:IPR005031); BEST Arabidopsis thaliana protein match is: Polyketide cyclase / dehydrase and lipid transport protein (TAIR:AT4G01650.1); Has 30201 Blast hits to 17322 proteins in 780 species: Archae - 12; Bacteria - 1396; Metazoa - 17338; Fungi - 3422; Plants - 5037; Viruses - 0; Other Eukaryotes - 2996 (source: NCBI BLink).	gi|731352232|ref|XP_010687439.1|	4.8	PREDICTED: probable inactive purple acid phosphatase 28 [Beta vulgaris subsp. vulgaris]
MSTRG.78420	-11.3978	-8.47434	-2.92349			NA	NA		NA	NA		NA	NA
MSTRG.5573	-6.08497	-3.1622	-2.92276			NA	NA		NA	NA		NA	NA
MSTRG.38701	-12.6726	-9.75106	-2.92152			UniRef90_I1I0U8	0	Uncharacterized protein n=19 Tax=Pooideae RepID=I1I0U8_BRADI	AT2G20340.1	7e-149	| Pyridoxal phosphate (PLP)-dependent transferases superfamily protein	gi|357144649|ref|XP_003573366.1|	0	PREDICTED: aromatic-L-amino-acid decarboxylase-like [Brachypodium distachyon]
MSTRG.60034	-7.13931	-4.21942	-2.91989			UniRef90_C5XIC3	0	Putative uncharacterized protein Sb03g033045 (Fragment) n=1 Tax=Sorghum bicolor RepID=C5XIC3_SORBI	AT4G02700.1	2e-158	| Symbols: SULTR3;2 | sulfate transporter 3;2	gi|242054221|ref|XP_002456256.1|	0	hypothetical protein SORBIDRAFT_03g033045, partial [Sorghum bicolor]
MSTRG.146766	-7.66752	-4.74791	-2.91961	noncoding	noncoding	NA	NA		NA	NA		NA	NA
MSTRG.63134	-11.5412	-8.62531	-2.91585			UniRef90_A0A0C4B5A3	0	Uncharacterized protein n=1 Tax=Triticum aestivum RepID=A0A0C4B5A3_WHEAT	AT1G78850.1	6e-22	| D-mannose binding lectin protein with Apple-like carbohydrate-binding domain	gi|1002227397|ref|XP_015631784.1|	2e-140	PREDICTED: G-type lectin S-receptor-like serine/threonine-protein kinase At5g35370 [Oryza sativa Japonica Group]
MSTRG.126174	-6.05585	-3.1413	-2.91455			NA	NA		NA	NA		NA	NA
MSTRG.127177	-12.092	-9.17806	-2.91397			UniRef90_F2DRX2	1e-111	Predicted protein n=11 Tax=Triticeae RepID=F2DRX2_HORVD	AT1G10370.1	2e-56	| Symbols: GST30, ATGSTU17, GST30B, ERD9 | Glutathione S-transferase family protein	gi|721693928|ref|XP_003580393.2|	5e-94	PREDICTED: probable glutathione S-transferase GSTU6 [Brachypodium distachyon]
MSTRG.103809	-10.5971	-7.68313	-2.91396			UniRef90_M7ZTS5	2e-77	Uncharacterized protein n=3 Tax=Triticinae RepID=M7ZTS5_TRIUA	AT3G53600.1	4e-18	| C2H2-type zinc finger family protein	gi|514812940|ref|XP_004981259.1|	5e-41	PREDICTED: zinc finger protein ZAT12-like [Setaria italica]
MSTRG.30557	-5.45728	-2.54673	-2.91054			NA	NA		NA	NA		NA	NA
MSTRG.150697	-10.4964	-7.58704	-2.9094			NA	NA		NA	NA		NA	NA
MSTRG.103826	-9.67245	-6.76329	-2.90916			NA	NA		NA	NA		NA	NA
MSTRG.74593	-5.0364	-2.12836	-2.90805			NA	NA		NA	NA		NA	NA
MSTRG.99415	-9.10644	-6.19873	-2.90771			UniRef90_Q4KUK8	0	Cinnamoyl-CoA reductase n=4 Tax=Triticeae RepID=Q4KUK8_WHEAT	AT1G80820.1	2e-135	| Symbols: CCR2, ATCCR2 | cinnamoyl coa reductase	gi|721674488|ref|XP_010237327.1|	0	PREDICTED: cinnamoyl-CoA reductase 2-like [Brachypodium distachyon]
MSTRG.47543	-10.3209	-7.41411	-2.90675			NA	NA		NA	NA		NA	NA
MSTRG.43445	-10.5277	-7.621	-2.90674			NA	NA		NA	NA		NA	NA
MSTRG.67591	-10.0096	-7.10404	-2.90558			UniRef90_A0A077S2K4	5e-24	Chromosome 3B, genomic scaffold, cultivar Chinese Spring n=2 Tax=Triticinae RepID=A0A077S2K4_WHEAT	AT5G62890.3	5.4	| Xanthine/uracil permease family protein	gi|357130705|ref|XP_003566987.1|	7e-14	PREDICTED: uncharacterized protein LOC100829484 [Brachypodium distachyon]
MSTRG.93750	-9.48024	-6.57609	-2.90416			NA	NA		NA	NA		NA	NA
MSTRG.95999	-7.09937	-4.20094	-2.89843			NA	NA		NA	NA		NA	NA
MSTRG.54601	-8.38565	-5.48998	-2.89567			NA	NA		NA	NA		NA	NA
MSTRG.133877	-8.60091	-5.70565	-2.89526			UniRef90_M8BHX9	0.39	Uncharacterized protein n=1 Tax=Aegilops tauschii RepID=M8BHX9_AEGTA	AT5G13480.2	5.4	| Symbols: FY | Transducin/WD40 repeat-like superfamily protein	gi|835954568|ref|XP_012700405.1|	0	PREDICTED: putative disease resistance RPP13-like protein 3 isoform X1 [Setaria italica]
MSTRG.8887	-9.18613	-6.29155	-2.89457			NA	NA		NA	NA		NA	NA
MSTRG.130628	-6.1369	-3.24252	-2.89438			NA	NA		NA	NA		NA	NA
MSTRG.71359	-11.4196	-8.52577	-2.89385	noncoding	noncoding	NA	NA		NA	NA		NA	NA
MSTRG.94862	-9.80358	-6.91056	-2.89302			NA	NA		NA	NA		NA	NA
MSTRG.39514	-11.1243	-8.23558	-2.88867			UniRef90_W5C8K5	0	Uncharacterized protein n=3 Tax=Triticinae RepID=W5C8K5_WHEAT	AT1G12740.1	3e-149	| Symbols: CYP87A2 | cytochrome P450, family 87, subfamily A, polypeptide 2	gi|960476602|ref|XP_003572191.3|	0	PREDICTED: cytochrome P450 87A3-like isoform X1 [Brachypodium distachyon]
MSTRG.108708	-11.5204	-8.632	-2.88835			UniRef90_M7YNE1	0.4	DNA topoisomerase n=1 Tax=Triticum urartu RepID=M7YNE1_TRIUA	AT5G07350.1	0.87	| Symbols: Tudor1, AtTudor1, TSN1 | TUDOR-SN protein 1	gi|565438617|ref|XP_006282301.1|	2.4	hypothetical protein CARUB_v10028588mg [Capsella rubella]
MSTRG.9887	-11.725	-8.83796	-2.88703	noncoding	noncoding	NA	NA		NA	NA		NA	NA
MSTRG.112834	-5.81831	-2.93226	-2.88606			UniRef90_V5RC77	4e-170	NAC transcription factor 67 n=2 Tax=Triticum RepID=V5RC77_WHEAT	AT5G63790.1	1e-73	| Symbols: ANAC102, NAC102 | NAC domain containing protein 102	gi|357111127|ref|XP_003557366.1|	3e-136	PREDICTED: NAC domain-containing protein 67-like [Brachypodium distachyon]
MSTRG.34262	-5.32411	-2.43841	-2.8857			NA	NA		NA	NA		NA	NA
MSTRG.33950	-13.3064	-10.4207	-2.88565			NA	NA		NA	NA		NA	NA
MSTRG.76965	-7.70782	-4.82218	-2.88564			NA	NA		NA	NA		NA	NA
MSTRG.52169	-11.25	-8.36531	-2.88465			NA	NA		NA	NA		NA	NA
MSTRG.30925	-11.9467	-9.06275	-2.88398			NA	NA		NA	NA		NA	NA
MSTRG.67683	-7.76571	-4.88333	-2.88238	noncoding	noncoding	NA	NA		NA	NA		NA	NA
MSTRG.110635	-9.13626	-6.25522	-2.88104			UniRef90_W5F9K4	0	Uncharacterized protein n=3 Tax=Triticinae RepID=W5F9K4_WHEAT	AT5G20960.2	0	| Symbols: AAO1, AO1, ATAO, AT-AO1, AOalpha, AtAO1 | aldehyde oxidase 1	gi|357112241|ref|XP_003557918.1|	0	PREDICTED: probable aldehyde oxidase 2 [Brachypodium distachyon]
MSTRG.133667	-6.88072	-3.99974	-2.88099			NA	NA		NA	NA		NA	NA
MSTRG.59485	-4.95042	-2.06944	-2.88098			UniRef90_R7WA53	5e-133	Protein RUPTURED POLLEN GRAIN 1 n=6 Tax=Pooideae RepID=R7WA53_AEGTA	AT3G14770.1	5e-69	| Symbols: SWEET2, AtSWEET2 | Nodulin MtN3 family protein	gi|357136070|ref|XP_003569629.1|	2e-128	PREDICTED: bidirectional sugar transporter SWEET2b [Brachypodium distachyon]
MSTRG.153084	-6.60403	-3.72321	-2.88082			NA	NA		NA	NA		NA	NA
MSTRG.47552	-5.73037	-2.85107	-2.8793			UniRef90_M0Y2Q7	0	Serine/threonine-protein kinase n=3 Tax=Triticeae RepID=M0Y2Q7_HORVD	AT4G32300.1	3e-89	| Symbols: SD2-5 | S-domain-2 5	gi|960482599|ref|XP_014757257.1|	0	PREDICTED: G-type lectin S-receptor-like serine/threonine-protein kinase SD2-5 [Brachypodium distachyon]
MSTRG.111205	-10.7279	-7.84927	-2.87863			NA	NA		NA	NA		NA	NA
MSTRG.80475	-10.6875	-7.81008	-2.8774			NA	NA		NA	NA		NA	NA
MSTRG.107717	-8.84695	-5.96957	-2.87738			UniRef90_F2DMW4	0	Predicted protein n=1 Tax=Hordeum vulgare var. distichum RepID=F2DMW4_HORVD	AT4G39830.1	0	| Cupredoxin superfamily protein	gi|514729325|ref|XP_004956675.1|	0	PREDICTED: L-ascorbate oxidase [Setaria italica]
MSTRG.69854	-12.1744	-9.29718	-2.87719			NA	NA		NA	NA		NA	NA
MSTRG.77299	-11.0732	-8.19663	-2.87656			UniRef90_M0V6T1	8e-09	Uncharacterized protein n=1 Tax=Hordeum vulgare var. distichum RepID=M0V6T1_HORVD	AT4G34510.1	5e-07	| Symbols: KCS17 | 3-ketoacyl-CoA synthase 17	gi|960453453|ref|XP_014751759.1|	4e-162	PREDICTED: bisdemethoxycurcumin synthase-like [Brachypodium distachyon]
MSTRG.8703	-11.3375	-8.46237	-2.87516			UniRef90_A0A077RZU7	5e-32	Chromosome 3B, genomic scaffold, cultivar Chinese Spring n=3 Tax=Triticinae RepID=A0A077RZU7_WHEAT	AT5G40690.1	0.15	| CONTAINS InterPro DOMAIN/s: EF-Hand 1, calcium-binding site (InterPro:IPR018247); BEST Arabidopsis thaliana protein match is: unknown protein (TAIR:AT2G41730.1); Has 1807 Blast hits to 1807 proteins in 277 species: Archae - 0; Bacteria - 0; Metazoa - 736; Fungi - 347; Plants - 385; Viruses - 0; Other Eukaryotes - 339 (source: NCBI BLink).	gi|1002228007|ref|XP_015634905.1|	7e-21	PREDICTED: uncharacterized protein LOC4324024 [Oryza sativa Japonica Group]
MSTRG.138871	-12.2133	-9.33908	-2.87417			UniRef90_M0X6L7	0	Uncharacterized protein n=2 Tax=Hordeum vulgare var. distichum RepID=M0X6L7_HORVD	AT4G10540.1	0	| Subtilase family protein	gi|357141783|ref|XP_003572346.1|	0	PREDICTED: subtilisin-like protease SBT3.5 [Brachypodium distachyon]
MSTRG.58554	-5.1889	-2.31506	-2.87383			NA	NA		NA	NA		NA	NA
MSTRG.30231	-11.8551	-8.98183	-2.87322			UniRef90_I1I0U8	0	Uncharacterized protein n=19 Tax=Pooideae RepID=I1I0U8_BRADI	AT2G20340.1	1e-149	| Pyridoxal phosphate (PLP)-dependent transferases superfamily protein	gi|357144649|ref|XP_003573366.1|	0	PREDICTED: aromatic-L-amino-acid decarboxylase-like [Brachypodium distachyon]
MSTRG.60230	-9.78437	-6.91173	-2.87264			UniRef90_Q5ZAN5	7e-20	Os01g0766300 protein n=6 Tax=Oryza RepID=Q5ZAN5_ORYSJ	AT1G58420.1	0.12	| Uncharacterised conserved protein UCP031279	gi|1002227809|ref|XP_015634013.1|	9e-18	PREDICTED: uncharacterized protein LOC4325493 [Oryza sativa Japonica Group]
MSTRG.40761	-10.4783	-7.60576	-2.87257			NA	NA		NA	NA		NA	NA
MSTRG.54159	-12.2694	-9.39746	-2.87199			NA	NA		NA	NA		NA	NA
MSTRG.72265	-5.11956	-2.24796	-2.8716	noncoding	noncoding	NA	NA		NA	NA		NA	NA
MSTRG.13475	-9.09413	-6.22257	-2.87156			NA	NA		NA	NA		NA	NA
MSTRG.45803	-9.8413	-6.97237	-2.86892			NA	NA		NA	NA		NA	NA
MSTRG.129170	-10.7302	-7.86152	-2.86869			NA	NA		NA	NA		NA	NA
MSTRG.65041	-7.77365	-4.9062	-2.86745			UniRef90_A0A0A9PAZ2	0.002	Uncharacterized protein n=1 Tax=Arundo donax RepID=A0A0A9PAZ2_ARUDO	AT4G05120.1	4.6	| Symbols: ENT3, FUR1, ATENT3 | Major facilitator superfamily protein	NA	NA
MSTRG.30794	-9.04195	-6.17571	-2.86624			NA	NA		NA	NA		NA	NA
MSTRG.144975	-8.13416	-5.26951	-2.86465			NA	NA		NA	NA		NA	NA
MSTRG.140107	-6.71157	-3.84765	-2.86392			NA	NA		NA	NA		NA	NA
MSTRG.9941	-12.4841	-9.62017	-2.8639			NA	NA		NA	NA		NA	NA
MSTRG.7362	-6.45773	-3.59401	-2.86372			NA	NA		NA	NA		NA	NA
MSTRG.3637	-7.97285	-5.10978	-2.86306			UniRef90_M0YXE7	0	Uncharacterized protein n=5 Tax=Triticeae RepID=M0YXE7_HORVD	AT5G40380.1	2e-149	| Symbols: CRK42 | cysteine-rich RLK (RECEPTOR-like protein kinase) 42	gi|835941666|ref|XP_012699816.1|	0	PREDICTED: cysteine-rich receptor-like protein kinase 2 isoform X2 [Setaria italica]
MSTRG.71828	-11.5036	-8.64049	-2.86306			NA	NA		NA	NA		NA	NA
MSTRG.5706	-9.63553	-6.77266	-2.86287			UniRef90_W5AFF5	2e-129	Uncharacterized protein n=6 Tax=Triticeae RepID=W5AFF5_WHEAT	AT1G10370.1	6e-59	| Symbols: GST30, ATGSTU17, GST30B, ERD9 | Glutathione S-transferase family protein	gi|1002869839|ref|XP_006662534.2|	0.0006	PREDICTED: uncharacterized protein LOC102722338 [Oryza brachyantha]
MSTRG.91762	-10.6559	-7.79371	-2.86216			NA	NA		NA	NA		NA	NA
MSTRG.13401	-7.72925	-4.86981	-2.85944			NA	NA		NA	NA		NA	NA
MSTRG.8198	-5.05201	-2.19301	-2.859			NA	NA		NA	NA		NA	NA
MSTRG.98093	-6.42004	-3.56182	-2.85822			UniRef90_F2D0V6	0	Predicted protein n=1 Tax=Hordeum vulgare var. distichum RepID=F2D0V6_HORVD	AT5G10530.1	2e-131	| Concanavalin A-like lectin protein kinase family protein	gi|212274381|ref|NP_001130397.1|	0	putative lectin-domain receptor-like protein kinase family protein [Zea mays]
MSTRG.131859	-12.3576	-9.49963	-2.85793			UniRef90_W5DNB0	0	Uncharacterized protein n=2 Tax=Triticinae RepID=W5DNB0_WHEAT	AT2G20340.1	8e-156	| Pyridoxal phosphate (PLP)-dependent transferases superfamily protein	gi|357144649|ref|XP_003573366.1|	0	PREDICTED: aromatic-L-amino-acid decarboxylase-like [Brachypodium distachyon]
MSTRG.79410	-10.6639	-7.80636	-2.85751			NA	NA		NA	NA		NA	NA
MSTRG.109476	-11.8985	-9.04139	-2.85709			NA	NA		NA	NA		NA	NA
MSTRG.113301	-9.8933	-7.03903	-2.85427			NA	NA		NA	NA		NA	NA
MSTRG.65893	-7.83117	-4.97801	-2.85315	noncoding	noncoding	NA	NA		NA	NA		NA	NA
MSTRG.109885	-6.41363	-3.56132	-2.85231			UniRef90_W5FXU6	0	Uncharacterized protein n=1 Tax=Triticum aestivum RepID=W5FXU6_WHEAT	AT4G36690.4	4e-21	| Symbols: ATU2AF65A | U2 snRNP auxilliary factor, large subunit, splicing factor	gi|357160098|ref|XP_003578657.1|	0	PREDICTED: splicing factor U2af large subunit A-like isoform X1 [Brachypodium distachyon]
MSTRG.129777	-7.22964	-4.38015	-2.84948			UniRef90_F6IB53	0	Xylan arabinosyl transferase n=8 Tax=Triticeae RepID=F6IB53_WHEAT	AT3G18170.1	6e-96	| Glycosyltransferase family 61 protein	gi|514745624|ref|XP_004960925.1|	0	PREDICTED: uncharacterized protein LOC101762945 isoform X2 [Setaria italica]
MSTRG.153070	-8.50105	-5.65529	-2.84576			UniRef90_M7YQL8	0	LRR receptor-like serine/threonine-protein kinase EFR n=3 Tax=Triticinae RepID=M7YQL8_TRIUA	AT5G06940.1	3e-22	| Leucine-rich repeat receptor-like protein kinase family protein	gi|960492937|ref|XP_014751386.1|	2e-16	PREDICTED: putative receptor-like protein kinase At3g47110 [Brachypodium distachyon]
MSTRG.135341	-10.5853	-7.73975	-2.84554			NA	NA		NA	NA		NA	NA
MSTRG.53948	-6.9413	-4.09594	-2.84536			UniRef90_A0A077S6I5	5e-98	Chromosome 3B, genomic scaffold, cultivar Chinese Spring n=3 Tax=Triticeae RepID=A0A077S6I5_WHEAT	AT5G50760.1	8e-20	| SAUR-like auxin-responsive protein family	gi|721647524|ref|XP_010232765.1|	1e-53	PREDICTED: uncharacterized protein LOC100825908 [Brachypodium distachyon]
MSTRG.119276	-5.34441	-2.49999	-2.84442			UniRef90_M0UT53	2e-23	Uncharacterized protein n=2 Tax=Hordeum vulgare var. distichum RepID=M0UT53_HORVD	AT3G13790.2	3e-05	| Symbols: ATBFRUCT1 | Glycosyl hydrolases family 32 protein	gi|721631867|ref|XP_010230482.1|	6e-14	PREDICTED: receptor-like protein 12 [Brachypodium distachyon]
MSTRG.108595	-11.4523	-8.60952	-2.8428			NA	NA		NA	NA		NA	NA
MSTRG.51430	-9.36495	-6.52239	-2.84256	noncoding	noncoding	NA	NA		NA	NA		NA	NA
MSTRG.132158	-10.4565	-7.61522	-2.84133			NA	NA		NA	NA		NA	NA
MSTRG.78419	-10.7631	-7.92256	-2.8405			NA	NA		NA	NA		NA	NA
MSTRG.31079	-9.90825	-7.06789	-2.84036			NA	NA		NA	NA		NA	NA
MSTRG.53512	-8.46515	-5.62488	-2.84027			NA	NA		NA	NA		NA	NA
MSTRG.16994	-11.5247	-8.68478	-2.83995			NA	NA		NA	NA		NA	NA
MSTRG.81099	-8.845	-6.00701	-2.83799			NA	NA		NA	NA		NA	NA
MSTRG.78573	-8.40337	-5.56593	-2.83744			UniRef90_I3NM67	6e-08	Putative MAPEG family protein n=1 Tax=Aegilops tauschii RepID=I3NM67_AEGTA	AT1G65820.1	1.4	| microsomal glutathione s-transferase, putative	gi|357118088|ref|XP_003560791.1|	8e-58	PREDICTED: microsomal glutathione S-transferase 3 [Brachypodium distachyon]
MSTRG.16215	-8.19066	-5.35328	-2.83739			UniRef90_M7ZHL0	9e-73	3-ketoacyl-CoA synthase 11 n=1 Tax=Triticum urartu RepID=M7ZHL0_TRIUA	AT5G43760.1	5e-61	| Symbols: KCS20 | 3-ketoacyl-CoA synthase 20	gi|672136814|ref|XP_008792115.1|	5e-64	PREDICTED: 3-ketoacyl-CoA synthase 11-like [Phoenix dactylifera]
MSTRG.47682	-10.5275	-7.69099	-2.83654			UniRef90_M7YUH8	0	Subtilisin-like protease n=5 Tax=Triticinae RepID=M7YUH8_TRIUA	AT4G10540.1	0	| Subtilase family protein	gi|242054659|ref|XP_002456475.1|	0	hypothetical protein SORBIDRAFT_03g037010 [Sorghum bicolor]
MSTRG.119171	-12.2639	-9.4275	-2.83644			UniRef90_F2E4Z0	5e-12	Predicted protein n=1 Tax=Hordeum vulgare var. distichum RepID=F2E4Z0_HORVD	AT3G05680.1	1.4	| Symbols: EMB2016 | embryo defective 2016	gi|242065524|ref|XP_002454051.1|	1e-09	hypothetical protein SORBIDRAFT_04g023760 [Sorghum bicolor]
MSTRG.88321	-10.3131	-7.47721	-2.83588			NA	NA		NA	NA		NA	NA
MSTRG.17252	-11.2305	-8.39623	-2.83426			UniRef90_W5A8U3	3e-62	Uncharacterized protein n=4 Tax=Triticinae RepID=W5A8U3_WHEAT	AT2G48130.1	5e-22	| Bifunctional inhibitor/lipid-transfer protein/seed storage 2S albumin superfamily protein	gi|357111407|ref|XP_003557505.1|	9e-48	PREDICTED: non-specific lipid transfer protein GPI-anchored 2-like [Brachypodium distachyon]
MSTRG.77328	-10.5117	-7.67808	-2.83357	noncoding	noncoding	UniRef90_E2FKJ2	4.6	Sieve element occlusion by forisomes 3 n=3 Tax=Medicago truncatula RepID=E2FKJ2_MEDTR	AT1G52560.1	0.6	| HSP20-like chaperones superfamily protein	gi|922399612|ref|XP_013466946.1|	6.8	sieve element occlusion protein [Medicago truncatula]
MSTRG.44867	-7.69409	-4.86189	-2.8322			NA	NA		NA	NA		NA	NA
MSTRG.66912	-10.5454	-7.71325	-2.83217			UniRef90_A0A077S1A5	5e-124	Chromosome 3B, genomic scaffold, cultivar Chinese Spring n=1 Tax=Triticum aestivum RepID=A0A077S1A5_WHEAT	AT1G70420.1	7e-10	| Protein of unknown function (DUF1645)	gi|357135659|ref|XP_003569426.1|	3e-65	PREDICTED: uncharacterized protein LOC100822333 [Brachypodium distachyon]
MSTRG.83848	-11.476	-8.64451	-2.83153			UniRef90_D4HR85	2e-145	GER4d n=65 Tax=Pooideae RepID=D4HR85_HORVD	AT5G39110.1	2e-79	| RmlC-like cupins superfamily protein	gi|357144731|ref|XP_003573394.1|	8e-134	PREDICTED: germin-like protein 8-11 [Brachypodium distachyon]
MSTRG.62074	-6.83687	-4.00554	-2.83133			UniRef90_A0A077S6I5	3e-88	Chromosome 3B, genomic scaffold, cultivar Chinese Spring n=3 Tax=Triticeae RepID=A0A077S6I5_WHEAT	AT5G50760.1	6e-18	| SAUR-like auxin-responsive protein family	gi|721647524|ref|XP_010232765.1|	4e-44	PREDICTED: uncharacterized protein LOC100825908 [Brachypodium distachyon]
MSTRG.152549	-7.70163	-4.87208	-2.82955			NA	NA		NA	NA		NA	NA
MSTRG.108767	-7.15863	-4.32927	-2.82936			UniRef90_M8B395	1e-171	Uncharacterized protein n=1 Tax=Aegilops tauschii RepID=M8B395_AEGTA	AT2G24430.2	2e-84	| Symbols: ANAC039 | NAC domain containing protein 38	gi|721681193|ref|XP_010238320.1|	6e-156	PREDICTED: NAC domain-containing protein 92-like [Brachypodium distachyon]
MSTRG.36580	-7.33935	-4.51135	-2.828			UniRef90_I1IBM7	0	Uncharacterized protein n=4 Tax=Pooideae RepID=I1IBM7_BRADI	AT2G38970.1	0	| Zinc finger (C3HC4-type RING finger) family protein	gi|1002854258|ref|XP_015692358.1|	0	PREDICTED: uncharacterized protein LOC102705158 [Oryza brachyantha]
MSTRG.24889	-6.84034	-4.01337	-2.82697			UniRef90_I1GS83	9e-08	Uncharacterized protein n=2 Tax=Brachypodium distachyon RepID=I1GS83_BRADI	AT2G26530.2	0.001	| Symbols: AR781 | Protein of unknown function (DUF1645)	gi|573953105|ref|XP_006658824.1|	5e-22	PREDICTED: uncharacterized protein LOC102711998 [Oryza brachyantha]
MSTRG.23240	-12.4299	-9.60444	-2.82549			NA	NA		NA	NA		NA	NA
MSTRG.53967	-11.2581	-8.43386	-2.82426			NA	NA		NA	NA		NA	NA
MSTRG.88690	-6.50614	-3.68268	-2.82346			UniRef90_W5EMQ9	1e-154	Uncharacterized protein n=1 Tax=Triticum aestivum RepID=W5EMQ9_WHEAT	AT1G22360.2	3e-75	| Symbols: AtUGT85A2, UGT85A2 | UDP-glucosyl transferase 85A2	gi|514718345|ref|XP_004953968.1|	9e-111	PREDICTED: 7-deoxyloganetin glucosyltransferase-like [Setaria italica]
MSTRG.56772	-4.99936	-2.17811	-2.82125			NA	NA		NA	NA		NA	NA
MSTRG.35282	-6.86	-4.04078	-2.81922			UniRef90_F2CQC9	0	Predicted protein n=4 Tax=Triticeae RepID=F2CQC9_HORVD	AT1G07725.1	3e-55	| Symbols: ATEXO70H6, EXO70H6 | exocyst subunit exo70 family protein H6	gi|357167355|ref|XP_003581122.1|	0	PREDICTED: exocyst complex component EXO70A1-like [Brachypodium distachyon]
MSTRG.33951	-10.4849	-7.66793	-2.817	noncoding	noncoding	NA	NA		NA	NA		NA	NA
MSTRG.47451	-7.55189	-4.7359	-2.81599			NA	NA		NA	NA		NA	NA
MSTRG.22772	-9.68476	-6.86882	-2.81594			UniRef90_A0A096TUZ9	3e-22	Uncharacterized protein n=1 Tax=Zea mays RepID=A0A096TUZ9_MAIZE	AT3G16520.1	3e-09	| Symbols: UGT88A1 | UDP-glucosyl transferase 88A1	gi|514781535|ref|XP_004969867.1|	3e-22	PREDICTED: UDP-glycosyltransferase 88A1-like [Setaria italica]
MSTRG.101758	-7.09179	-4.27803	-2.81377			UniRef90_I1IS90	0	Uncharacterized protein n=1 Tax=Brachypodium distachyon RepID=I1IS90_BRADI	AT2G41460.1	5e-16	| Symbols: ARP | apurinic endonuclease-redox protein	gi|960488279|ref|XP_014758524.1|	0	PREDICTED: DNA-(apurinic or apyrimidinic site) lyase 2 isoform X1 [Brachypodium distachyon]
MSTRG.153267	-5.75345	-2.93987	-2.81359			NA	NA		NA	NA		NA	NA
MSTRG.22114	-10.877	-8.06366	-2.81331			UniRef90_P10848	0	Alcohol dehydrogenase 3 n=40 Tax=Pooideae RepID=ADH3_HORVU	AT1G77120.1	0	| Symbols: ADH1, ADH, ATADH, ATADH1 | alcohol dehydrogenase 1	gi|357157190|ref|XP_003577715.1|	0	PREDICTED: alcohol dehydrogenase 3 [Brachypodium distachyon]
MSTRG.51490	-7.91727	-5.10409	-2.81318			UniRef90_Q7FMW3	2e-124	MDR-like ABC transporter n=20 Tax=Oryzinae RepID=Q7FMW3_ORYSJ	AT3G62150.1	4e-137	| Symbols: PGP21 | P-glycoprotein 21	gi|1002232503|ref|XP_015617089.1|	4e-124	PREDICTED: ABC transporter B family member 9 [Oryza sativa Japonica Group]
MSTRG.75177	-6.10499	-3.29228	-2.8127			UniRef90_W5EPM2	0	Serine/threonine-protein kinase n=2 Tax=Triticum aestivum RepID=W5EPM2_WHEAT	AT4G32300.1	0.0005	| Symbols: SD2-5 | S-domain-2 5	gi|721658111|ref|XP_010234615.1|	0	PREDICTED: G-type lectin S-receptor-like serine/threonine-protein kinase At5g24080 [Brachypodium distachyon]
MSTRG.135948	-7.17085	-4.35867	-2.81218			UniRef90_A0A0A9VDL1	6e-24	Uncharacterized protein n=1 Tax=Arundo donax RepID=A0A0A9VDL1_ARUDO	AT1G64405.1	0.99	| unknown protein; Has 13 Blast hits to 13 proteins in 7 species: Archae - 0; Bacteria - 0; Metazoa - 0; Fungi - 0; Plants - 13; Viruses - 0; Other Eukaryotes - 0 (source: NCBI BLink).	gi|721638358|ref|XP_010231417.1|	7e-22	PREDICTED: uncharacterized protein LOC100826023 [Brachypodium distachyon]
MSTRG.99780	-5.17305	-2.36185	-2.8112	noncoding	noncoding	NA	NA		NA	NA		NA	NA
MSTRG.60994	-5.5912	-2.7813	-2.80991			UniRef90_M7ZDN3	4e-58	Histone H2B n=3 Tax=Triticum RepID=M7ZDN3_TRIUA	AT5G22880.1	2e-58	| Symbols: H2B, HTB2 | histone B2	gi|357125797|ref|XP_003564576.1|	3e-58	PREDICTED: histone H2B.5 [Brachypodium distachyon]
MSTRG.119563	-4.96733	-2.15848	-2.80885			UniRef90_C0LF36	1e-143	BAXI.2 n=10 Tax=Triticeae RepID=C0LF36_WHEAT	AT4G02690.1	0.067	| Bax inhibitor-1 family protein	gi|573918352|ref|XP_006646818.1|	3e-127	PREDICTED: bax inhibitor 1 [Oryza brachyantha]
MSTRG.58298	-6.35202	-3.54372	-2.8083			NA	NA		NA	NA		NA	NA
MSTRG.22735	-8.88017	-6.07255	-2.80762			NA	NA		NA	NA		NA	NA
MSTRG.132910	-6.98927	-4.1829	-2.80637			NA	NA		NA	NA		NA	NA
MSTRG.10522	-5.88754	-3.08266	-2.80488			UniRef90_M1FPW6	0	R2R3 MYB protein n=3 Tax=Triticinae RepID=M1FPW6_9POAL	AT3G06490.1	2e-75	| Symbols: MYB108, AtMYB108, BOS1 | myb domain protein 108	gi|357134946|ref|XP_003569075.1|	1e-130	PREDICTED: protein ODORANT1 [Brachypodium distachyon]
MSTRG.76777	-7.38612	-4.58158	-2.80454	noncoding	noncoding	NA	NA		NA	NA		NA	NA
MSTRG.17110	-8.7814	-5.97713	-2.80427	noncoding	noncoding	NA	NA		NA	NA		NA	NA
MSTRG.20124	-4.80965	-2.00656	-2.80308			NA	NA		NA	NA		NA	NA
MSTRG.43421	-6.73566	-3.93408	-2.80158			NA	NA		NA	NA		NA	NA
MSTRG.109102	-12.031	-9.23277	-2.7982			NA	NA		NA	NA		NA	NA
MSTRG.44012	-9.11983	-6.3219	-2.79792			NA	NA		NA	NA		NA	NA
MSTRG.11850	-10.2182	-7.42087	-2.79731			NA	NA		NA	NA		NA	NA
MSTRG.5008	-10.3305	-7.53411	-2.79639			NA	NA		NA	NA		NA	NA
MSTRG.79733	-5.18345	-2.3884	-2.79505			UniRef90_B2KJ76	4e-145	WRKY transcription factor 34 (Fragment) n=4 Tax=Triticeae RepID=B2KJ76_HORVD	AT2G40740.1	2e-18	| Symbols: WRKY55, ATWRKY55 | WRKY DNA-binding protein 55	gi|721678639|ref|XP_010237946.1|	3e-105	PREDICTED: WRKY transcription factor 55-like [Brachypodium distachyon]
MSTRG.105097	-6.65771	-3.86283	-2.79488			UniRef90_K3ZP32	0	Uncharacterized protein n=1 Tax=Setaria italica RepID=K3ZP32_SETIT	AT1G58602.2	2e-13	| LRR and NB-ARC domains-containing disease resistance protein	gi|242070975|ref|XP_002450764.1|	0	hypothetical protein SORBIDRAFT_05g017250 [Sorghum bicolor]
MSTRG.99779	-5.2798	-2.48644	-2.79335			UniRef90_A0A0D9XCM5	2e-18	Uncharacterized protein n=3 Tax=BOP clade RepID=A0A0D9XCM5_9ORYZ	AT1G15520.1	6e-09	| Symbols: PDR12, ATPDR12, ABCG40, ATABCG40 | pleiotropic drug resistance 12	gi|721679393|ref|XP_010238072.1|	2e-11	PREDICTED: ABC transporter G family member 53 [Brachypodium distachyon]
MSTRG.15574	-9.28202	-6.48917	-2.79284			UniRef90_M0X2N8	0	Uncharacterized protein n=2 Tax=Hordeum vulgare var. distichum RepID=M0X2N8_HORVD	AT2G26100.1	3e-05	| Galactosyltransferase family protein	gi|573946463|ref|XP_006655565.1|	9e-169	PREDICTED: beta-1,3-galactosyltransferase pvg3-like [Oryza brachyantha]
MSTRG.74710	-12.941	-10.1485	-2.7925			UniRef90_T1LS92	0	Uncharacterized protein n=3 Tax=Triticum RepID=T1LS92_TRIUA	AT2G29390.4	5e-08	| Symbols: ATSMO2 | sterol 4-alpha-methyl-oxidase 2-2	gi|721630195|ref|XP_003561729.2|	9e-124	PREDICTED: sphinganine C4-monooxygenase 1-like [Brachypodium distachyon]
MSTRG.96048	-8.06212	-5.26996	-2.79215			UniRef90_M0YCI8	0	Uncharacterized protein n=4 Tax=Hordeum vulgare RepID=M0YCI8_HORVD	AT5G13200.1	2e-96	| GRAM domain family protein	gi|514752831|ref|XP_004962656.1|	2e-145	PREDICTED: GEM-like protein 5 [Setaria italica]
MSTRG.22742	-4.94566	-2.15385	-2.79181			UniRef90_F2DTJ8	1e-06	Predicted protein n=1 Tax=Hordeum vulgare var. distichum RepID=F2DTJ8_HORVD	AT2G47260.1	1e-35	| Symbols: WRKY23, ATWRKY23 | WRKY DNA-binding protein 23	gi|514746339|ref|XP_004961086.1|	4e-48	PREDICTED: probable WRKY transcription factor 57 [Setaria italica]
MSTRG.61118	-5.79842	-3.00704	-2.79139			NA	NA		NA	NA		NA	NA
MSTRG.38699	-11.8419	-9.05284	-2.78906			UniRef90_W5DNB0	0	Uncharacterized protein n=2 Tax=Triticinae RepID=W5DNB0_WHEAT	AT2G20340.1	8e-152	| Pyridoxal phosphate (PLP)-dependent transferases superfamily protein	gi|357144649|ref|XP_003573366.1|	0	PREDICTED: aromatic-L-amino-acid decarboxylase-like [Brachypodium distachyon]
MSTRG.146189	-6.7192	-3.93116	-2.78804			NA	NA		NA	NA		NA	NA
MSTRG.7928	-7.16923	-4.38177	-2.78745			NA	NA		NA	NA		NA	NA
MSTRG.88267	-12.1789	-9.39228	-2.7866	noncoding	noncoding	NA	NA		NA	NA		NA	NA
MSTRG.63635	-12.3032	-9.5168	-2.78636			NA	NA		NA	NA		NA	NA
MSTRG.92186	-9.34829	-6.56227	-2.78602	noncoding	noncoding	UniRef90_F2EAU1	0.001	Predicted protein n=1 Tax=Hordeum vulgare var. distichum RepID=F2EAU1_HORVD	AT3G10810.1	0.19	| zinc finger (C3HC4-type RING finger) family protein	gi|357115740|ref|XP_003559644.1|	5.7	PREDICTED: ribosome-binding factor PSRP1, chloroplastic [Brachypodium distachyon]
MSTRG.53382	-5.5826	-2.7968	-2.7858			UniRef90_W5CZ64	2e-22	Chromosome 3B, genomic scaffold, cultivar Chinese Spring n=3 Tax=Triticeae RepID=W5CZ64_WHEAT	AT4G02380.1	3e-08	| Symbols: SAG21, AtLEA5 | senescence-associated gene 21	gi|514772517|ref|XP_004967515.1|	4e-21	PREDICTED: late embryogenesis abundant protein Lea5-like [Setaria italica]
MSTRG.144976	-9.42293	-6.63726	-2.78566			NA	NA		NA	NA		NA	NA
MSTRG.123566	-6.01376	-3.22893	-2.78483			UniRef90_K3YXA2	5e-10	Uncharacterized protein n=1 Tax=Setaria italica RepID=K3YXA2_SETIT	NA	NA		gi|514717815|ref|XP_004953835.1|	7e-10	PREDICTED: uncharacterized protein LOC101769521 [Setaria italica]
MSTRG.102708	-7.58157	-4.79975	-2.78182			NA	NA		NA	NA		NA	NA
MSTRG.57036	-9.0303	-6.25035	-2.77995			UniRef90_A0A077RQU5	0	Chromosome 3B, genomic scaffold, cultivar Chinese Spring n=4 Tax=Triticeae RepID=A0A077RQU5_WHEAT	AT5G33320.1	3e-117	| Symbols: CUE1, PPT, ARAPPT | Glucose-6-phosphate/phosphate translocator-related	gi|721632061|ref|XP_010230520.1|	8e-175	PREDICTED: phosphoenolpyruvate/phosphate translocator 3, chloroplastic-like [Brachypodium distachyon]
MSTRG.135504	-10.8646	-8.08553	-2.77908	noncoding	noncoding	UniRef90_C4J826	2e-31	Uncharacterized protein n=1 Tax=Zea mays RepID=C4J826_MAIZE	AT1G32300.1	1e-13	| D-arabinono-1,4-lactone oxidase family protein	gi|242080307|ref|XP_002444922.1|	2e-25	hypothetical protein SORBIDRAFT_07g001500 [Sorghum bicolor]
MSTRG.139903	-5.74616	-2.96811	-2.77805			NA	NA		NA	NA		NA	NA
MSTRG.49327	-11.8813	-9.1048	-2.77649			UniRef90_M7YZZ7	0	Subtilisin-like protease n=3 Tax=Triticum RepID=M7YZZ7_TRIUA	AT4G10540.1	0	| Subtilase family protein	gi|357141783|ref|XP_003572346.1|	0	PREDICTED: subtilisin-like protease SBT3.5 [Brachypodium distachyon]
MSTRG.3705	-12.0278	-9.25203	-2.77574			NA	NA		NA	NA		NA	NA
MSTRG.63888	-9.36461	-6.59151	-2.77311			UniRef90_R7WBJ0	0	LRR receptor-like serine/threonine-protein kinase GSO2 n=3 Tax=Triticinae RepID=R7WBJ0_AEGTA	AT4G04220.1	5e-15	| Symbols: AtRLP46, RLP46 | receptor like protein 46	gi|1002227182|ref|XP_015630557.1|	0	PREDICTED: probable leucine-rich repeat receptor-like protein kinase At1g35710 [Oryza sativa Japonica Group]
MSTRG.72865	-9.71058	-6.93804	-2.77254			UniRef90_A0A0E0NUG3	0	Phospholipid-transporting ATPase n=4 Tax=Oryzinae RepID=A0A0E0NUG3_ORYRU	AT3G27870.1	0	| ATPase E1-E2 type family protein / haloacid dehalogenase-like hydrolase family protein	gi|1002849749|ref|XP_015691023.1|	0	PREDICTED: phospholipid-transporting ATPase 1-like [Oryza brachyantha]
MSTRG.103133	-7.14895	-4.37652	-2.77242			NA	NA		NA	NA		NA	NA
MSTRG.92871	-8.14477	-5.37439	-2.77039	noncoding	noncoding	NA	NA		NA	NA		NA	NA
MSTRG.99997	-7.40566	-4.63561	-2.77005			UniRef90_T1MG10	4e-17	Uncharacterized protein n=1 Tax=Triticum urartu RepID=T1MG10_TRIUA	AT5G35220.1	0.32	| Symbols: EGY1 | Peptidase M50 family protein	gi|719971241|ref|XP_010273569.1|	2.7	PREDICTED: heterogeneous nuclear ribonucleoprotein 1-like [Nelumbo nucifera]
MSTRG.7607	-6.81913	-4.05005	-2.76908			NA	NA		NA	NA		NA	NA
MSTRG.41526	-9.98616	-7.21715	-2.76901			NA	NA		NA	NA		NA	NA
MSTRG.129949	-6.57957	-3.81198	-2.7676			NA	NA		NA	NA		NA	NA
MSTRG.97108	-12.6035	-9.83732	-2.76619			UniRef90_Q8GTB9	1e-158	Glutathione transferase F4 n=4 Tax=Triticinae RepID=Q8GTB9_WHEAT	AT3G62760.1	6e-54	| Symbols: ATGSTF13 | Glutathione S-transferase family protein	gi|1002236583|ref|XP_015622486.1|	8e-127	PREDICTED: glutathione S-transferase 4 [Oryza sativa Japonica Group]
MSTRG.148232	-10.884	-8.11906	-2.76496			UniRef90_W5HVD1	0	Laccase n=2 Tax=Triticum aestivum RepID=W5HVD1_WHEAT	AT5G09360.1	0	| Symbols: LAC14 | laccase 14	gi|357138107|ref|XP_003570639.1|	0	PREDICTED: putative laccase-9 [Brachypodium distachyon]
MSTRG.95899	-10.7105	-7.94745	-2.76306			NA	NA		NA	NA		NA	NA
MSTRG.111044	-10.0908	-7.32934	-2.7615			NA	NA		NA	NA		NA	NA
MSTRG.16197	-7.09433	-4.33337	-2.76095			NA	NA		NA	NA		NA	NA
MSTRG.60217	-7.08484	-4.32423	-2.76061			NA	NA		NA	NA		NA	NA
MSTRG.7298	-5.39647	-2.63866	-2.75781			NA	NA		NA	NA		NA	NA
MSTRG.88977	-8.63606	-5.87846	-2.7576			UniRef90_F2D1S1	0	Predicted protein n=3 Tax=Hordeum vulgare var. distichum RepID=F2D1S1_HORVD	AT2G38970.1	2e-18	| Zinc finger (C3HC4-type RING finger) family protein	gi|721625889|ref|XP_010229230.1|	0	PREDICTED: uncharacterized protein sll0103-like isoform X2 [Brachypodium distachyon]
MSTRG.132955	-10.0939	-7.33904	-2.75488			NA	NA		NA	NA		NA	NA
MSTRG.86852	-8.80904	-6.05687	-2.75217			NA	NA		NA	NA		NA	NA
MSTRG.92631	-7.47948	-4.72798	-2.7515			UniRef90_K4A042	1e-62	Uncharacterized protein n=2 Tax=Setaria italica RepID=K4A042_SETIT	AT5G28410.1	1.1	| unknown protein; Has 8 Blast hits to 7 proteins in 2 species: Archae - 0; Bacteria - 0; Metazoa - 0; Fungi - 0; Plants - 8; Viruses - 0; Other Eukaryotes - 0 (source: NCBI BLink).	gi|960484996|ref|XP_014757707.1|	5e-71	PREDICTED: serine/arginine repetitive matrix protein 1-like [Brachypodium distachyon]
MSTRG.22790	-5.41783	-2.66737	-2.75046			UniRef90_W4ZSC9	0	Uncharacterized protein n=3 Tax=Triticinae RepID=W4ZSC9_WHEAT	AT4G20820.1	2e-131	| FAD-binding Berberine family protein	gi|514797985|ref|XP_004973938.1|	0	PREDICTED: tetrahydrocannabinolic acid synthase-like [Setaria italica]
MSTRG.68187	-5.51432	-2.76418	-2.75013			UniRef90_M8B330	3e-105	Centrin-1 n=1 Tax=Aegilops tauschii RepID=M8B330_AEGTA	AT2G46600.1	5e-24	| Calcium-binding EF-hand family protein	gi|573914279|ref|XP_006644809.1|	5e-57	PREDICTED: calcium-binding protein PBP1-like [Oryza brachyantha]
MSTRG.49326	-12.1488	-9.39952	-2.74932			UniRef90_W5CNV5	1e-36	Uncharacterized protein n=1 Tax=Triticum aestivum RepID=W5CNV5_WHEAT	AT4G10520.1	2e-42	| Subtilase family protein	gi|357167344|ref|XP_003581117.1|	1e-166	PREDICTED: subtilisin-like protease SBT3.3 [Brachypodium distachyon]
MSTRG.44716	-6.837	-4.088	-2.749			UniRef90_Q7XM95	0	OSJNBa0043L24.22 protein n=11 Tax=Oryzinae RepID=Q7XM95_ORYSJ	AT2G38970.1	0	| Zinc finger (C3HC4-type RING finger) family protein	gi|1002264715|ref|XP_015636693.1|	0	PREDICTED: uncharacterized protein LOC4336357 [Oryza sativa Japonica Group]
MSTRG.130993	-11.9676	-9.21909	-2.74856			UniRef90_W5GW22	0	Uncharacterized protein n=1 Tax=Triticum aestivum RepID=W5GW22_WHEAT	AT5G52400.1	2e-175	| Symbols: CYP715A1 | cytochrome P450, family 715, subfamily A, polypeptide 1	gi|1002241607|ref|XP_015625090.1|	0	PREDICTED: cytochrome P450 714C3-like [Oryza sativa Japonica Group]
MSTRG.33279	-12.4659	-9.71744	-2.74842			NA	NA		NA	NA		NA	NA
MSTRG.40906	-5.69301	-2.94517	-2.74784			UniRef90_W5BLN8	0	Uncharacterized protein n=1 Tax=Triticum aestivum RepID=W5BLN8_WHEAT	AT1G67360.1	3e-10	| Rubber elongation factor protein (REF)	gi|1002285819|ref|XP_015647211.1|	2e-80	PREDICTED: REF/SRPP-like protein At3g05500 [Oryza sativa Japonica Group]
MSTRG.16326	-12.1219	-9.37533	-2.7466	noncoding	noncoding	NA	NA		NA	NA		NA	NA
MSTRG.109459	-8.27895	-5.53351	-2.74545			UniRef90_I1ISE1	3e-19	Uncharacterized protein n=1 Tax=Brachypodium distachyon RepID=I1ISE1_BRADI	AT1G76070.1	0.003	| unknown protein; FUNCTIONS IN: molecular_function unknown; INVOLVED IN: biological_process unknown; LOCATED IN: plasma membrane; EXPRESSED IN: 8 plant structures; EXPRESSED DURING: LP.04 four leaves visible, 4 anthesis, petal differentiation and expansion stage; BEST Arabidopsis thaliana protein match is: unknown protein (TAIR:AT1G20310.1); Has 66 Blast hits to 66 proteins in 15 species: Archae…	gi|357159770|ref|XP_003578554.1|	5e-19	PREDICTED: uncharacterized protein At1g76070-like [Brachypodium distachyon]
MSTRG.95901	-7.62235	-4.87778	-2.74457			NA	NA		NA	NA		NA	NA
MSTRG.144894	-6.97115	-4.22693	-2.74422			UniRef90_M0UV74	5e-17	Uncharacterized protein n=1 Tax=Hordeum vulgare var. distichum RepID=M0UV74_HORVD	AT4G22130.2	1e-15	| Symbols: SRF8 | STRUBBELIG-receptor family 8	gi|721613352|ref|XP_010240248.1|	0	PREDICTED: protein STRUBBELIG-RECEPTOR FAMILY 3-like [Brachypodium distachyon]
MSTRG.12706	-5.43563	-2.69148	-2.74415			NA	NA		NA	NA		NA	NA
MSTRG.138394	-6.94771	-4.20546	-2.74225			NA	NA		NA	NA		NA	NA
MSTRG.46697	-9.76847	-7.02661	-2.74186			UniRef90_M0ZA77	0	Uncharacterized protein n=1 Tax=Hordeum vulgare var. distichum RepID=M0ZA77_HORVD	AT4G37340.1	5e-122	| Symbols: CYP81D3 | cytochrome P450, family 81, subfamily D, polypeptide 3	gi|1002311837|ref|XP_015619300.1|	0	PREDICTED: cytochrome P450 81D1 [Oryza sativa Japonica Group]
MSTRG.109136	-5.58527	-2.84412	-2.74116			UniRef90_M0Z390	0	Uncharacterized protein n=4 Tax=Triticeae RepID=M0Z390_HORVD	AT1G73300.1	1e-133	| Symbols: scpl2 | serine carboxypeptidase-like 2	gi|357145770|ref|XP_003573759.1|	0	PREDICTED: serine carboxypeptidase-like 18 [Brachypodium distachyon]
MSTRG.156962	-11.9632	-9.22253	-2.74068			NA	NA		NA	NA		NA	NA
MSTRG.125642	-11.4435	-8.70291	-2.74056			UniRef90_M8B3D4	3e-169	Uncharacterized protein n=4 Tax=Triticinae RepID=M8B3D4_TRIUA	AT5G28237.1	0.37	| Pyridoxal-5'-phosphate-dependent enzyme family protein	gi|357129405|ref|XP_003566352.1|	1e-139	PREDICTED: pathogen-related protein [Brachypodium distachyon]
MSTRG.67825	-8.81517	-6.07489	-2.74028			UniRef90_C5XIC3	0	Putative uncharacterized protein Sb03g033045 (Fragment) n=1 Tax=Sorghum bicolor RepID=C5XIC3_SORBI	AT3G51895.1	0	| Symbols: SULTR3;1, AST12 | sulfate transporter 3;1	gi|1002226140|ref|XP_015625323.1|	0	PREDICTED: probable sulfate transporter 3.5 [Oryza sativa Japonica Group]
MSTRG.15580	-5.35518	-2.6157	-2.73948			UniRef90_F2E4A4	1e-77	Predicted protein n=1 Tax=Hordeum vulgare var. distichum RepID=F2E4A4_HORVD	AT3G03280.1	5e-22	| unknown protein; FUNCTIONS IN: molecular_function unknown; INVOLVED IN: N-terminal protein myristoylation; LOCATED IN: cellular_component unknown; BEST Arabidopsis thaliana protein match is: unknown protein (TAIR:AT5G17350.1); Has 137 Blast hits to 137 proteins in 11 species: Archae - 0; Bacteria - 0; Metazoa - 0; Fungi - 0; Plants - 137; Viruses - 0; Other Eukaryotes - 0 (source: NCBI BLink).	gi|721635745|ref|XP_010231055.1|	4e-64	PREDICTED: uncharacterized protein LOC100845581 isoform X1 [Brachypodium distachyon]
MSTRG.129384	-4.87864	-2.14015	-2.7385			NA	NA		NA	NA		NA	NA
MSTRG.139126	-5.01252	-2.27465	-2.73787			UniRef90_Q6YZJ1	1e-102	Os08g0558100 protein n=4 Tax=Oryza RepID=Q6YZJ1_ORYSJ	AT2G27480.1	1e-56	| Calcium-binding EF-hand family protein	gi|1002292276|ref|XP_015650482.1|	2e-102	PREDICTED: probable calcium-binding protein CML48 [Oryza sativa Japonica Group]
MSTRG.88158	-10.5403	-7.80321	-2.73705			NA	NA		NA	NA		NA	NA
MSTRG.97796	-4.88184	-2.14484	-2.737			NA	NA		NA	NA		NA	NA
MSTRG.24714	-6.61656	-3.88072	-2.73583	noncoding	noncoding	NA	NA		NA	NA		NA	NA
MSTRG.8253	-8.87214	-6.13691	-2.73523			UniRef90_M0X2N8	0	Uncharacterized protein n=2 Tax=Hordeum vulgare var. distichum RepID=M0X2N8_HORVD	AT1G27120.1	2e-06	| Galactosyltransferase family protein	gi|573946463|ref|XP_006655565.1|	1e-170	PREDICTED: beta-1,3-galactosyltransferase pvg3-like [Oryza brachyantha]
MSTRG.92834	-5.8928	-3.15829	-2.73451			NA	NA		NA	NA		NA	NA
MSTRG.65239	-5.50149	-2.76799	-2.7335			NA	NA		NA	NA		NA	NA
MSTRG.60890	-8.5944	-5.86102	-2.73338			UniRef90_A0A077RVT3	0	Ammonium transporter n=2 Tax=Triticinae RepID=A0A077RVT3_WHEAT	AT3G24300.1	2e-09	| Symbols: AMT1;3, ATAMT1;3 | ammonium transporter 1;3	gi|573914570|ref|XP_006644952.1|	0	PREDICTED: ammonium transporter 2 member 3 [Oryza brachyantha]
MSTRG.81180	-7.10982	-4.37749	-2.73234			NA	NA		NA	NA		NA	NA
MSTRG.28240	-10.8523	-8.12002	-2.7323			UniRef90_W5BDZ5	0	Uncharacterized protein n=3 Tax=Triticinae RepID=W5BDZ5_WHEAT	AT1G08490.1	4e-08	| Symbols: ATSUFS, SUFS, ATCPNIFS, ATNFS2, CPNIFS | chloroplastic NIFS-like cysteine desulfurase	gi|960486314|ref|XP_010239477.2|	0	PREDICTED: probable cysteine desulfurase [Brachypodium distachyon]
MSTRG.52210	-6.78819	-4.05659	-2.7316			NA	NA		NA	NA		NA	NA
MSTRG.142417	-5.23809	-2.50802	-2.73007			NA	NA		NA	NA		NA	NA
MSTRG.3660	-5.62969	-2.90126	-2.72843			NA	NA		NA	NA		NA	NA
MSTRG.92678	-6.64898	-3.92063	-2.72835			NA	NA		NA	NA		NA	NA
MSTRG.74334	-4.78494	-2.05941	-2.72553			NA	NA		NA	NA		NA	NA
MSTRG.27042	-8.30587	-5.58165	-2.72422			UniRef90_W5AQD3	0	Uncharacterized protein n=3 Tax=Triticum RepID=W5AQD3_WHEAT	AT1G60730.1	0	| NAD(P)-linked oxidoreductase superfamily protein	gi|573939518|ref|XP_006652179.1|	0	PREDICTED: probable aldo-keto reductase 2 [Oryza brachyantha]
MSTRG.69904	-10.7751	-8.05188	-2.72317			UniRef90_A0A077RZP2	4e-170	Chromosome 3B, genomic scaffold, cultivar Chinese Spring n=2 Tax=Triticum aestivum RepID=A0A077RZP2_WHEAT	AT2G23620.1	2e-62	| Symbols: ATMES1, MES1 | methyl esterase 1	gi|1002233350|ref|XP_015620872.1|	1e-143	PREDICTED: esterase PIR7B [Oryza sativa Japonica Group]
MSTRG.114149	-5.13556	-2.413	-2.72256			UniRef90_Q6ETL0	1e-21	Putative uncharacterized protein P0544B02.24 n=1 Tax=Oryza sativa subsp. japonica RepID=Q6ETL0_ORYSJ	AT2G24150.1	4e-17	| Symbols: HHP3 | heptahelical protein 3	gi|357138891|ref|XP_003571020.1|	7e-178	PREDICTED: uncharacterized protein LOC100834011 [Brachypodium distachyon]
MSTRG.30478	-9.60686	-6.88622	-2.72064			NA	NA		NA	NA		NA	NA
MSTRG.82671	-10.5114	-7.79132	-2.72006			NA	NA		NA	NA		NA	NA
MSTRG.90786	-10.6018	-7.88623	-2.71555			NA	NA		NA	NA		NA	NA
MSTRG.132315	-6.49864	-3.78339	-2.71525			NA	NA		NA	NA		NA	NA
MSTRG.129963	-11.6321	-8.9187	-2.7134	noncoding	noncoding	NA	NA		NA	NA		NA	NA
MSTRG.114506	-6.88231	-4.16947	-2.71283			UniRef90_M0YY83	0	Uncharacterized protein n=3 Tax=Hordeum vulgare var. distichum RepID=M0YY83_HORVD	AT3G21630.1	1e-05	| Symbols: CERK1, LYSM RLK1 | chitin elicitor receptor kinase 1	gi|514708706|ref|XP_004951603.1|	0	PREDICTED: protein LYK5-like [Setaria italica]
MSTRG.103218	-11.0541	-8.3413	-2.71278			NA	NA		NA	NA		NA	NA
MSTRG.20293	-5.46619	-2.75642	-2.70977			UniRef90_W5BAL5	4e-144	Uncharacterized protein n=1 Tax=Triticum aestivum RepID=W5BAL5_WHEAT	AT1G48720.1	0.032	| unknown protein; Has 229 Blast hits to 229 proteins in 10 species: Archae - 0; Bacteria - 0; Metazoa - 1; Fungi - 0; Plants - 228; Viruses - 0; Other Eukaryotes - 0 (source: NCBI BLink).	gi|721687366|ref|XP_010239227.1|	7e-45	PREDICTED: uncharacterized protein LOC104585030 [Brachypodium distachyon]
MSTRG.39379	-5.14891	-2.43946	-2.70945			UniRef90_W5ARA7	2e-124	Uncharacterized protein n=2 Tax=Triticum aestivum RepID=W5ARA7_WHEAT	AT5G22870.1	3e-14	| Late embryogenesis abundant (LEA) hydroxyproline-rich glycoprotein family	gi|357166780|ref|XP_003580847.1|	7e-91	PREDICTED: protein YLS9 [Brachypodium distachyon]
MSTRG.143210	-11.1685	-8.46217	-2.70634			NA	NA		NA	NA		NA	NA
MSTRG.99290	-11.4852	-8.78238	-2.70281			NA	NA		NA	NA		NA	NA
MSTRG.71755	-8.66668	-5.96395	-2.70273			NA	NA		NA	NA		NA	NA
MSTRG.58991	-5.13413	-2.43178	-2.70236			UniRef90_A0A0D9V315	0	Uncharacterized protein n=1 Tax=Leersia perrieri RepID=A0A0D9V315_9ORYZ	AT1G64300.2	7e-174	| Protein kinase family protein	gi|573913392|ref|XP_006644379.1|	0	PREDICTED: LOW QUALITY PROTEIN: mitogen-activated protein kinase kinase kinase 7 [Oryza brachyantha]
MSTRG.94110	-10.9061	-8.20479	-2.70131			NA	NA		NA	NA		NA	NA
MSTRG.59801	-5.60088	-2.8999	-2.70098			NA	NA		NA	NA		NA	NA
MSTRG.10758	-10.261	-7.56017	-2.70084			UniRef90_M7Y5M2	0	Agmatine coumaroyltransferase-1 n=11 Tax=Triticeae RepID=M7Y5M2_TRIUA	AT5G48930.1	4e-42	| Symbols: HCT | hydroxycinnamoyl-CoA shikimate/quinate hydroxycinnamoyl transferase	gi|357146048|ref|XP_003573858.1|	0	PREDICTED: agmatine coumaroyltransferase-2-like [Brachypodium distachyon]
MSTRG.124818	-9.53879	-6.83882	-2.69998	noncoding	noncoding	UniRef90_M0UGQ9	0.031	Uncharacterized protein n=1 Tax=Hordeum vulgare var. distichum RepID=M0UGQ9_HORVD	AT3G61580.1	4.7	| Fatty acid/sphingolipid desaturase	gi|694310388|ref|XP_009352768.1|	9.1	PREDICTED: uncharacterized protein LOC103944088 [Pyrus x bretschneideri]
MSTRG.97616	-10.875	-8.17526	-2.6997			UniRef90_W5G2Y6	0	Glycosyltransferase n=2 Tax=Triticum aestivum RepID=W5G2Y6_WHEAT	AT3G16520.2	2e-95	| Symbols: UGT88A1 | UDP-glucosyl transferase 88A1	gi|721644199|ref|XP_010232274.1|	0	PREDICTED: UDP-glycosyltransferase 88A1-like [Brachypodium distachyon]
MSTRG.24713	-6.74607	-4.04648	-2.69958			UniRef90_W5C345	0	Uncharacterized protein n=2 Tax=Triticinae RepID=W5C345_WHEAT	AT2G46950.1	6e-176	| Symbols: CYP709B2 | cytochrome P450, family 709, subfamily B, polypeptide 2	gi|357121805|ref|XP_003562608.1|	0	PREDICTED: cytochrome P450 734A6-like [Brachypodium distachyon]
MSTRG.43366	-5.81839	-3.12012	-2.69827			UniRef90_W5B820	0	Uncharacterized protein n=1 Tax=Triticum aestivum RepID=W5B820_WHEAT	AT1G71070.1	8e-95	| Core-2/I-branching beta-1,6-N-acetylglucosaminyltransferase family protein	gi|514800632|ref|XP_004975238.1|	2e-162	PREDICTED: beta-glucuronosyltransferase GlcAT14A-like [Setaria italica]
MSTRG.149062	-8.92094	-6.22272	-2.69822			NA	NA		NA	NA		NA	NA
MSTRG.70187	-8.50216	-5.80538	-2.69678			NA	NA		NA	NA		NA	NA
MSTRG.12854	-4.74099	-2.04576	-2.69523			NA	NA		NA	NA		NA	NA
MSTRG.46185	-8.97494	-6.28099	-2.69395			NA	NA		NA	NA		NA	NA
MSTRG.96732	-10.3537	-7.66142	-2.69224			NA	NA		NA	NA		NA	NA
MSTRG.111110	-5.24686	-2.55521	-2.69166			UniRef90_I1GLV8	9e-82	Uncharacterized protein n=5 Tax=Pooideae RepID=I1GLV8_BRADI	AT4G04330.1	0.0003	| Chaperonin-like RbcX protein	gi|1002847120|ref|XP_015690278.1|	2e-83	PREDICTED: uncharacterized protein LOC102722381 isoform X2 [Oryza brachyantha]
MSTRG.147012	-8.86375	-6.17292	-2.69082			NA	NA		NA	NA		NA	NA
MSTRG.53602	-5.90011	-3.20988	-2.69023			NA	NA		NA	NA		NA	NA
MSTRG.152738	-6.21501	-3.52657	-2.68844			NA	NA		NA	NA		NA	NA
MSTRG.20225	-4.83076	-2.14539	-2.68537			NA	NA		NA	NA		NA	NA
MSTRG.111677	-10.3595	-7.67426	-2.68526			NA	NA		NA	NA		NA	NA
MSTRG.95042	-7.78407	-5.09898	-2.68509			NA	NA		NA	NA		NA	NA
MSTRG.94099	-5.64429	-2.95975	-2.68454			NA	NA		NA	NA		NA	NA
MSTRG.16726	-9.59443	-6.91173	-2.6827			UniRef90_W5DTE4	0	Uncharacterized protein n=4 Tax=Triticum aestivum RepID=W5DTE4_WHEAT	AT4G35160.1	7e-45	| O-methyltransferase family protein	gi|1002295140|ref|XP_015610998.1|	9e-129	PREDICTED: O-methyltransferase ZRP4 [Oryza sativa Japonica Group]
MSTRG.114501	-5.82081	-3.13881	-2.682			NA	NA		NA	NA		NA	NA
MSTRG.126236	-7.76177	-5.07982	-2.68195			NA	NA		NA	NA		NA	NA
MSTRG.149411	-6.09909	-3.4175	-2.68159			UniRef90_F2DWN8	9e-124	Predicted protein n=2 Tax=Hordeum vulgare var. distichum RepID=F2DWN8_HORVD	AT3G25070.1	1e-13	| Symbols: RIN4 | RPM1 interacting protein 4	gi|357142007|ref|XP_003572426.1|	1e-79	PREDICTED: RPM1-interacting protein 4 [Brachypodium distachyon]
MSTRG.14748	-11.7529	-9.07147	-2.68143			UniRef90_W5BAL5	1e-07	Uncharacterized protein n=1 Tax=Triticum aestivum RepID=W5BAL5_WHEAT	AT1G48720.1	0.0007	| unknown protein; Has 229 Blast hits to 229 proteins in 10 species: Archae - 0; Bacteria - 0; Metazoa - 1; Fungi - 0; Plants - 228; Viruses - 0; Other Eukaryotes - 0 (source: NCBI BLink).	gi|721687366|ref|XP_010239227.1|	4e-58	PREDICTED: uncharacterized protein LOC104585030 [Brachypodium distachyon]
MSTRG.156581	-9.07711	-6.39608	-2.68103			UniRef90_M7Z743	1e-36	Aromatic-L-amino-acid decarboxylase n=3 Tax=Triticinae RepID=M7Z743_TRIUA	AT4G28680.3	4e-15	| Symbols: TYRDC | L-tyrosine decarboxylase	gi|357144656|ref|XP_003573368.1|	1e-33	PREDICTED: aromatic-L-amino-acid decarboxylase-like [Brachypodium distachyon]
MSTRG.70656	-12.1493	-9.46848	-2.68087			NA	NA		NA	NA		NA	NA
MSTRG.152358	-5.01306	-2.33279	-2.68027			UniRef90_M7ZPD1	0	Extended synaptotagmin-2 n=1 Tax=Triticum urartu RepID=M7ZPD1_TRIUA	AT1G20080.1	0	| Symbols: SYTB, ATSYTB, NTMC2TYPE1.2, NTMC2T1.2, SYT2 | Calcium-dependent lipid-binding (CaLB domain) family protein	gi|357123492|ref|XP_003563444.1|	0	PREDICTED: synaptotagmin-3-like isoform X1 [Brachypodium distachyon]
MSTRG.112850	-11.6375	-8.95889	-2.67866			UniRef90_M7YFE3	0	Laccase-15 n=1 Tax=Triticum urartu RepID=M7YFE3_TRIUA	AT3G09220.1	2e-148	| Symbols: LAC7 | laccase 7	gi|514809940|ref|XP_004979785.1|	0	PREDICTED: laccase-15-like [Setaria italica]
MSTRG.84543	-5.87291	-3.19936	-2.67355			UniRef90_I3NM34	7e-160	DUF292 domain-containing protein n=2 Tax=Triticum aestivum RepID=I3NM34_WHEAT	AT1G34220.2	2e-16	| Regulator of Vps4 activity in the MVB pathway protein	gi|357118037|ref|XP_003560766.1|	5e-92	PREDICTED: uncharacterized protein LOC100836100 [Brachypodium distachyon]
MSTRG.125904	-5.40457	-2.73445	-2.67012			UniRef90_M8AWG7	0	Uncharacterized protein n=1 Tax=Aegilops tauschii RepID=M8AWG7_AEGTA	AT1G21240.1	1e-86	| Symbols: WAK3 | wall associated kinase 3	gi|357141133|ref|XP_003572099.1|	0	PREDICTED: wall-associated receptor kinase 3-like [Brachypodium distachyon]
MSTRG.67025	-10.6834	-8.01481	-2.66855			NA	NA		NA	NA		NA	NA
MSTRG.65383	-7.19962	-4.53184	-2.66779			NA	NA		NA	NA		NA	NA
MSTRG.101479	-11.8266	-9.15981	-2.66683			UniRef90_W5FER9	0	Glycosyltransferase n=2 Tax=Triticeae RepID=W5FER9_WHEAT	AT2G43840.1	3e-123	| Symbols: UGT74F1 | UDP-glycosyltransferase 74 F1	gi|357154298|ref|XP_003576736.1|	0	PREDICTED: crocetin glucosyltransferase 2-like [Brachypodium distachyon]
MSTRG.79676	-9.99001	-7.32536	-2.66465			NA	NA		NA	NA		NA	NA
MSTRG.21767	-7.51812	-4.85481	-2.66331			UniRef90_I1I6W3	0	Uncharacterized protein n=16 Tax=Poaceae RepID=I1I6W3_BRADI	AT3G47770.1	4e-71	| Symbols: ATATH5, ATH5, ABCA6 | ABC2 homolog 5	gi|357147716|ref|XP_003574455.1|	0	PREDICTED: ABC transporter A family member 2-like [Brachypodium distachyon]
MSTRG.42238	-13.1088	-10.4464	-2.66243			NA	NA		NA	NA		NA	NA
MSTRG.102731	-6.1789	-3.51689	-2.66201			NA	NA		NA	NA		NA	NA
MSTRG.78577	-6.39846	-3.73683	-2.66163			UniRef90_I3NM34	1e-130	DUF292 domain-containing protein n=2 Tax=Triticum aestivum RepID=I3NM34_WHEAT	AT1G13340.1	1e-19	| Regulator of Vps4 activity in the MVB pathway protein	gi|357118037|ref|XP_003560766.1|	2e-78	PREDICTED: uncharacterized protein LOC100836100 [Brachypodium distachyon]
MSTRG.133003	-6.3436	-3.68321	-2.66038			NA	NA		NA	NA		NA	NA
MSTRG.156417	-10.3444	-7.68556	-2.65888			UniRef90_A0A0E0RK53	1e-12	Uncharacterized protein n=6 Tax=Oryza RepID=A0A0E0RK53_ORYRU	AT3G18930.2	5e-14	| RING/U-box superfamily protein	gi|242084274|ref|XP_002442562.1|	5e-21	hypothetical protein SORBIDRAFT_08g021970 [Sorghum bicolor]
MSTRG.53688	-10.0308	-7.37194	-2.65886			NA	NA		NA	NA		NA	NA
MSTRG.27220	-5.17511	-2.51958	-2.65553			NA	NA		NA	NA		NA	NA
MSTRG.95906	-5.2445	-2.59087	-2.65362			NA	NA		NA	NA		NA	NA
MSTRG.26811	-8.19181	-5.543	-2.64881			UniRef90_W5B6F8	0	Uncharacterized protein n=6 Tax=Triticeae RepID=W5B6F8_WHEAT	AT4G37370.1	2e-73	| Symbols: CYP81D8 | cytochrome P450, family 81, subfamily D, polypeptide 8	gi|514784571|ref|XP_004970623.1|	4e-178	PREDICTED: isoflavone 2'-hydroxylase-like [Setaria italica]
MSTRG.41744	-12.0915	-9.44277	-2.64874			UniRef90_W5BJI1	0	Uncharacterized protein n=4 Tax=Triticeae RepID=W5BJI1_WHEAT	AT4G27250.1	7e-53	| NAD(P)-binding Rossmann-fold superfamily protein	gi|357122083|ref|XP_003562745.1|	7e-177	PREDICTED: vestitone reductase [Brachypodium distachyon]
MSTRG.74102	-11.3835	-8.73495	-2.64854			UniRef90_P45850	2e-97	Oxalate oxidase 1 n=49 Tax=Pooideae RepID=OXO1_HORVU	AT4G14630.1	1e-37	| Symbols: GLP9 | germin-like protein 9	gi|1002249713|ref|XP_015629049.1|	7e-86	PREDICTED: germin-like protein 3-6 [Oryza sativa Japonica Group]
MSTRG.84202	-10.3182	-7.67	-2.64824			NA	NA		NA	NA		NA	NA
MSTRG.89566	-11.1866	-8.53951	-2.6471			NA	NA		NA	NA		NA	NA
MSTRG.145130	-12.4401	-9.79306	-2.64701			UniRef90_W5GC52	0	Uncharacterized protein n=2 Tax=Triticum RepID=W5GC52_WHEAT	AT3G26330.1	4e-91	| Symbols: CYP71B37 | cytochrome P450, family 71, subfamily B, polypeptide 37	gi|721653594|ref|XP_003570902.2|	0	PREDICTED: premnaspirodiene oxygenase-like [Brachypodium distachyon]
MSTRG.152359	-4.79814	-2.15165	-2.64648			NA	NA		NA	NA		NA	NA
MSTRG.51313	-5.37338	-2.72739	-2.64599			NA	NA		NA	NA		NA	NA
MSTRG.88583	-5.86717	-3.22188	-2.64528			NA	NA		NA	NA		NA	NA
MSTRG.112575	-13.0882	-10.4436	-2.64465			UniRef90_M7ZPA2	0	High-affinity nitrate transporter 2.1 n=6 Tax=Triticinae RepID=M7ZPA2_TRIUA	AT1G08090.1	0	| Symbols: ATNRT2:1, NRT2, NRT2;1AT, ACH1, LIN1, ATNRT2.1, NRT2.1, NRT2:1 | nitrate transporter 2:1	gi|721651922|ref|XP_003572590.2|	0	PREDICTED: high-affinity nitrate transporter 2.1-like [Brachypodium distachyon]
MSTRG.36709	-9.58767	-6.94379	-2.64388			NA	NA		NA	NA		NA	NA
MSTRG.6932	-9.31387	-6.67102	-2.64285			UniRef90_A0A0E0L308	1e-15	Uncharacterized protein n=1 Tax=Oryza punctata RepID=A0A0E0L308_ORYPU	AT1G63290.1	1.1	| Aldolase-type TIM barrel family protein	gi|514749832|ref|XP_004961955.1|	5e-06	PREDICTED: uncharacterized protein LOC101759039 [Setaria italica]
MSTRG.79961	-9.11422	-6.47261	-2.64161			NA	NA		NA	NA		NA	NA
MSTRG.84700	-8.06518	-5.42471	-2.64047			NA	NA		NA	NA		NA	NA
MSTRG.78866	-11.0096	-8.36931	-2.64031			NA	NA		NA	NA		NA	NA
MSTRG.117019	-10.7579	-8.11844	-2.63951			NA	NA		NA	NA		NA	NA
MSTRG.116872	-6.57535	-3.93625	-2.6391			NA	NA		NA	NA		NA	NA
MSTRG.76931	-6.42616	-3.78829	-2.63786			UniRef90_M8BTL8	2e-08	Uncharacterized protein n=2 Tax=Triticinae RepID=M8BTL8_AEGTA	NA	NA		NA	NA
MSTRG.104437	-10.555	-7.91718	-2.63783			NA	NA		NA	NA		NA	NA
MSTRG.44936	-7.80413	-5.16651	-2.63761			NA	NA		NA	NA		NA	NA
MSTRG.146881	-10.6523	-8.01563	-2.63666			NA	NA		NA	NA		NA	NA
MSTRG.12705	-5.47159	-2.83776	-2.63383			UniRef90_F2DHI1	0	Predicted protein n=2 Tax=Hordeum vulgare var. distichum RepID=F2DHI1_HORVD	AT1G64940.1	4e-170	| Symbols: CYP89A6 | cytochrome P450, family 87, subfamily A, polypeptide 6	gi|357146972|ref|XP_003574176.1|	0	PREDICTED: cytochrome P450 89A2-like [Brachypodium distachyon]
MSTRG.97826	-11.8618	-9.22828	-2.6335			UniRef90_I1IAI2	0	Hexosyltransferase n=2 Tax=Brachypodium distachyon RepID=I1IAI2_BRADI	AT3G18660.3	0	| Symbols: PGSIP1, GUX1 | plant glycogenin-like starch initiation protein 1	gi|357149523|ref|XP_003575141.1|	0	PREDICTED: putative UDP-glucuronate:xylan alpha-glucuronosyltransferase 3 isoform X2 [Brachypodium distachyon]
MSTRG.112822	-8.15013	-5.51807	-2.63206			NA	NA		NA	NA		NA	NA
MSTRG.8292	-9.96544	-7.3354	-2.63004	noncoding	noncoding	UniRef90_M7ZWV0	3e-39	Uncharacterized protein n=2 Tax=Triticinae RepID=M7ZWV0_TRIUA	AT1G32928.1	0.0001	| unknown protein; BEST Arabidopsis thaliana protein match is: unknown protein (TAIR:AT1G32920.1); Has 35333 Blast hits to 34131 proteins in 2444 species: Archae - 798; Bacteria - 22429; Metazoa - 974; Fungi - 991; Plants - 531; Viruses - 0; Other Eukaryotes - 9610 (source: NCBI BLink).	gi|721618283|ref|XP_010228065.1|	6e-20	PREDICTED: uncharacterized protein LOC100830582 [Brachypodium distachyon]
MSTRG.62988	-10.3286	-7.69936	-2.62927			NA	NA		NA	NA		NA	NA
MSTRG.81606	-10.4413	-7.81236	-2.62892			NA	NA		NA	NA		NA	NA
MSTRG.90180	-4.90928	-2.28165	-2.62763			NA	NA		NA	NA		NA	NA
MSTRG.85709	-6.35053	-3.72291	-2.62762			UniRef90_A0A0D9XNS0	3e-12	Uncharacterized protein n=1 Tax=Leersia perrieri RepID=A0A0D9XNS0_9ORYZ	AT1G61480.1	5e-76	| S-locus lectin protein kinase family protein	gi|357153141|ref|XP_003576352.1|	0	PREDICTED: putative receptor protein kinase ZmPK1 [Brachypodium distachyon]
MSTRG.152446	-6.77029	-4.14307	-2.62722			UniRef90_W5I2I1	7e-149	Carbonic anhydrase n=2 Tax=Triticinae RepID=W5I2I1_WHEAT	AT5G14740.2	3e-78	| Symbols: CA2, CA18, BETA CA2 | carbonic anhydrase 2	gi|721642855|ref|XP_010232070.1|	8e-131	PREDICTED: carbonic anhydrase, chloroplastic isoform X1 [Brachypodium distachyon]
MSTRG.40238	-9.20395	-6.57691	-2.62704			NA	NA		NA	NA		NA	NA
MSTRG.123595	-12.0121	-9.38517	-2.62694			UniRef90_K3ZTR2	2e-15	Uncharacterized protein n=2 Tax=Setaria italica RepID=K3ZTR2_SETIT	AT5G13930.1	3e-09	| Symbols: CHS, TT4, ATCHS | Chalcone and stilbene synthase family protein	gi|514733887|ref|XP_004957783.1|	3e-15	PREDICTED: bisdemethoxycurcumin synthase-like [Setaria italica]
MSTRG.82755	-9.9776	-7.35085	-2.62674			NA	NA		NA	NA		NA	NA
MSTRG.50844	-6.4407	-3.81465	-2.62605			UniRef90_M0WM01	0	Uncharacterized protein n=1 Tax=Hordeum vulgare var. distichum RepID=M0WM01_HORVD	AT1G17710.1	7e-97	| Pyridoxal phosphate phosphatase-related protein	gi|357135424|ref|XP_003569309.1|	3e-169	PREDICTED: inorganic pyrophosphatase 3 [Brachypodium distachyon]
MSTRG.86862	-5.66546	-3.04051	-2.62495			UniRef90_W5EFZ1	2e-172	Uncharacterized protein n=4 Tax=Triticeae RepID=W5EFZ1_WHEAT	AT4G26400.1	3e-08	| RING/U-box superfamily protein	gi|960451752|ref|XP_014755919.1|	3e-80	PREDICTED: E3 ubiquitin-protein ligase RING1-like [Brachypodium distachyon]
MSTRG.93046	-6.48391	-3.85984	-2.62408			UniRef90_A0A0D9XEN0	2e-94	Uncharacterized protein n=1 Tax=Leersia perrieri RepID=A0A0D9XEN0_9ORYZ	AT3G05200.1	5e-05	| Symbols: ATL6 | RING/U-box superfamily protein	gi|670424170|ref|XP_008652817.1|	1e-20	PREDICTED: E3 ubiquitin-protein ligase ATL31 [Zea mays]
MSTRG.115665	-5.51423	-2.89031	-2.62392			UniRef90_M7Z269	0	Uncharacterized protein n=3 Tax=Triticum RepID=M7Z269_TRIUA	AT1G21240.1	9e-141	| Symbols: WAK3 | wall associated kinase 3	gi|242065814|ref|XP_002454196.1|	0	hypothetical protein SORBIDRAFT_04g026470 [Sorghum bicolor]
MSTRG.46441	-12.4102	-9.78657	-2.62366			UniRef90_M8CE01	8e-16	Leucoanthocyanidin reductase n=1 Tax=Aegilops tauschii RepID=M8CE01_AEGTA	AT1G61720.1	2e-106	| Symbols: BAN | NAD(P)-binding Rossmann-fold superfamily protein	gi|357166146|ref|XP_003580614.1|	0	PREDICTED: anthocyanidin reductase-like [Brachypodium distachyon]
MSTRG.71360	-10.9719	-8.34843	-2.62351			NA	NA		NA	NA		NA	NA
MSTRG.145422	-10.0395	-7.41793	-2.62153			UniRef90_M8B8F3	4e-70	Putative calcium-binding protein CML25/26 n=5 Tax=Triticinae RepID=M8B8F3_AEGTA	AT5G42380.1	3e-21	| Symbols: CML39, CML37 | calmodulin like 37	gi|573964293|ref|XP_006664268.1|	8e-37	PREDICTED: probable calcium-binding protein CML25/26 [Oryza brachyantha]
MSTRG.56675	-6.73975	-4.11923	-2.62052			UniRef90_Q5SNH4	0	Os01g0191800 protein n=18 Tax=Poaceae RepID=Q5SNH4_ORYSJ	AT4G32830.1	0	| Symbols: AtAUR1, AUR1 | ataurora1	gi|357126095|ref|XP_003564724.1|	0	PREDICTED: serine/threonine-protein kinase Aurora-2-like [Brachypodium distachyon]
MSTRG.63787	-11.3354	-8.71761	-2.61775			NA	NA		NA	NA		NA	NA
MSTRG.130627	-5.71636	-3.09863	-2.61773			UniRef90_M0UGR3	6e-05	Uncharacterized protein n=1 Tax=Hordeum vulgare var. distichum RepID=M0UGR3_HORVD	AT2G24130.1	5e-08	| Leucine-rich receptor-like protein kinase family protein	gi|573960135|ref|XP_006662251.1|	2e-22	PREDICTED: probable LRR receptor-like serine/threonine-protein kinase At3g47570 [Oryza brachyantha]
MSTRG.105776	-10.2813	-7.66454	-2.61681			NA	NA		NA	NA		NA	NA
MSTRG.149652	-5.90846	-3.29169	-2.61677			UniRef90_M0YHM4	3e-140	Uncharacterized protein n=4 Tax=Triticeae RepID=M0YHM4_HORVD	AT2G17730.1	4e-61	| Symbols: NIP2 | NEP-interacting protein 2	gi|357142191|ref|XP_003572489.1|	5e-98	PREDICTED: NEP1-interacting protein-like 1 [Brachypodium distachyon]
MSTRG.151334	-5.11614	-2.49998	-2.61617			UniRef90_F2EIN2	1e-86	Predicted protein n=2 Tax=Triticeae RepID=F2EIN2_HORVD	AT2G42760.1	4e-11	| unknown protein; CONTAINS InterPro DOMAIN/s: Protein of unknown function DUF1685 (InterPro:IPR012881); Has 170 Blast hits to 164 proteins in 34 species: Archae - 0; Bacteria - 1; Metazoa - 26; Fungi - 10; Plants - 107; Viruses - 0; Other Eukaryotes - 26 (source: NCBI BLink).	gi|357124170|ref|XP_003563777.1|	1e-60	PREDICTED: uncharacterized protein LOC100825390 [Brachypodium distachyon]
MSTRG.7759	-5.81527	-3.19993	-2.61534			NA	NA		NA	NA		NA	NA
MSTRG.96098	-6.69281	-4.07758	-2.61523			NA	NA		NA	NA		NA	NA
MSTRG.67432	-8.67148	-6.05743	-2.61405			UniRef90_A0A0C4B3X4	7.7	Uncharacterized protein n=1 Tax=Triticum aestivum RepID=A0A0C4B3X4_WHEAT	AT4G18050.1	1e-22	| Symbols: PGP9 | P-glycoprotein 9	gi|960467960|ref|XP_014754519.1|	2e-49	PREDICTED: ABC transporter B family member 4-like [Brachypodium distachyon]
MSTRG.78431	-5.38595	-2.77214	-2.61381			NA	NA		NA	NA		NA	NA
MSTRG.92226	-6.04364	-3.4311	-2.61254			UniRef90_A0A0D9XCM5	2e-18	Uncharacterized protein n=3 Tax=BOP clade RepID=A0A0D9XCM5_9ORYZ	AT1G15520.1	2e-14	| Symbols: PDR12, ATPDR12, ABCG40, ATABCG40 | pleiotropic drug resistance 12	gi|721679393|ref|XP_010238072.1|	2e-11	PREDICTED: ABC transporter G family member 53 [Brachypodium distachyon]
MSTRG.30522	-5.01349	-2.4034	-2.61009			NA	NA		NA	NA		NA	NA
MSTRG.40059	-6.63845	-4.02867	-2.60978	noncoding	noncoding	NA	NA		NA	NA		NA	NA
MSTRG.95894	-10.3651	-7.75537	-2.6097			UniRef90_M8A3P3	6e-92	Uncharacterized protein n=2 Tax=Triticinae RepID=M8A3P3_TRIUA	AT5G04390.1	4e-15	| C2H2-type zinc finger family protein	gi|357123918|ref|XP_003563654.1|	8e-34	PREDICTED: zinc finger protein ZAT8-like [Brachypodium distachyon]
MSTRG.23784	-5.0182	-2.40957	-2.60864			NA	NA		NA	NA		NA	NA
MSTRG.41749	-11.3802	-8.77235	-2.60784	noncoding	noncoding	UniRef90_W5C568	3e-59	Uncharacterized protein n=2 Tax=Triticeae RepID=W5C568_WHEAT	AT3G48140.1	2e-26	| B12D protein	gi|357122048|ref|XP_003562728.1|	4e-53	PREDICTED: uncharacterized protein LOC100837236 [Brachypodium distachyon]
MSTRG.140011	-5.33413	-2.72744	-2.60669			NA	NA		NA	NA		NA	NA
MSTRG.41521	-8.23723	-5.63094	-2.60629			NA	NA		NA	NA		NA	NA
MSTRG.49002	-9.47902	-6.87511	-2.60392			UniRef90_I1HCR4	6e-15	Uncharacterized protein n=1 Tax=Brachypodium distachyon RepID=I1HCR4_BRADI	AT1G66440.1	3.1	| Cysteine/Histidine-rich C1 domain family protein	gi|357125591|ref|XP_003564476.1|	9e-15	PREDICTED: uncharacterized protein LOC100833250 [Brachypodium distachyon]
MSTRG.127732	-7.14106	-4.53858	-2.60248			NA	NA		NA	NA		NA	NA
MSTRG.22068	-6.08863	-3.48625	-2.60238			UniRef90_M0Y0A2	0	Uncharacterized protein n=2 Tax=Hordeum vulgare var. distichum RepID=M0Y0A2_HORVD	AT2G32510.1	3e-70	| Symbols: MAPKKK17 | mitogen-activated protein kinase kinase kinase 17	gi|721649571|ref|XP_010233144.1|	1e-158	PREDICTED: mitogen-activated protein kinase kinase kinase NPK1-like [Brachypodium distachyon]
MSTRG.133401	-6.93711	-4.33836	-2.59876			NA	NA		NA	NA		NA	NA
MSTRG.109462	-11.3051	-8.7071	-2.59799			UniRef90_I1ISE4	0	Uncharacterized protein n=5 Tax=Pooideae RepID=I1ISE4_BRADI	AT5G11880.1	5e-13	| Pyridoxal-dependent decarboxylase family protein	gi|357159773|ref|XP_003578555.1|	0	PREDICTED: LOW QUALITY PROTEIN: ornithine decarboxylase-like [Brachypodium distachyon]
MSTRG.72858	-5.68784	-3.09085	-2.59699			NA	NA		NA	NA		NA	NA
MSTRG.17604	-4.9326	-2.336	-2.5966			UniRef90_F2EIH1	2e-05	Predicted protein n=1 Tax=Hordeum vulgare var. distichum RepID=F2EIH1_HORVD	AT3G25990.1	4e-10	| Homeodomain-like superfamily protein	gi|1002266524|ref|XP_015637591.1|	0.01	PREDICTED: trihelix transcription factor GT-3b [Oryza sativa Japonica Group]
MSTRG.148487	-7.73432	-5.13927	-2.59505	noncoding	noncoding	NA	NA		NA	NA		NA	NA
MSTRG.16071	-10.2968	-7.7018	-2.59504	noncoding	noncoding	NA	NA		NA	NA		NA	NA
MSTRG.27944	-7.82322	-5.2298	-2.59342			NA	NA		NA	NA		NA	NA
MSTRG.7871	-6.14271	-3.54994	-2.59277			UniRef90_F2DPW1	4e-17	Glycosyltransferase n=1 Tax=Hordeum vulgare var. distichum RepID=F2DPW1_HORVD	AT3G16520.2	0.003	| Symbols: UGT88A1 | UDP-glucosyl transferase 88A1	gi|212275408|ref|NP_001130565.1|	8e-13	uncharacterized protein LOC100191664 [Zea mays]
MSTRG.39893	-11.1376	-8.54632	-2.59125			UniRef90_W5C3Y5	0	Uncharacterized protein n=2 Tax=Triticinae RepID=W5C3Y5_WHEAT	AT3G14470.1	0.002	| NB-ARC domain-containing disease resistance protein	gi|357166985|ref|XP_003580948.1|	0	PREDICTED: uncharacterized protein LOC100840694 [Brachypodium distachyon]
MSTRG.142051	-12.3676	-9.77656	-2.59104			UniRef90_N1QTH8	1e-65	Blue copper protein n=1 Tax=Aegilops tauschii RepID=N1QTH8_AEGTA	AT2G31050.1	5e-21	| Cupredoxin superfamily protein	gi|357150401|ref|XP_003575446.1|	8e-44	PREDICTED: stellacyanin-like [Brachypodium distachyon]
MSTRG.116635	-6.4178	-3.82785	-2.58994			NA	NA		NA	NA		NA	NA
MSTRG.45570	-7.30971	-4.71986	-2.58986			NA	NA		NA	NA		NA	NA
MSTRG.78273	-6.05709	-3.46941	-2.58768			UniRef90_T1N2M9	2e-19	Uncharacterized protein n=6 Tax=Triticeae RepID=T1N2M9_TRIUA	AT3G01100.1	1e-21	| Symbols: HYP1, ATHYP1 | hypothetical protein 1	gi|573925715|ref|XP_006650399.1|	2e-36	PREDICTED: CSC1-like protein RXW8 isoform X1 [Oryza brachyantha]
MSTRG.22861	-8.62993	-6.04323	-2.58669			NA	NA		NA	NA		NA	NA
MSTRG.38079	-11.6104	-9.02413	-2.58624			NA	NA		NA	NA		NA	NA
MSTRG.139467	-9.9075	-7.32191	-2.58559			UniRef90_Q10HU3	8e-12	Os03g0576100 protein n=2 Tax=Oryza sativa subsp. japonica RepID=Q10HU3_ORYSJ	AT3G06250.1	1e-11	| Symbols: FRS7 | FAR1-related sequence 7	gi|670364340|ref|XP_008658616.1|	1e-16	PREDICTED: protein FAR1-RELATED SEQUENCE 5-like isoform X2 [Zea mays]
MSTRG.63290	-9.18262	-6.59806	-2.58456			UniRef90_I1IMG5	0	Uncharacterized protein n=2 Tax=Brachypodium distachyon RepID=I1IMG5_BRADI	AT1G52360.1	1e-87	| Coatomer, beta' subunit	gi|721677814|ref|XP_010237820.1|	0	PREDICTED: uncharacterized protein LOC100845829 isoform X1 [Brachypodium distachyon]
MSTRG.82198	-10.4885	-7.90496	-2.58351			UniRef90_A0A096PL41	2e-58	Uncharacterized protein n=2 Tax=Poaceae RepID=A0A096PL41_MAIZE	AT5G26340.1	3e-46	| Symbols: MSS1, STP13, ATSTP13 | Major facilitator superfamily protein	gi|670362595|ref|XP_008652769.1|	3e-59	PREDICTED: sugar transport protein 13 isoform X2 [Zea mays]
MSTRG.30297	-9.54273	-6.95987	-2.58287			NA	NA		NA	NA		NA	NA
MSTRG.107703	-10.1097	-7.52758	-2.58207			NA	NA		NA	NA		NA	NA
MSTRG.153404	-9.54595	-6.96467	-2.58127			NA	NA		NA	NA		NA	NA
MSTRG.81354	-9.19383	-6.61259	-2.58123			UniRef90_I1H6D8	4e-174	Uncharacterized protein n=14 Tax=BOP clade RepID=I1H6D8_BRADI	AT3G51680.1	1e-104	| NAD(P)-binding Rossmann-fold superfamily protein	gi|357112642|ref|XP_003558117.1|	6e-179	PREDICTED: sex determination protein tasselseed-2 [Brachypodium distachyon]
MSTRG.120935	-5.04041	-2.4594	-2.581			UniRef90_F2DYG2	0	Predicted protein n=3 Tax=Hordeum vulgare var. distichum RepID=F2DYG2_HORVD	AT5G06839.3	4e-85	| Symbols: TGA10, bZIP65 | bZIP transcription factor family protein	gi|357139342|ref|XP_003571241.1|	0	PREDICTED: transcription factor TGA6-like isoform X1 [Brachypodium distachyon]
MSTRG.58795	-5.24625	-2.66529	-2.58097			UniRef90_I1HNZ3	4e-143	Uncharacterized protein n=3 Tax=Pooideae RepID=I1HNZ3_BRADI	AT3G53450.1	6e-107	| Putative lysine decarboxylase family protein	gi|357135368|ref|XP_003569282.1|	6e-143	PREDICTED: cytokinin riboside 5'-monophosphate phosphoribohydrolase LOG-like [Brachypodium distachyon]
MSTRG.146102	-9.0771	-6.49703	-2.58007			UniRef90_T1LI14	0	Uncharacterized protein n=2 Tax=Triticum urartu RepID=T1LI14_TRIUA	AT3G07040.1	9e-21	| Symbols: RPM1, RPS3 | NB-ARC domain-containing disease resistance protein	gi|1002229949|ref|XP_015646397.1|	0	PREDICTED: putative disease resistance RPP13-like protein 1 [Oryza sativa Japonica Group]
MSTRG.81774	-6.77291	-4.19444	-2.57847	noncoding	noncoding	UniRef90_H2E287	2e-21	Anthranilate synthase alpha 1 subunit n=2 Tax=Triticeae RepID=H2E287_SECCE	AT2G29690.1	1e-16	| Symbols: ASA2, ATHANSYNAB | anthranilate synthase 2	gi|1002845806|ref|XP_006651238.2|	5e-20	PREDICTED: anthranilate synthase alpha subunit 2, chloroplastic [Oryza brachyantha]
MSTRG.3638	-11.6239	-9.04545	-2.57842			UniRef90_M7YH95	4e-54	Uncharacterized protein n=1 Tax=Triticum urartu RepID=M7YH95_TRIUA	AT3G30730.1	0.001	| unknown protein; Has 59 Blast hits to 59 proteins in 7 species: Archae - 0; Bacteria - 0; Metazoa - 0; Fungi - 0; Plants - 59; Viruses - 0; Other Eukaryotes - 0 (source: NCBI BLink).	gi|848859757|ref|XP_012830753.1|	4e-42	PREDICTED: uncharacterized protein LOC105951839 [Erythranthe guttata]
MSTRG.80069	-4.7667	-2.18832	-2.57838			UniRef90_W5DVP5	0	Uncharacterized protein n=1 Tax=Triticum aestivum RepID=W5DVP5_WHEAT	AT2G37650.1	7e-136	| GRAS family transcription factor	gi|357125374|ref|XP_003564369.1|	0	PREDICTED: scarecrow-like protein 34 [Brachypodium distachyon]
MSTRG.40216	-10.3035	-7.72528	-2.57827			NA	NA		NA	NA		NA	NA
MSTRG.49247	-11.9994	-9.42126	-2.57811			NA	NA		NA	NA		NA	NA
MSTRG.5698	-8.93989	-6.36208	-2.57782			UniRef90_Q8RW01	3e-138	Glutathione transferase n=3 Tax=Triticinae RepID=Q8RW01_WHEAT	AT1G10370.1	3e-63	| Symbols: GST30, ATGSTU17, GST30B, ERD9 | Glutathione S-transferase family protein	gi|955724242|ref|XP_004983842.2|	4e-113	PREDICTED: probable glutathione S-transferase GSTU6 [Setaria italica]
MSTRG.83849	-11.5544	-8.97686	-2.57749			UniRef90_D4HR85	9e-142	GER4d n=65 Tax=Pooideae RepID=D4HR85_HORVD	AT5G39110.1	2e-79	| RmlC-like cupins superfamily protein	gi|357144740|ref|XP_003573397.1|	4e-132	PREDICTED: germin-like protein 8-7 [Brachypodium distachyon]
MSTRG.37336	-9.95025	-7.37283	-2.57742			UniRef90_F2DPY1	6e-78	Predicted protein n=3 Tax=Triticeae RepID=F2DPY1_HORVD	AT1G05450.2	6e-24	| Bifunctional inhibitor/lipid-transfer protein/seed storage 2S albumin superfamily protein	gi|357111409|ref|XP_003557506.1|	2e-49	PREDICTED: protein YLS3 [Brachypodium distachyon]
MSTRG.84576	-5.46773	-2.8909	-2.57684			UniRef90_F2DKF3	0	Predicted protein n=1 Tax=Hordeum vulgare var. distichum RepID=F2DKF3_HORVD	AT5G58300.2	5e-15	| Leucine-rich repeat protein kinase family protein	gi|357115498|ref|XP_003559525.1|	0	PREDICTED: probable inactive receptor kinase RLK902 [Brachypodium distachyon]
MSTRG.99203	-6.76771	-4.19187	-2.57584			NA	NA		NA	NA		NA	NA
MSTRG.37880	-4.58249	-2.00782	-2.57467			UniRef90_W5AS85	2e-92	Uncharacterized protein n=4 Tax=Triticum RepID=W5AS85_WHEAT	AT1G31340.1	8e-20	| Symbols: RUB1, NEDD8, ATRUB1 | related to ubiquitin 1	gi|1002298481|ref|XP_015612663.1|	4e-67	PREDICTED: ubiquitin [Oryza sativa Japonica Group]
MSTRG.57348	-11.2663	-8.69194	-2.57434			NA	NA		NA	NA		NA	NA
MSTRG.66183	-9.06204	-6.48792	-2.57411			UniRef90_A0A096UP19	3e-09	Eukaryotic translation initiation factor 6 n=1 Tax=Triticum aestivum RepID=A0A096UP19_WHEAT	AT3G55620.1	0.0003	| Symbols: emb1624 | Translation initiation factor IF6	gi|514773150|ref|XP_004967669.1|	8e-05	PREDICTED: eukaryotic translation initiation factor 6-2-like [Setaria italica]
MSTRG.95325	-10.6177	-8.04557	-2.57215			UniRef90_W5FWK9	2e-100	Uncharacterized protein n=3 Tax=Triticeae RepID=W5FWK9_WHEAT	AT3G06540.1	2.5	| Symbols: REP, AthREP | Rab escort protein	gi|357111754|ref|XP_003557676.1|	2e-86	PREDICTED: uncharacterized N-acetyltransferase p20 [Brachypodium distachyon]
MSTRG.29059	-7.45922	-4.88731	-2.57192			NA	NA		NA	NA		NA	NA
MSTRG.38831	-10.0259	-7.45857	-2.56732			UniRef90_R7WFL1	0	Putative E3 ubiquitin-protein ligase n=1 Tax=Aegilops tauschii RepID=R7WFL1_AEGTA	AT3G53690.1	0.0003	| RING/U-box superfamily protein	gi|1002295876|ref|XP_015611394.1|	0.013	PREDICTED: E3 ubiquitin-protein ligase RNF144A [Oryza sativa Japonica Group]
MSTRG.6040	-12.3099	-9.74312	-2.56678			UniRef90_M7ZRU9	4e-20	Expansin-B9 n=2 Tax=Triticum RepID=M7ZRU9_TRIUA	AT4G28250.1	3e-38	| Symbols: ATEXPB3, EXPB3, ATHEXP BETA 1.6 | expansin B3	gi|357147313|ref|XP_003574297.1|	1e-138	PREDICTED: expansin-B9-like [Brachypodium distachyon]
MSTRG.61023	-9.03913	-6.47263	-2.56649			NA	NA		NA	NA		NA	NA
MSTRG.41705	-4.65507	-2.08918	-2.56589			UniRef90_F2DZ36	9e-94	Predicted protein n=2 Tax=Hordeum vulgare var. distichum RepID=F2DZ36_HORVD	AT2G31670.1	4e-16	| Stress responsive alpha-beta barrel domain protein	gi|357122006|ref|XP_003562707.1|	6e-78	PREDICTED: uncharacterized protein LOC100831009 [Brachypodium distachyon]
MSTRG.153050	-5.62183	-3.05598	-2.56584			UniRef90_M8BQ40	8e-71	Chaperone protein dnaJ 8, chloroplastic n=1 Tax=Aegilops tauschii RepID=M8BQ40_AEGTA	AT1G80920.1	1e-09	| Symbols: J8 | Chaperone DnaJ-domain superfamily protein	gi|242062248|ref|XP_002452413.1|	1e-24	hypothetical protein SORBIDRAFT_04g025270 [Sorghum bicolor]
MSTRG.76634	-11.1695	-8.60423	-2.56527			NA	NA		NA	NA		NA	NA
MSTRG.123892	-8.91035	-6.34543	-2.56492			NA	NA		NA	NA		NA	NA
MSTRG.21246	-8.63546	-6.07087	-2.56459			UniRef90_M0XC98	0	Uncharacterized protein n=1 Tax=Hordeum vulgare var. distichum RepID=M0XC98_HORVD	AT5G24910.1	2e-132	| Symbols: CYP714A1 | cytochrome P450, family 714, subfamily A, polypeptide 1	gi|242088281|ref|XP_002439973.1|	0	hypothetical protein SORBIDRAFT_09g023680 [Sorghum bicolor]
MSTRG.65303	-4.69361	-2.13079	-2.56282			NA	NA		NA	NA		NA	NA
MSTRG.23516	-9.52691	-6.96427	-2.56264			NA	NA		NA	NA		NA	NA
MSTRG.37322	-6.08434	-3.52289	-2.56145			NA	NA		NA	NA		NA	NA
MSTRG.110617	-11.0391	-8.48028	-2.55881			NA	NA		NA	NA		NA	NA
MSTRG.40211	-10.0978	-7.53979	-2.55805			UniRef90_M0ZBS9	0	Glycosyltransferase n=4 Tax=Triticeae RepID=M0ZBS9_HORVD	AT2G43820.1	3e-101	| Symbols: GT, UGT74F2, ATSAGT1, SGT1, SAGT1 | UDP-glucosyltransferase 74F2	gi|357167436|ref|XP_003581162.1|	0	PREDICTED: indole-3-acetate beta-glucosyltransferase-like [Brachypodium distachyon]
MSTRG.101843	-6.86434	-4.30786	-2.55648			UniRef90_F2EJL0	3e-17	Predicted protein n=3 Tax=Triticeae RepID=F2EJL0_HORVD	AT5G24850.1	2.6	| Symbols: CRY3 | cryptochrome 3	gi|357159770|ref|XP_003578554.1|	4e-10	PREDICTED: uncharacterized protein At1g76070-like [Brachypodium distachyon]
MSTRG.18289	-4.71641	-2.16033	-2.55609			NA	NA		NA	NA		NA	NA
MSTRG.77772	-10.3307	-7.77507	-2.55564			NA	NA		NA	NA		NA	NA
MSTRG.141030	-10.8481	-8.29271	-2.55535			UniRef90_C5X5E0	2e-07	Putative uncharacterized protein Sb02g029816 (Fragment) n=1 Tax=Sorghum bicolor RepID=C5X5E0_SORBI	AT4G28460.1	0.058	| unknown protein; FUNCTIONS IN: molecular_function unknown; INVOLVED IN: biological_process unknown; LOCATED IN: endomembrane system; EXPRESSED IN: 10 plant structures; EXPRESSED DURING: LP.04 four leaves visible, 4 anthesis, petal differentiation and expansion stage; Has 8 Blast hits to 8 proteins in 3 species: Archae - 0; Bacteria - 0; Metazoa - 0; Fungi - 0; Plants - 8; Viruses - 0; Other Euk…	gi|242049830|ref|XP_002462659.1|	3e-07	hypothetical protein SORBIDRAFT_02g029816, partial [Sorghum bicolor]
MSTRG.72743	-5.87225	-3.31692	-2.55533			NA	NA		NA	NA		NA	NA
MSTRG.37876	-5.17557	-2.62027	-2.5553			NA	NA		NA	NA		NA	NA
MSTRG.103641	-10.1291	-7.57493	-2.55413			UniRef90_F2DBU0	0	Glycosyltransferase (Fragment) n=4 Tax=Hordeum vulgare var. distichum RepID=F2DBU0_HORVD	AT2G22590.1	9e-14	| UDP-Glycosyltransferase superfamily protein	gi|960491956|ref|XP_014751191.1|	0	PREDICTED: UDP-glycosyltransferase 91C1-like [Brachypodium distachyon]
MSTRG.63631	-10.9994	-8.44534	-2.5541			UniRef90_M0W6E5	0	Uncharacterized protein n=3 Tax=Hordeum vulgare var. distichum RepID=M0W6E5_HORVD	AT3G14690.1	0	| Symbols: CYP72A15 | cytochrome P450, family 72, subfamily A, polypeptide 15	gi|357135603|ref|XP_003569398.1|	0	PREDICTED: cytochrome P450 72A15-like [Brachypodium distachyon]
MSTRG.130309	-10.3467	-7.79387	-2.55282			UniRef90_A0A0E0KVJ6	4e-09	Uncharacterized protein n=1 Tax=Oryza punctata RepID=A0A0E0KVJ6_ORYPU	AT4G22170.1	8e-11	| F-box family protein with a domain of unknown function (DUF295)	gi|242092068|ref|XP_002436524.1|	1e-14	hypothetical protein SORBIDRAFT_10g004190 [Sorghum bicolor]
MSTRG.134178	-7.20424	-4.65145	-2.55279			NA	NA		NA	NA		NA	NA
MSTRG.23152	-8.67518	-6.12375	-2.55143			NA	NA		NA	NA		NA	NA
MSTRG.82668	-11.5388	-8.98768	-2.55116	noncoding	noncoding	UniRef90_M8CFN4	3e-18	Uncharacterized protein n=1 Tax=Aegilops tauschii RepID=M8CFN4_AEGTA	AT1G06135.1	0.026	| unknown protein; FUNCTIONS IN: molecular_function unknown; INVOLVED IN: biological_process unknown; LOCATED IN: endomembrane system; BEST Arabidopsis thaliana protein match is: unknown protein (TAIR:AT2G31345.1); Has 35333 Blast hits to 34131 proteins in 2444 species: Archae - 798; Bacteria - 22429; Metazoa - 974; Fungi - 991; Plants - 531; Viruses - 0; Other Eukaryotes - 9610 (source: NCBI BLi…	gi|922401125|ref|XP_013467699.1|	5.7	hypothetical protein MTR_1g054355 [Medicago truncatula]
MSTRG.67983	-5.77475	-3.22508	-2.54967			UniRef90_I1HRY4	0	Uncharacterized protein n=2 Tax=BOP clade RepID=I1HRY4_BRADI	AT4G37390.1	0	| Symbols: YDK1, GH3.2, BRU6, GH3-2, AUR3 | Auxin-responsive GH3 family protein	gi|357136593|ref|XP_003569888.1|	0	PREDICTED: probable indole-3-acetic acid-amido synthetase GH3.2 [Brachypodium distachyon]
MSTRG.119511	-5.14617	-2.59706	-2.5491			UniRef90_M8B5N2	3e-17	Deoxyuridine 5'-triphosphate nucleotidohydrolase n=1 Tax=Aegilops tauschii RepID=M8B5N2_AEGTA	AT1G13470.1	4.2	| Protein of unknown function (DUF1262)	gi|721685546|ref|XP_010238829.1|	0.003	PREDICTED: DNA-directed RNA polymerase V subunit 1 [Brachypodium distachyon]
MSTRG.37090	-12.0138	-9.46479	-2.54905			NA	NA		NA	NA		NA	NA
MSTRG.83124	-11.144	-8.59526	-2.54872			UniRef90_W5EMQ9	3e-16	Uncharacterized protein n=1 Tax=Triticum aestivum RepID=W5EMQ9_WHEAT	AT1G22370.2	5e-09	| Symbols: AtUGT85A5, UGT85A5 | UDP-glucosyl transferase 85A5	gi|242065908|ref|XP_002454243.1|	1e-08	hypothetical protein SORBIDRAFT_04g027420 [Sorghum bicolor]
MSTRG.108308	-8.46755	-5.91899	-2.54857			NA	NA		NA	NA		NA	NA
MSTRG.117779	-6.8481	-4.30061	-2.5475	noncoding	noncoding	NA	NA		NA	NA		NA	NA
MSTRG.123038	-7.08397	-4.53746	-2.54651			UniRef90_M8BK07	5e-164	Myb-related protein Zm1 n=1 Tax=Aegilops tauschii RepID=M8BK07_AEGTA	AT1G16490.1	0.008	| Symbols: ATMYB58, MYB58 | myb domain protein 58	gi|573920241|ref|XP_006647724.1|	5e-117	PREDICTED: myb-related protein Zm1-like [Oryza brachyantha]
MSTRG.150750	-7.37275	-4.82937	-2.54339			NA	NA		NA	NA		NA	NA
MSTRG.156437	-9.10498	-6.56294	-2.54204			NA	NA		NA	NA		NA	NA
MSTRG.157402	-6.28393	-3.74196	-2.54197			UniRef90_M8BH47	3.2	Uncharacterized protein n=1 Tax=Aegilops tauschii RepID=M8BH47_AEGTA	AT5G55810.1	1.2	| Symbols: AtNMNAT, NMNAT | nicotinate/nicotinamide mononucleotide adenyltransferase	gi|242060758|ref|XP_002451668.1|	1e-26	hypothetical protein SORBIDRAFT_04g005540 [Sorghum bicolor]
MSTRG.136858	-7.93193	-5.39034	-2.54159			UniRef90_M7ZEA8	0	UDP-glycosyltransferase 85A2 n=1 Tax=Triticum urartu RepID=M7ZEA8_TRIUA	AT1G22360.1	2e-75	| Symbols: AtUGT85A2, UGT85A2 | UDP-glucosyl transferase 85A2	gi|960451744|ref|XP_014755901.1|	2e-177	PREDICTED: 7-deoxyloganetic acid glucosyltransferase-like [Brachypodium distachyon]
MSTRG.92531	-4.92146	-2.38012	-2.54134			NA	NA		NA	NA		NA	NA
MSTRG.94826	-12.1743	-9.63322	-2.54104			NA	NA		NA	NA		NA	NA
MSTRG.20544	-10.9981	-8.45824	-2.5399			UniRef90_F2DFC1	0	Predicted protein n=3 Tax=Pooideae RepID=F2DFC1_HORVD	AT1G15690.2	0	| Symbols: AVP1, ATAVP3, AVP-3, AtVHP1;1 | Inorganic H pyrophosphatase family protein	gi|357132073|ref|XP_003567657.1|	0	PREDICTED: pyrophosphate-energized vacuolar membrane proton pump-like [Brachypodium distachyon]
MSTRG.109131	-5.25436	-2.71505	-2.53931			NA	NA		NA	NA		NA	NA
MSTRG.63885	-9.42087	-6.88176	-2.53911			NA	NA		NA	NA		NA	NA
MSTRG.155517	-10.8832	-8.34534	-2.53788			NA	NA		NA	NA		NA	NA
MSTRG.24803	-4.74012	-2.20268	-2.53744			UniRef90_C5WQH7	6.7	Putative uncharacterized protein Sb01g013020 n=13 Tax=Poaceae RepID=C5WQH7_SORBI	AT5G09880.1	6.8	| Splicing factor, CC1-like	gi|242033485|ref|XP_002464137.1|	9.9	hypothetical protein SORBIDRAFT_01g013020 [Sorghum bicolor]
MSTRG.15019	-7.85458	-5.31751	-2.53707			NA	NA		NA	NA		NA	NA
MSTRG.147952	-5.75602	-3.21937	-2.53665			NA	NA		NA	NA		NA	NA
MSTRG.36707	-12.0938	-9.55803	-2.53579			NA	NA		NA	NA		NA	NA
MSTRG.24104	-5.56951	-3.03413	-2.53537			UniRef90_F2DRK7	2e-121	Predicted protein n=5 Tax=Hordeum vulgare var. distichum RepID=F2DRK7_HORVD	AT5G39610.1	2e-55	| Symbols: ATNAC2, ORE1, ANAC092, ATNAC6, NAC2, NAC6 | NAC domain containing protein 6	gi|242046974|ref|XP_002461233.1|	2e-70	hypothetical protein SORBIDRAFT_02g043270 [Sorghum bicolor]
MSTRG.81514	-6.14168	-3.6067	-2.53498	noncoding	noncoding	UniRef90_A0A096UQP1	2e-14	Uncharacterized protein n=1 Tax=Triticum aestivum RepID=A0A096UQP1_WHEAT	AT2G22560.1	2.9	| Kinase interacting (KIP1-like) family protein	gi|670363034|ref|XP_008654433.1|	0.006	PREDICTED: uncharacterized protein LOC100275370 [Zea mays]
MSTRG.112100	-12.6939	-10.1591	-2.5348			UniRef90_Q2EZ09	0	Receptor kinase TRKc n=1 Tax=Oryza sativa subsp. indica RepID=Q2EZ09_ORYSI	AT5G20480.1	6e-17	| Symbols: EFR | EF-TU receptor	gi|1002303724|ref|XP_015615242.1|	0	PREDICTED: probable LRR receptor-like serine/threonine-protein kinase At3g47570 [Oryza sativa Japonica Group]
MSTRG.46715	-8.91212	-6.37813	-2.53399			UniRef90_M7Z009	0.0004	Metal regulatory transcription factor 1 n=1 Tax=Triticum urartu RepID=M7Z009_TRIUA	AT2G33240.1	5.5	| Symbols: XID, ATXID | myosin XI D	gi|670360153|ref|XP_008676809.1|	1.4	PREDICTED: LOC100282775 isoform X1 [Zea mays]
MSTRG.79071	-9.10893	-6.57561	-2.53332	noncoding	noncoding	UniRef90_T0Q6Q2	1.5	Uncharacterized protein n=1 Tax=Saprolegnia diclina VS20 RepID=T0Q6Q2_9STRA	AT5G63320.1	2.7	| Symbols: NPX1 | nuclear protein X1	NA	NA
MSTRG.116851	-7.43048	-4.89788	-2.5326			NA	NA		NA	NA		NA	NA
MSTRG.96439	-6.01572	-3.48322	-2.5325			UniRef90_M8BIK9	0	Uncharacterized protein n=1 Tax=Aegilops tauschii RepID=M8BIK9_AEGTA	AT3G14470.1	6e-06	| NB-ARC domain-containing disease resistance protein	gi|721620854|ref|XP_010228452.1|	0	PREDICTED: uncharacterized protein LOC100821567 isoform X2 [Brachypodium distachyon]
MSTRG.142879	-5.43448	-2.90199	-2.53249			UniRef90_M0V5Z1	1e-136	Uncharacterized protein n=1 Tax=Hordeum vulgare var. distichum RepID=M0V5Z1_HORVD	AT4G14090.1	2e-43	| UDP-Glycosyltransferase superfamily protein	gi|226506042|ref|NP_001142122.1|	2e-123	uncharacterized protein LOC100274286 [Zea mays]
MSTRG.45629	-6.1	-3.57105	-2.52895			NA	NA		NA	NA		NA	NA
MSTRG.16332	-9.69376	-7.16509	-2.52866	noncoding	noncoding	UniRef90_R7W4E9	1e-13	Uncharacterized protein n=1 Tax=Aegilops tauschii RepID=R7W4E9_AEGTA	AT5G47850.1	0.55	| Symbols: CCR4 | CRINKLY4 related 4	gi|255078488|ref|XP_002502824.1|	3.3	predicted protein [Micromonas commoda]
MSTRG.142700	-4.60823	-2.08	-2.52823			NA	NA		NA	NA		NA	NA
MSTRG.61791	-6.05449	-3.52685	-2.52764			UniRef90_I1HUE5	0	Uncharacterized protein n=1 Tax=Brachypodium distachyon RepID=I1HUE5_BRADI	AT5G14420.2	0	| Symbols: RGLG2 | RING domain ligase2	gi|357126422|ref|XP_003564886.1|	0	PREDICTED: E3 ubiquitin-protein ligase RGLG2 [Brachypodium distachyon]
MSTRG.77324	-11.626	-9.09975	-2.52625	noncoding	noncoding	UniRef90_M7ZVJ3	4e-17	Uncharacterized protein n=1 Tax=Triticum urartu RepID=M7ZVJ3_TRIUA	AT2G33200.1	7	| F-box family protein	gi|159471870|ref|XP_001694079.1|	0.73	predicted protein, partial [Chlamydomonas reinhardtii]
MSTRG.63088	-6.11503	-3.58884	-2.52619			NA	NA		NA	NA		NA	NA
MSTRG.21670	-7.01528	-4.48919	-2.52609			NA	NA		NA	NA		NA	NA
MSTRG.31321	-11.6525	-9.12878	-2.52373			NA	NA		NA	NA		NA	NA
MSTRG.99289	-11.18	-8.65671	-2.52333			UniRef90_W5G126	1e-86	Uncharacterized protein n=2 Tax=Triticinae RepID=W5G126_WHEAT	AT1G76650.3	6e-23	| Symbols: CML38 | calmodulin-like 38	gi|573964293|ref|XP_006664268.1|	5e-45	PREDICTED: probable calcium-binding protein CML25/26 [Oryza brachyantha]
MSTRG.33974	-5.867	-3.34634	-2.52066			NA	NA		NA	NA		NA	NA
MSTRG.111826	-5.84944	-3.32878	-2.52065			UniRef90_M8B283	0	Uncharacterized protein n=2 Tax=Triticinae RepID=M8B283_AEGTA	AT2G43120.1	3e-127	| RmlC-like cupins superfamily protein	gi|721604281|ref|XP_010234698.1|	0	PREDICTED: pirin-like protein isoform X2 [Brachypodium distachyon]
MSTRG.119418	-9.81282	-7.29418	-2.51864	noncoding	noncoding	NA	NA		NA	NA		NA	NA
MSTRG.24711	-11.2315	-8.71393	-2.5176			NA	NA		NA	NA		NA	NA
MSTRG.126900	-10.0284	-7.51091	-2.51745			NA	NA		NA	NA		NA	NA
MSTRG.129159	-10.8057	-8.28832	-2.51741			NA	NA		NA	NA		NA	NA
MSTRG.137583	-6.0102	-3.49353	-2.51667			NA	NA		NA	NA		NA	NA
MSTRG.83992	-8.48015	-5.96692	-2.51323			UniRef90_M8C5X1	9e-43	Cytochrome P450 87A3 n=2 Tax=Triticinae RepID=M8C5X1_AEGTA	AT1G12740.1	1e-16	| Symbols: CYP87A2 | cytochrome P450, family 87, subfamily A, polypeptide 2	gi|573942612|ref|XP_006653690.1|	1e-20	PREDICTED: cytochrome P450 87A3-like [Oryza brachyantha]
MSTRG.112300	-13.475	-10.962	-2.513			NA	NA		NA	NA		NA	NA
MSTRG.69470	-6.48996	-3.97818	-2.51178			NA	NA		NA	NA		NA	NA
MSTRG.147864	-7.26996	-4.75883	-2.51114			NA	NA		NA	NA		NA	NA
MSTRG.5572	-5.7524	-3.24321	-2.50919			UniRef90_F2DHI1	0	Predicted protein n=2 Tax=Hordeum vulgare var. distichum RepID=F2DHI1_HORVD	AT1G64940.1	5e-167	| Symbols: CYP89A6 | cytochrome P450, family 87, subfamily A, polypeptide 6	gi|357146972|ref|XP_003574176.1|	0	PREDICTED: cytochrome P450 89A2-like [Brachypodium distachyon]
MSTRG.140105	-9.98684	-7.47797	-2.50887			NA	NA		NA	NA		NA	NA
MSTRG.6221	-5.48033	-2.97188	-2.50845			NA	NA		NA	NA		NA	NA
MSTRG.3659	-5.43299	-2.92519	-2.50781			UniRef90_I1HMR2	0	Uncharacterized protein n=4 Tax=Pooideae RepID=I1HMR2_BRADI	AT2G47240.2	0	| Symbols: LACS1 | AMP-dependent synthetase and ligase family protein	gi|960466412|ref|XP_014754215.1|	0	PREDICTED: long chain acyl-CoA synthetase 1 [Brachypodium distachyon]
MSTRG.69228	-9.65193	-7.14486	-2.50706			UniRef90_A0A077S6D3	5e-19	Chromosome 3B, genomic scaffold, cultivar Chinese Spring n=3 Tax=Triticinae RepID=A0A077S6D3_WHEAT	NA	NA		gi|721646859|ref|XP_010232668.1|	1.4	PREDICTED: protein AUXIN-REGULATED GENE INVOLVED IN ORGAN SIZE-like [Brachypodium distachyon]
MSTRG.46951	-10.0224	-7.51563	-2.50677			NA	NA		NA	NA		NA	NA
MSTRG.36007	-8.37848	-5.87256	-2.50592			NA	NA		NA	NA		NA	NA
MSTRG.113370	-5.16136	-2.65614	-2.50522			UniRef90_A0A0D9VBX3	0	L-aspartate oxidase n=2 Tax=Leersia perrieri RepID=A0A0D9VBX3_9ORYZ	AT5G14760.1	0	| Symbols: AO | L-aspartate oxidase	gi|960482100|ref|XP_003574145.2|	0	PREDICTED: L-aspartate oxidase, chloroplastic [Brachypodium distachyon]
MSTRG.4095	-7.42363	-4.91859	-2.50503			NA	NA		NA	NA		NA	NA
MSTRG.137650	-9.03105	-6.52761	-2.50344	noncoding	noncoding	NA	NA		NA	NA		NA	NA
MSTRG.33188	-5.35562	-2.85304	-2.50258			UniRef90_W5C345	0	Uncharacterized protein n=2 Tax=Triticinae RepID=W5C345_WHEAT	AT2G46960.2	1e-177	| Symbols: CYP709B1 | cytochrome P450, family 709, subfamily B, polypeptide 1	gi|357121805|ref|XP_003562608.1|	0	PREDICTED: cytochrome P450 734A6-like [Brachypodium distachyon]
MSTRG.129241	-6.71674	-4.2145	-2.50224			NA	NA		NA	NA		NA	NA
MSTRG.7254	-4.61846	-2.11631	-2.50214			UniRef90_W5A676	0	Uncharacterized protein n=1 Tax=Triticum aestivum RepID=W5A676_WHEAT	AT4G18640.1	1e-91	| Symbols: MRH1 | Leucine-rich repeat protein kinase family protein	gi|357128999|ref|XP_003566156.1|	0	PREDICTED: probable LRR receptor-like serine/threonine-protein kinase MRH1 [Brachypodium distachyon]
MSTRG.38475	-7.18274	-4.68078	-2.50196			UniRef90_M7ZML4	7e-131	Uncharacterized protein n=1 Tax=Triticum urartu RepID=M7ZML4_TRIUA	AT1G48720.1	0.0005	| unknown protein; Has 229 Blast hits to 229 proteins in 10 species: Archae - 0; Bacteria - 0; Metazoa - 1; Fungi - 0; Plants - 228; Viruses - 0; Other Eukaryotes - 0 (source: NCBI BLink).	gi|670396994|ref|XP_008678687.1|	2.5	PREDICTED: uncharacterized protein LOC103653613 [Zea mays]
MSTRG.41531	-10.6416	-8.13967	-2.50191			NA	NA		NA	NA		NA	NA
MSTRG.32776	-4.59373	-2.09204	-2.50169			NA	NA		NA	NA		NA	NA
MSTRG.38337	-5.09768	-2.59715	-2.50053			UniRef90_T1M4R1	0	Uncharacterized protein n=1 Tax=Triticum urartu RepID=T1M4R1_TRIUA	AT3G44060.1	1e-14	| F-box/RNI-like superfamily protein	gi|960494077|ref|XP_014751598.1|	1e-175	PREDICTED: putative F-box protein At3g44060 [Brachypodium distachyon]
MSTRG.120016	-4.85761	-2.35751	-2.5001			UniRef90_W5H4H9	0	Uncharacterized protein n=3 Tax=Triticinae RepID=W5H4H9_WHEAT	AT5G20920.3	2e-08	| Symbols: EIF2 BETA | eukaryotic translation initiation factor 2 beta subunit	gi|357148270|ref|XP_003574697.1|	0	PREDICTED: eukaryotic translation initiation factor 5-like [Brachypodium distachyon]
MSTRG.45288	-8.81902	-6.31976	-2.49926			NA	NA		NA	NA		NA	NA
MSTRG.77773	-10.9523	-8.4534	-2.49893			NA	NA		NA	NA		NA	NA
MSTRG.119000	-11.9272	-9.42885	-2.49837			NA	NA		NA	NA		NA	NA
MSTRG.7442	-7.65055	-5.1527	-2.49785			UniRef90_I1HP13	0	Uncharacterized protein n=6 Tax=Pooideae RepID=I1HP13_BRADI	AT3G24503.1	0	| Symbols: ALDH2C4, ALDH1A, REF1 | aldehyde dehydrogenase 2C4	gi|357135387|ref|XP_003569291.1|	0	PREDICTED: aldehyde dehydrogenase family 2 member C4-like [Brachypodium distachyon]
MSTRG.43746	-5.12132	-2.62465	-2.49667			NA	NA		NA	NA		NA	NA
MSTRG.107572	-8.52619	-6.02973	-2.49646			NA	NA		NA	NA		NA	NA
MSTRG.41706	-5.9305	-3.43431	-2.49619			NA	NA		NA	NA		NA	NA
MSTRG.133666	-8.23641	-5.74025	-2.49616			UniRef90_M7ZYL4	0	Peroxidase n=1 Tax=Triticum urartu RepID=M7ZYL4_TRIUA	AT1G68850.1	2e-143	| Peroxidase superfamily protein	gi|357124544|ref|XP_003563959.1|	0	PREDICTED: peroxidase 11 [Brachypodium distachyon]
MSTRG.79215	-11.4202	-8.92405	-2.49611			UniRef90_W5ES92	0	Uncharacterized protein n=2 Tax=Triticum aestivum RepID=W5ES92_WHEAT	AT1G67820.1	0.05	| Protein phosphatase 2C family protein	gi|960485367|ref|XP_014757830.1|	1e-134	PREDICTED: probable protein phosphatase 2C 74 [Brachypodium distachyon]
MSTRG.48177	-8.72008	-6.22443	-2.49565			UniRef90_A0A077RVI1	0	Chromosome 3B, genomic scaffold, cultivar Chinese Spring n=1 Tax=Triticum aestivum RepID=A0A077RVI1_WHEAT	AT1G18390.2	1e-148	| Protein kinase superfamily protein	gi|514774589|ref|XP_004968017.1|	3e-19	PREDICTED: probable serine/threonine-protein kinase At1g18390 isoform X1 [Setaria italica]
MSTRG.22677	-5.64782	-3.15227	-2.49556			UniRef90_M0WSB0	4e-88	Uncharacterized protein n=1 Tax=Hordeum vulgare var. distichum RepID=M0WSB0_HORVD	AT5G37780.1	1e-25	| Symbols: CAM1, TCH1, ACAM-1 | calmodulin 1	gi|1002270708|ref|XP_015639673.1|	6e-68	PREDICTED: probable calcium-binding protein CML14 [Oryza sativa Japonica Group]
MSTRG.13437	-6.82197	-4.32784	-2.49413			UniRef90_I1I815	0	Uncharacterized protein n=6 Tax=Pooideae RepID=I1I815_BRADI	AT5G64250.2	1e-134	| Aldolase-type TIM barrel family protein	gi|357148197|ref|XP_003574667.1|	0	PREDICTED: nitronate monooxygenase [Brachypodium distachyon]
MSTRG.101342	-8.04102	-5.54787	-2.49315			NA	NA		NA	NA		NA	NA
MSTRG.45190	-5.06883	-2.57656	-2.49228			UniRef90_C5YE36	6e-97	Rhomboid-like protein n=4 Tax=PACMAD clade RepID=C5YE36_SORBI	AT1G63120.1	2e-61	| Symbols: ATRBL2, RBL2 | RHOMBOID-like 2	gi|242074036|ref|XP_002446954.1|	9e-97	hypothetical protein SORBIDRAFT_06g025770 [Sorghum bicolor]
MSTRG.22534	-9.95448	-7.46504	-2.48944			UniRef90_M7ZLJ8	6e-17	Uncharacterized protein n=1 Tax=Triticum urartu RepID=M7ZLJ8_TRIUA	AT3G16590.1	0.15	| F-box and associated interaction domains-containing protein	gi|1002296018|ref|XP_015611464.1|	2e-103	PREDICTED: uncharacterized protein LOC4346730 [Oryza sativa Japonica Group]
MSTRG.100948	-4.90494	-2.41584	-2.4891			UniRef90_I1IR74	0	Uncharacterized protein n=1 Tax=Brachypodium distachyon RepID=I1IR74_BRADI	AT5G47560.1	0	| Symbols: ATTDT, ATSDAT, TDT | tonoplast dicarboxylate transporter	gi|357159045|ref|XP_003578321.1|	0	PREDICTED: tonoplast dicarboxylate transporter-like [Brachypodium distachyon]
MSTRG.92308	-10.2152	-7.72696	-2.48821			NA	NA		NA	NA		NA	NA
MSTRG.100093	-9.5092	-7.02153	-2.48767			NA	NA		NA	NA		NA	NA
MSTRG.37917	-10.1664	-7.67904	-2.48734			UniRef90_F2DTL8	3e-143	Predicted protein n=2 Tax=Hordeum vulgare var. distichum RepID=F2DTL8_HORVD	AT2G29100.1	3e-70	| Symbols: ATGLR2.9, GLR2.9 | glutamate receptor 2.9	gi|1002842882|ref|XP_006648027.2|	2e-61	PREDICTED: glutamate receptor 2.7-like [Oryza brachyantha]
MSTRG.39888	-8.49585	-6.00867	-2.48718			NA	NA		NA	NA		NA	NA
MSTRG.47179	-10.7062	-8.22065	-2.48554			UniRef90_M7ZRL4	1e-05	Uncharacterized protein n=1 Tax=Triticum urartu RepID=M7ZRL4_TRIUA	AT2G27080.2	1e-19	| Late embryogenesis abundant (LEA) hydroxyproline-rich glycoprotein family	gi|357166732|ref|XP_003580823.1|	2e-87	PREDICTED: protein YLS9-like [Brachypodium distachyon]
MSTRG.76831	-8.82136	-6.33778	-2.48359			NA	NA		NA	NA		NA	NA
MSTRG.60216	-6.90193	-4.41879	-2.48314			UniRef90_I1HRY4	0	Uncharacterized protein n=2 Tax=BOP clade RepID=I1HRY4_BRADI	AT4G37390.1	0	| Symbols: YDK1, GH3.2, BRU6, GH3-2, AUR3 | Auxin-responsive GH3 family protein	gi|357136593|ref|XP_003569888.1|	0	PREDICTED: probable indole-3-acetic acid-amido synthetase GH3.2 [Brachypodium distachyon]
MSTRG.152613	-5.8961	-3.41326	-2.48284			UniRef90_M8BIF2	2e-136	Putative Myb family transcription factor n=1 Tax=Aegilops tauschii RepID=M8BIF2_AEGTA	AT1G14600.1	1e-22	| Homeodomain-like superfamily protein	gi|357117365|ref|XP_003560440.1|	2e-76	PREDICTED: uncharacterized protein LOC100845348 [Brachypodium distachyon]
MSTRG.8961	-9.44152	-6.95933	-2.48219			NA	NA		NA	NA		NA	NA
MSTRG.69350	-12.007	-9.52482	-2.48213			UniRef90_M8A638	0	Peroxidase n=1 Tax=Triticum urartu RepID=M8A638_TRIUA	AT5G06730.1	6e-100	| Peroxidase superfamily protein	gi|357150393|ref|XP_003575443.1|	2e-164	PREDICTED: peroxidase 2-like [Brachypodium distachyon]
MSTRG.84545	-9.01769	-6.53591	-2.48178			NA	NA		NA	NA		NA	NA
MSTRG.53446	-10.3039	-7.82225	-2.48169	noncoding	noncoding	UniRef90_M8A9J5	4e-09	Uncharacterized protein n=1 Tax=Triticum urartu RepID=M8A9J5_TRIUA	AT1G30380.1	1.6	| Symbols: PSAK | photosystem I subunit K	gi|670432955|ref|XP_008656984.1|	3e-08	PREDICTED: uncharacterized protein LOC103636406 [Zea mays]
MSTRG.61792	-5.3003	-2.81998	-2.48032			NA	NA		NA	NA		NA	NA
MSTRG.95912	-8.83746	-6.35784	-2.47962			NA	NA		NA	NA		NA	NA
MSTRG.121234	-6.40025	-3.92095	-2.4793			UniRef90_W5GEC4	0	Glycosyltransferase n=3 Tax=Triticeae RepID=W5GEC4_WHEAT	AT3G53150.1	4e-103	| Symbols: UGT73D1 | UDP-glucosyl transferase 73D1	gi|357139053|ref|XP_003571100.1|	0	PREDICTED: UDP-glycosyltransferase 73E1-like [Brachypodium distachyon]
MSTRG.9792	-9.8084	-7.33112	-2.47728			NA	NA		NA	NA		NA	NA
MSTRG.52189	-7.89887	-5.42185	-2.47702			NA	NA		NA	NA		NA	NA
MSTRG.93383	-5.32221	-2.84542	-2.47679			UniRef90_M8B395	6e-171	Uncharacterized protein n=1 Tax=Aegilops tauschii RepID=M8B395_AEGTA	AT2G24430.2	7e-84	| Symbols: ANAC039 | NAC domain containing protein 38	gi|721681193|ref|XP_010238320.1|	4e-154	PREDICTED: NAC domain-containing protein 92-like [Brachypodium distachyon]
MSTRG.153328	-5.81769	-3.34119	-2.4765			NA	NA		NA	NA		NA	NA
MSTRG.106751	-10.1584	-7.68556	-2.47281			UniRef90_W5FC59	1e-14	Uncharacterized protein n=2 Tax=Triticum aestivum RepID=W5FC59_WHEAT	AT5G50080.1	1e-20	| Symbols: ERF110 | ethylene response factor 110	gi|729470233|ref|XP_010527318.1|	1e-21	PREDICTED: ethylene-responsive transcription factor ERF110 [Tarenaya hassleriana]
MSTRG.41482	-10.5539	-8.08309	-2.47085	noncoding	noncoding	NA	NA		NA	NA		NA	NA
MSTRG.131619	-6.9207	-4.45024	-2.47047			NA	NA		NA	NA		NA	NA
MSTRG.69369	-5.70067	-3.23211	-2.46857			UniRef90_W5DAW3	0	Uncharacterized protein n=4 Tax=Triticeae RepID=W5DAW3_WHEAT	AT5G14420.2	0	| Symbols: RGLG2 | RING domain ligase2	gi|357126422|ref|XP_003564886.1|	0	PREDICTED: E3 ubiquitin-protein ligase RGLG2 [Brachypodium distachyon]
MSTRG.142213	-8.98496	-6.51719	-2.46777			NA	NA		NA	NA		NA	NA
MSTRG.52728	-5.64272	-3.17583	-2.46689			NA	NA		NA	NA		NA	NA
MSTRG.39153	-9.55962	-7.09335	-2.46627			UniRef90_N1R0U0	3e-22	Cysteine-rich receptor-like protein kinase 25 n=1 Tax=Aegilops tauschii RepID=N1R0U0_AEGTA	AT1G48720.1	7e-07	| unknown protein; Has 229 Blast hits to 229 proteins in 10 species: Archae - 0; Bacteria - 0; Metazoa - 1; Fungi - 0; Plants - 228; Viruses - 0; Other Eukaryotes - 0 (source: NCBI BLink).	gi|1040918731|ref|XP_017221685.1|	9e-68	PREDICTED: uncharacterized protein LOC108198441 [Daucus carota subsp. sativus]
MSTRG.106161	-9.87155	-7.40694	-2.4646	noncoding	noncoding	NA	NA		NA	NA		NA	NA
MSTRG.5916	-9.34118	-6.87689	-2.4643			NA	NA		NA	NA		NA	NA
MSTRG.143675	-9.61481	-7.15097	-2.46385			NA	NA		NA	NA		NA	NA
MSTRG.126531	-4.96689	-2.50365	-2.46324			NA	NA		NA	NA		NA	NA
MSTRG.37750	-10.3991	-7.93584	-2.46322			UniRef90_F2D5X9	0	Predicted protein n=2 Tax=Triticeae RepID=F2D5X9_HORVD	AT5G65920.1	2e-21	| ARM repeat superfamily protein	gi|514803499|ref|XP_004976636.1|	0	PREDICTED: E3 ubiquitin-protein ligase PUB23-like [Setaria italica]
MSTRG.8602	-5.43413	-2.97117	-2.46296			NA	NA		NA	NA		NA	NA
MSTRG.23182	-7.68616	-5.2232	-2.46296			NA	NA		NA	NA		NA	NA
MSTRG.80000	-8.55072	-6.08842	-2.4623			UniRef90_M8B8I7	1e-61	Putative calcium-binding protein CML31 n=2 Tax=Triticinae RepID=M8B8I7_AEGTA	AT5G42380.1	2e-16	| Symbols: CML39, CML37 | calmodulin like 37	gi|573963122|ref|XP_006663707.1|	6e-19	PREDICTED: probable calcium-binding protein CML25/26 [Oryza brachyantha]
MSTRG.103038	-10.6842	-8.22217	-2.46204			NA	NA		NA	NA		NA	NA
MSTRG.33238	-9.52688	-7.06604	-2.46084			UniRef90_M7YRY5	3.1	Uncharacterized protein n=2 Tax=Triticinae RepID=M7YRY5_TRIUA	NA	NA		NA	NA
MSTRG.123192	-5.30805	-2.84736	-2.46069			NA	NA		NA	NA		NA	NA
MSTRG.78603	-5.87669	-3.41665	-2.46004			UniRef90_F2DKF3	0	Predicted protein n=1 Tax=Hordeum vulgare var. distichum RepID=F2DKF3_HORVD	AT3G17840.1	1e-20	| Symbols: RLK902 | receptor-like kinase 902	gi|357115498|ref|XP_003559525.1|	0	PREDICTED: probable inactive receptor kinase RLK902 [Brachypodium distachyon]
MSTRG.36732	-11.6506	-9.19101	-2.45958			NA	NA		NA	NA		NA	NA
MSTRG.23904	-6.9012	-4.443	-2.4582	noncoding	noncoding	NA	NA		NA	NA		NA	NA
MSTRG.127655	-6.66352	-4.20716	-2.45636			NA	NA		NA	NA		NA	NA
MSTRG.78698	-10.0753	-7.61919	-2.45614			NA	NA		NA	NA		NA	NA
MSTRG.158350	-12.6719	-10.2162	-2.45574			NA	NA		NA	NA		NA	NA
MSTRG.106351	-5.67642	-3.22268	-2.45373			NA	NA		NA	NA		NA	NA
MSTRG.47246	-10.2468	-7.7931	-2.45373			NA	NA		NA	NA		NA	NA
MSTRG.103244	-9.87888	-7.42531	-2.45357			NA	NA		NA	NA		NA	NA
MSTRG.57314	-7.20306	-4.75025	-2.45281			UniRef90_G5EKM5	0	Cytochrome P450 monooxygenase CYP710A8a n=7 Tax=Triticeae RepID=G5EKM5_WHEAT	AT2G32440.2	2e-16	| Symbols: KAO2 | ent-kaurenoic acid hydroxylase 2	gi|514777005|ref|XP_004968607.1|	0	PREDICTED: cytochrome P450 710A1-like [Setaria italica]
MSTRG.20472	-7.59029	-5.13791	-2.45238	noncoding	noncoding	NA	NA		NA	NA		NA	NA
MSTRG.132598	-10.4547	-8.00567	-2.44904			UniRef90_M7ZZU3	0	Subtilisin-like protease n=7 Tax=Triticinae RepID=M7ZZU3_TRIUA	AT4G10540.1	0	| Subtilase family protein	gi|357141756|ref|XP_003572336.1|	0	PREDICTED: subtilisin-like protease SBT3.5 [Brachypodium distachyon]
MSTRG.23263	-8.75152	-6.303	-2.44852			NA	NA		NA	NA		NA	NA
MSTRG.62313	-7.83618	-5.38789	-2.44828	noncoding	noncoding	NA	NA		NA	NA		NA	NA
MSTRG.53821	-5.40913	-2.9633	-2.44584			UniRef90_M0V259	0	Uncharacterized protein n=4 Tax=Triticeae RepID=M0V259_HORVD	AT1G14590.1	2e-84	| Nucleotide-diphospho-sugar transferase family protein	gi|721647427|ref|XP_010232753.1|	0	PREDICTED: uncharacterized protein At1g28695-like [Brachypodium distachyon]
MSTRG.77317	-9.0664	-6.62118	-2.44522			NA	NA		NA	NA		NA	NA
MSTRG.56953	-9.62897	-7.18425	-2.44472			NA	NA		NA	NA		NA	NA
MSTRG.144236	-6.34661	-3.90312	-2.44349			NA	NA		NA	NA		NA	NA
MSTRG.36593	-4.65966	-2.2173	-2.44235			NA	NA		NA	NA		NA	NA
MSTRG.94271	-11.1638	-8.72259	-2.44126			UniRef90_W5FPQ0	9e-72	Serine/threonine-protein kinase n=2 Tax=Triticinae RepID=W5FPQ0_WHEAT	AT2G19130.1	5e-12	| S-locus lectin protein kinase family protein	gi|1002297161|ref|XP_015612005.1|	1e-60	PREDICTED: receptor-like serine/threonine-protein kinase SD1-8 [Oryza sativa Japonica Group]
MSTRG.54665	-6.03549	-3.59605	-2.43944			NA	NA		NA	NA		NA	NA
MSTRG.137693	-6.35738	-3.9194	-2.43798			UniRef90_A0A0E0CB85	4e-23	Uncharacterized protein n=1 Tax=Oryza meridionalis RepID=A0A0E0CB85_9ORYZ	AT1G35830.1	9e-07	| VQ motif-containing protein	gi|226494494|ref|NP_001149688.1|	3e-21	VQ motif family protein [Zea mays]
MSTRG.85695	-5.69897	-3.26153	-2.43744			NA	NA		NA	NA		NA	NA
MSTRG.155793	-9.80286	-7.36544	-2.43742			UniRef90_Q7XTU6	0.0002	OSJNBb0034I13.10 protein n=2 Tax=Oryza sativa subsp. japonica RepID=Q7XTU6_ORYSJ	AT3G21000.1	0.0002	| Gag-Pol-related retrotransposon family protein	gi|242080049|ref|XP_002444793.1|	2e-109	hypothetical protein SORBIDRAFT_07g028153, partial [Sorghum bicolor]
MSTRG.153246	-6.09418	-3.65991	-2.43426			NA	NA		NA	NA		NA	NA
MSTRG.36671	-10.4302	-7.99701	-2.43317			NA	NA		NA	NA		NA	NA
MSTRG.117720	-12.2181	-9.78619	-2.43195			UniRef90_I1IAB2	0	Uncharacterized protein n=2 Tax=Brachypodium distachyon RepID=I1IAB2_BRADI	AT3G09220.1	2e-164	| Symbols: LAC7 | laccase 7	gi|357142499|ref|XP_003572592.1|	0	PREDICTED: laccase-20-like [Brachypodium distachyon]
MSTRG.145179	-7.58981	-5.15791	-2.4319			NA	NA		NA	NA		NA	NA
MSTRG.91687	-6.35639	-3.92623	-2.43016			UniRef90_J3NAS3	2e-17	Uncharacterized protein n=1 Tax=Oryza brachyantha RepID=J3NAS3_ORYBR	AT5G58375.1	6e-23	| Methyltransferase-related protein	gi|573963189|ref|XP_006663737.1|	3e-17	PREDICTED: uncharacterized protein LOC102701873 [Oryza brachyantha]
MSTRG.150748	-5.56306	-3.13296	-2.4301			NA	NA		NA	NA		NA	NA
MSTRG.71354	-10.8249	-8.39477	-2.43009			UniRef90_T1LAQ0	4e-16	Uncharacterized protein n=1 Tax=Triticum urartu RepID=T1LAQ0_TRIUA	AT3G23370.2	0.36	| RNA-binding (RRM/RBD/RNP motifs) family protein	NA	NA
MSTRG.37540	-9.2533	-6.82352	-2.42978			NA	NA		NA	NA		NA	NA
MSTRG.70065	-9.14231	-6.71468	-2.42763			NA	NA		NA	NA		NA	NA
MSTRG.91783	-6.40343	-3.97605	-2.42738			UniRef90_M8A0K0	0	Putative 2-oxoglutarate/Fe(II)-dependent dioxygenase n=7 Tax=Triticeae RepID=M8A0K0_TRIUA	AT2G38240.1	7e-141	| 2-oxoglutarate (2OG) and Fe(II)-dependent oxygenase superfamily protein	gi|721685543|ref|XP_003577163.2|	0	PREDICTED: protein SRG1 [Brachypodium distachyon]
MSTRG.62172	-10.2728	-7.8455	-2.42734			NA	NA		NA	NA		NA	NA
MSTRG.37595	-6.0071	-3.58101	-2.42609			NA	NA		NA	NA		NA	NA
MSTRG.77411	-4.75566	-2.33006	-2.4256			UniRef90_W5DSU1	0	Uncharacterized protein n=1 Tax=Triticum aestivum RepID=W5DSU1_WHEAT	AT4G15755.1	0.0003	| Calcium-dependent lipid-binding (CaLB domain) family protein	gi|357142433|ref|XP_003572570.1|	1e-99	PREDICTED: uncharacterized protein LOC100836471 [Brachypodium distachyon]
MSTRG.24749	-8.93339	-6.50798	-2.42541			NA	NA		NA	NA		NA	NA
MSTRG.29297	-7.30855	-4.88365	-2.4249			NA	NA		NA	NA		NA	NA
MSTRG.31605	-5.84997	-3.42537	-2.4246			UniRef90_F2DQL4	0	Predicted protein n=1 Tax=Hordeum vulgare var. distichum RepID=F2DQL4_HORVD	AT5G64460.8	4e-124	| Phosphoglycerate mutase family protein	gi|357166910|ref|XP_003580912.1|	6e-167	PREDICTED: phosphoglycerate mutase-like protein 1 [Brachypodium distachyon]
MSTRG.152612	-4.6893	-2.26493	-2.42437			UniRef90_T1NTL2	2e-135	Uncharacterized protein n=3 Tax=Triticinae RepID=T1NTL2_TRIUA	AT2G40260.1	6e-22	| Homeodomain-like superfamily protein	gi|357117365|ref|XP_003560440.1|	4e-76	PREDICTED: uncharacterized protein LOC100845348 [Brachypodium distachyon]
MSTRG.150940	-4.87045	-2.44673	-2.42372			NA	NA		NA	NA		NA	NA
MSTRG.119177	-9.37701	-6.95453	-2.42248			UniRef90_M7Z0E6	4e-20	Uncharacterized protein n=3 Tax=Triticum RepID=M7Z0E6_TRIUA	AT3G19600.1	8.3	| Haloacid dehalogenase-like hydrolase (HAD) superfamily protein	gi|357149727|ref|XP_003575212.1|	5e-14	PREDICTED: uncharacterized protein LOC100835559 [Brachypodium distachyon]
MSTRG.67294	-4.83253	-2.41025	-2.42228			NA	NA		NA	NA		NA	NA
MSTRG.77245	-12.0604	-9.63879	-2.42158			UniRef90_I1I0U8	0	Uncharacterized protein n=19 Tax=Pooideae RepID=I1I0U8_BRADI	AT2G20340.1	5e-158	| Pyridoxal phosphate (PLP)-dependent transferases superfamily protein	gi|357144649|ref|XP_003573366.1|	0	PREDICTED: aromatic-L-amino-acid decarboxylase-like [Brachypodium distachyon]
MSTRG.47488	-9.53648	-7.11558	-2.4209			UniRef90_C1N4A5	1.1	Inorganic phosphate transporter family n=1 Tax=Micromonas pusilla (strain CCMP1545) RepID=C1N4A5_MICPC	AT4G04500.1	0.95	| Symbols: CRK37 | cysteine-rich RLK (RECEPTOR-like protein kinase) 37	gi|960492855|ref|XP_014751368.1|	2e-07	PREDICTED: uncharacterized protein LOC100832609 isoform X2 [Brachypodium distachyon]
MSTRG.15385	-4.78648	-2.36627	-2.42021			UniRef90_M0Y0A2	0	Uncharacterized protein n=2 Tax=Hordeum vulgare var. distichum RepID=M0Y0A2_HORVD	AT2G32510.1	2e-74	| Symbols: MAPKKK17 | mitogen-activated protein kinase kinase kinase 17	gi|721649571|ref|XP_010233144.1|	2e-160	PREDICTED: mitogen-activated protein kinase kinase kinase NPK1-like [Brachypodium distachyon]
MSTRG.107018	-6.72565	-4.30639	-2.41926			UniRef90_A0A0A9RXQ1	4e-24	Uncharacterized protein n=1 Tax=Arundo donax RepID=A0A0A9RXQ1_ARUDO	AT5G01015.1	4e-11	| unknown protein; FUNCTIONS IN: molecular_function unknown; INVOLVED IN: biological_process unknown; LOCATED IN: endomembrane system; EXPRESSED IN: 23 plant structures; EXPRESSED DURING: 13 growth stages; BEST Arabidopsis thaliana protein match is: unknown protein (TAIR:AT1G65295.1); Has 30201 Blast hits to 17322 proteins in 780 species: Archae - 12; Bacteria - 1396; Metazoa - 17338; Fungi - 342…	gi|1002313916|ref|XP_015620333.1|	4e-23	PREDICTED: uncharacterized protein LOC4351356 [Oryza sativa Japonica Group]
MSTRG.109186	-11.139	-8.71975	-2.41924			NA	NA		NA	NA		NA	NA
MSTRG.140001	-5.02628	-2.60765	-2.41863			UniRef90_F2D2W1	0	Predicted protein n=2 Tax=Hordeum vulgare var. distichum RepID=F2D2W1_HORVD	AT1G70170.1	7e-107	| Symbols: MMP | matrix metalloproteinase	gi|357118246|ref|XP_003560867.1|	0	PREDICTED: metalloendoproteinase 3-MMP-like [Brachypodium distachyon]
MSTRG.147396	-10.6579	-8.24054	-2.41737			UniRef90_M0X6L7	0	Uncharacterized protein n=2 Tax=Hordeum vulgare var. distichum RepID=M0X6L7_HORVD	AT4G10520.1	2e-158	| Subtilase family protein	gi|357141783|ref|XP_003572346.1|	0	PREDICTED: subtilisin-like protease SBT3.5 [Brachypodium distachyon]
MSTRG.111213	-10.6691	-8.25181	-2.4173			UniRef90_M4VP35	7e-24	Uncharacterized protein n=1 Tax=Triticum aestivum RepID=M4VP35_WHEAT	AT4G25260.1	2	| Plant invertase/pectin methylesterase inhibitor superfamily protein	gi|357133596|ref|XP_003568410.1|	1e-22	PREDICTED: uncharacterized protein LOC100821918 [Brachypodium distachyon]
MSTRG.22065	-5.55278	-3.13549	-2.41729			UniRef90_M0Y0A2	0	Uncharacterized protein n=2 Tax=Hordeum vulgare var. distichum RepID=M0Y0A2_HORVD	AT2G32510.1	2e-72	| Symbols: MAPKKK17 | mitogen-activated protein kinase kinase kinase 17	gi|721649571|ref|XP_010233144.1|	1e-165	PREDICTED: mitogen-activated protein kinase kinase kinase NPK1-like [Brachypodium distachyon]
MSTRG.125007	-9.93289	-7.51674	-2.41615			UniRef90_W5GKK9	0.011	Uncharacterized protein n=1 Tax=Triticum aestivum RepID=W5GKK9_WHEAT	AT3G21550.1	6e-24	| Symbols: DMP2, AtDMP2 | DUF679 domain membrane protein 2	gi|721620405|ref|XP_003557584.2|	8e-82	PREDICTED: uncharacterized protein LOC100840153 [Brachypodium distachyon]
MSTRG.97207	-11.0478	-8.63162	-2.41613			NA	NA		NA	NA		NA	NA
MSTRG.55430	-8.57744	-6.16145	-2.41599			NA	NA		NA	NA		NA	NA
MSTRG.72739	-10.4095	-7.99495	-2.4146			UniRef90_F2EIG9	0	Predicted protein n=2 Tax=Triticeae RepID=F2EIG9_HORVD	AT3G50150.1	2e-45	| Plant protein of unknown function (DUF247)	gi|1002250162|ref|XP_015629280.1|	0	PREDICTED: UPF0481 protein At3g47200 [Oryza sativa Japonica Group]
MSTRG.36793	-8.54645	-6.13195	-2.4145			NA	NA		NA	NA		NA	NA
MSTRG.155313	-9.26962	-6.8554	-2.41422			UniRef90_Q6DQK3	3e-136	Germin-like protein 4 n=4 Tax=Triticum RepID=Q6DQK3_TRIMO	AT5G39110.1	4e-76	| RmlC-like cupins superfamily protein	gi|357144731|ref|XP_003573394.1|	2e-122	PREDICTED: germin-like protein 8-11 [Brachypodium distachyon]
MSTRG.16982	-11.1935	-8.78033	-2.41318			UniRef90_R7W2L6	0.008	Uncharacterized protein n=1 Tax=Aegilops tauschii RepID=R7W2L6_AEGTA	NA	NA		NA	NA
MSTRG.96741	-11.0605	-8.64736	-2.4131			NA	NA		NA	NA		NA	NA
MSTRG.23518	-9.9149	-7.50191	-2.41299			UniRef90_W5H4W5	0	Uncharacterized protein n=3 Tax=Triticinae RepID=W5H4W5_WHEAT	AT1G21270.1	6e-21	| Symbols: WAK2 | wall-associated kinase 2	gi|357118394|ref|XP_003560940.1|	0	PREDICTED: wall-associated receptor kinase 2-like [Brachypodium distachyon]
MSTRG.10839	-12.7709	-10.358	-2.41289			NA	NA		NA	NA		NA	NA
MSTRG.33738	-9.38822	-6.97624	-2.41198			NA	NA		NA	NA		NA	NA
MSTRG.106162	-9.65007	-7.23893	-2.41114	noncoding	noncoding	NA	NA		NA	NA		NA	NA
MSTRG.76108	-8.51832	-6.10758	-2.41074			UniRef90_M0YKK2	1e-09	Uncharacterized protein n=2 Tax=Triticeae RepID=M0YKK2_HORVD	AT2G43120.1	4e-108	| RmlC-like cupins superfamily protein	gi|357114735|ref|XP_003559150.1|	1e-163	PREDICTED: pirin-like protein isoform X1 [Brachypodium distachyon]
MSTRG.31466	-5.67049	-3.26099	-2.4095			NA	NA		NA	NA		NA	NA
MSTRG.133558	-5.3768	-2.9673	-2.40949			NA	NA		NA	NA		NA	NA
MSTRG.63563	-11.1139	-8.70546	-2.40841			UniRef90_M7ZQ59	0	Uncharacterized protein n=2 Tax=Triticinae RepID=M7ZQ59_TRIUA	AT1G11380.1	5e-05	| PLAC8 family protein	gi|960467728|ref|XP_003567561.2|	6e-174	PREDICTED: uncharacterized protein LOC100823567 [Brachypodium distachyon]
MSTRG.144350	-7.27968	-4.87357	-2.40611			UniRef90_M0WI60	0	Serine/threonine-protein kinase n=5 Tax=Triticeae RepID=M0WI60_HORVD	AT2G19130.1	0	| S-locus lectin protein kinase family protein	gi|670366108|ref|XP_008664520.1|	0	PREDICTED: G-type lectin S-receptor-like serine/threonine-protein kinase At2g19130 [Zea mays]
MSTRG.4217	-6.95412	-4.54819	-2.40593			NA	NA		NA	NA		NA	NA
MSTRG.106980	-5.83697	-3.43132	-2.40565			NA	NA		NA	NA		NA	NA
MSTRG.143127	-5.31765	-2.91249	-2.40516			NA	NA		NA	NA		NA	NA
MSTRG.83576	-7.70078	-5.29693	-2.40385			UniRef90_M8BIK9	0	Uncharacterized protein n=1 Tax=Aegilops tauschii RepID=M8BIK9_AEGTA	AT3G14470.1	0.011	| NB-ARC domain-containing disease resistance protein	gi|721620854|ref|XP_010228452.1|	9e-175	PREDICTED: uncharacterized protein LOC100821567 isoform X2 [Brachypodium distachyon]
MSTRG.116345	-9.59402	-7.19019	-2.40384			NA	NA		NA	NA		NA	NA
MSTRG.11004	-5.6593	-3.25582	-2.40348			NA	NA		NA	NA		NA	NA
MSTRG.36229	-12.0191	-9.61583	-2.40323			UniRef90_T1MPI7	0	Uncharacterized protein n=5 Tax=Triticeae RepID=T1MPI7_TRIUA	AT1G60690.1	4e-161	| NAD(P)-linked oxidoreductase superfamily protein	gi|514800736|ref|XP_004975288.1|	0	PREDICTED: probable aldo-keto reductase 3 [Setaria italica]
MSTRG.25261	-9.52104	-7.11815	-2.40288			NA	NA		NA	NA		NA	NA
MSTRG.95253	-9.66857	-7.26733	-2.40124			UniRef90_W5F9K4	0	Uncharacterized protein n=3 Tax=Triticinae RepID=W5F9K4_WHEAT	AT5G20960.2	0	| Symbols: AAO1, AO1, ATAO, AT-AO1, AOalpha, AtAO1 | aldehyde oxidase 1	gi|357112241|ref|XP_003557918.1|	0	PREDICTED: probable aldehyde oxidase 2 [Brachypodium distachyon]
MSTRG.27077	-11.287	-8.88576	-2.40119	noncoding	noncoding	UniRef90_M7ZF61	5e-20	Uncharacterized protein n=1 Tax=Triticum urartu RepID=M7ZF61_TRIUA	AT1G09060.3	3.6	| Zinc finger, RING-type;Transcription factor jumonji/aspartyl beta-hydroxylase	gi|514796489|ref|XP_004973564.1|	2.4	PREDICTED: QWRF motif-containing protein 4-like isoform X1 [Setaria italica]
MSTRG.143209	-9.3891	-6.98799	-2.40111	noncoding	noncoding	NA	NA		NA	NA		NA	NA
MSTRG.14749	-10.8749	-8.47445	-2.4004			NA	NA		NA	NA		NA	NA
MSTRG.78864	-10.0891	-7.68943	-2.39964	noncoding	noncoding	NA	NA		NA	NA		NA	NA
MSTRG.38145	-4.45802	-2.05883	-2.39919			UniRef90_M7Z9D0	0	Histone-lysine N-methyltransferase ATXR2 n=8 Tax=Triticeae RepID=M7Z9D0_TRIUA	AT2G17900.1	5e-09	| Symbols: SDG37 | SET domain group 37	gi|357166126|ref|XP_003580607.1|	0	PREDICTED: histone-lysine N-methyltransferase ATXR2 [Brachypodium distachyon]
MSTRG.121418	-9.0691	-6.67057	-2.39853			UniRef90_W5GDB1	0	Uncharacterized protein n=2 Tax=Triticeae RepID=W5GDB1_WHEAT	AT5G56960.1	4e-19	| basic helix-loop-helix (bHLH) DNA-binding family protein	gi|960476730|ref|XP_014756153.1|	8e-133	PREDICTED: putative transcription factor bHLH041 [Brachypodium distachyon]
MSTRG.71900	-11.0998	-8.70318	-2.39665			NA	NA		NA	NA		NA	NA
MSTRG.111362	-9.44598	-7.05077	-2.39521			NA	NA		NA	NA		NA	NA
MSTRG.76018	-11.4316	-9.0364	-2.3952			UniRef90_B2KNL0	5e-148	Pathogen-inducible ethylene-responsive element-binding protein n=1 Tax=Triticum aestivum RepID=B2KNL0_WHEAT	AT4G18450.1	1e-17	| Integrase-type DNA-binding superfamily protein	gi|357114623|ref|XP_003559098.1|	7e-78	PREDICTED: ethylene-responsive transcription factor 1B-like [Brachypodium distachyon]
MSTRG.38558	-4.62639	-2.23124	-2.39515			UniRef90_Q9SXG1	0	Nuclease I n=5 Tax=Triticeae RepID=Q9SXG1_HORVU	AT4G21585.1	9e-100	| Symbols: ENDO4 | endonuclease 4	gi|357166451|ref|XP_003580714.1|	6e-161	PREDICTED: endonuclease 2-like [Brachypodium distachyon]
MSTRG.68397	-5.88341	-3.48992	-2.39349			UniRef90_M7ZWY1	3e-115	NAC domain-containing protein 68 n=2 Tax=Triticinae RepID=M7ZWY1_TRIUA	AT1G77450.1	9e-51	| Symbols: anac032, NAC032 | NAC domain containing protein 32	gi|357125596|ref|XP_003564478.1|	1e-116	PREDICTED: NAC domain-containing protein 68-like [Brachypodium distachyon]
MSTRG.53187	-7.91225	-5.51991	-2.39234			UniRef90_F2DPR0	4e-20	Predicted protein n=3 Tax=Hordeum vulgare var. distichum RepID=F2DPR0_HORVD	AT5G50080.1	2e-14	| Symbols: ERF110 | ethylene response factor 110	gi|1002231671|ref|XP_015613619.1|	2e-20	PREDICTED: ethylene-responsive transcription factor ABR1 [Oryza sativa Japonica Group]
MSTRG.63522	-5.93761	-3.54588	-2.39174			UniRef90_F2DLF3	0	Predicted protein n=2 Tax=Hordeum vulgare var. distichum RepID=F2DLF3_HORVD	AT1G07570.1	0	| Symbols: APK1A, APK1 | Protein kinase superfamily protein	gi|1002837785|ref|XP_015696335.1|	0	PREDICTED: probable serine/threonine-protein kinase NAK [Oryza brachyantha]
MSTRG.108251	-4.82938	-2.43796	-2.39142			UniRef90_W5FIE7	8e-13	Uncharacterized protein n=1 Tax=Triticum aestivum RepID=W5FIE7_WHEAT	AT3G47480.1	5e-15	| Calcium-binding EF-hand family protein	gi|242049256|ref|XP_002462372.1|	1e-21	hypothetical protein SORBIDRAFT_02g024550 [Sorghum bicolor]
MSTRG.70257	-9.1355	-6.74451	-2.39099			NA	NA		NA	NA		NA	NA
MSTRG.101848	-11.1818	-8.79171	-2.39013			UniRef90_I1ISE4	0	Uncharacterized protein n=5 Tax=Pooideae RepID=I1ISE4_BRADI	AT3G14390.1	7e-13	| Pyridoxal-dependent decarboxylase family protein	gi|357159773|ref|XP_003578555.1|	0	PREDICTED: LOW QUALITY PROTEIN: ornithine decarboxylase-like [Brachypodium distachyon]
MSTRG.109695	-9.35711	-6.96707	-2.39004			UniRef90_A0A0E0M487	0	Uncharacterized protein n=1 Tax=Oryza punctata RepID=A0A0E0M487_ORYPU	AT4G21390.1	0	| Symbols: B120 | S-locus lectin protein kinase family protein	gi|1002293949|ref|XP_015651304.1|	0	PREDICTED: G-type lectin S-receptor-like serine/threonine-protein kinase At1g11300 [Oryza sativa Japonica Group]
MSTRG.114538	-5.23685	-2.84723	-2.38962			NA	NA		NA	NA		NA	NA
MSTRG.88270	-10.1648	-7.77601	-2.38883			UniRef90_M7ZXD8	5e-22	Uncharacterized protein n=1 Tax=Triticum urartu RepID=M7ZXD8_TRIUA	AT4G08850.2	0.88	| Leucine-rich repeat receptor-like protein kinase family protein	NA	NA
MSTRG.93040	-5.06402	-2.67545	-2.38857			UniRef90_A0A077RYU8	1e-14	Kinesin-like protein n=1 Tax=Triticum aestivum RepID=A0A077RYU8_WHEAT	AT3G24180.2	1.5	| Beta-glucosidase, GBA2 type family protein	gi|955708261|ref|XP_014660391.1|	0.093	PREDICTED: uncharacterized mitochondrial protein AtMg00810-like [Setaria italica]
MSTRG.89059	-9.68118	-7.29325	-2.38793			NA	NA		NA	NA		NA	NA
MSTRG.114369	-7.33576	-4.94908	-2.38669	noncoding	noncoding	UniRef90_F2DBP0	0.92	Predicted protein n=1 Tax=Hordeum vulgare var. distichum RepID=F2DBP0_HORVD	NA	NA		gi|1029088850|ref|XP_016704530.1|	5.2	PREDICTED: non-specific lipid-transfer protein A-like [Gossypium hirsutum]
MSTRG.135892	-10.8311	-8.44455	-2.38653			UniRef90_W5I050	0	Peroxidase n=5 Tax=Triticinae RepID=W5I050_WHEAT	AT5G05340.1	7e-87	| Peroxidase superfamily protein	gi|357117920|ref|XP_003560709.1|	4e-158	PREDICTED: peroxidase P7-like [Brachypodium distachyon]
MSTRG.110054	-4.71306	-2.32677	-2.38629			NA	NA		NA	NA		NA	NA
MSTRG.122972	-11.3785	-8.99281	-2.3857			UniRef90_N1R155	0	Anthranilate N-benzoyltransferase protein 1 n=1 Tax=Aegilops tauschii RepID=N1R155_AEGTA	AT5G48930.1	7e-77	| Symbols: HCT | hydroxycinnamoyl-CoA shikimate/quinate hydroxycinnamoyl transferase	gi|573952812|ref|XP_006658679.1|	3e-82	PREDICTED: probable mixed-linked glucan synthase 8 [Oryza brachyantha]
MSTRG.94124	-8.04812	-5.66334	-2.38478			UniRef90_F2DAP1	0	Predicted protein n=1 Tax=Hordeum vulgare var. distichum RepID=F2DAP1_HORVD	AT4G03460.1	0.005	| Ankyrin repeat family protein	gi|721678194|ref|XP_010237878.1|	0	PREDICTED: ankyrin repeat-containing protein At5g02620-like [Brachypodium distachyon]
MSTRG.38613	-8.94285	-6.5585	-2.38435			NA	NA		NA	NA		NA	NA
MSTRG.120799	-10.0704	-7.68615	-2.38424	noncoding	noncoding	UniRef90_M8B2U7	2e-42	Uncharacterized protein n=1 Tax=Aegilops tauschii RepID=M8B2U7_AEGTA	AT3G02440.1	2e-28	| Symbols: TBL20 | TRICHOME BIREFRINGENCE-LIKE 20	gi|514717622|ref|XP_004953787.1|	2e-40	PREDICTED: protein trichome birefringence-like 19 [Setaria italica]
MSTRG.155322	-9.69494	-7.31097	-2.38397			UniRef90_Q6DQK3	2e-137	Germin-like protein 4 n=4 Tax=Triticum RepID=Q6DQK3_TRIMO	AT5G39110.1	8e-74	| RmlC-like cupins superfamily protein	gi|357144731|ref|XP_003573394.1|	1e-122	PREDICTED: germin-like protein 8-11 [Brachypodium distachyon]
MSTRG.22061	-11.1996	-8.81672	-2.38284			NA	NA		NA	NA		NA	NA
MSTRG.54582	-9.43132	-7.04865	-2.38267			UniRef90_A0A077S7V4	8e-25	Chromosome 3B, genomic scaffold, cultivar Chinese Spring n=1 Tax=Triticum aestivum RepID=A0A077S7V4_WHEAT	AT2G29440.1	1e-23	| Symbols: ATGSTU6, GST24, GSTU6 | glutathione S-transferase tau 6	gi|835975356|ref|XP_012701556.1|	1e-20	PREDICTED: probable glutathione S-transferase [Setaria italica]
MSTRG.63564	-9.54702	-7.16436	-2.38266			NA	NA		NA	NA		NA	NA
MSTRG.104671	-10.1623	-7.7805	-2.38181			UniRef90_M8BYT1	2e-169	Uncharacterized protein n=1 Tax=Aegilops tauschii RepID=M8BYT1_AEGTA	AT2G02230.1	5e-49	| Symbols: AtPP2-B1, PP2-B1 | phloem protein 2-B1	gi|836004211|ref|XP_004975322.2|	1e-69	PREDICTED: F-box protein At2g02240-like [Setaria italica]
MSTRG.64886	-11.3852	-9.00422	-2.38103	noncoding	noncoding	NA	NA		NA	NA		NA	NA
MSTRG.22774	-7.89409	-5.5132	-2.38088			NA	NA		NA	NA		NA	NA
MSTRG.60736	-5.77868	-3.39789	-2.38078			NA	NA		NA	NA		NA	NA
MSTRG.154683	-10.7484	-8.36784	-2.38054			NA	NA		NA	NA		NA	NA
MSTRG.69856	-9.93094	-7.55264	-2.3783			UniRef90_M8CUR0	6e-13	3-ketoacyl-CoA synthase 12 n=1 Tax=Aegilops tauschii RepID=M8CUR0_AEGTA	AT4G15880.1	4.6	| Symbols: ESD4, ATESD4 | Cysteine proteinases superfamily protein	gi|923807502|ref|XP_013689655.1|	1e-18	PREDICTED: uncharacterized protein LOC106393506 [Brassica napus]
MSTRG.29089	-11.2583	-8.8804	-2.37788			NA	NA		NA	NA		NA	NA
MSTRG.152878	-11.9702	-9.59295	-2.37725			NA	NA		NA	NA		NA	NA
MSTRG.25262	-10.0802	-7.70312	-2.37708			NA	NA		NA	NA		NA	NA
MSTRG.79938	-4.97071	-2.59495	-2.37576			UniRef90_W5EEB3	0	Serine/threonine-protein kinase n=8 Tax=Triticeae RepID=W5EEB3_WHEAT	AT4G21390.1	2e-73	| Symbols: B120 | S-locus lectin protein kinase family protein	gi|357153141|ref|XP_003576352.1|	0	PREDICTED: putative receptor protein kinase ZmPK1 [Brachypodium distachyon]
MSTRG.31319	-11.0107	-8.63567	-2.37505			NA	NA		NA	NA		NA	NA
MSTRG.87941	-10.0255	-7.65046	-2.37503			NA	NA		NA	NA		NA	NA
MSTRG.95015	-8.58863	-6.21687	-2.37176			UniRef90_M0VQY3	0	Uncharacterized protein n=2 Tax=Hordeum vulgare var. distichum RepID=M0VQY3_HORVD	AT3G14470.1	2e-13	| NB-ARC domain-containing disease resistance protein	gi|1002307420|ref|XP_015617103.1|	0	PREDICTED: disease resistance protein RGA2 [Oryza sativa Japonica Group]
MSTRG.139767	-8.03472	-5.66347	-2.37125			NA	NA		NA	NA		NA	NA
MSTRG.136337	-9.42725	-7.05616	-2.37109			UniRef90_W5E700	4e-14	Uncharacterized protein n=1 Tax=Triticum aestivum RepID=W5E700_WHEAT	AT5G23710.1	1e-30	| DNA binding;DNA-directed RNA polymerases	gi|721649643|ref|XP_010233160.1|	3e-21	PREDICTED: protein FAR1-RELATED SEQUENCE 5-like [Brachypodium distachyon]
MSTRG.16106	-5.91434	-3.54604	-2.36829			NA	NA		NA	NA		NA	NA
MSTRG.70410	-9.18477	-6.81656	-2.36821			UniRef90_M7ZF35	1e-10	Uncharacterized protein n=1 Tax=Triticum urartu RepID=M7ZF35_TRIUA	AT3G25750.1	0.017	| F-box family protein with a domain of unknown function (DUF295)	gi|835927908|ref|XP_012699203.1|	2e-16	PREDICTED: uncharacterized protein LOC105913817 [Setaria italica]
MSTRG.150906	-10.8263	-8.4598	-2.36652			UniRef90_W5HMY3	1e-35	Uncharacterized protein n=1 Tax=Triticum aestivum RepID=W5HMY3_WHEAT	AT2G47980.1	5.5	| Symbols: SCC3, ATSCC3 | sister-chromatid cohesion protein 3	NA	NA
MSTRG.14578	-6.4313	-4.0652	-2.3661			NA	NA		NA	NA		NA	NA
MSTRG.59280	-6.82402	-4.45795	-2.36606			NA	NA		NA	NA		NA	NA
MSTRG.41893	-5.86456	-3.49894	-2.36562			NA	NA		NA	NA		NA	NA
MSTRG.144180	-6.07794	-3.71284	-2.3651			UniRef90_M8ATQ1	8e-48	Uncharacterized protein n=1 Tax=Aegilops tauschii RepID=M8ATQ1_AEGTA	AT1G62790.1	2e-12	| Bifunctional inhibitor/lipid-transfer protein/seed storage 2S albumin superfamily protein	gi|212723054|ref|NP_001132005.1|	9e-25	uncharacterized protein LOC100193410 precursor [Zea mays]
MSTRG.134482	-7.42615	-5.0621	-2.36405			NA	NA		NA	NA		NA	NA
MSTRG.93311	-10.7891	-8.42579	-2.36331			NA	NA		NA	NA		NA	NA
MSTRG.13709	-7.22838	-4.86555	-2.36283			UniRef90_W5A2Z7	0	Uncharacterized protein n=4 Tax=Triticeae RepID=W5A2Z7_WHEAT	AT5G40010.1	9e-148	| Symbols: AATP1 | AAA-ATPase 1	gi|1002313794|ref|XP_015620269.1|	0	PREDICTED: AAA-ATPase ASD, mitochondrial [Oryza sativa Japonica Group]
MSTRG.24787	-9.36593	-7.00356	-2.36237			NA	NA		NA	NA		NA	NA
MSTRG.12595	-10.2098	-7.84786	-2.36198			UniRef90_M0X270	0	Protein DETOXIFICATION n=4 Tax=Triticeae RepID=M0X270_HORVD	AT4G23030.1	3e-128	| MATE efflux family protein	gi|242040465|ref|XP_002467627.1|	0	hypothetical protein SORBIDRAFT_01g031150 [Sorghum bicolor]
MSTRG.21854	-8.29298	-5.93149	-2.36149			NA	NA		NA	NA		NA	NA
MSTRG.116304	-7.75928	-5.39866	-2.36062			UniRef90_A0A0A9CVR8	0.036	Uncharacterized protein n=2 Tax=Arundo donax RepID=A0A0A9CVR8_ARUDO	AT5G15410.2	4.4	| Symbols: DND1, ATCNGC2, CNGC2 | Cyclic nucleotide-regulated ion channel family protein	gi|242077054|ref|XP_002448463.1|	0.088	hypothetical protein SORBIDRAFT_06g027540 [Sorghum bicolor]
MSTRG.107983	-8.68023	-6.32042	-2.35981			NA	NA		NA	NA		NA	NA
MSTRG.61754	-9.88589	-7.52622	-2.35966			UniRef90_W5D535	0	Peroxidase n=18 Tax=Triticinae RepID=W5D535_WHEAT	AT5G06730.1	3e-99	| Peroxidase superfamily protein	gi|357150393|ref|XP_003575443.1|	5e-162	PREDICTED: peroxidase 2-like [Brachypodium distachyon]
MSTRG.117794	-4.93677	-2.57763	-2.35914			UniRef90_F2E3I1	5e-153	Predicted protein n=3 Tax=Triticeae RepID=F2E3I1_HORVD	AT5G25170.1	7e-10	| PPPDE putative thiol peptidase family protein	gi|357143487|ref|XP_003572938.1|	7e-134	PREDICTED: desumoylating isopeptidase 1 [Brachypodium distachyon]
MSTRG.147082	-11.1544	-8.79689	-2.35751			UniRef90_W5I533	2e-166	Uncharacterized protein n=2 Tax=Triticeae RepID=W5I533_WHEAT	AT1G08080.1	5e-97	| Symbols: ATACA7, ACA7 | alpha carbonic anhydrase 7	gi|357148105|ref|XP_003574630.1|	1e-162	PREDICTED: alpha carbonic anhydrase 7-like [Brachypodium distachyon]
MSTRG.94016	-9.40492	-7.04771	-2.35721			UniRef90_W5FWL1	0	Uncharacterized protein n=1 Tax=Triticum aestivum RepID=W5FWL1_WHEAT	AT4G31180.2	0	| Class II aminoacyl-tRNA and biotin synthetases superfamily protein	gi|960483695|ref|XP_003575513.2|	0	PREDICTED: aspartate--tRNA ligase 2, cytoplasmic-like [Brachypodium distachyon]
MSTRG.60837	-5.22195	-2.86522	-2.35672			NA	NA		NA	NA		NA	NA
MSTRG.16337	-5.32137	-2.96499	-2.35637			UniRef90_F2DTJ8	2e-10	Predicted protein n=1 Tax=Hordeum vulgare var. distichum RepID=F2DTJ8_HORVD	AT2G47260.1	1e-14	| Symbols: WRKY23, ATWRKY23 | WRKY DNA-binding protein 23	gi|670428179|ref|XP_008654860.1|	5e-22	PREDICTED: uncharacterized protein LOC100280248 isoform X1 [Zea mays]
MSTRG.38295	-9.3464	-6.99123	-2.35517			UniRef90_M8B1W2	6e-06	Uncharacterized protein n=1 Tax=Aegilops tauschii RepID=M8B1W2_AEGTA	AT4G20870.1	7.6	| Symbols: FAH2, ATFAH2 | fatty acid hydroxylase 2	gi|960492847|ref|XP_014751365.1|	5e-06	PREDICTED: uncharacterized protein LOC100832609 isoform X1 [Brachypodium distachyon]
MSTRG.4521	-8.54471	-6.1919	-2.3528			UniRef90_R7W913	0	Uncharacterized protein n=1 Tax=Aegilops tauschii RepID=R7W913_AEGTA	AT5G57010.1	1e-20	| calmodulin-binding family protein	gi|721639761|ref|XP_010231617.1|	0	PREDICTED: IQ domain-containing protein IQM1-like [Brachypodium distachyon]
MSTRG.138850	-5.75513	-3.40356	-2.35158			UniRef90_W5HWE8	0	Uncharacterized protein n=2 Tax=Triticum aestivum RepID=W5HWE8_WHEAT	AT4G23850.1	0	| Symbols: LACS4 | AMP-dependent synthetase and ligase family protein	gi|1002277431|ref|XP_015643056.1|	0	PREDICTED: long chain acyl-CoA synthetase 4 [Oryza sativa Japonica Group]
MSTRG.83172	-7.36816	-5.01737	-2.35079			UniRef90_F2CY28	0	Predicted protein n=1 Tax=Hordeum vulgare var. distichum RepID=F2CY28_HORVD	AT5G17990.1	4e-147	| Symbols: TRP1, pat1 | tryptophan biosynthesis 1	gi|357114264|ref|XP_003558920.1|	0	PREDICTED: anthranilate phosphoribosyltransferase, chloroplastic [Brachypodium distachyon]
MSTRG.76466	-11.2056	-8.85498	-2.35066	noncoding	noncoding	NA	NA		NA	NA		NA	NA
MSTRG.123829	-6.05253	-3.7019	-2.35063			UniRef90_I1IFG4	1e-145	Hexosyltransferase n=3 Tax=Pooideae RepID=I1IFG4_BRADI	AT1G70090.2	3e-103	| Symbols: GATL9, LGT8 | glucosyl transferase family 8	gi|357138193|ref|XP_003570682.1|	2e-145	PREDICTED: probable galacturonosyltransferase-like 2 [Brachypodium distachyon]
MSTRG.23861	-11.8253	-9.47524	-2.35007			UniRef90_Q6PT62	0	MLO-like protein n=14 Tax=Triticeae RepID=Q6PT62_HORVD	AT4G02600.2	1e-165	| Symbols: MLO1, ATMLO1 | Seven transmembrane MLO family protein	gi|357149583|ref|XP_003575162.1|	0	PREDICTED: MLO-like protein 1 [Brachypodium distachyon]
MSTRG.68714	-5.16222	-2.81232	-2.3499			NA	NA		NA	NA		NA	NA
MSTRG.68568	-12.5212	-10.1717	-2.34953			NA	NA		NA	NA		NA	NA
MSTRG.21452	-4.42936	-2.08026	-2.34911			UniRef90_F2D7P1	0.018	Predicted protein n=1 Tax=Hordeum vulgare var. distichum RepID=F2D7P1_HORVD	AT4G38180.1	9	| Symbols: FRS5 | FAR1-related sequence 5	NA	NA
MSTRG.147033	-10.2959	-7.94756	-2.3483	noncoding	noncoding	UniRef90_M7ZEE2	2e-07	4-hydroxyphenylacetaldehyde oxime monooxygenase n=1 Tax=Triticum urartu RepID=M7ZEE2_TRIUA	AT2G24180.1	2e-06	| Symbols: CYP71B6 | cytochrome p450 71b6	gi|297821691|ref|XP_002878728.1|	2e-05	CYP71B6 [Arabidopsis lyrata subsp. lyrata]
MSTRG.123622	-9.39806	-7.05025	-2.34781			NA	NA		NA	NA		NA	NA
MSTRG.130002	-5.22482	-2.87735	-2.34747			UniRef90_M0WIU2	0	Uncharacterized protein n=3 Tax=Triticeae RepID=M0WIU2_HORVD	AT4G08470.1	0.045	| Symbols: MAPKKK10, MEKK3 | MAPK/ERK kinase kinase 3	gi|721668188|ref|XP_010236062.1|	0	PREDICTED: mitogen-activated protein kinase kinase kinase 1-like [Brachypodium distachyon]
MSTRG.24477	-8.42631	-6.07892	-2.34738			NA	NA		NA	NA		NA	NA
MSTRG.53489	-10.8266	-8.48011	-2.34647			UniRef90_A0A077S6D3	4e-24	Chromosome 3B, genomic scaffold, cultivar Chinese Spring n=3 Tax=Triticinae RepID=A0A077S6D3_WHEAT	AT5G50510.1	1.1	| Molecular chaperone Hsp40/DnaJ family protein	gi|721646859|ref|XP_010232668.1|	7e-05	PREDICTED: protein AUXIN-REGULATED GENE INVOLVED IN ORGAN SIZE-like [Brachypodium distachyon]
MSTRG.94061	-4.45993	-2.11396	-2.34597			NA	NA		NA	NA		NA	NA
MSTRG.7286	-4.84475	-2.49991	-2.34484			NA	NA		NA	NA		NA	NA
MSTRG.103824	-6.76593	-4.42147	-2.34446			NA	NA		NA	NA		NA	NA
MSTRG.124957	-4.56872	-2.22626	-2.34246			UniRef90_M8BPG2	1e-20	Uncharacterized protein n=1 Tax=Aegilops tauschii RepID=M8BPG2_AEGTA	AT3G07090.1	8e-12	| PPPDE putative thiol peptidase family protein	gi|514719832|ref|XP_004954334.1|	8e-20	PREDICTED: desumoylating isopeptidase 1-like [Setaria italica]
MSTRG.77369	-10.0426	-7.70028	-2.34232	noncoding	noncoding	NA	NA		NA	NA		NA	NA
MSTRG.117022	-10.1106	-7.76908	-2.34154			NA	NA		NA	NA		NA	NA
MSTRG.66870	-7.13085	-4.79015	-2.3407			UniRef90_A0A0E0DA53	0	Uncharacterized protein n=9 Tax=BOP clade RepID=A0A0E0DA53_9ORYZ	AT1G06220.1	0	| Symbols: MEE5, CLO, GFA1 | Ribosomal protein S5/Elongation factor G/III/V family protein	gi|960470612|ref|XP_014755031.1|	0	PREDICTED: elongation factor 2-like [Brachypodium distachyon]
MSTRG.59441	-8.54902	-6.20935	-2.33966			UniRef90_C5XHM8	3e-23	Putative uncharacterized protein Sb03g032460 n=1 Tax=Sorghum bicolor RepID=C5XHM8_SORBI	ATMG00310.1	1e-19	| Symbols: ORF154 | RNA-directed DNA polymerase (reverse transcriptase)-related family protein	gi|242054165|ref|XP_002456228.1|	5e-23	hypothetical protein SORBIDRAFT_03g032460 [Sorghum bicolor]
MSTRG.15065	-10.555	-8.21671	-2.33825			UniRef90_W4ZMB2	5e-133	Uncharacterized protein n=1 Tax=Triticum aestivum RepID=W4ZMB2_WHEAT	AT1G64065.1	5e-11	| Late embryogenesis abundant (LEA) hydroxyproline-rich glycoprotein family	gi|514747686|ref|XP_004961428.1|	8e-83	PREDICTED: uncharacterized protein LOC101757930 isoform X1 [Setaria italica]
MSTRG.31435	-6.52937	-4.19241	-2.33695			UniRef90_W5B1R3	0	Glycosyltransferase n=4 Tax=Triticeae RepID=W5B1R3_WHEAT	AT1G22400.1	2e-130	| Symbols: UGT85A1, ATUGT85A1 | UDP-Glycosyltransferase superfamily protein	gi|357149756|ref|XP_003575222.1|	0	PREDICTED: 7-deoxyloganetin glucosyltransferase-like [Brachypodium distachyon]
MSTRG.148540	-5.70432	-3.36894	-2.33537			NA	NA		NA	NA		NA	NA
MSTRG.89565	-11.523	-9.18824	-2.33472			UniRef90_W5FMY3	8e-148	Uncharacterized protein n=2 Tax=Triticum aestivum RepID=W5FMY3_WHEAT	AT3G62760.1	2e-56	| Symbols: ATGSTF13 | Glutathione S-transferase family protein	gi|1002839781|ref|XP_006645900.2|	7e-128	PREDICTED: glutathione S-transferase 4-like [Oryza brachyantha]
MSTRG.78247	-9.78703	-7.45349	-2.33354			NA	NA		NA	NA		NA	NA
MSTRG.69811	-7.65029	-5.31724	-2.33306			NA	NA		NA	NA		NA	NA
MSTRG.110785	-9.83315	-7.50052	-2.33263			NA	NA		NA	NA		NA	NA
MSTRG.46538	-4.60253	-2.27023	-2.33229			UniRef90_Q9SXG1	0	Nuclease I n=5 Tax=Triticeae RepID=Q9SXG1_HORVU	AT4G21585.1	6e-102	| Symbols: ENDO4 | endonuclease 4	gi|357166451|ref|XP_003580714.1|	1e-161	PREDICTED: endonuclease 2-like [Brachypodium distachyon]
MSTRG.38960	-8.13851	-5.80662	-2.33189			UniRef90_I1J291	0	Serine/threonine-protein kinase n=1 Tax=Brachypodium distachyon RepID=I1J291_BRADI	AT4G23150.1	4e-18	| Symbols: CRK7 | cysteine-rich RLK (RECEPTOR-like protein kinase) 7	gi|670374949|ref|XP_008668823.1|	0	PREDICTED: G-type lectin S-receptor-like serine/threonine-protein kinase B120 isoform X3 [Zea mays]
MSTRG.87719	-5.54415	-3.21271	-2.33143			NA	NA		NA	NA		NA	NA
MSTRG.121004	-6.53154	-4.20064	-2.3309			UniRef90_M0YY83	0	Uncharacterized protein n=3 Tax=Hordeum vulgare var. distichum RepID=M0YY83_HORVD	AT3G21630.1	3e-06	| Symbols: CERK1, LYSM RLK1 | chitin elicitor receptor kinase 1	gi|514708706|ref|XP_004951603.1|	0	PREDICTED: protein LYK5-like [Setaria italica]
MSTRG.70491	-8.72127	-6.39065	-2.33062			UniRef90_M8BII4	1e-80	Putative calcium-binding protein CML31 n=5 Tax=Triticeae RepID=M8BII4_AEGTA	AT3G50770.1	0.3	| Symbols: CML41 | calmodulin-like 41	gi|357126852|ref|XP_003565101.1|	1e-68	PREDICTED: probable calcium-binding protein CML31 [Brachypodium distachyon]
MSTRG.5701	-11.499	-9.16969	-2.32929			NA	NA		NA	NA		NA	NA
MSTRG.61593	-11.0524	-8.72401	-2.32836			UniRef90_A0A077S2L8	0	Chromosome 3B, genomic scaffold, cultivar Chinese Spring n=1 Tax=Triticum aestivum RepID=A0A077S2L8_WHEAT	AT3G59850.1	2e-123	| Pectin lyase-like superfamily protein	gi|357126288|ref|XP_003564820.1|	0	PREDICTED: polygalacturonase-like isoform X1 [Brachypodium distachyon]
MSTRG.30529	-8.63213	-6.30481	-2.32732			NA	NA		NA	NA		NA	NA
MSTRG.124931	-6.30809	-3.98111	-2.32699			NA	NA		NA	NA		NA	NA
MSTRG.114141	-6.86561	-4.53874	-2.32687			UniRef90_W5GGY7	0	Uncharacterized protein n=2 Tax=Triticeae RepID=W5GGY7_WHEAT	AT5G13210.1	0	| Uncharacterised conserved protein UCP015417, vWA	gi|357138891|ref|XP_003571020.1|	0	PREDICTED: uncharacterized protein LOC100834011 [Brachypodium distachyon]
MSTRG.142880	-5.81295	-3.48651	-2.32644			NA	NA		NA	NA		NA	NA
MSTRG.146650	-10.0918	-7.76628	-2.3255			UniRef90_M0UQ67	0	Uncharacterized protein n=4 Tax=Triticeae RepID=M0UQ67_HORVD	AT3G47090.1	3e-161	| Leucine-rich repeat protein kinase family protein	gi|573961814|ref|XP_006663060.1|	0	PREDICTED: probable LRR receptor-like serine/threonine-protein kinase At3g47570 [Oryza brachyantha]
MSTRG.99901	-5.66315	-3.33848	-2.32467			NA	NA		NA	NA		NA	NA
MSTRG.24890	-6.3243	-3.99975	-2.32456			NA	NA		NA	NA		NA	NA
MSTRG.109329	-5.52304	-3.19867	-2.32438			UniRef90_M7Z193	0	Uncharacterized protein n=1 Tax=Triticum urartu RepID=M7Z193_TRIUA	AT1G21230.1	4e-58	| Symbols: WAK5 | wall associated kinase 5	gi|1002226979|ref|XP_015629590.1|	2e-132	PREDICTED: putative wall-associated receptor kinase-like 16 [Oryza sativa Japonica Group]
MSTRG.13913	-4.59356	-2.26949	-2.32407	noncoding	noncoding	NA	NA		NA	NA		NA	NA
MSTRG.143364	-10.784	-8.46033	-2.3237			UniRef90_M8AHQ9	6e-19	Uncharacterized protein n=2 Tax=Triticinae RepID=M8AHQ9_TRIUA	AT1G69260.1	0.088	| Symbols: AFP1 | ABI five binding protein	gi|514765612|ref|XP_004965793.1|	0.0001	PREDICTED: uncharacterized protein LOC101774728 [Setaria italica]
MSTRG.143133	-8.9398	-6.61687	-2.32293			UniRef90_I1J080	3e-50	Uncharacterized protein n=1 Tax=Brachypodium distachyon RepID=I1J080_BRADI	AT5G44440.1	4e-30	| FAD-binding Berberine family protein	gi|357165065|ref|XP_003580258.1|	4e-50	PREDICTED: reticuline oxidase-like protein [Brachypodium distachyon]
MSTRG.88269	-10.3127	-7.99041	-2.32234	noncoding	noncoding	NA	NA		NA	NA		NA	NA
MSTRG.145423	-10.4776	-8.15776	-2.3198			UniRef90_M0YXP6	5e-66	Uncharacterized protein n=2 Tax=Hordeum vulgare var. distichum RepID=M0YXP6_HORVD	AT5G42380.1	7e-15	| Symbols: CML39, CML37 | calmodulin like 37	gi|573963122|ref|XP_006663707.1|	9e-25	PREDICTED: probable calcium-binding protein CML25/26 [Oryza brachyantha]
MSTRG.18906	-6.40535	-4.08592	-2.31943			NA	NA		NA	NA		NA	NA
MSTRG.121457	-7.50325	-5.18431	-2.31894			UniRef90_W5GQZ0	0	Uncharacterized protein n=1 Tax=Triticum aestivum RepID=W5GQZ0_WHEAT	AT3G04940.1	7e-99	| Symbols: ATCYSD1, CYSD1 | cysteine synthase D1	gi|573918901|ref|XP_006647078.1|	0	PREDICTED: cysteine synthase-like [Oryza brachyantha]
MSTRG.116222	-6.70054	-4.38162	-2.31892			NA	NA		NA	NA		NA	NA
MSTRG.147109	-6.1985	-3.88026	-2.31824			UniRef90_Q4U3Z6	0	Wall-associated kinase 3 n=3 Tax=Triticinae RepID=Q4U3Z6_WHEAT	AT1G21240.1	2e-156	| Symbols: WAK3 | wall associated kinase 3	gi|835962653|ref|XP_004966630.2|	0	PREDICTED: wall-associated receptor kinase 1-like [Setaria italica]
MSTRG.81115	-4.64204	-2.32452	-2.31752			UniRef90_W5EFZ1	3e-155	Uncharacterized protein n=4 Tax=Triticeae RepID=W5EFZ1_WHEAT	AT4G26400.1	1e-07	| RING/U-box superfamily protein	gi|960451752|ref|XP_014755919.1|	3e-86	PREDICTED: E3 ubiquitin-protein ligase RING1-like [Brachypodium distachyon]
MSTRG.45287	-9.22523	-6.90887	-2.31636			NA	NA		NA	NA		NA	NA
MSTRG.44771	-11.3722	-9.05638	-2.31586			UniRef90_W5AYA7	0	Uncharacterized protein n=1 Tax=Triticum aestivum RepID=W5AYA7_WHEAT	AT1G01800.1	3e-87	| NAD(P)-binding Rossmann-fold superfamily protein	gi|1002262515|ref|XP_015635605.1|	6e-162	PREDICTED: salutaridine reductase [Oryza sativa Japonica Group]
MSTRG.104237	-10.8909	-8.5757	-2.31519			NA	NA		NA	NA		NA	NA
MSTRG.154728	-6.22375	-3.90973	-2.31403			NA	NA		NA	NA		NA	NA
MSTRG.45622	-11.7664	-9.45283	-2.31357			NA	NA		NA	NA		NA	NA
MSTRG.47000	-11.5436	-9.2309	-2.31265			UniRef90_F2D7D8	0	Predicted protein n=3 Tax=Triticeae RepID=F2D7D8_HORVD	AT2G45570.1	1e-130	| Symbols: CYP76C2 | cytochrome P450, family 76, subfamily C, polypeptide 2	gi|514815665|ref|XP_004982584.1|	0	PREDICTED: geraniol 8-hydroxylase-like [Setaria italica]
MSTRG.148220	-11.1869	-8.87521	-2.31171			UniRef90_M8AM91	0	12-oxophytodienoate reductase 1 n=1 Tax=Aegilops tauschii RepID=M8AM91_AEGTA	AT1G76690.1	4e-138	| Symbols: OPR2, ATOPR2 | 12-oxophytodienoate reductase 2	gi|514761772|ref|XP_004964869.1|	2e-174	PREDICTED: 12-oxophytodienoate reductase 1-like [Setaria italica]
MSTRG.129219	-11.8365	-9.52617	-2.31035			UniRef90_M7YUT0	2e-11	Peptide transporter PTR2 n=6 Tax=Triticeae RepID=M7YUT0_TRIUA	AT2G02040.1	1e-123	| Symbols: ATPTR2-B, NTR1, PTR2-B, PTR2, ATPTR2 | peptide transporter 2	gi|721642638|ref|XP_003566898.2|	0	PREDICTED: protein NRT1/ PTR FAMILY 8.3-like [Brachypodium distachyon]
MSTRG.38075	-12.9054	-10.5957	-2.30974			UniRef90_W5BFF8	2e-126	Uncharacterized protein n=1 Tax=Triticum aestivum RepID=W5BFF8_WHEAT	AT1G54290.1	3e-39	| Translation initiation factor SUI1 family protein	gi|721697327|ref|XP_003580602.2|	1e-54	PREDICTED: splicing factor, proline- and glutamine-rich-like [Brachypodium distachyon]
MSTRG.57154	-11.1201	-8.81075	-2.30936			UniRef90_A0A077RY57	0	Chromosome 3B, genomic scaffold, cultivar Chinese Spring n=5 Tax=Triticeae RepID=A0A077RY57_WHEAT	AT4G10540.1	3e-172	| Subtilase family protein	gi|357167344|ref|XP_003581117.1|	0	PREDICTED: subtilisin-like protease SBT3.3 [Brachypodium distachyon]
MSTRG.126232	-4.89115	-2.58191	-2.30924			UniRef90_N1QX09	1e-20	Uncharacterized protein n=1 Tax=Aegilops tauschii RepID=N1QX09_AEGTA	ATCG00170.1	0.15	| Symbols: RPOC2 | DNA-directed RNA polymerase family protein	gi|672133473|ref|XP_008790359.1|	0.006	PREDICTED: uncharacterized protein LOC103707595 [Phoenix dactylifera]
MSTRG.141470	-9.43922	-7.13057	-2.30865			NA	NA		NA	NA		NA	NA
MSTRG.81945	-6.95148	-4.64368	-2.3078			NA	NA		NA	NA		NA	NA
MSTRG.48850	-5.03587	-2.72809	-2.30778			NA	NA		NA	NA		NA	NA
MSTRG.151667	-12.1708	-9.86373	-2.30708			UniRef90_W5I1U0	0.001	Uncharacterized protein n=1 Tax=Triticum aestivum RepID=W5I1U0_WHEAT	AT5G66580.1	9e-13	| unknown protein; FUNCTIONS IN: molecular_function unknown; INVOLVED IN: N-terminal protein myristoylation; LOCATED IN: cellular_component unknown; BEST Arabidopsis thaliana protein match is: unknown protein (TAIR:AT3G50800.1); Has 1807 Blast hits to 1807 proteins in 277 species: Archae - 0; Bacteria - 0; Metazoa - 736; Fungi - 347; Plants - 385; Viruses - 0; Other Eukaryotes - 339 (source: NCBI…	gi|573949707|ref|XP_006657151.1|	2e-38	PREDICTED: uncharacterized protein LOC102702019 [Oryza brachyantha]
MSTRG.118676	-9.9896	-7.6834	-2.3062			UniRef90_W5H4X2	1e-137	Uncharacterized protein n=2 Tax=Triticinae RepID=W5H4X2_WHEAT	AT1G47480.1	1e-45	| alpha/beta-Hydrolases superfamily protein	gi|1002293693|ref|XP_015651182.1|	1e-99	PREDICTED: tuliposide A-converting enzyme 1, chloroplastic isoform X1 [Oryza sativa Japonica Group]
MSTRG.126193	-11.8512	-9.54509	-2.30613			UniRef90_M8BNT5	2e-19	Laccase-15 n=1 Tax=Aegilops tauschii RepID=M8BNT5_AEGTA	AT5G01050.1	5e-08	| Laccase/Diphenol oxidase family protein	gi|955722933|ref|XP_004980796.2|	4e-17	PREDICTED: laccase-15-like [Setaria italica]
MSTRG.83852	-8.6924	-6.38637	-2.30603			UniRef90_Q6DQK3	5e-148	Germin-like protein 4 n=4 Tax=Triticum RepID=Q6DQK3_TRIMO	AT5G39110.1	2e-78	| RmlC-like cupins superfamily protein	gi|357144731|ref|XP_003573394.1|	6e-132	PREDICTED: germin-like protein 8-11 [Brachypodium distachyon]
MSTRG.63785	-11.2172	-8.91157	-2.30565			NA	NA		NA	NA		NA	NA
MSTRG.19660	-9.51322	-7.20803	-2.30519			NA	NA		NA	NA		NA	NA
MSTRG.91569	-8.2154	-5.91078	-2.30462			NA	NA		NA	NA		NA	NA
MSTRG.23588	-11.1456	-8.84464	-2.30099			UniRef90_I1IW97	0.055	Uncharacterized protein n=1 Tax=Brachypodium distachyon RepID=I1IW97_BRADI	AT3G62700.1	0	| Symbols: ATMRP10, MRP10, ABCC14 | multidrug resistance-associated protein 10	gi|357167503|ref|XP_003581195.1|	0.081	PREDICTED: ABC transporter C family member 14-like [Brachypodium distachyon]
MSTRG.7240	-4.69758	-2.39693	-2.30065			UniRef90_W4ZRT7	0.008	Uncharacterized protein n=1 Tax=Triticum aestivum RepID=W4ZRT7_WHEAT	AT5G57510.1	3e-16	| unknown protein; Has 27 Blast hits to 27 proteins in 9 species: Archae - 0; Bacteria - 0; Metazoa - 0; Fungi - 0; Plants - 27; Viruses - 0; Other Eukaryotes - 0 (source: NCBI BLink).	gi|695028395|ref|XP_009401573.1|	5e-21	PREDICTED: uncharacterized protein LOC103985562 [Musa acuminata subsp. malaccensis]
MSTRG.69326	-4.55695	-2.25634	-2.30061			NA	NA		NA	NA		NA	NA
MSTRG.126674	-8.23561	-5.93529	-2.30032			UniRef90_F2CRF8	0	Glycosyltransferase n=4 Tax=Triticeae RepID=F2CRF8_HORVD	AT1G22400.1	0	| Symbols: UGT85A1, ATUGT85A1 | UDP-Glycosyltransferase superfamily protein	gi|357138044|ref|XP_003570608.1|	0	PREDICTED: 7-deoxyloganetin glucosyltransferase-like [Brachypodium distachyon]
MSTRG.145115	-7.38256	-5.08244	-2.30012			NA	NA		NA	NA		NA	NA
MSTRG.44030	-5.10773	-2.80767	-2.30005			UniRef90_W5AY24	0	Uncharacterized protein n=1 Tax=Triticum aestivum RepID=W5AY24_WHEAT	AT4G37030.1	0	| unknown protein; FUNCTIONS IN: molecular_function unknown; INVOLVED IN: biological_process unknown; LOCATED IN: endomembrane system; BEST Arabidopsis thaliana protein match is: unknown protein (TAIR:AT4G12680.1); Has 101 Blast hits to 99 proteins in 12 species: Archae - 0; Bacteria - 0; Metazoa - 0; Fungi - 0; Plants - 101; Viruses - 0; Other Eukaryotes - 0 (source: NCBI BLink).	gi|357163837|ref|XP_003579862.1|	0	PREDICTED: uncharacterized membrane protein At3g27390 [Brachypodium distachyon]
MSTRG.145552	-5.49589	-3.1964	-2.29949			UniRef90_F2E232	0	Predicted protein (Fragment) n=1 Tax=Hordeum vulgare var. distichum RepID=F2E232_HORVD	AT3G59080.1	1e-136	| Eukaryotic aspartyl protease family protein	gi|357143680|ref|XP_003573011.1|	0	PREDICTED: aspartic proteinase nepenthesin-2-like [Brachypodium distachyon]
MSTRG.92697	-9.82392	-7.52487	-2.29905			UniRef90_N1QU33	0	Glutamate receptor 2.7 n=1 Tax=Aegilops tauschii RepID=N1QU33_AEGTA	AT2G29120.1	3e-07	| Symbols: ATGLR2.7, GLR2.7 | glutamate receptor 2.7	gi|960485986|ref|XP_014758016.1|	0	PREDICTED: glutamate receptor 2.8-like [Brachypodium distachyon]
MSTRG.68477	-5.1157	-2.81708	-2.29861			NA	NA		NA	NA		NA	NA
MSTRG.39029	-11.2995	-9.00231	-2.29721			NA	NA		NA	NA		NA	NA
MSTRG.96549	-9.75947	-7.46313	-2.29634			NA	NA		NA	NA		NA	NA
MSTRG.5804	-4.48022	-2.18412	-2.29611			UniRef90_K4AA12	0.012	Uncharacterized protein n=2 Tax=Setaria italica RepID=K4AA12_SETIT	AT1G32700.1	8e-51	| PLATZ transcription factor family protein	gi|514817690|ref|XP_004983560.1|	0.011	PREDICTED: uncharacterized protein LOC101774717 [Setaria italica]
MSTRG.8958	-7.73376	-5.43814	-2.29561			NA	NA		NA	NA		NA	NA
MSTRG.137396	-4.68796	-2.39298	-2.29498			UniRef90_K3YTX1	1e-156	Uncharacterized protein n=1 Tax=Setaria italica RepID=K3YTX1_SETIT	AT4G05050.3	2e-156	| Symbols: UBQ11 | ubiquitin 11	gi|721666586|ref|XP_010235843.1|	6e-156	PREDICTED: polyubiquitin 11 isoform X1 [Brachypodium distachyon]
MSTRG.15260	-9.34234	-7.04758	-2.29475			UniRef90_A0A0E0QZD1	4e-16	Uncharacterized protein n=1 Tax=Oryza rufipogon RepID=A0A0E0QZD1_ORYRU	AT3G06190.1	8e-64	| Symbols: ATBPM2, BPM2 | BTB-POZ and MATH domain 2	gi|1002301003|ref|XP_015613936.1|	2e-94	PREDICTED: BTB/POZ and MATH domain-containing protein 1-like [Oryza sativa Japonica Group]
MSTRG.21118	-4.79742	-2.50358	-2.29384			UniRef90_W4ZLW7	0	Uncharacterized protein n=5 Tax=Triticeae RepID=W4ZLW7_WHEAT	AT4G32760.1	1e-05	| ENTH/VHS/GAT family protein	gi|357133272|ref|XP_003568250.1|	0	PREDICTED: TOM1-like protein 2 [Brachypodium distachyon]
MSTRG.109101	-10.7052	-8.41155	-2.29365			UniRef90_W5FCB5	0	Uncharacterized protein n=4 Tax=Triticeae RepID=W5FCB5_WHEAT	AT5G48930.1	2e-51	| Symbols: HCT | hydroxycinnamoyl-CoA shikimate/quinate hydroxycinnamoyl transferase	gi|1002294339|ref|XP_015651503.1|	0	PREDICTED: agmatine coumaroyltransferase-2 [Oryza sativa Japonica Group]
MSTRG.151699	-11.4309	-9.13755	-2.29335			UniRef90_A0A096UVX0	0	Uncharacterized protein n=4 Tax=Triticeae RepID=A0A096UVX0_WHEAT	AT2G30490.1	0	| Symbols: ATC4H, C4H, CYP73A5, REF3 | cinnamate-4-hydroxylase	gi|242061510|ref|XP_002452044.1|	0	hypothetical protein SORBIDRAFT_04g017460 [Sorghum bicolor]
MSTRG.61266	-4.96876	-2.67575	-2.29302			NA	NA		NA	NA		NA	NA
MSTRG.54253	-11.0538	-8.7613	-2.29252			UniRef90_A0A077S7K4	2e-146	Chromosome 3B, genomic scaffold, cultivar Chinese Spring n=2 Tax=Triticinae RepID=A0A077S7K4_WHEAT	AT3G09270.1	1e-51	| Symbols: ATGSTU8, GSTU8 | glutathione S-transferase TAU 8	gi|514787203|ref|XP_004971273.1|	9e-90	PREDICTED: probable glutathione S-transferase [Setaria italica]
MSTRG.103993	-5.63268	-3.3402	-2.29248			UniRef90_I1HYP5	2e-22	Uncharacterized protein n=2 Tax=Brachypodium distachyon RepID=I1HYP5_BRADI	AT1G19530.1	3e-12	| unknown protein; FUNCTIONS IN: molecular_function unknown; INVOLVED IN: N-terminal protein myristoylation, anaerobic respiration; LOCATED IN: cellular_component unknown; EXPRESSED IN: leaf apex, inflorescence meristem, hypocotyl, root, flower; EXPRESSED DURING: petal differentiation and expansion stage; Has 47 Blast hits to 47 proteins in 13 species: Archae - 0; Bacteria - 0; Metazoa - 0; Fungi…	gi|357140140|ref|XP_003571628.1|	3e-22	PREDICTED: uncharacterized protein LOC100824917 [Brachypodium distachyon]
MSTRG.118460	-4.36537	-2.07312	-2.29226			NA	NA		NA	NA		NA	NA
MSTRG.40389	-9.56895	-7.27715	-2.29179			NA	NA		NA	NA		NA	NA
MSTRG.32445	-5.42014	-3.12853	-2.29161			NA	NA		NA	NA		NA	NA
MSTRG.16983	-11.1489	-8.85759	-2.29136	noncoding	noncoding	NA	NA		NA	NA		NA	NA
MSTRG.92483	-6.14139	-3.85041	-2.29098			UniRef90_M0XK18	1e-92	Uncharacterized protein n=3 Tax=Triticeae RepID=M0XK18_HORVD	AT2G20140.1	0.19	| AAA-type ATPase family protein	gi|960483770|ref|XP_014757458.1|	3e-83	PREDICTED: centromere protein V [Brachypodium distachyon]
MSTRG.60735	-5.65074	-3.36053	-2.2902			UniRef90_D9HQE0	0	NAC transcription factor 4 n=5 Tax=Triticeae RepID=D9HQE0_WHEAT	AT5G63790.1	1e-80	| Symbols: ANAC102, NAC102 | NAC domain containing protein 102	gi|357125596|ref|XP_003564478.1|	6e-168	PREDICTED: NAC domain-containing protein 68-like [Brachypodium distachyon]
MSTRG.64933	-7.01024	-4.72032	-2.28991			UniRef90_C5XM09	1e-121	Putative uncharacterized protein Sb03g003310 n=3 Tax=Andropogoneae RepID=C5XM09_SORBI	AT3G55350.1	9e-21	| PIF / Ping-Pong family of plant transposases	gi|242056125|ref|XP_002457208.1|	2e-121	hypothetical protein SORBIDRAFT_03g003310 [Sorghum bicolor]
MSTRG.108421	-7.59575	-5.30603	-2.28971			UniRef90_M0Z1U0	7e-108	Uncharacterized protein n=3 Tax=Triticeae RepID=M0Z1U0_HORVD	AT3G05200.1	3e-06	| Symbols: ATL6 | RING/U-box superfamily protein	gi|573956998|ref|XP_006660721.1|	5e-102	PREDICTED: E3 ubiquitin-protein ligase ATL31-like [Oryza brachyantha]
MSTRG.77362	-10.7083	-8.41912	-2.28919			NA	NA		NA	NA		NA	NA
MSTRG.49155	-4.34563	-2.05727	-2.28836			UniRef90_M0WXU4	0	Glycosyltransferase n=1 Tax=Hordeum vulgare var. distichum RepID=M0WXU4_HORVD	AT3G53150.1	9e-136	| Symbols: UGT73D1 | UDP-glucosyl transferase 73D1	gi|960467740|ref|XP_003569538.3|	0	PREDICTED: UDP-glycosyltransferase 73C1-like [Brachypodium distachyon]
MSTRG.133656	-7.603	-5.31733	-2.28568			NA	NA		NA	NA		NA	NA
MSTRG.26924	-10.3049	-8.02013	-2.28474			NA	NA		NA	NA		NA	NA
MSTRG.132016	-9.53617	-7.25146	-2.28471			UniRef90_M7Z722	1e-25	Uncharacterized protein n=1 Tax=Triticum urartu RepID=M7Z722_TRIUA	AT5G54165.1	0.01	| unknown protein; FUNCTIONS IN: molecular_function unknown; INVOLVED IN: biological_process unknown; LOCATED IN: cellular_component unknown; Has 30201 Blast hits to 17322 proteins in 780 species: Archae - 12; Bacteria - 1396; Metazoa - 17338; Fungi - 3422; Plants - 5037; Viruses - 0; Other Eukaryotes - 2996 (source: NCBI BLink).	gi|573946849|ref|XP_006655756.1|	1e-22	PREDICTED: uncharacterized protein LOC102718181 [Oryza brachyantha]
MSTRG.154970	-4.29763	-2.01303	-2.2846			NA	NA		NA	NA		NA	NA
MSTRG.155615	-9.97579	-7.69157	-2.28422			UniRef90_D4HR85	0.0003	GER4d n=65 Tax=Pooideae RepID=D4HR85_HORVD	AT5G39110.1	0.5	| RmlC-like cupins superfamily protein	gi|357144731|ref|XP_003573394.1|	0.0006	PREDICTED: germin-like protein 8-11 [Brachypodium distachyon]
MSTRG.129617	-10.4788	-8.19581	-2.28303			UniRef90_C5X9A8	0	Putative uncharacterized protein Sb02g034030 n=3 Tax=Andropogoneae RepID=C5X9A8_SORBI	AT1G19440.1	4e-05	| Symbols: KCS4 | 3-ketoacyl-CoA synthase 4	gi|242050308|ref|XP_002462898.1|	0	hypothetical protein SORBIDRAFT_02g034030 [Sorghum bicolor]
MSTRG.44750	-4.62712	-2.34433	-2.2828			UniRef90_T1LD81	0	Uncharacterized protein n=1 Tax=Triticum urartu RepID=T1LD81_TRIUA	AT1G63430.1	2e-173	| Leucine-rich repeat protein kinase family protein	gi|1002850787|ref|XP_006652573.2|	0	PREDICTED: probable LRR receptor-like serine/threonine-protein kinase At1g63430 isoform X1 [Oryza brachyantha]
MSTRG.126431	-5.01932	-2.73658	-2.28273			NA	NA		NA	NA		NA	NA
MSTRG.82934	-4.89821	-2.61556	-2.28265			UniRef90_W5DVX6	1e-132	Uncharacterized protein n=1 Tax=Triticum aestivum RepID=W5DVX6_WHEAT	AT1G72360.3	4e-19	| Symbols: HRE1 | Integrase-type DNA-binding superfamily protein	gi|721630480|ref|XP_003561984.2|	7e-16	PREDICTED: uncharacterized protein LOC100826410 [Brachypodium distachyon]
MSTRG.60469	-6.05282	-3.77026	-2.28256			NA	NA		NA	NA		NA	NA
MSTRG.97622	-9.10627	-6.82447	-2.2818			UniRef90_W5FMM4	0	Uncharacterized protein n=3 Tax=Triticeae RepID=W5FMM4_WHEAT	AT1G47480.1	7e-79	| alpha/beta-Hydrolases superfamily protein	gi|357149685|ref|XP_003575197.1|	3e-179	PREDICTED: probable carboxylesterase 2 [Brachypodium distachyon]
MSTRG.25427	-11.1509	-8.86963	-2.28129			NA	NA		NA	NA		NA	NA
MSTRG.132008	-9.88938	-7.60843	-2.28095			NA	NA		NA	NA		NA	NA
MSTRG.46954	-4.46513	-2.1855	-2.27963			NA	NA		NA	NA		NA	NA
MSTRG.94492	-4.32868	-2.05025	-2.27843			NA	NA		NA	NA		NA	NA
MSTRG.92920	-7.55558	-5.27751	-2.27808			NA	NA		NA	NA		NA	NA
MSTRG.144879	-7.20579	-4.92927	-2.27652			NA	NA		NA	NA		NA	NA
MSTRG.65572	-9.11626	-6.83991	-2.27635			NA	NA		NA	NA		NA	NA
MSTRG.95211	-10.7803	-8.50407	-2.27619			NA	NA		NA	NA		NA	NA
MSTRG.33676	-5.53639	-3.26099	-2.2754			NA	NA		NA	NA		NA	NA
MSTRG.156588	-12.5243	-10.2494	-2.27486			UniRef90_M7YUQ7	1e-75	Blue copper protein n=2 Tax=Triticum RepID=M7YUQ7_TRIUA	AT2G31050.1	1e-25	| Cupredoxin superfamily protein	gi|226505206|ref|NP_001152010.1|	1e-50	blue copper protein precursor [Zea mays]
MSTRG.101335	-10.1309	-7.85723	-2.27365			UniRef90_W5FVL3	0	Uncharacterized protein n=3 Tax=Triticeae RepID=W5FVL3_WHEAT	AT1G54570.1	0	| Esterase/lipase/thioesterase family protein	gi|835936196|ref|XP_012699541.1|	0	PREDICTED: acyltransferase-like protein At1g54570, chloroplastic [Setaria italica]
MSTRG.126971	-6.29631	-4.02491	-2.2714			UniRef90_M8BP22	0	Tyrosine-sulfated glycopeptide receptor 1 n=2 Tax=Triticinae RepID=M8BP22_AEGTA	AT1G72300.1	0	| Leucine-rich receptor-like protein kinase family protein	gi|955708235|ref|XP_014660336.1|	0	PREDICTED: tyrosine-sulfated glycopeptide receptor 1-like [Setaria italica]
MSTRG.140188	-6.38507	-4.11405	-2.27101			NA	NA		NA	NA		NA	NA
MSTRG.97243	-9.51655	-7.24567	-2.27088	noncoding	noncoding	NA	NA		NA	NA		NA	NA
MSTRG.133519	-6.37974	-4.10976	-2.26998			UniRef90_M8B685	3e-71	Uncharacterized protein n=1 Tax=Aegilops tauschii RepID=M8B685_AEGTA	AT1G80010.1	1e-10	| Symbols: FRS8 | FAR1-related sequence 8	gi|357161024|ref|XP_003578953.1|	5e-37	PREDICTED: uncharacterized protein LOC100833635 [Brachypodium distachyon]
MSTRG.3597	-5.20812	-2.93844	-2.26968			UniRef90_B9FGM2	0	Putative uncharacterized protein n=8 Tax=Oryza RepID=B9FGM2_ORYSJ	AT3G59420.1	5e-13	| Symbols: ACR4, CR4 | crinkly4	gi|960471595|ref|XP_010231804.2|	0	PREDICTED: putative serine/threonine-protein kinase-like protein CCR3 [Brachypodium distachyon]
MSTRG.83519	-5.72048	-3.45175	-2.26873			UniRef90_A0A077S2X4	1e-18	Chromosome 3B, genomic scaffold, cultivar Chinese Spring n=1 Tax=Triticum aestivum RepID=A0A077S2X4_WHEAT	AT2G40095.1	6e-06	| Alpha/beta hydrolase related protein	gi|960453095|ref|XP_014758647.1|	0.004	PREDICTED: uncharacterized protein LOC106866867 [Brachypodium distachyon]
MSTRG.61284	-10.6596	-8.39148	-2.26808			NA	NA		NA	NA		NA	NA
MSTRG.12425	-10.3672	-8.1	-2.26721			NA	NA		NA	NA		NA	NA
MSTRG.148573	-10.3478	-8.08325	-2.26455			NA	NA		NA	NA		NA	NA
MSTRG.103808	-8.70471	-6.44041	-2.2643	noncoding	noncoding	NA	NA		NA	NA		NA	NA
MSTRG.67433	-9.24789	-6.98501	-2.26288			NA	NA		NA	NA		NA	NA
MSTRG.136803	-6.91987	-4.65706	-2.26281			UniRef90_A0A0D2SRZ0	9.8	Uncharacterized protein n=1 Tax=Gossypium raimondii RepID=A0A0D2SRZ0_GOSRA	AT1G65110.1	8.5	| Ubiquitin carboxyl-terminal hydrolase-related protein	NA	NA
MSTRG.142675	-9.10659	-6.84551	-2.26108	noncoding	noncoding	NA	NA		NA	NA		NA	NA
MSTRG.28610	-5.79653	-3.5365	-2.26003			NA	NA		NA	NA		NA	NA
MSTRG.152664	-7.90532	-5.64781	-2.25751			NA	NA		NA	NA		NA	NA
MSTRG.149632	-9.82618	-7.56921	-2.25696			NA	NA		NA	NA		NA	NA
MSTRG.85351	-10.2859	-8.0296	-2.25628			UniRef90_I1IMN0	1e-14	Uncharacterized protein n=2 Tax=Brachypodium distachyon RepID=I1IMN0_BRADI	AT5G20660.1	1.2	| Zn-dependent exopeptidases superfamily protein	gi|960489158|ref|XP_014758706.1|	1e-14	PREDICTED: uncharacterized protein LOC104584608 [Brachypodium distachyon]
MSTRG.76743	-10.8078	-8.55204	-2.25574			UniRef90_W5I533	6e-161	Uncharacterized protein n=2 Tax=Triticeae RepID=W5I533_WHEAT	AT1G08080.1	2e-93	| Symbols: ATACA7, ACA7 | alpha carbonic anhydrase 7	gi|357148105|ref|XP_003574630.1|	1e-155	PREDICTED: alpha carbonic anhydrase 7-like [Brachypodium distachyon]
MSTRG.93463	-8.80214	-6.54652	-2.25563			NA	NA		NA	NA		NA	NA
MSTRG.63019	-10.5521	-8.29697	-2.25515			NA	NA		NA	NA		NA	NA
MSTRG.74185	-5.52682	-3.27169	-2.25513			UniRef90_W5E9I1	0	Uncharacterized protein n=3 Tax=Triticeae RepID=W5E9I1_WHEAT	AT5G13750.1	0	| Symbols: ZIFL1 | zinc induced facilitator-like 1	gi|514805207|ref|XP_004977467.1|	5e-17	PREDICTED: protein ZINC INDUCED FACILITATOR-LIKE 1-like isoform X1 [Setaria italica]
MSTRG.95240	-9.05995	-6.80608	-2.25386			NA	NA		NA	NA		NA	NA
MSTRG.101869	-8.47442	-6.22062	-2.2538			UniRef90_F2DAP1	0	Predicted protein n=1 Tax=Hordeum vulgare var. distichum RepID=F2DAP1_HORVD	AT4G03500.1	1e-17	| Ankyrin repeat family protein	gi|721678194|ref|XP_010237878.1|	0	PREDICTED: ankyrin repeat-containing protein At5g02620-like [Brachypodium distachyon]
MSTRG.31075	-10.4508	-8.19747	-2.25331			NA	NA		NA	NA		NA	NA
MSTRG.53614	-10.9602	-8.7095	-2.25068			UniRef90_W5D535	0	Peroxidase n=18 Tax=Triticinae RepID=W5D535_WHEAT	AT5G06730.1	1e-99	| Peroxidase superfamily protein	gi|357150393|ref|XP_003575443.1|	5e-165	PREDICTED: peroxidase 2-like [Brachypodium distachyon]
MSTRG.102870	-10.5617	-8.31139	-2.2503			NA	NA		NA	NA		NA	NA
MSTRG.103819	-5.11391	-2.8642	-2.24971			NA	NA		NA	NA		NA	NA
MSTRG.103821	-8.29128	-6.04169	-2.24959			NA	NA		NA	NA		NA	NA
MSTRG.62831	-10.9161	-8.66763	-2.24845			UniRef90_M8C5Z8	2e-150	Uncharacterized protein n=2 Tax=Triticinae RepID=M8C5Z8_AEGTA	AT3G09270.1	1e-51	| Symbols: ATGSTU8, GSTU8 | glutathione S-transferase TAU 8	gi|1002234908|ref|XP_015621663.1|	2e-99	PREDICTED: probable glutathione S-transferase [Oryza sativa Japonica Group]
MSTRG.79931	-5.65513	-3.40735	-2.24778			UniRef90_W5E9I1	0	Uncharacterized protein n=3 Tax=Triticeae RepID=W5E9I1_WHEAT	AT5G13750.1	0	| Symbols: ZIFL1 | zinc induced facilitator-like 1	gi|514805207|ref|XP_004977467.1|	0	PREDICTED: protein ZINC INDUCED FACILITATOR-LIKE 1-like isoform X1 [Setaria italica]
MSTRG.143500	-5.77913	-3.53218	-2.24695			UniRef90_I1I5F8	0	Uncharacterized protein n=2 Tax=Brachypodium distachyon RepID=I1I5F8_BRADI	AT4G13780.1	0	| methionine--tRNA ligase, putative / methionyl-tRNA synthetase, putative / MetRS, putative	gi|695053339|ref|XP_009414754.1|	0	PREDICTED: probable methionine--tRNA ligase [Musa acuminata subsp. malaccensis]
MSTRG.40154	-9.08397	-6.83929	-2.24468	noncoding	noncoding	NA	NA		NA	NA		NA	NA
MSTRG.67716	-10.7889	-8.5453	-2.24357			UniRef90_T1M9R3	0	Glycosyltransferase n=2 Tax=Triticeae RepID=T1M9R3_TRIUA	AT3G16520.2	1e-96	| Symbols: UGT88A1 | UDP-glucosyl transferase 88A1	gi|357136308|ref|XP_003569747.1|	0	PREDICTED: UDP-glycosyltransferase 88A1-like [Brachypodium distachyon]
MSTRG.72349	-5.32279	-3.07924	-2.24356			NA	NA		NA	NA		NA	NA
MSTRG.51957	-5.45837	-3.21607	-2.2423			UniRef90_M0XM02	1e-82	Uncharacterized protein n=4 Tax=Triticeae RepID=M0XM02_HORVD	AT5G24340.1	1.7	| 3'-5' exonuclease domain-containing protein	gi|357136482|ref|XP_003569833.1|	5e-56	PREDICTED: OPA3-like protein [Brachypodium distachyon]
MSTRG.27675	-8.25273	-6.01053	-2.2422			NA	NA		NA	NA		NA	NA
MSTRG.60886	-6.85999	-4.61785	-2.24214			NA	NA		NA	NA		NA	NA
MSTRG.156507	-12.3344	-10.0926	-2.24183			UniRef90_W5DTE4	0	Uncharacterized protein n=4 Tax=Triticum aestivum RepID=W5DTE4_WHEAT	AT4G35160.1	1e-44	| O-methyltransferase family protein	gi|1002295140|ref|XP_015610998.1|	1e-131	PREDICTED: O-methyltransferase ZRP4 [Oryza sativa Japonica Group]
MSTRG.123996	-9.05882	-6.81729	-2.24153	noncoding	noncoding	NA	NA		NA	NA		NA	NA
MSTRG.93949	-8.05096	-5.81059	-2.24037			NA	NA		NA	NA		NA	NA
MSTRG.89054	-5.02208	-2.78178	-2.2403			UniRef90_M8BIK9	0	Uncharacterized protein n=1 Tax=Aegilops tauschii RepID=M8BIK9_AEGTA	AT3G14470.1	2e-05	| NB-ARC domain-containing disease resistance protein	gi|721620854|ref|XP_010228452.1|	4e-175	PREDICTED: uncharacterized protein LOC100821567 isoform X2 [Brachypodium distachyon]
MSTRG.127487	-10.6055	-8.36558	-2.23996			UniRef90_M8C057	0	Uncharacterized protein n=1 Tax=Aegilops tauschii RepID=M8C057_AEGTA	AT1G01430.1	2e-65	| Symbols: TBL25 | TRICHOME BIREFRINGENCE-LIKE 25	gi|242066110|ref|XP_002454344.1|	4e-178	hypothetical protein SORBIDRAFT_04g029130 [Sorghum bicolor]
MSTRG.59066	-9.73705	-7.49732	-2.23974			NA	NA		NA	NA		NA	NA
MSTRG.43568	-4.72683	-2.48728	-2.23954			NA	NA		NA	NA		NA	NA
MSTRG.49149	-7.8521	-5.61281	-2.23929			UniRef90_M0WXU4	0	Glycosyltransferase n=1 Tax=Hordeum vulgare var. distichum RepID=M0WXU4_HORVD	AT3G53150.1	2e-147	| Symbols: UGT73D1 | UDP-glucosyl transferase 73D1	gi|357136008|ref|XP_003569598.1|	0	PREDICTED: UDP-glycosyltransferase 73C1-like [Brachypodium distachyon]
MSTRG.25659	-5.52859	-3.29032	-2.23827			UniRef90_A0A0D9WV70	0	Uncharacterized protein n=1 Tax=Leersia perrieri RepID=A0A0D9WV70_9ORYZ	AT3G53810.1	0	| Concanavalin A-like lectin protein kinase family protein	gi|955715184|ref|XP_014660236.1|	0	PREDICTED: uncharacterized protein LOC101775595 [Setaria italica]
MSTRG.108705	-10.0655	-7.8277	-2.23783			NA	NA		NA	NA		NA	NA
MSTRG.145181	-9.47975	-7.24322	-2.23653			UniRef90_M8AZQ6	3.5	Uncharacterized protein n=1 Tax=Aegilops tauschii RepID=M8AZQ6_AEGTA	AT3G18840.2	1.5	| Tetratricopeptide repeat (TPR)-like superfamily protein	NA	NA
MSTRG.54800	-10.9182	-8.68212	-2.23613			NA	NA		NA	NA		NA	NA
MSTRG.15023	-6.03743	-3.80228	-2.23515			UniRef90_I1I6W3	0	Uncharacterized protein n=16 Tax=Poaceae RepID=I1I6W3_BRADI	AT2G41700.1	6e-73	| Symbols: ABCA1, AtABCA1 | ATP-binding cassette A1	gi|357147716|ref|XP_003574455.1|	0	PREDICTED: ABC transporter A family member 2-like [Brachypodium distachyon]
MSTRG.64682	-11.697	-9.46313	-2.23384			NA	NA		NA	NA		NA	NA
MSTRG.9883	-10.9509	-8.71743	-2.23348			NA	NA		NA	NA		NA	NA
MSTRG.146515	-9.61114	-7.37852	-2.23262			UniRef90_W5I8K4	0	Uncharacterized protein n=2 Tax=Triticum RepID=W5I8K4_WHEAT	AT1G56130.1	0	| Leucine-rich repeat transmembrane protein kinase	gi|960492091|ref|XP_010240425.2|	0	PREDICTED: probable LRR receptor-like serine/threonine-protein kinase At1g56130 [Brachypodium distachyon]
MSTRG.36227	-11.7563	-9.52534	-2.23094			UniRef90_T1MPI7	0	Uncharacterized protein n=5 Tax=Triticeae RepID=T1MPI7_TRIUA	AT1G60680.1	0	| NAD(P)-linked oxidoreductase superfamily protein	gi|514800736|ref|XP_004975288.1|	0	PREDICTED: probable aldo-keto reductase 3 [Setaria italica]
MSTRG.125733	-10.0519	-7.82168	-2.23021			UniRef90_M8BNP3	1e-22	Uncharacterized protein n=1 Tax=Aegilops tauschii RepID=M8BNP3_AEGTA	NA	NA		NA	NA
MSTRG.69729	-9.8453	-7.61543	-2.22987			NA	NA		NA	NA		NA	NA
MSTRG.61984	-11.3496	-9.11979	-2.22983			UniRef90_M8C5T5	0	Uncharacterized protein n=4 Tax=Triticeae RepID=M8C5T5_AEGTA	AT1G14590.1	6e-81	| Nucleotide-diphospho-sugar transferase family protein	gi|721651375|ref|XP_010233583.1|	4e-172	PREDICTED: uncharacterized protein At4g15970-like [Brachypodium distachyon]
MSTRG.66941	-6.6682	-4.43843	-2.22976			UniRef90_I1HPN4	0	Uncharacterized protein n=1 Tax=Brachypodium distachyon RepID=I1HPN4_BRADI	AT3G14690.1	0	| Symbols: CYP72A15 | cytochrome P450, family 72, subfamily A, polypeptide 15	gi|357130563|ref|XP_003566917.1|	0	PREDICTED: cytochrome P450 72A15-like [Brachypodium distachyon]
MSTRG.114150	-7.27288	-5.04321	-2.22966			NA	NA		NA	NA		NA	NA
MSTRG.10566	-7.85275	-5.62311	-2.22964			UniRef90_Q8VWW3	6e-155	Glutathione transferase n=11 Tax=Triticeae RepID=Q8VWW3_HORVD	AT3G62760.1	1e-71	| Symbols: ATGSTF13 | Glutathione S-transferase family protein	gi|357132163|ref|XP_003567701.1|	3e-146	PREDICTED: probable glutathione S-transferase GSTF1 [Brachypodium distachyon]
MSTRG.40093	-4.78157	-2.55194	-2.22963			UniRef90_F2DQL4	0	Predicted protein n=1 Tax=Hordeum vulgare var. distichum RepID=F2DQL4_HORVD	AT5G64460.8	9e-124	| Phosphoglycerate mutase family protein	gi|357166910|ref|XP_003580912.1|	5e-169	PREDICTED: phosphoglycerate mutase-like protein 1 [Brachypodium distachyon]
MSTRG.137011	-6.70628	-4.47667	-2.22961			UniRef90_I1GWK8	0	Uncharacterized protein n=9 Tax=Pooideae RepID=I1GWK8_BRADI	AT4G31750.1	2e-164	| Symbols: WIN2 | HOPW1-1-interacting 2	gi|357123578|ref|XP_003563487.1|	0	PREDICTED: probable protein phosphatase 2C 59 [Brachypodium distachyon]
MSTRG.76687	-10.8339	-8.60455	-2.22937			NA	NA		NA	NA		NA	NA
MSTRG.69859	-10.6365	-8.40725	-2.22927			NA	NA		NA	NA		NA	NA
MSTRG.60775	-5.01831	-2.79064	-2.22767			NA	NA		NA	NA		NA	NA
MSTRG.151546	-10.9845	-8.76033	-2.22414			UniRef90_M8AW96	0	Aromatic-L-amino-acid decarboxylase n=1 Tax=Aegilops tauschii RepID=M8AW96_AEGTA	AT2G20340.1	1e-108	| Pyridoxal phosphate (PLP)-dependent transferases superfamily protein	gi|357144649|ref|XP_003573366.1|	0	PREDICTED: aromatic-L-amino-acid decarboxylase-like [Brachypodium distachyon]
MSTRG.103984	-5.48243	-3.25904	-2.22339			UniRef90_M0YCI8	0	Uncharacterized protein n=4 Tax=Hordeum vulgare RepID=M0YCI8_HORVD	AT5G13200.1	3e-96	| GRAM domain family protein	gi|514752831|ref|XP_004962656.1|	1e-143	PREDICTED: GEM-like protein 5 [Setaria italica]
MSTRG.39026	-11.0938	-8.87103	-2.2228			UniRef90_M7YUQ7	6e-78	Blue copper protein n=2 Tax=Triticum RepID=M7YUQ7_TRIUA	AT5G26330.1	3e-25	| Cupredoxin superfamily protein	gi|242044012|ref|XP_002459877.1|	6e-53	hypothetical protein SORBIDRAFT_02g012910 [Sorghum bicolor]
MSTRG.145442	-5.85722	-3.63601	-2.22121			NA	NA		NA	NA		NA	NA
MSTRG.117669	-5.05748	-2.83694	-2.22054			UniRef90_F2CUF8	0	Predicted protein n=4 Tax=Pooideae RepID=F2CUF8_HORVD	AT5G54390.1	2e-164	| Symbols: AHL, ATAHL, HL | HAL2-like	gi|721667296|ref|XP_010235939.1|	0	PREDICTED: PAP-specific phosphatase HAL2-like [Brachypodium distachyon]
MSTRG.30933	-11.7724	-9.5527	-2.21972			NA	NA		NA	NA		NA	NA
MSTRG.39509	-9.60884	-7.39012	-2.21872			UniRef90_M8A3Y8	0	L-type lectin-domain containing receptor kinase IX.1 n=1 Tax=Triticum urartu RepID=M8A3Y8_TRIUA	AT5G06740.1	5e-15	| Concanavalin A-like lectin protein kinase family protein	gi|357122885|ref|XP_003563144.1|	0	PREDICTED: L-type lectin-domain containing receptor kinase IX.1-like [Brachypodium distachyon]
MSTRG.63152	-11.8946	-9.67669	-2.21787			UniRef90_A0A077S8B3	0	Chromosome 3B, genomic scaffold, cultivar Chinese Spring n=1 Tax=Triticum aestivum RepID=A0A077S8B3_WHEAT	AT3G16210.1	4e-06	| F-box family protein	gi|242073176|ref|XP_002446524.1|	5e-49	hypothetical protein SORBIDRAFT_06g017515, partial [Sorghum bicolor]
MSTRG.69817	-7.16073	-4.9435	-2.21723			UniRef90_M8A1E6	4e-08	Thiamin pyrophosphokinase 1 n=7 Tax=Triticeae RepID=M8A1E6_TRIUA	AT2G44750.2	0.004	| Symbols: TPK2 | thiamin pyrophosphokinase 2	gi|242059777|ref|XP_002459034.1|	0.003	hypothetical protein SORBIDRAFT_03g044860 [Sorghum bicolor]
MSTRG.56820	-7.16903	-4.95279	-2.21625	noncoding	noncoding	NA	NA		NA	NA		NA	NA
MSTRG.128426	-4.95357	-2.7376	-2.21598			NA	NA		NA	NA		NA	NA
MSTRG.65183	-5.19586	-2.98027	-2.21559			UniRef90_A0A077RFA7	0	Uncharacterized protein n=3 Tax=Triticeae RepID=A0A077RFA7_WHEAT	AT5G42830.1	2e-68	| HXXXD-type acyl-transferase family protein	gi|960477849|ref|XP_014756358.1|	8e-146	PREDICTED: uncharacterized acetyltransferase At3g50280-like [Brachypodium distachyon]
MSTRG.100092	-9.17372	-6.95881	-2.21491			UniRef90_F2E7V8	0	Predicted protein n=4 Tax=Triticeae RepID=F2E7V8_HORVD	AT4G37980.1	6e-143	| Symbols: ELI3-1, ELI3, ATCAD7, CAD7 | elicitor-activated gene 3-1	gi|960483183|ref|XP_003576507.2|	0	PREDICTED: probable cinnamyl alcohol dehydrogenase 8D [Brachypodium distachyon]
MSTRG.108064	-5.15336	-2.93866	-2.21471			UniRef90_F2DCK3	0	Predicted protein n=2 Tax=Triticeae RepID=F2DCK3_HORVD	AT1G05170.1	9e-11	| Galactosyltransferase family protein	gi|357158516|ref|XP_003578152.1|	3e-161	PREDICTED: beta-1,3-galactosyltransferase sqv-2-like [Brachypodium distachyon]
MSTRG.82090	-11.7264	-9.51239	-2.21396			NA	NA		NA	NA		NA	NA
MSTRG.135628	-7.60339	-5.38949	-2.2139			NA	NA		NA	NA		NA	NA
MSTRG.81984	-10.0899	-7.87632	-2.21362			NA	NA		NA	NA		NA	NA
MSTRG.31310	-9.68521	-7.47317	-2.21204			UniRef90_W5C6F2	0	Uncharacterized protein n=4 Tax=Triticinae RepID=W5C6F2_WHEAT	AT3G14470.1	2e-09	| NB-ARC domain-containing disease resistance protein	gi|357166985|ref|XP_003580948.1|	0	PREDICTED: uncharacterized protein LOC100840694 [Brachypodium distachyon]
MSTRG.103132	-6.88451	-4.67471	-2.2098			UniRef90_D3WYW3	0	Glycosyltransferase n=5 Tax=Triticeae RepID=D3WYW3_HORVD	AT2G15480.2	8e-117	| Symbols: UGT73B5 | UDP-glucosyl transferase 73B5	gi|357135657|ref|XP_003569425.1|	0	PREDICTED: scopoletin glucosyltransferase-like [Brachypodium distachyon]
MSTRG.20657	-4.52643	-2.3168	-2.20963			NA	NA		NA	NA		NA	NA
MSTRG.78720	-9.67051	-7.4619	-2.20862			NA	NA		NA	NA		NA	NA
MSTRG.127654	-8.13224	-5.92465	-2.20759			NA	NA		NA	NA		NA	NA
MSTRG.77341	-6.70366	-4.49624	-2.20743			NA	NA		NA	NA		NA	NA
MSTRG.87214	-6.56191	-4.35497	-2.20693	noncoding	noncoding	UniRef90_A0A096UQP1	2e-17	Uncharacterized protein n=1 Tax=Triticum aestivum RepID=A0A096UQP1_WHEAT	AT3G17365.1	3.2	| S-adenosyl-L-methionine-dependent methyltransferases superfamily protein	gi|670363034|ref|XP_008654433.1|	0.22	PREDICTED: uncharacterized protein LOC100275370 [Zea mays]
MSTRG.48010	-9.08332	-6.87663	-2.20669	noncoding	noncoding	UniRef90_C5X4C6	3e-30	Putative uncharacterized protein Sb02g009798 (Fragment) n=1 Tax=Sorghum bicolor RepID=C5X4C6_SORBI	AT3G21000.1	6e-06	| Gag-Pol-related retrotransposon family protein	gi|242043752|ref|XP_002459747.1|	4e-30	hypothetical protein SORBIDRAFT_02g009798, partial [Sorghum bicolor]
MSTRG.103574	-5.55761	-3.35205	-2.20556			NA	NA		NA	NA		NA	NA
MSTRG.141686	-4.6511	-2.44683	-2.20428			NA	NA		NA	NA		NA	NA
MSTRG.53536	-4.21654	-2.01274	-2.2038			NA	NA		NA	NA		NA	NA
MSTRG.64809	-11.7683	-9.5656	-2.20268			UniRef90_W5CKF5	1e-18	Uncharacterized protein n=1 Tax=Triticum aestivum RepID=W5CKF5_WHEAT	AT1G22360.1	1e-178	| Symbols: AtUGT85A2, UGT85A2 | UDP-glucosyl transferase 85A2	gi|573920652|ref|XP_006647925.1|	0	PREDICTED: 7-deoxyloganetin glucosyltransferase-like [Oryza brachyantha]
MSTRG.45638	-6.68886	-4.48656	-2.2023			UniRef90_Q69L71	3e-11	Hypoxia-responsive family protein-like n=8 Tax=Oryza RepID=Q69L71_ORYSJ	AT3G05550.1	9e-26	| Hypoxia-responsive family protein	gi|1002237470|ref|XP_015622942.1|	5e-11	PREDICTED: uncharacterized protein LOC4329836 [Oryza sativa Japonica Group]
MSTRG.94472	-6.80617	-4.60556	-2.20062			UniRef90_M8AYI8	0	Protein DETOXIFICATION n=3 Tax=Triticinae RepID=M8AYI8_TRIUA	AT5G52450.1	1e-169	| MATE efflux family protein	gi|357162957|ref|XP_003579577.1|	0	PREDICTED: protein DETOXIFICATION 16-like [Brachypodium distachyon]
MSTRG.54828	-10.4019	-8.2036	-2.1983			NA	NA		NA	NA		NA	NA
MSTRG.35319	-5.70862	-3.51071	-2.19791			NA	NA		NA	NA		NA	NA
MSTRG.155030	-10.8407	-8.64386	-2.1968			UniRef90_M7Y413	0	Protein SRG1 n=3 Tax=Triticinae RepID=M7Y413_TRIUA	AT5G20400.1	1e-83	| 2-oxoglutarate (2OG) and Fe(II)-dependent oxygenase superfamily protein	gi|357125084|ref|XP_003564225.1|	7e-160	PREDICTED: protein SRG1-like [Brachypodium distachyon]
MSTRG.72837	-6.93592	-4.73963	-2.19628			UniRef90_W5EF77	3e-42	Uncharacterized protein n=1 Tax=Triticum aestivum RepID=W5EF77_WHEAT	AT3G56500.1	5e-09	| serine-rich protein-related	gi|514819699|ref|XP_004984544.1|	1e-21	PREDICTED: uncharacterized protein LOC101755407 [Setaria italica]
MSTRG.79414	-5.19753	-3.00174	-2.19579			UniRef90_W5EP06	1e-05	Uncharacterized protein n=2 Tax=Triticeae RepID=W5EP06_WHEAT	AT1G76980.1	4e-06	| BEST Arabidopsis thaliana protein match is: embryo defective 2170 (TAIR:AT1G21390.1); Has 65 Blast hits to 65 proteins in 23 species: Archae - 0; Bacteria - 8; Metazoa - 1; Fungi - 8; Plants - 40; Viruses - 3; Other Eukaryotes - 5 (source: NCBI BLink).	gi|242070439|ref|XP_002450496.1|	0.0002	hypothetical protein SORBIDRAFT_05g006250 [Sorghum bicolor]
MSTRG.75219	-4.50764	-2.3121	-2.19554			NA	NA		NA	NA		NA	NA
MSTRG.91531	-6.27957	-4.08418	-2.19538			NA	NA		NA	NA		NA	NA
MSTRG.126902	-9.95507	-7.7606	-2.19447			NA	NA		NA	NA		NA	NA
MSTRG.28538	-4.97157	-2.77748	-2.19408			NA	NA		NA	NA		NA	NA
MSTRG.146526	-4.80905	-2.61511	-2.19394			NA	NA		NA	NA		NA	NA
MSTRG.51809	-8.70176	-6.50824	-2.19352			UniRef90_T1M9R3	0	Glycosyltransferase n=2 Tax=Triticeae RepID=T1M9R3_TRIUA	AT3G16520.2	4e-91	| Symbols: UGT88A1 | UDP-glucosyl transferase 88A1	gi|357136308|ref|XP_003569747.1|	0	PREDICTED: UDP-glycosyltransferase 88A1-like [Brachypodium distachyon]
MSTRG.10552	-10.0873	-7.89427	-2.19303			NA	NA		NA	NA		NA	NA
MSTRG.129190	-10.8415	-8.64945	-2.19202			UniRef90_M0VJ95	0	Glycosyltransferase n=1 Tax=Hordeum vulgare var. distichum RepID=M0VJ95_HORVD	AT1G22360.1	1e-102	| Symbols: AtUGT85A2, UGT85A2 | UDP-glucosyl transferase 85A2	gi|357122797|ref|XP_003563101.1|	0	PREDICTED: 7-deoxyloganetic acid glucosyltransferase-like [Brachypodium distachyon]
MSTRG.155983	-10.7474	-8.55613	-2.19126			UniRef90_D4HR85	6e-07	GER4d n=65 Tax=Pooideae RepID=D4HR85_HORVD	AT4G14630.1	0.12	| Symbols: GLP9 | germin-like protein 9	gi|357144731|ref|XP_003573394.1|	4e-06	PREDICTED: germin-like protein 8-11 [Brachypodium distachyon]
MSTRG.30509	-11.3308	-9.13992	-2.19089			UniRef90_W5AU50	6e-84	Uncharacterized protein n=4 Tax=Triticinae RepID=W5AU50_WHEAT	AT2G26720.1	5e-23	| Cupredoxin superfamily protein	gi|226505206|ref|NP_001152010.1|	8e-55	blue copper protein precursor [Zea mays]
MSTRG.12687	-6.38295	-4.1925	-2.19045	noncoding	noncoding	UniRef90_M7YW03	1e-60	Uncharacterized protein n=4 Tax=Triticeae RepID=M7YW03_TRIUA	AT2G46690.1	4e-22	| SAUR-like auxin-responsive protein family	gi|357147000|ref|XP_003574186.1|	1e-47	PREDICTED: auxin-responsive protein SAUR32-like [Brachypodium distachyon]
MSTRG.84554	-4.97066	-2.78027	-2.19038			UniRef90_W5ESC3	2e-147	Uncharacterized protein n=2 Tax=Triticum aestivum RepID=W5ESC3_WHEAT	AT2G33470.2	0.001	| Symbols: GLTP1 | glycolipid transfer protein 1	gi|960452364|ref|XP_003559519.2|	7e-130	PREDICTED: ACD11 homolog protein [Brachypodium distachyon]
MSTRG.59277	-4.25856	-2.0695	-2.18906			UniRef90_A0A077S290	1e-155	Chromosome 3B, genomic scaffold, cultivar Chinese Spring n=4 Tax=Triticeae RepID=A0A077S290_WHEAT	AT5G60860.1	8e-128	| Symbols: AtRABA1f, RABA1f | RAB GTPase homolog A1F	gi|721643226|ref|XP_010232115.1|	1e-147	PREDICTED: ras-related protein RABA1f [Brachypodium distachyon]
MSTRG.51497	-9.62536	-7.43761	-2.18775			NA	NA		NA	NA		NA	NA
MSTRG.87438	-8.31651	-6.13027	-2.18624			NA	NA		NA	NA		NA	NA
MSTRG.76479	-7.92509	-5.73929	-2.1858			NA	NA		NA	NA		NA	NA
MSTRG.108082	-8.69147	-6.50662	-2.18484			UniRef90_N1QU33	2e-41	Glutamate receptor 2.7 n=1 Tax=Aegilops tauschii RepID=N1QU33_AEGTA	AT2G29120.1	2e-141	| Symbols: ATGLR2.7, GLR2.7 | glutamate receptor 2.7	gi|960485986|ref|XP_014758016.1|	0	PREDICTED: glutamate receptor 2.8-like [Brachypodium distachyon]
MSTRG.12652	-8.32029	-6.13634	-2.18395			NA	NA		NA	NA		NA	NA
MSTRG.34167	-7.12647	-4.94284	-2.18363			UniRef90_M8ALY2	0	Cysteine-rich receptor-like protein kinase 10 n=1 Tax=Aegilops tauschii RepID=M8ALY2_AEGTA	AT4G23140.1	1e-21	| Symbols: CRK6 | cysteine-rich RLK (RECEPTOR-like protein kinase) 6	gi|960453769|ref|XP_014751867.1|	0	PREDICTED: cysteine-rich receptor-like protein kinase 10 isoform X1 [Brachypodium distachyon]
MSTRG.151564	-10.307	-8.12352	-2.18346			NA	NA		NA	NA		NA	NA
MSTRG.61506	-5.97192	-3.79012	-2.1818			UniRef90_K3XNM4	9e-24	Uncharacterized protein n=1 Tax=Setaria italica RepID=K3XNM4_SETIT	AT4G02380.1	2e-10	| Symbols: SAG21, AtLEA5 | senescence-associated gene 21	gi|514772517|ref|XP_004967515.1|	1e-23	PREDICTED: late embryogenesis abundant protein Lea5-like [Setaria italica]
MSTRG.109727	-6.82408	-4.643	-2.18108			NA	NA		NA	NA		NA	NA
MSTRG.135731	-8.53145	-6.35051	-2.18094			NA	NA		NA	NA		NA	NA
MSTRG.7518	-8.09593	-5.91511	-2.18082			NA	NA		NA	NA		NA	NA
MSTRG.68902	-8.68066	-6.5004	-2.18026			UniRef90_A0A0E0N5J8	5e-09	Uncharacterized protein n=1 Tax=Oryza rufipogon RepID=A0A0E0N5J8_ORYRU	AT5G50080.1	2e-13	| Symbols: ERF110 | ethylene response factor 110	gi|670388652|ref|XP_008674780.1|	8e-20	PREDICTED: ethylene-responsive transcription factor ERF115-like [Zea mays]
MSTRG.113426	-4.46816	-2.28918	-2.17898			NA	NA		NA	NA		NA	NA
MSTRG.78569	-5.70965	-3.53084	-2.1788			UniRef90_W5EEG0	1e-17	Uncharacterized protein n=1 Tax=Triticum aestivum RepID=W5EEG0_WHEAT	AT4G36610.1	1.3	| alpha/beta-Hydrolases superfamily protein	gi|357115484|ref|XP_003559518.1|	2e-11	PREDICTED: zinc finger protein VAR3, chloroplastic [Brachypodium distachyon]
MSTRG.107903	-5.32078	-3.14214	-2.17864			NA	NA		NA	NA		NA	NA
MSTRG.143170	-4.30311	-2.12464	-2.17847			NA	NA		NA	NA		NA	NA
MSTRG.51918	-7.59394	-5.41551	-2.17843			UniRef90_C0P3Z9	0	Uncharacterized protein n=3 Tax=Panicoideae RepID=C0P3Z9_MAIZE	AT4G02700.1	3e-159	| Symbols: SULTR3;2 | sulfate transporter 3;2	gi|293333783|ref|NP_001168294.1|	0	uncharacterized protein LOC100382058 [Zea mays]
MSTRG.25606	-11.5055	-9.32754	-2.17797			NA	NA		NA	NA		NA	NA
MSTRG.12651	-8.52795	-6.35058	-2.17738			UniRef90_M0V4W6	9e-128	Uncharacterized protein n=1 Tax=Hordeum vulgare var. distichum RepID=M0V4W6_HORVD	AT3G57050.2	6e-06	| Symbols: CBL | cystathionine beta-lyase	gi|357147029|ref|XP_003574196.1|	7e-106	PREDICTED: methionine gamma-lyase [Brachypodium distachyon]
MSTRG.148227	-10.688	-8.51071	-2.17733			UniRef90_F2DQU6	0	Predicted protein n=1 Tax=Hordeum vulgare var. distichum RepID=F2DQU6_HORVD	AT1G76690.1	0	| Symbols: OPR2, ATOPR2 | 12-oxophytodienoate reductase 2	gi|514761772|ref|XP_004964869.1|	0	PREDICTED: 12-oxophytodienoate reductase 1-like [Setaria italica]
MSTRG.19671	-9.72999	-7.55303	-2.17695			UniRef90_Q8RW01	5e-143	Glutathione transferase n=3 Tax=Triticinae RepID=Q8RW01_WHEAT	AT1G10370.1	1e-63	| Symbols: GST30, ATGSTU17, GST30B, ERD9 | Glutathione S-transferase family protein	gi|955724242|ref|XP_004983842.2|	1e-112	PREDICTED: probable glutathione S-transferase GSTU6 [Setaria italica]
MSTRG.22741	-6.45724	-4.28053	-2.17672			UniRef90_F2DTJ8	2e-10	Predicted protein n=1 Tax=Hordeum vulgare var. distichum RepID=F2DTJ8_HORVD	AT1G29860.1	1e-35	| Symbols: WRKY71, ATWRKY71 | WRKY DNA-binding protein 71	gi|226499378|ref|NP_001147623.1|	4e-50	WRKY11 - superfamily of TFs having WRKY and zinc finger domains [Zea mays]
MSTRG.7474	-6.36285	-4.18663	-2.17622			NA	NA		NA	NA		NA	NA
MSTRG.137339	-7.73694	-5.56085	-2.17609			NA	NA		NA	NA		NA	NA
MSTRG.12364	-9.77073	-7.59592	-2.17482			UniRef90_I1I511	6e-141	Uncharacterized protein n=6 Tax=Pooideae RepID=I1I511_BRADI	AT1G73190.1	2e-105	| Symbols: ALPHA-TIP, TIP3;1 | Aquaporin-like superfamily protein	gi|357146784|ref|XP_003574110.1|	9e-141	PREDICTED: aquaporin TIP3-1 [Brachypodium distachyon]
MSTRG.84368	-4.28846	-2.11367	-2.17479			UniRef90_W5ECI5	0	Uncharacterized protein n=2 Tax=Triticum aestivum RepID=W5ECI5_WHEAT	AT1G59650.1	2e-138	| Symbols: CW14 | Protein of unknown function (DUF1336)	gi|357118651|ref|XP_003561065.1|	0	PREDICTED: uncharacterized protein LOC100826717 [Brachypodium distachyon]
MSTRG.7282	-8.4536	-6.27908	-2.17452			UniRef90_M0YT12	8e-13	Uncharacterized protein n=1 Tax=Hordeum vulgare var. distichum RepID=M0YT12_HORVD	AT2G38470.1	2.5	| Symbols: WRKY33, ATWRKY33 | WRKY DNA-binding protein 33	gi|721637264|ref|XP_010231268.1|	3e-169	PREDICTED: probable WRKY transcription factor 33 isoform X2 [Brachypodium distachyon]
MSTRG.64374	-6.92078	-4.74682	-2.17397			UniRef90_T1NBR6	0	Uncharacterized protein n=1 Tax=Triticum urartu RepID=T1NBR6_TRIUA	AT4G18250.1	2e-12	| receptor serine/threonine kinase, putative	gi|573911911|ref|XP_006643673.1|	0	PREDICTED: G-type lectin S-receptor-like serine/threonine-protein kinase SD2-5 [Oryza brachyantha]
MSTRG.118773	-9.05278	-6.88015	-2.17263			UniRef90_W5E7K6	0	Uncharacterized protein n=1 Tax=Triticum aestivum RepID=W5E7K6_WHEAT	AT1G31490.1	4e-72	| HXXXD-type acyl-transferase family protein	gi|514788435|ref|XP_004971568.1|	8e-173	PREDICTED: omega-hydroxypalmitate O-feruloyl transferase-like [Setaria italica]
MSTRG.79072	-9.58018	-7.40812	-2.17206			NA	NA		NA	NA		NA	NA
MSTRG.57109	-7.15483	-4.98395	-2.17088			UniRef90_W5CJW7	3e-62	Uncharacterized protein n=1 Tax=Triticum aestivum RepID=W5CJW7_WHEAT	AT2G40890.1	1e-20	| Symbols: CYP98A3 | cytochrome P450, family 98, subfamily A, polypeptide 3	gi|242048386|ref|XP_002461939.1|	2e-57	hypothetical protein SORBIDRAFT_02g010910 [Sorghum bicolor]
MSTRG.109431	-6.29174	-4.12108	-2.17066			NA	NA		NA	NA		NA	NA
MSTRG.21273	-7.35666	-5.18639	-2.17027			UniRef90_N1R4L8	0	Putative LRR receptor-like serine/threonine-protein kinase n=3 Tax=Triticinae RepID=N1R4L8_AEGTA	AT1G79620.1	0	| Leucine-rich repeat protein kinase family protein	gi|357128925|ref|XP_003566120.1|	0	PREDICTED: probable leucine-rich repeat receptor-like protein kinase At5g49770 [Brachypodium distachyon]
MSTRG.117821	-10.8454	-8.6757	-2.16966			UniRef90_M0W1U2	2e-17	Uncharacterized protein n=1 Tax=Hordeum vulgare var. distichum RepID=M0W1U2_HORVD	AT2G02650.1	9e-10	| Ribonuclease H-like superfamily protein	gi|960485081|ref|XP_010238884.2|	6e-22	PREDICTED: uncharacterized protein LOC100822391 [Brachypodium distachyon]
MSTRG.107598	-5.00802	-2.8388	-2.16922			UniRef90_A0A0E0IHV1	0	Uncharacterized protein n=2 Tax=Oryza RepID=A0A0E0IHV1_ORYNI	AT1G15520.1	9e-26	| Symbols: PDR12, ATPDR12, ABCG40, ATABCG40 | pleiotropic drug resistance 12	gi|1002297050|ref|XP_015611955.1|	2e-18	PREDICTED: ABC transporter G family member 53 [Oryza sativa Japonica Group]
MSTRG.127339	-7.51311	-5.34405	-2.16905			UniRef90_W5GGY7	0	Uncharacterized protein n=2 Tax=Triticeae RepID=W5GGY7_WHEAT	AT5G13210.1	0	| Uncharacterised conserved protein UCP015417, vWA	gi|357138891|ref|XP_003571020.1|	0	PREDICTED: uncharacterized protein LOC100834011 [Brachypodium distachyon]
MSTRG.136916	-10.7127	-8.54392	-2.16883			UniRef90_I1HR31	3e-16	Uncharacterized protein n=1 Tax=Brachypodium distachyon RepID=I1HR31_BRADI	AT5G40690.1	1.3	| CONTAINS InterPro DOMAIN/s: EF-Hand 1, calcium-binding site (InterPro:IPR018247); BEST Arabidopsis thaliana protein match is: unknown protein (TAIR:AT2G41730.1); Has 1807 Blast hits to 1807 proteins in 277 species: Archae - 0; Bacteria - 0; Metazoa - 736; Fungi - 347; Plants - 385; Viruses - 0; Other Eukaryotes - 339 (source: NCBI BLink).	gi|357136236|ref|XP_003569711.1|	4e-16	PREDICTED: uncharacterized protein LOC100832037 [Brachypodium distachyon]
MSTRG.10557	-10.4555	-8.28685	-2.16863			NA	NA		NA	NA		NA	NA
MSTRG.119510	-4.65259	-2.4845	-2.16809			UniRef90_A0A0B2SIW9	2e-112	Polyubiquitin-A n=1 Tax=Glycine soja RepID=A0A0B2SIW9_GLYSO	AT5G20620.1	5e-114	| Symbols: UBQ4 | ubiquitin 4	gi|727639029|ref|XP_010490793.1|	3e-112	PREDICTED: polyubiquitin 11-like [Camelina sativa]
MSTRG.143188	-11.338	-9.16997	-2.16805			UniRef90_F2DMI4	6e-118	Predicted protein n=3 Tax=Triticeae RepID=F2DMI4_HORVD	AT3G18690.1	2e-07	| Symbols: MKS1 | MAP kinase substrate 1	gi|357123940|ref|XP_003563665.1|	7e-68	PREDICTED: protein MKS1-like [Brachypodium distachyon]
MSTRG.75247	-7.31729	-5.15026	-2.16703			UniRef90_W5DP10	1e-86	Uncharacterized protein n=1 Tax=Triticum aestivum RepID=W5DP10_WHEAT	AT5G66780.1	2e-23	| unknown protein; Has 1807 Blast hits to 1807 proteins in 277 species: Archae - 0; Bacteria - 0; Metazoa - 736; Fungi - 347; Plants - 385; Viruses - 0; Other Eukaryotes - 339 (source: NCBI BLink).	gi|357117399|ref|XP_003560456.1|	2e-57	PREDICTED: uncharacterized protein LOC100827223 [Brachypodium distachyon]
MSTRG.7956	-9.73056	-7.564	-2.16656			NA	NA		NA	NA		NA	NA
MSTRG.153434	-9.84987	-7.68417	-2.1657			UniRef90_W5HZC8	2e-64	Uncharacterized protein n=1 Tax=Triticum aestivum RepID=W5HZC8_WHEAT	AT3G17675.1	7e-24	| Cupredoxin superfamily protein	gi|1002275476|ref|XP_015642055.1|	7e-26	PREDICTED: basic blue protein [Oryza sativa Japonica Group]
MSTRG.127644	-7.25741	-5.0921	-2.16531			NA	NA		NA	NA		NA	NA
MSTRG.87038	-4.35986	-2.19539	-2.16447			UniRef90_W5DVZ9	6e-58	Uncharacterized protein n=1 Tax=Triticum aestivum RepID=W5DVZ9_WHEAT	AT5G20570.1	2e-16	| Symbols: ROC1, RBX1, HRT1, ATRBX1 | RING-box 1	gi|670360296|ref|XP_008677700.1|	3e-53	PREDICTED: anaphase-promoting complex subunit 11 isoform X1 [Zea mays]
MSTRG.86888	-5.58752	-3.42508	-2.16244			NA	NA		NA	NA		NA	NA
MSTRG.99513	-11.1529	-8.99045	-2.16241			NA	NA		NA	NA		NA	NA
MSTRG.36695	-6.60716	-4.44643	-2.16073	noncoding	noncoding	NA	NA		NA	NA		NA	NA
MSTRG.51044	-5.69014	-3.52946	-2.16068			NA	NA		NA	NA		NA	NA
MSTRG.92187	-12.0802	-9.91977	-2.16041			NA	NA		NA	NA		NA	NA
MSTRG.97110	-9.33679	-7.17668	-2.16011			UniRef90_Q8GTB9	3e-137	Glutathione transferase F4 n=4 Tax=Triticinae RepID=Q8GTB9_WHEAT	AT3G03190.1	4e-24	| Symbols: ATGSTF11, ATGSTF6, GSTF11 | glutathione S-transferase F11	gi|721634644|ref|XP_010230883.1|	5e-81	PREDICTED: glutathione S-transferase 4-like [Brachypodium distachyon]
MSTRG.115275	-6.0515	-3.8919	-2.15961	noncoding	noncoding	UniRef90_M7YV28	2e-37	G-type lectin S-receptor-like serine/threonine-protein kinase RLK1 n=1 Tax=Triticum urartu RepID=M7YV28_TRIUA	AT5G60900.1	2e-17	| Symbols: RLK1 | receptor-like protein kinase 1	gi|357142719|ref|XP_003572669.1|	5e-37	PREDICTED: G-type lectin S-receptor-like serine/threonine-protein kinase RLK1 [Brachypodium distachyon]
MSTRG.68071	-11.4959	-9.33668	-2.15923			UniRef90_A0A077RUZ0	3e-17	Chromosome 3B, genomic scaffold, cultivar Chinese Spring n=1 Tax=Triticum aestivum RepID=A0A077RUZ0_WHEAT	AT2G27080.2	0.0002	| Late embryogenesis abundant (LEA) hydroxyproline-rich glycoprotein family	gi|242053877|ref|XP_002456084.1|	1e-15	hypothetical protein SORBIDRAFT_03g030140 [Sorghum bicolor]
MSTRG.65579	-5.43694	-3.27809	-2.15885			NA	NA		NA	NA		NA	NA
MSTRG.137591	-4.56725	-2.40861	-2.15864			UniRef90_A0A0A9GLG4	0	Uncharacterized protein n=1 Tax=Arundo donax RepID=A0A0A9GLG4_ARUDO	AT1G16540.1	0	| Symbols: SIR3, LOS5, ABA3, ATABA3, ACI2 | molybdenum cofactor sulfurase (LOS5) (ABA3)	gi|514767683|ref|XP_004966303.1|	0	PREDICTED: molybdenum cofactor sulfurase [Setaria italica]
MSTRG.70519	-5.18365	-3.02532	-2.15833			UniRef90_Q5QPZ5	0	Glycosyltransferase n=2 Tax=Triticum aestivum RepID=Q5QPZ5_WHEAT	AT2G41640.1	3e-102	| Glycosyltransferase family 61 protein	gi|1002234181|ref|XP_015621299.1|	0	PREDICTED: uncharacterized protein LOC4325410 [Oryza sativa Japonica Group]
MSTRG.151938	-9.67489	-7.51665	-2.15824			UniRef90_I1HR31	8e-18	Uncharacterized protein n=1 Tax=Brachypodium distachyon RepID=I1HR31_BRADI	AT5G40690.1	0.17	| CONTAINS InterPro DOMAIN/s: EF-Hand 1, calcium-binding site (InterPro:IPR018247); BEST Arabidopsis thaliana protein match is: unknown protein (TAIR:AT2G41730.1); Has 1807 Blast hits to 1807 proteins in 277 species: Archae - 0; Bacteria - 0; Metazoa - 736; Fungi - 347; Plants - 385; Viruses - 0; Other Eukaryotes - 339 (source: NCBI BLink).	gi|357136236|ref|XP_003569711.1|	1e-17	PREDICTED: uncharacterized protein LOC100832037 [Brachypodium distachyon]
MSTRG.47539	-11.6247	-9.46815	-2.15655			NA	NA		NA	NA		NA	NA
MSTRG.124953	-4.32621	-2.16983	-2.15639			UniRef90_I1IDS6	0	Uncharacterized protein n=11 Tax=Pooideae RepID=I1IDS6_BRADI	AT3G24170.3	0	| Symbols: ATGR1, GR1 | glutathione-disulfide reductase	gi|357137564|ref|XP_003570370.1|	0	PREDICTED: glutathione reductase, cytosolic [Brachypodium distachyon]
MSTRG.52326	-4.63635	-2.48062	-2.15573	noncoding	noncoding	NA	NA		NA	NA		NA	NA
MSTRG.20840	-4.3296	-2.17414	-2.15546			UniRef90_R7W3K2	0	Cysteine-rich receptor-like protein kinase 25 n=1 Tax=Aegilops tauschii RepID=R7W3K2_AEGTA	AT4G23180.1	1e-177	| Symbols: CRK10, RLK4 | cysteine-rich RLK (RECEPTOR-like protein kinase) 10	gi|721607255|ref|XP_003559575.2|	0	PREDICTED: putative receptor-like protein kinase At4g00960 [Brachypodium distachyon]
MSTRG.151561	-11.3976	-9.24233	-2.15527			UniRef90_W5B6F8	5e-67	Uncharacterized protein n=6 Tax=Triticeae RepID=W5B6F8_WHEAT	AT4G37360.1	6e-37	| Symbols: CYP81D2 | cytochrome P450, family 81, subfamily D, polypeptide 2	gi|514784571|ref|XP_004970623.1|	1e-55	PREDICTED: isoflavone 2'-hydroxylase-like [Setaria italica]
MSTRG.109922	-10.5644	-8.40959	-2.1548			UniRef90_M8AYI8	6e-19	Protein DETOXIFICATION n=3 Tax=Triticinae RepID=M8AYI8_TRIUA	AT2G34360.1	2e-20	| MATE efflux family protein	gi|357162957|ref|XP_003579577.1|	3e-17	PREDICTED: protein DETOXIFICATION 16-like [Brachypodium distachyon]
MSTRG.81775	-6.4778	-4.3237	-2.1541			NA	NA		NA	NA		NA	NA
MSTRG.132239	-9.31352	-7.16113	-2.15239			UniRef90_W5DUH6	0.0003	Uncharacterized protein n=2 Tax=Triticeae RepID=W5DUH6_WHEAT	AT1G08080.1	4e-93	| Symbols: ATACA7, ACA7 | alpha carbonic anhydrase 7	gi|357148105|ref|XP_003574630.1|	9e-156	PREDICTED: alpha carbonic anhydrase 7-like [Brachypodium distachyon]
MSTRG.77854	-7.68831	-5.53631	-2.15201			UniRef90_W5DNM3	1e-11	Uncharacterized protein n=1 Tax=Triticum aestivum RepID=W5DNM3_WHEAT	AT2G06500.1	0.0003	| hAT family dimerisation domain	gi|835908631|ref|XP_012700210.1|	6e-13	PREDICTED: zinc finger MYM-type protein 1-like [Setaria italica]
MSTRG.12637	-5.40132	-3.24982	-2.15149			NA	NA		NA	NA		NA	NA
MSTRG.76778	-5.3088	-3.15759	-2.15121			UniRef90_M7ZDG0	0	Uncharacterized protein n=3 Tax=Triticinae RepID=M7ZDG0_TRIUA	AT1G21270.1	7e-153	| Symbols: WAK2 | wall-associated kinase 2	gi|835962653|ref|XP_004966630.2|	0	PREDICTED: wall-associated receptor kinase 1-like [Setaria italica]
MSTRG.113032	-9.84232	-7.69129	-2.15103			NA	NA		NA	NA		NA	NA
MSTRG.85083	-9.44598	-7.29507	-2.15091			NA	NA		NA	NA		NA	NA
MSTRG.105273	-10.685	-8.53437	-2.1506			UniRef90_C7IXG0	7e-14	Os01g0630700 protein n=1 Tax=Oryza sativa subsp. japonica RepID=C7IXG0_ORYSJ	AT3G51690.1	2e-16	| PIF1 helicase	gi|1002228579|ref|XP_015638715.1|	2e-12	PREDICTED: uncharacterized protein LOC9268713 [Oryza sativa Japonica Group]
MSTRG.107299	-7.65247	-5.50248	-2.14999			UniRef90_Q4KUK8	0	Cinnamoyl-CoA reductase n=4 Tax=Triticeae RepID=Q4KUK8_WHEAT	AT1G80820.1	2e-135	| Symbols: CCR2, ATCCR2 | cinnamoyl coa reductase	gi|242048624|ref|XP_002462058.1|	0	hypothetical protein SORBIDRAFT_02g014910 [Sorghum bicolor]
MSTRG.131667	-4.68848	-2.53869	-2.14979			NA	NA		NA	NA		NA	NA
MSTRG.11504	-10.2988	-8.14977	-2.14899			UniRef90_Q8H992	9e-69	Uncharacterized protein n=1 Tax=Oryza sativa subsp. japonica RepID=Q8H992_ORYSJ	AT4G20520.1	2e-08	| RNA binding;RNA-directed DNA polymerases	gi|514757039|ref|XP_004963682.1|	7e-72	PREDICTED: uncharacterized protein LOC101781465 [Setaria italica]
MSTRG.127828	-9.75167	-7.60273	-2.14894			UniRef90_M8A7Q7	2e-19	Myosin-J heavy chain n=5 Tax=Poaceae RepID=M8A7Q7_TRIUA	AT2G25735.1	0.007	| unknown protein; Has 31 Blast hits to 31 proteins in 9 species: Archae - 0; Bacteria - 0; Metazoa - 0; Fungi - 0; Plants - 31; Viruses - 0; Other Eukaryotes - 0 (source: NCBI BLink).	gi|1002239961|ref|XP_015624225.1|	1e-20	PREDICTED: uncharacterized protein LOC4328696 [Oryza sativa Japonica Group]
MSTRG.135368	-10.2089	-8.06005	-2.14888			UniRef90_N1QTH8	3e-71	Blue copper protein n=1 Tax=Aegilops tauschii RepID=N1QTH8_AEGTA	AT3G17675.1	1e-23	| Cupredoxin superfamily protein	gi|357150401|ref|XP_003575446.1|	2e-46	PREDICTED: stellacyanin-like [Brachypodium distachyon]
MSTRG.42380	-9.37062	-7.22187	-2.14875			UniRef90_A0A0D9WZT8	0	Uncharacterized protein n=1 Tax=Leersia perrieri RepID=A0A0D9WZT8_9ORYZ	AT4G23310.1	3e-08	| Symbols: CRK23 | cysteine-rich RLK (RECEPTOR-like protein kinase) 23	gi|514734482|ref|XP_004957922.1|	0	PREDICTED: cysteine-rich receptor-like protein kinase 25 [Setaria italica]
MSTRG.21404	-8.13823	-5.99206	-2.14617			NA	NA		NA	NA		NA	NA
MSTRG.88582	-5.87033	-3.72447	-2.14586			UniRef90_M8B8G9	4e-10	Uncharacterized protein n=1 Tax=Aegilops tauschii RepID=M8B8G9_AEGTA	NA	NA		NA	NA
MSTRG.116850	-5.77844	-3.63302	-2.14542			NA	NA		NA	NA		NA	NA
MSTRG.20501	-11.7733	-9.62996	-2.14333			NA	NA		NA	NA		NA	NA
MSTRG.75018	-8.53184	-6.38882	-2.14302			NA	NA		NA	NA		NA	NA
MSTRG.130040	-5.12421	-2.98141	-2.1428			UniRef90_I1H587	0	Uncharacterized protein n=1 Tax=Brachypodium distachyon RepID=I1H587_BRADI	AT5G18980.1	7e-174	| ARM repeat superfamily protein	gi|357119783|ref|XP_003561613.1|	0	PREDICTED: uncharacterized protein LOC100845964 isoform X2 [Brachypodium distachyon]
MSTRG.157833	-8.29442	-6.15387	-2.14054			NA	NA		NA	NA		NA	NA
MSTRG.138035	-6.39389	-4.2538	-2.14009			UniRef90_I6WY28	5e-180	WRKY79 transcription factor n=1 Tax=Triticum aestivum RepID=I6WY28_WHEAT	AT1G80840.1	3e-49	| Symbols: WRKY40, ATWRKY40 | WRKY DNA-binding protein 40	gi|514765333|ref|XP_004965726.1|	2e-111	PREDICTED: probable WRKY transcription factor 60 [Setaria italica]
MSTRG.17895	-9.26395	-7.12499	-2.13896			NA	NA		NA	NA		NA	NA
MSTRG.49352	-4.19175	-2.05363	-2.13812			NA	NA		NA	NA		NA	NA
MSTRG.20294	-5.29626	-3.15913	-2.13712	noncoding	noncoding	UniRef90_W5BAL5	0.82	Uncharacterized protein n=1 Tax=Triticum aestivum RepID=W5BAL5_WHEAT	AT3G21390.1	8.8	| Mitochondrial substrate carrier family protein	gi|595824930|ref|XP_007205321.1|	2.3	hypothetical protein PRUPE_ppa006905mg [Prunus persica]
MSTRG.100317	-9.77564	-7.63936	-2.13628			UniRef90_W5FGT1	0	Glutamate receptor n=1 Tax=Triticum aestivum RepID=W5FGT1_WHEAT	AT2G29120.1	2e-148	| Symbols: ATGLR2.7, GLR2.7 | glutamate receptor 2.7	gi|960485986|ref|XP_014758016.1|	0	PREDICTED: glutamate receptor 2.8-like [Brachypodium distachyon]
MSTRG.12580	-11.6224	-9.48685	-2.13556			UniRef90_M0XLI5	1e-60	Uncharacterized protein n=2 Tax=Hordeum vulgare var. distichum RepID=M0XLI5_HORVD	AT1G69930.1	2e-36	| Symbols: ATGSTU11, GSTU11 | glutathione S-transferase TAU 11	gi|721660264|ref|XP_010234937.1|	2e-56	PREDICTED: probable glutathione S-transferase GSTU6 [Brachypodium distachyon]
MSTRG.54789	-8.85599	-6.72086	-2.13513			NA	NA		NA	NA		NA	NA
MSTRG.19861	-9.79641	-7.66131	-2.1351			NA	NA		NA	NA		NA	NA
MSTRG.62281	-11.817	-9.68276	-2.13421			NA	NA		NA	NA		NA	NA
MSTRG.138164	-5.64071	-3.50784	-2.13287			UniRef90_M0VR94	0.076	Uncharacterized protein n=2 Tax=Hordeum vulgare var. distichum RepID=M0VR94_HORVD	AT5G05660.1	8e-20	| Symbols: ATNFXL2 | sequence-specific DNA binding transcription factors;zinc ion binding;sequence-specific DNA binding transcription factors	gi|743846146|ref|XP_010938761.1|	0.86	PREDICTED: DUF21 domain-containing protein At4g14240 [Elaeis guineensis]
MSTRG.30293	-9.27414	-7.14146	-2.13268			NA	NA		NA	NA		NA	NA
MSTRG.76418	-7.43601	-5.30337	-2.13263			NA	NA		NA	NA		NA	NA
MSTRG.47187	-9.56842	-7.43592	-2.1325			UniRef90_M7ZUX0	4e-91	Lipoxygenase homology domain-containing protein 1 n=4 Tax=Triticinae RepID=M7ZUX0_TRIUA	AT2G22170.1	3e-23	| Lipase/lipooxygenase, PLAT/LH2 family protein	gi|514800697|ref|XP_004975269.1|	4e-44	PREDICTED: lipoxygenase homology domain-containing protein 1-like [Setaria italica]
MSTRG.5306	-6.68526	-4.5532	-2.13205			UniRef90_I1I4W0	0	Uncharacterized protein n=1 Tax=Brachypodium distachyon RepID=I1I4W0_BRADI	AT5G23190.1	0	| Symbols: CYP86B1 | cytochrome P450, family 86, subfamily B, polypeptide 1	gi|357146727|ref|XP_003574090.1|	0	PREDICTED: cytochrome P450 86B1-like [Brachypodium distachyon]
MSTRG.4101	-4.6094	-2.47761	-2.1318			NA	NA		NA	NA		NA	NA
MSTRG.114097	-8.63614	-6.50573	-2.13041			NA	NA		NA	NA		NA	NA
MSTRG.10396	-5.1402	-3.01003	-2.13017			UniRef90_F2EIH1	0.001	Predicted protein n=1 Tax=Hordeum vulgare var. distichum RepID=F2EIH1_HORVD	AT3G25990.1	9e-10	| Homeodomain-like superfamily protein	gi|960464302|ref|XP_014753734.1|	0.58	PREDICTED: trihelix transcription factor GT-3b-like [Brachypodium distachyon]
MSTRG.127697	-4.23516	-2.1052	-2.12996			NA	NA		NA	NA		NA	NA
MSTRG.48182	-10.5187	-8.38975	-2.12898			NA	NA		NA	NA		NA	NA
MSTRG.124676	-7.21021	-5.08137	-2.12884			UniRef90_M7ZVT2	4e-74	Uncharacterized protein n=1 Tax=Triticum urartu RepID=M7ZVT2_TRIUA	AT5G11090.1	2e-06	| serine-rich protein-related	gi|357137473|ref|XP_003570325.1|	4e-23	PREDICTED: uncharacterized protein LOC100836253 [Brachypodium distachyon]
MSTRG.106365	-4.72357	-2.59556	-2.12801			NA	NA		NA	NA		NA	NA
MSTRG.89433	-5.97736	-3.85011	-2.12725			NA	NA		NA	NA		NA	NA
MSTRG.95665	-4.546	-2.41918	-2.12683			UniRef90_I1GLV8	2e-85	Uncharacterized protein n=5 Tax=Pooideae RepID=I1GLV8_BRADI	AT4G04330.1	0.0001	| Chaperonin-like RbcX protein	gi|1002847120|ref|XP_015690278.1|	4e-87	PREDICTED: uncharacterized protein LOC102722381 isoform X2 [Oryza brachyantha]
MSTRG.65382	-5.9149	-3.78818	-2.12672			UniRef90_A0A077RR38	1e-15	Chromosome 3B, genomic scaffold, cultivar Chinese Spring n=1 Tax=Triticum aestivum RepID=A0A077RR38_WHEAT	AT1G52140.1	1e-14	| unknown protein; BEST Arabidopsis thaliana protein match is: unknown protein (TAIR:AT3G16330.1); Has 114 Blast hits to 114 proteins in 15 species: Archae - 0; Bacteria - 0; Metazoa - 0; Fungi - 0; Plants - 114; Viruses - 0; Other Eukaryotes - 0 (source: NCBI BLink).	gi|1002227939|ref|XP_015634650.1|	1e-12	PREDICTED: uncharacterized protein LOC4327339 [Oryza sativa Japonica Group]
MSTRG.37593	-7.81469	-5.68812	-2.12657			NA	NA		NA	NA		NA	NA
MSTRG.83858	-11.5578	-9.43128	-2.12656			UniRef90_D4HR85	2e-131	GER4d n=65 Tax=Pooideae RepID=D4HR85_HORVD	AT5G39110.1	7e-74	| RmlC-like cupins superfamily protein	gi|357145070|ref|XP_003573513.1|	5e-120	PREDICTED: germin-like protein 8-11 [Brachypodium distachyon]
MSTRG.134635	-6.10215	-3.97574	-2.12641			NA	NA		NA	NA		NA	NA
MSTRG.61201	-8.53556	-6.41068	-2.12488			UniRef90_W5CWW4	0	Chromosome 3B, genomic scaffold, cultivar Chinese Spring n=1 Tax=Triticum aestivum RepID=W5CWW4_WHEAT	AT3G20880.1	2e-88	| Symbols: WIP4 | WIP domain protein 4	gi|1002226234|ref|XP_015625834.1|	2e-151	PREDICTED: protein TRANSPARENT TESTA 1 [Oryza sativa Japonica Group]
MSTRG.25701	-7.1041	-4.97964	-2.12447			UniRef90_W5BPL6	0	Uncharacterized protein n=4 Tax=Triticeae RepID=W5BPL6_WHEAT	AT4G23280.1	9e-149	| Symbols: CRK20 | cysteine-rich RLK (RECEPTOR-like protein kinase) 20	gi|357122554|ref|XP_003562980.1|	0	PREDICTED: cysteine-rich receptor-like protein kinase 10 [Brachypodium distachyon]
MSTRG.9271	-8.92975	-6.80534	-2.12442			NA	NA		NA	NA		NA	NA
MSTRG.63089	-13	-10.8763	-2.12374			NA	NA		NA	NA		NA	NA
MSTRG.146621	-5.01637	-2.89429	-2.12209			UniRef90_Q6X9T4	2e-163	SNAP-34 n=5 Tax=Triticeae RepID=Q6X9T4_HORVD	AT3G45280.1	0.063	| Symbols: SYP72, ATSYP72 | syntaxin of plants 72	gi|357143956|ref|XP_003573114.1|	2e-144	PREDICTED: SNAP25 homologous protein SNAP33-like [Brachypodium distachyon]
MSTRG.21766	-9.06618	-6.94419	-2.12198	noncoding	noncoding	NA	NA		NA	NA		NA	NA
MSTRG.142954	-6.23335	-4.11223	-2.12113			NA	NA		NA	NA		NA	NA
MSTRG.67782	-7.30247	-5.18175	-2.12072			UniRef90_I1HR36	0	Uncharacterized protein n=4 Tax=Pooideae RepID=I1HR36_BRADI	AT2G35390.1	1e-14	| Phosphoribosyltransferase family protein	gi|357136232|ref|XP_003569709.1|	0	PREDICTED: ribose-phosphate pyrophosphokinase 3, chloroplastic-like [Brachypodium distachyon]
MSTRG.88261	-5.3012	-3.18191	-2.11929			NA	NA		NA	NA		NA	NA
MSTRG.119020	-6.04602	-3.92694	-2.11908			UniRef90_V5RC77	0	NAC transcription factor 67 n=2 Tax=Triticum RepID=V5RC77_WHEAT	AT1G77450.1	3e-76	| Symbols: anac032, NAC032 | NAC domain containing protein 32	gi|357111127|ref|XP_003557366.1|	2e-141	PREDICTED: NAC domain-containing protein 67-like [Brachypodium distachyon]
MSTRG.78140	-9.87865	-7.75981	-2.11884			UniRef90_W5ED71	0	Uncharacterized protein n=2 Tax=Triticum RepID=W5ED71_WHEAT	AT2G36800.1	2e-72	| Symbols: DOGT1, UGT73C5 | don-glucosyltransferase 1	gi|960454448|ref|XP_003560932.3|	1e-137	PREDICTED: UDP-glycosyltransferase 73C6-like [Brachypodium distachyon]
MSTRG.67669	-6.46135	-4.34331	-2.11804			NA	NA		NA	NA		NA	NA
MSTRG.70954	-11.2952	-9.17773	-2.11745			UniRef90_M0W6E5	0	Uncharacterized protein n=3 Tax=Hordeum vulgare var. distichum RepID=M0W6E5_HORVD	AT3G14690.1	1e-175	| Symbols: CYP72A15 | cytochrome P450, family 72, subfamily A, polypeptide 15	gi|357135603|ref|XP_003569398.1|	0	PREDICTED: cytochrome P450 72A15-like [Brachypodium distachyon]
MSTRG.11503	-10.2206	-8.10341	-2.1172			UniRef90_M0ZEP9	6e-34	Uncharacterized protein n=1 Tax=Hordeum vulgare var. distichum RepID=M0ZEP9_HORVD	AT4G29090.1	1e-11	| Ribonuclease H-like superfamily protein	gi|670434690|ref|XP_008657886.1|	1e-30	PREDICTED: putative ribonuclease H protein At1g65750 [Zea mays]
MSTRG.124209	-4.40221	-2.28509	-2.11712	noncoding	noncoding	NA	NA		NA	NA		NA	NA
MSTRG.154730	-4.33044	-2.21339	-2.11704			NA	NA		NA	NA		NA	NA
MSTRG.123830	-5.81178	-3.69483	-2.11694			NA	NA		NA	NA		NA	NA
MSTRG.89307	-7.36921	-5.25233	-2.11689			UniRef90_M0WMW0	3e-124	Uncharacterized protein n=10 Tax=Triticeae RepID=M0WMW0_HORVD	AT2G33120.1	1e-98	| Symbols: SAR1, VAMP722, ATVAMP722 | synaptobrevin-related protein 1	gi|357157484|ref|XP_003577814.1|	8e-116	PREDICTED: putative vesicle-associated membrane protein 726 [Brachypodium distachyon]
MSTRG.99747	-8.5552	-6.4386	-2.11661			NA	NA		NA	NA		NA	NA
MSTRG.100126	-4.93054	-2.81488	-2.11565			UniRef90_M0VNF8	0	Uncharacterized protein n=2 Tax=Hordeum vulgare var. distichum RepID=M0VNF8_HORVD	AT3G49060.1	2e-19	| U-box domain-containing protein kinase family protein	gi|721667715|ref|XP_010235997.1|	0	PREDICTED: U-box domain-containing protein 33 [Brachypodium distachyon]
MSTRG.55096	-10.3074	-8.19303	-2.11433			UniRef90_M7YLH7	0	Secologanin synthase n=2 Tax=Triticum RepID=M7YLH7_TRIUA	AT1G17060.1	3e-19	| Symbols: CYP72C1, SOB7 | cytochrome p450 72c1	gi|357135603|ref|XP_003569398.1|	0	PREDICTED: cytochrome P450 72A15-like [Brachypodium distachyon]
MSTRG.9496	-12.1888	-10.0753	-2.11355			UniRef90_A0A0D2PRL4	0.13	Uncharacterized protein n=3 Tax=Gossypium RepID=A0A0D2PRL4_GOSRA	AT2G38870.1	2e-05	| Serine protease inhibitor, potato inhibitor I-type family protein	gi|242089211|ref|XP_002440438.1|	6e-19	hypothetical protein SORBIDRAFT_09g001020 [Sorghum bicolor]
MSTRG.129946	-9.96239	-7.84949	-2.1129			UniRef90_I1IY57	0	Uncharacterized protein n=9 Tax=Pooideae RepID=I1IY57_BRADI	AT1G76690.1	0	| Symbols: OPR2, ATOPR2 | 12-oxophytodienoate reductase 2	gi|721691395|ref|XP_010239955.1|	0	PREDICTED: putative 12-oxophytodienoate reductase 11 [Brachypodium distachyon]
MSTRG.66984	-7.16566	-5.05361	-2.11205			NA	NA		NA	NA		NA	NA
MSTRG.145549	-5.72646	-3.61457	-2.11188			UniRef90_F2E232	0	Predicted protein (Fragment) n=1 Tax=Hordeum vulgare var. distichum RepID=F2E232_HORVD	AT3G59080.1	2e-151	| Eukaryotic aspartyl protease family protein	gi|357143680|ref|XP_003573011.1|	0	PREDICTED: aspartic proteinase nepenthesin-2-like [Brachypodium distachyon]
MSTRG.30050	-6.42405	-4.31274	-2.11131			UniRef90_W5BEJ1	0	Uncharacterized protein n=4 Tax=Triticinae RepID=W5BEJ1_WHEAT	AT4G32300.1	1e-75	| Symbols: SD2-5 | S-domain-2 5	gi|960491265|ref|XP_014751017.1|	0	PREDICTED: G-type lectin S-receptor-like serine/threonine-protein kinase SD2-5 isoform X1 [Brachypodium distachyon]
MSTRG.27788	-11.7232	-9.61213	-2.11105			NA	NA		NA	NA		NA	NA
MSTRG.16895	-4.14226	-2.03131	-2.11095			UniRef90_R7W6C6	0	Disease resistance protein RPM1 n=1 Tax=Aegilops tauschii RepID=R7W6C6_AEGTA	AT3G07040.1	6e-106	| Symbols: RPM1, RPS3 | NB-ARC domain-containing disease resistance protein	gi|357135077|ref|XP_003569138.1|	0	PREDICTED: disease resistance protein RPM1-like [Brachypodium distachyon]
MSTRG.120191	-5.7018	-3.59116	-2.11065			NA	NA		NA	NA		NA	NA
MSTRG.81146	-6.15502	-4.04465	-2.11037			NA	NA		NA	NA		NA	NA
MSTRG.113146	-4.43946	-2.32919	-2.11027			NA	NA		NA	NA		NA	NA
MSTRG.46802	-9.6562	-7.54633	-2.10987			UniRef90_R7WFL1	0	Putative E3 ubiquitin-protein ligase n=1 Tax=Aegilops tauschii RepID=R7WFL1_AEGTA	AT3G53690.1	7e-05	| RING/U-box superfamily protein	gi|1002295876|ref|XP_015611394.1|	0.004	PREDICTED: E3 ubiquitin-protein ligase RNF144A [Oryza sativa Japonica Group]
MSTRG.12688	-6.05993	-3.95038	-2.10955			NA	NA		NA	NA		NA	NA
MSTRG.103216	-12.4848	-10.3754	-2.10939			NA	NA		NA	NA		NA	NA
MSTRG.5407	-6.09547	-3.98679	-2.10868			UniRef90_A0A0E0M939	2e-19	Uncharacterized protein n=1 Tax=Oryza punctata RepID=A0A0E0M939_ORYPU	AT2G42900.1	9e-06	| Plant basic secretory protein (BSP) family protein	gi|1002299368|ref|XP_015613087.1|	3e-100	PREDICTED: uncharacterized protein LOC4348974 [Oryza sativa Japonica Group]
MSTRG.53594	-4.12484	-2.01635	-2.10849			NA	NA		NA	NA		NA	NA
MSTRG.12576	-7.50397	-5.39552	-2.10846			UniRef90_M8A3X3	6e-141	Putative glutathione S-transferase GSTU6 n=2 Tax=Triticum RepID=M8A3X3_TRIUA	AT1G59670.1	2e-54	| Symbols: ATGSTU15, GSTU15 | glutathione S-transferase TAU 15	gi|960478809|ref|XP_014756546.1|	5e-112	PREDICTED: probable glutathione S-transferase GSTU6 [Brachypodium distachyon]
MSTRG.67985	-5.5179	-3.41037	-2.10753			NA	NA		NA	NA		NA	NA
MSTRG.39860	-4.72004	-2.61281	-2.10723			NA	NA		NA	NA		NA	NA
MSTRG.95259	-4.54928	-2.4425	-2.10678			UniRef90_W5F7U3	0	Uncharacterized protein n=5 Tax=Triticeae RepID=W5F7U3_WHEAT	AT5G20960.2	0	| Symbols: AAO1, AO1, ATAO, AT-AO1, AOalpha, AtAO1 | aldehyde oxidase 1	gi|357112241|ref|XP_003557918.1|	0	PREDICTED: probable aldehyde oxidase 2 [Brachypodium distachyon]
MSTRG.21450	-9.39001	-7.28361	-2.1064	noncoding	noncoding	UniRef90_W4ZS16	3e-15	Uncharacterized protein n=1 Tax=Triticum aestivum RepID=W4ZS16_WHEAT	AT4G15236.1	8	| ABC-2 and Plant PDR ABC-type transporter family protein	NA	NA
MSTRG.99217	-6.77875	-4.67284	-2.10591			UniRef90_M0W4N1	1e-21	Uncharacterized protein n=3 Tax=Triticeae RepID=M0W4N1_HORVD	AT5G58375.1	3e-23	| Methyltransferase-related protein	gi|357161238|ref|XP_003579025.1|	5e-14	PREDICTED: uncharacterized protein LOC100829146 [Brachypodium distachyon]
MSTRG.46955	-10.3646	-8.26002	-2.10455			UniRef90_N1R0X3	0.002	Uncharacterized protein n=1 Tax=Aegilops tauschii RepID=N1R0X3_AEGTA	NA	NA		NA	NA
MSTRG.154611	-4.2871	-2.18358	-2.10352	noncoding	noncoding	NA	NA		NA	NA		NA	NA
MSTRG.59029	-7.33388	-5.23167	-2.10221			NA	NA		NA	NA		NA	NA
MSTRG.51491	-5.66809	-3.56602	-2.10207	noncoding	noncoding	NA	NA		NA	NA		NA	NA
MSTRG.28615	-4.59215	-2.49014	-2.102			NA	NA		NA	NA		NA	NA
MSTRG.61302	-6.77843	-4.67985	-2.09858			UniRef90_A0A0E0CAU0	9e-21	Uncharacterized protein n=2 Tax=Oryza RepID=A0A0E0CAU0_9ORYZ	AT5G50080.1	2e-13	| Symbols: ERF110 | ethylene response factor 110	gi|514784921|ref|XP_004970712.1|	3e-19	PREDICTED: ethylene-responsive transcription factor ABR1-like [Setaria italica]
MSTRG.96109	-5.24172	-3.14352	-2.0982			UniRef90_P93766	0	Protein MLO n=5 Tax=Hordeum vulgare RepID=MLO_HORVU	AT1G11310.1	8e-157	| Symbols: MLO2, ATMLO2, PMR2 | Seven transmembrane MLO family protein	gi|357114238|ref|XP_003558907.1|	0	PREDICTED: protein MLO [Brachypodium distachyon]
MSTRG.100924	-5.09363	-2.99579	-2.09784			NA	NA		NA	NA		NA	NA
MSTRG.135376	-7.92256	-5.82474	-2.09782	noncoding	noncoding	NA	NA		NA	NA		NA	NA
MSTRG.56432	-11.6755	-9.57836	-2.09717			NA	NA		NA	NA		NA	NA
MSTRG.9893	-10.0444	-7.94819	-2.09622			UniRef90_W5A8U3	7e-76	Uncharacterized protein n=4 Tax=Triticinae RepID=W5A8U3_WHEAT	AT2G48130.1	6e-22	| Bifunctional inhibitor/lipid-transfer protein/seed storage 2S albumin superfamily protein	gi|357111407|ref|XP_003557505.1|	2e-47	PREDICTED: non-specific lipid transfer protein GPI-anchored 2-like [Brachypodium distachyon]
MSTRG.143755	-5.43724	-3.34217	-2.09507			UniRef90_I1HR31	7e-17	Uncharacterized protein n=1 Tax=Brachypodium distachyon RepID=I1HR31_BRADI	AT5G40690.1	0.23	| CONTAINS InterPro DOMAIN/s: EF-Hand 1, calcium-binding site (InterPro:IPR018247); BEST Arabidopsis thaliana protein match is: unknown protein (TAIR:AT2G41730.1); Has 1807 Blast hits to 1807 proteins in 277 species: Archae - 0; Bacteria - 0; Metazoa - 736; Fungi - 347; Plants - 385; Viruses - 0; Other Eukaryotes - 339 (source: NCBI BLink).	gi|357136236|ref|XP_003569711.1|	1e-16	PREDICTED: uncharacterized protein LOC100832037 [Brachypodium distachyon]
MSTRG.5264	-5.37555	-3.28131	-2.09424			UniRef90_I1I4T2	0	Uncharacterized protein n=2 Tax=Brachypodium distachyon RepID=I1I4T2_BRADI	AT2G23700.1	3e-16	| Protein of unknown function, DUF547	gi|357140687|ref|XP_003571895.1|	0	PREDICTED: uncharacterized protein LOC100833593 [Brachypodium distachyon]
MSTRG.31325	-10.3743	-8.28069	-2.09359			NA	NA		NA	NA		NA	NA
MSTRG.88324	-5.10575	-3.01263	-2.09312			UniRef90_M7YSQ9	9e-19	Uncharacterized protein n=1 Tax=Triticum urartu RepID=M7YSQ9_TRIUA	AT1G70080.1	0.27	| Terpenoid cyclases/Protein prenyltransferases superfamily protein	gi|357113880|ref|XP_003558729.1|	4e-152	PREDICTED: uncharacterized protein LOC100828232 [Brachypodium distachyon]
MSTRG.71805	-6.68483	-4.59188	-2.09295			NA	NA		NA	NA		NA	NA
MSTRG.18541	-6.90147	-4.80951	-2.09196			NA	NA		NA	NA		NA	NA
MSTRG.8865	-6.35605	-4.26435	-2.09169			UniRef90_F2DTJ8	0.0001	Predicted protein n=1 Tax=Hordeum vulgare var. distichum RepID=F2DTJ8_HORVD	AT2G47260.1	4e-35	| Symbols: WRKY23, ATWRKY23 | WRKY DNA-binding protein 23	gi|226499378|ref|NP_001147623.1|	5e-49	WRKY11 - superfamily of TFs having WRKY and zinc finger domains [Zea mays]
MSTRG.47614	-4.77788	-2.68702	-2.09086			NA	NA		NA	NA		NA	NA
MSTRG.32578	-8.69481	-6.60449	-2.09033			NA	NA		NA	NA		NA	NA
MSTRG.67293	-6.06807	-3.9789	-2.08917			UniRef90_M7ZX91	0	Uncharacterized protein n=7 Tax=Triticeae RepID=M7ZX91_TRIUA	AT1G65010.1	1e-05	| Plant protein of unknown function (DUF827)	gi|357148184|ref|XP_003574662.1|	0	PREDICTED: structural maintenance of chromosomes protein 2-like [Brachypodium distachyon]
MSTRG.21539	-5.38547	-3.29661	-2.08886			NA	NA		NA	NA		NA	NA
MSTRG.16925	-7.22164	-5.13303	-2.08861			NA	NA		NA	NA		NA	NA
[truncated: 5,403 more rows]
