# Supplementary material for: Genomic sequencing of Thinopyrum elongatum chromosome arm 7EL, carrying fusarium head blight resistance, and characterization of its impact on the transcriptome of the introgressed line CS-7EL
Source: BMC Genomics. 2022 Mar 23;23:228. doi: 10.1186/s12864-022-08433-8 (PMC8944066; doi:10.1186/s12864-022-08433-8)
Supplement: Supplementary file 13 — Additional file 13. [file 12864_2022_8433_MOESM13_ESM.xlsx]

## Sheet: log2FC>2, p<0.001, counts>10
Additional file 13. CS wheat transcripts significantly differentially expressed between F. graminearum and H2O treatments. Log2FoldChange (FC) was calculated as log2 of average ratio of F. graminearum/H2O treatments.
Transcripts were considered DE when log2FC>|2|, padj<0.001 and normalized counts >10 for all samples of at least one treatment.
Wheat Transcript	Differential gene expression analysis						Normalized count values					Best match to T. aestivum pseudomolecules			Putative lncRNAs		Best match to UniProtKB/Swiss-Prot db			Best match to A. thaliana (TAIR) db			Best match to Reference proteins			Go terms
gene_id	baseMean	log2FoldChange	lfcSE	stat	pvalue	padj	CS-Fg-R1	CS-H2O-R1	CS-Fg-R2	CS-Fg-R3	CS-H2O-R3	seq_id	start	end	CPC2_label	CNIT_label	uniprot_hit_id	uniprot_evalue	uniprot_desc	tair_hit_id	tair_evalue	tair_desc	refseq_hit_id	refseq_evalue	refseq_desc	go_id_arab	go_id_rice	go_id_wheat	go_id_merged
MSTRG.95893	1312.4	-14.8012	1.47494	-10.0352	1.06772e-23	2.08542e-22	1145	0	1295	1265	0	chr5A	651541720	651545314			UniRef90_Q0JP44	2e-18	Os01g0244200 protein n=1 Tax=Oryza sativa subsp. japonica RepID=Q0JP44_ORYSJ	AT3G30730.1	0.001	| unknown protein; Has 59 Blast hits to 59 proteins in 7 species: Archae - 0; Bacteria - 0; Metazoa - 0; Fungi - 0; Plants - 59; Viruses - 0; Other Eukaryotes - 0 (source: NCBI BLink).	gi|242065158|ref|XP_002453868.1|	7e-18	hypothetical protein SORBIDRAFT_04g020125, partial [Sorghum bicolor]	NA	NA	NA	NA
MSTRG.83862	1221.21	-14.698	1.45923	-10.0724	7.31534e-24	1.43866e-22	1128	0	956	1504	0	chr4B	660434641	660436229			UniRef90_D4HR85	5e-131	GER4d n=65 Tax=Pooideae RepID=D4HR85_HORVD	AT5G39110.1	3e-73	| RmlC-like cupins superfamily protein	gi|357145070|ref|XP_003573513.1|	2e-119	PREDICTED: germin-like protein 8-11 [Brachypodium distachyon]	NA	NA	NA	NA
MSTRG.157539	975.124	-14.3724	1.4665	-9.80049	1.12038e-22	2.08452e-21	857	0	877	1067	0	chrUn	395272893	395274260			UniRef90_W5D9P7	2e-100	Uncharacterized protein n=2 Tax=Triticum aestivum RepID=W5D9P7_WHEAT	AT2G23570.1	6e-22	| Symbols: MES19, ATMES19 | methyl esterase 19	gi|1002839151|ref|XP_015699239.1|	3e-67	PREDICTED: LOW QUALITY PROTEIN: esterase PIR7B-like [Oryza brachyantha]	NA	NA	NA	NA
MSTRG.156860	2505.94	-14.2933	1.43582	-9.95481	2.40269e-23	4.61565e-22	2423	1	2263	2505	0	chrUn	335555235	335555741			UniRef90_F8S6T6	2e-99	Pathogenesis-related protein 1-6 n=10 Tax=Triticinae RepID=F8S6T6_WHEAT	AT3G19690.1	1e-47	| CAP (Cysteine-rich secretory proteins, Antigen 5, and Pathogenesis-related 1 protein) superfamily protein	gi|1002281688|ref|XP_015645134.1|	7e-66	PREDICTED: pathogenesis-related protein PRB1-3 [Oryza sativa Japonica Group]	NA	NA	NA	NA
MSTRG.10706	921.626	-14.2921	1.45176	-9.84467	7.2279e-23	1.35756e-21	1019	0	680	1031	0	chr1B	113990606	113991304	noncoding	noncoding	NA	NA		NA	NA		NA	NA		NA	NA	NA	NA
MSTRG.25283	892.087	-14.245	1.45221	-9.8092	1.02778e-22	1.91666e-21	958	0	663	1019	0	chr2A	161267454	161268365			NA	NA		NA	NA		NA	NA		NA	NA	NA	NA
MSTRG.29282	890.223	-14.241	1.45841	-9.76477	1.59467e-22	2.9449e-21	858	0	738	996	0	chr2A	689709559	689710548			UniRef90_M7Z212	0	Ubiquinol oxidase n=3 Tax=Triticeae RepID=M7Z212_TRIUA	AT3G22370.1	1e-140	| Symbols: AOX1A, ATAOX1A | alternative oxidase 1A	gi|357165634|ref|XP_003580446.1|	0	PREDICTED: ubiquinol oxidase 2, mitochondrial-like [Brachypodium distachyon]	NA	NA	GO:0009916; GO:0016021; GO:0046872; GO:0070469; GO:0102721	GO:0009916; GO:0016021; GO:0046872; GO:0070469; GO:0102721
MSTRG.63786	766.821	-14.0264	1.45859	-9.6164	6.81728e-22	1.2258e-20	721	0	593	943	0	chr3D	4043843	4045327			UniRef90_I1I109	6e-10	Uncharacterized protein n=6 Tax=Pooideae RepID=I1I109_BRADI	AT5G39130.1	0.018	| RmlC-like cupins superfamily protein	gi|357144745|ref|XP_003573399.1|	9e-10	PREDICTED: germin-like protein 8-11 isoform X1 [Brachypodium distachyon]	NA	NA	NA	NA
MSTRG.41946	765.697	-14.0231	1.45992	-9.60537	7.58871e-22	1.36147e-20	775	0	658	783	0	chr2D	142063259	142064970			UniRef90_M8AYW0	3e-20	Uncharacterized protein n=1 Tax=Aegilops tauschii RepID=M8AYW0_AEGTA	AT1G59590.1	3e-13	| Symbols: ZCF37 | ZCF37	gi|670425277|ref|XP_008653290.1|	4e-20	PREDICTED: uncharacterized protein LOC103633365 [Zea mays]	NA	NA	NA	NA
MSTRG.117772	755.884	-14.0047	1.45636	-9.61629	6.82484e-22	1.22693e-20	769	0	617	820	0	chr6A	601396897	601398515			UniRef90_M7YKD8	0	E3 ubiquitin-protein ligase PUB23 n=1 Tax=Triticum urartu RepID=M7YKD8_TRIUA	AT2G35930.1	6e-99	| Symbols: PUB23 | plant U-box 23	gi|357149370|ref|XP_003575089.1|	0	PREDICTED: E3 ubiquitin-protein ligase PUB23 [Brachypodium distachyon]	NA	NA	GO:0004842	GO:0004842
MSTRG.56520	746.454	-13.9864	1.45783	-9.59403	8.47115e-22	1.51754e-20	781	0	624	765	0	chr3B	85092121	85094048			UniRef90_A0A077RF60	0	Glycosyltransferase n=1 Tax=Triticum aestivum RepID=A0A077RF60_WHEAT	AT1G22360.1	0	| Symbols: AtUGT85A2, UGT85A2 | UDP-glucosyl transferase 85A2	gi|357138044|ref|XP_003570608.1|	0	PREDICTED: 7-deoxyloganetin glucosyltransferase-like [Brachypodium distachyon]	NA	NA	GO:0008194; GO:0043231; GO:0080043; GO:0080044; GO:0016758	GO:0008194; GO:0043231; GO:0080043; GO:0080044; GO:0016758
MSTRG.117999	720.311	-13.9353	1.45683	-9.56547	1.11689e-21	1.98796e-20	714	0	585	805	0	chr6A	611077761	611079477			UniRef90_W5GW22	0	Uncharacterized protein n=1 Tax=Triticum aestivum RepID=W5GW22_WHEAT	AT5G52400.1	0	| Symbols: CYP715A1 | cytochrome P450, family 715, subfamily A, polypeptide 1	gi|1002241607|ref|XP_015625090.1|	0	PREDICTED: cytochrome P450 714C3-like [Oryza sativa Japonica Group]	NA	NA	NA	NA
MSTRG.42198	714.462	-13.9229	1.46709	-9.4902	2.30587e-21	4.03969e-20	680	0	660	702	0	chr2D	170778863	170780994			NA	NA		NA	NA		NA	NA		NA	NA	NA	NA
MSTRG.69352	703.678	-13.9016	1.45523	-9.55285	1.26173e-21	2.23919e-20	727	0	563	770	0	chr3D	520702546	520703511			UniRef90_M8A638	0	Peroxidase n=1 Tax=Triticum urartu RepID=M8A638_TRIUA	AT5G06730.1	7e-103	| Peroxidase superfamily protein	gi|514750045|ref|XP_004962010.1|	9e-165	PREDICTED: peroxidase 2-like [Setaria italica]	NA	NA	NA	NA
MSTRG.103208	681.855	-13.8556	1.45875	-9.49829	2.13374e-21	3.7449e-20	688	0	576	715	0	chr5B	615964242	615965051			NA	NA		NA	NA		NA	NA		NA	NA	NA	NA
MSTRG.124139	673.469	-13.838	1.45664	-9.49997	2.09955e-21	3.68623e-20	728	0	550	687	0	chr6B	633730588	633732436			NA	NA		NA	NA		NA	NA		NA	NA	NA	NA
MSTRG.28865	657.365	-13.8045	1.45493	-9.48812	2.35248e-21	4.11688e-20	665	0	488	793	0	chr2A	656958183	656958793			NA	NA		NA	NA		NA	NA		NA	NA	NA	NA
MSTRG.78417	650.717	-13.7897	1.45315	-9.48953	2.32086e-21	4.06522e-20	688	0	485	752	0	chr4B	24741569	24742960			NA	NA		NA	NA		NA	NA		NA	NA	NA	NA
MSTRG.71899	648.591	-13.7835	1.45748	-9.45707	3.16683e-21	5.49733e-20	662	0	538	688	0	chr4A	63543438	63543776			UniRef90_A0A096PL41	8e-58	Uncharacterized protein n=2 Tax=Poaceae RepID=A0A096PL41_MAIZE	AT5G26340.1	8e-46	| Symbols: MSS1, STP13, ATSTP13 | Major facilitator superfamily protein	gi|1020159007|ref|NP_001310214.1|	1e-57	sugar transport protein 13 [Zea mays]	NA	NA	NA	NA
MSTRG.147527	1751.23	-13.7766	1.43186	-9.62147	6.48999e-22	1.16825e-20	1603	1	1424	2088	0	chr7D	75260160	75261426			NA	NA		NA	NA		NA	NA		NA	NA	NA	NA
MSTRG.47813	640.413	-13.7663	1.45622	-9.45342	3.27923e-21	5.68533e-20	630	0	493	763	0	chr3A	9555893	9556971			NA	NA		NA	NA		NA	NA		NA	NA	NA	NA
MSTRG.129139	634.988	-13.7543	1.45293	-9.46661	2.89071e-21	5.02792e-20	679	0	474	725	0	chr6D	344057621	344058937			UniRef90_N1R155	0	Anthranilate N-benzoyltransferase protein 1 n=1 Tax=Aegilops tauschii RepID=N1R155_AEGTA	AT5G48930.1	6e-79	| Symbols: HCT | hydroxycinnamoyl-CoA shikimate/quinate hydroxycinnamoyl transferase	gi|242056545|ref|XP_002457418.1|	2e-171	hypothetical protein SORBIDRAFT_03g006970 [Sorghum bicolor]	NA	NA	NA	NA
MSTRG.61757	1684.33	-13.7199	1.43559	-9.55702	1.21199e-21	2.15367e-20	1515	1	1477	1867	0	chr3B	685909153	685910118			UniRef90_W5D535	0	Peroxidase n=18 Tax=Triticinae RepID=W5D535_WHEAT	AT5G06730.1	8e-101	| Peroxidase superfamily protein	gi|357150393|ref|XP_003575443.1|	9e-168	PREDICTED: peroxidase 2-like [Brachypodium distachyon]	NA	NA	NA	NA
MSTRG.83847	598.546	-13.6716	1.46328	-9.3431	9.35581e-21	1.59131e-19	817	0	360	641	0	chr4B	660250773	660251842			UniRef90_D4HR85	0.0003	GER4d n=65 Tax=Pooideae RepID=D4HR85_HORVD	AT5G39110.1	0.83	| RmlC-like cupins superfamily protein	gi|357144731|ref|XP_003573394.1|	0.001	PREDICTED: germin-like protein 8-11 [Brachypodium distachyon]	NA	NA	NA	NA
MSTRG.131759	589.203	-13.6479	1.45388	-9.38718	6.16287e-21	1.05601e-19	709	0	408	643	0	chr7A	22976133	22976922			UniRef90_M8CVE5	1e-132	Uncharacterized protein n=2 Tax=Triticinae RepID=M8CVE5_AEGTA	AT1G10360.1	2e-57	| Symbols: ATGSTU18, GST29, GSTU18 | glutathione S-transferase TAU 18	gi|960476127|ref|XP_014756013.1|	4e-88	PREDICTED: uncharacterized protein LOC100841867 [Brachypodium distachyon]	NA	NA	NA	NA
MSTRG.30926	572.611	-13.604	1.45643	-9.34066	9.57332e-21	1.62742e-19	642	0	458	576	0	chr2A	771547033	771548344			NA	NA		NA	NA		NA	NA		NA	NA	NA	NA
MSTRG.48290	570.946	-13.6	1.45898	-9.32159	1.14612e-20	1.94124e-19	540	0	460	670	0	chr3A	32999736	33001071			NA	NA		NA	NA		NA	NA		NA	NA	NA	NA
MSTRG.46968	546.991	-13.5391	1.4537	-9.31357	1.23608e-20	2.09069e-19	575	0	408	635	0	chr2D	621976757	621978046			NA	NA		NA	NA		NA	NA		NA	NA	NA	NA
MSTRG.131975	534.775	-13.5066	1.45974	-9.25274	2.18807e-20	3.64802e-19	501	0	403	676	0	chr7A	36163716	36164559			NA	NA		NA	NA		NA	NA		NA	NA	NA	NA
MSTRG.108832	530.487	-13.4929	1.46201	-9.229	2.73171e-20	4.53177e-19	512	0	462	558	0	chr5D	387960770	387961129	noncoding	noncoding	NA	NA		NA	NA		NA	NA		NA	NA	NA	NA
MSTRG.112300	523.567	-13.475	1.45732	-9.24639	2.32202e-20	3.86536e-19	607	0	414	514	0	chr6A	1960696	1961678			NA	NA		NA	NA		NA	NA		NA	NA	NA	NA
MSTRG.84391	521.662	-13.4694	1.45523	-9.25582	2.12599e-20	3.54695e-19	547	0	414	568	0	chr4D	14909285	14910514			NA	NA		NA	NA		NA	NA		NA	NA	NA	NA
MSTRG.152076	520.908	-13.467	1.45642	-9.24665	2.31646e-20	3.85677e-19	536	0	422	564	0	chr7D	536470644	536472884			NA	NA		NA	NA		NA	NA		NA	NA	NA	NA
MSTRG.116773	519.291	-13.4626	1.4578	-9.23482	2.58728e-20	4.2988e-19	513	0	425	577	0	chr6A	537873611	537876621			NA	NA		NA	NA		NA	NA		NA	NA	NA	NA
MSTRG.43463	517.328	-13.458	1.45556	-9.24596	2.33137e-20	3.88025e-19	521	0	399	603	0	chr2D	345246670	345246849	noncoding	noncoding	UniRef90_F2EGH5	3e-15	Predicted protein n=1 Tax=Hordeum vulgare var. distichum RepID=F2EGH5_HORVD	AT5G45650.1	3.2	| subtilase family protein	gi|657979220|ref|XP_008381570.1|	1.7	PREDICTED: transcription factor GTE4-like [Malus domestica]	NA	NA	NA	NA
MSTRG.23821	516.129	-13.4552	1.45321	-9.25891	2.06532e-20	3.44988e-19	560	0	386	580	0	chr2A	35634326	35636220			NA	NA		NA	NA		NA	NA		NA	NA	NA	NA
MSTRG.59418	1395.67	-13.4492	1.42543	-9.43519	3.90294e-21	6.74617e-20	1505	1	1099	1491	0	chr3B	452725215	452725482	noncoding	noncoding	UniRef90_P93598	3e-18	PSBGer1 protein n=2 Tax=Triticum aestivum RepID=P93598_WHEAT	AT1G18970.1	3e-06	| Symbols: GLP4 | germin-like protein 4	gi|357118580|ref|XP_003561030.1|	8e-16	PREDICTED: oxalate oxidase 1 [Brachypodium distachyon]	NA	NA	GO:0005618; GO:0030145; GO:0045735; GO:0048046	GO:0005618; GO:0030145; GO:0045735; GO:0048046
MSTRG.39451	2710.16	-13.4098	1.03332	-12.9773	1.64553e-38	5.69159e-37	2913	1	2095	2966	1	chr2B	789608676	789611403			UniRef90_M7YLS8	0	Putative glutathione S-transferase n=1 Tax=Triticum urartu RepID=M7YLS8_TRIUA	AT1G78380.1	1e-68	| Symbols: ATGSTU19, GST8, GSTU19 | glutathione S-transferase TAU 19	gi|514724334|ref|XP_004955465.1|	8e-109	PREDICTED: glutathione S-transferase 3-like [Setaria italica]	NA	NA	NA	NA
MSTRG.137913	490.562	-13.3831	1.45791	-9.17965	4.32489e-20	7.11149e-19	487	0	347	628	0	chr7A	687953125	687955087			NA	NA		NA	NA		NA	NA		NA	NA	NA	NA
MSTRG.117777	489.614	-13.3769	1.46654	-9.12141	7.41515e-20	1.20639e-18	456	0	446	501	0	chr6A	601968159	601969427			NA	NA		NA	NA		NA	NA		NA	NA	NA	NA
MSTRG.2942	481.175	-13.3529	1.45646	-9.16806	4.81604e-20	7.8923e-19	481	0	381	549	0	chr1A	9103212	9104009			UniRef90_W5AC85	2e-149	Uncharacterized protein n=2 Tax=Triticum aestivum RepID=W5AC85_WHEAT	AT1G10360.1	3e-69	| Symbols: ATGSTU18, GST29, GSTU18 | glutathione S-transferase TAU 18	gi|721660251|ref|XP_003574227.2|	1e-112	PREDICTED: probable glutathione S-transferase GSTU6 [Brachypodium distachyon]	NA	NA	NA	NA
MSTRG.108817	475.566	-13.3376	1.45449	-9.16995	4.7326e-20	7.76082e-19	495	0	349	566	0	chr5D	387097965	387099311			NA	NA		NA	NA		NA	NA		NA	NA	NA	NA
MSTRG.82950	475.024	-13.3341	1.45951	-9.13607	6.47641e-20	1.05704e-18	450	0	387	550	0	chr4B	587009448	587021076			NA	NA		NA	NA		NA	NA		NA	NA	NA	NA
MSTRG.131545	469.151	-13.3169	1.45849	-9.1306	6.81237e-20	1.11037e-18	448	0	366	565	0	chr7A	13177000	13179329			UniRef90_M7ZXF8	0	Asparaginyl-tRNA synthetase, cytoplasmic 1 n=3 Tax=Triticinae RepID=M7ZXF8_TRIUA	AT4G31180.2	2e-26	| Class II aminoacyl-tRNA and biotin synthetases superfamily protein	gi|357134675|ref|XP_003568942.1|	0	PREDICTED: asparagine--tRNA ligase, cytoplasmic 1-like [Brachypodium distachyon]	NA	NA	NA	NA
MSTRG.33950	1263.42	-13.3064	1.42994	-9.30556	1.33284e-20	2.24923e-19	1305	0	1061	1304	1	chr2B	223091289	223092116			NA	NA		NA	NA		NA	NA		NA	NA	NA	NA
MSTRG.109070	448.38	-13.2511	1.45669	-9.09671	9.31095e-20	1.509e-18	446	0	353	517	0	chr5D	404862062	404863699			NA	NA		NA	NA		NA	NA		NA	NA	NA	NA
MSTRG.155978	438.461	-13.218	1.46849	-9.00105	2.23579e-19	3.55394e-18	374	0	390	498	0	chrUn	252805564	252807119			UniRef90_A0A077RZP2	1e-107	Chromosome 3B, genomic scaffold, cultivar Chinese Spring n=2 Tax=Triticum aestivum RepID=A0A077RZP2_WHEAT	AT2G23620.1	3e-24	| Symbols: ATMES1, MES1 | methyl esterase 1	gi|721647714|ref|XP_003565022.2|	8e-86	PREDICTED: esterase PIR7B-like [Brachypodium distachyon]	NA	NA	GO:0009694; GO:0009696; GO:0080030; GO:0080031; GO:0080032	GO:0009694; GO:0009696; GO:0080030; GO:0080031; GO:0080032
MSTRG.148236	1184.93	-13.2139	1.42657	-9.26272	1.99289e-20	3.33408e-19	1225	0	942	1305	1	chr7D	128746448	128748629			UniRef90_F2DUM8	0	Laccase n=1 Tax=Hordeum vulgare var. distichum RepID=F2DUM8_HORVD	AT5G09360.1	0	| Symbols: LAC14 | laccase 14	gi|357138107|ref|XP_003570639.1|	0	PREDICTED: putative laccase-9 [Brachypodium distachyon]	NA	NA	NA	NA
MSTRG.17736	434.232	-13.2038	1.45828	-9.05436	1.37373e-19	2.20718e-18	460	0	360	444	0	chr1D	63357056	63358168			NA	NA		NA	NA		NA	NA		NA	NA	NA	NA
MSTRG.62282	433.997	-13.2029	1.46313	-9.02373	1.81797e-19	2.90168e-18	405	0	377	472	0	chr3B	736326743	736326987	noncoding	noncoding	NA	NA		NA	NA		NA	NA		NA	NA	NA	NA
MSTRG.70496	433.569	-13.2023	1.46579	-9.00697	2.11828e-19	3.37102e-18	375	0	366	518	0	chr3D	589471949	589472657	noncoding	noncoding	NA	NA		NA	NA		NA	NA		NA	NA	NA	NA
MSTRG.52420	429.788	-13.189	1.46217	-9.02019	1.8776e-19	2.9949e-18	400	0	366	480	0	chr3A	572043536	572043868			UniRef90_I1HSF6	3e-25	Uncharacterized protein n=1 Tax=Brachypodium distachyon RepID=I1HSF6_BRADI	AT3G20340.1	0.016	| Expression of the gene is downregulated in the presence of paraquat, an inducer of photoxidative stress.	gi|357125410|ref|XP_003564387.1|	5e-25	PREDICTED: uncharacterized protein LOC100831522 [Brachypodium distachyon]	NA	NA	NA	NA
MSTRG.69947	419.421	-13.1544	1.45683	-9.02952	1.72431e-19	2.75765e-18	473	0	333	423	0	chr3D	559934315	559937429			UniRef90_A0A077S7K4	3e-142	Chromosome 3B, genomic scaffold, cultivar Chinese Spring n=2 Tax=Triticinae RepID=A0A077S7K4_WHEAT	AT1G38065.1	2.8	| O-fucosyltransferase family protein	gi|514821691|ref|XP_004985523.1|	8.3	PREDICTED: uncharacterized protein LOC101760409 [Setaria italica]	NA	NA	NA	NA
MSTRG.54581	419.231	-13.153	1.47137	-8.93933	3.91538e-19	6.13919e-18	349	0	383	469	0	chr3A	716097386	716098202			UniRef90_M8C5Z8	5e-145	Uncharacterized protein n=2 Tax=Triticinae RepID=M8C5Z8_AEGTA	AT3G09270.1	8e-52	| Symbols: ATGSTU8, GSTU8 | glutathione S-transferase TAU 8	gi|514787148|ref|XP_004971259.1|	8e-96	PREDICTED: glutathione transferase GST 23-like [Setaria italica]	NA	NA	NA	NA
MSTRG.17733	411.763	-13.128	1.45809	-9.00357	2.18496e-19	3.476e-18	400	0	327	480	0	chr1D	62889848	62890968			NA	NA		NA	NA		NA	NA		NA	NA	NA	NA
MSTRG.32932	411.985	-13.1277	1.46037	-8.98929	2.48836e-19	3.94506e-18	440	0	349	406	0	chr2B	132568720	132577889			UniRef90_W5C8V3	4e-12	Uncharacterized protein n=1 Tax=Triticum aestivum RepID=W5C8V3_WHEAT	AT1G28600.1	1e-66	| GDSL-like Lipase/Acylhydrolase superfamily protein	gi|242055981|ref|XP_002457136.1|	4e-113	hypothetical protein SORBIDRAFT_03g001840 [Sorghum bicolor]	NA	NA	NA	NA
MSTRG.69906	406.793	-13.1097	1.46765	-8.9324	4.16856e-19	6.52665e-18	350	0	358	465	0	chr3D	557558636	557560127			UniRef90_A0A077RZP2	2e-107	Chromosome 3B, genomic scaffold, cultivar Chinese Spring n=2 Tax=Triticum aestivum RepID=A0A077RZP2_WHEAT	AT2G23620.1	7e-24	| Symbols: ATMES1, MES1 | methyl esterase 1	gi|721647714|ref|XP_003565022.2|	1e-85	PREDICTED: esterase PIR7B-like [Brachypodium distachyon]	NA	NA	GO:0009694; GO:0009696; GO:0080030; GO:0080031; GO:0080032	GO:0009694; GO:0009696; GO:0080030; GO:0080031; GO:0080032
MSTRG.42238	1101.84	-13.1088	1.43068	-9.1626	5.06599e-20	8.29911e-19	1111	0	932	1154	1	chr2D	175300446	175301277			NA	NA		NA	NA		NA	NA		NA	NA	NA	NA
MSTRG.120478	405.455	-13.1041	1.47068	-8.91022	5.09328e-19	7.93474e-18	392	0	383	379	0	chr6B	176163077	176163868			UniRef90_A0MV39	3.8	Glutathione S-transferase 1 n=1 Tax=Triticum monococcum RepID=A0MV39_TRIMO	AT1G10370.1	3e-54	| Symbols: GST30, ATGSTU17, GST30B, ERD9 | Glutathione S-transferase family protein	gi|721693928|ref|XP_003580393.2|	1e-92	PREDICTED: probable glutathione S-transferase GSTU6 [Brachypodium distachyon]	NA	NA	NA	NA
MSTRG.112575	400.002	-13.0882	1.47425	-8.87788	6.81486e-19	1.05523e-17	320	0	293	574	0	chr6A	16098567	16100283			UniRef90_M7ZPA2	0	High-affinity nitrate transporter 2.1 n=6 Tax=Triticinae RepID=M7ZPA2_TRIUA	AT1G08090.1	0	| Symbols: ATNRT2:1, NRT2, NRT2;1AT, ACH1, LIN1, ATNRT2.1, NRT2.1, NRT2:1 | nitrate transporter 2:1	gi|721651922|ref|XP_003572590.2|	0	PREDICTED: high-affinity nitrate transporter 2.1-like [Brachypodium distachyon]	NA	NA	GO:0016021; GO:0055085	GO:0016021; GO:0055085
MSTRG.152869	398.435	-13.0812	1.46396	-8.93546	4.05482e-19	6.35371e-18	352	0	315	502	0	chr7D	590416936	590417971			UniRef90_R7W5M2	6e-17	Uncharacterized protein n=1 Tax=Aegilops tauschii RepID=R7W5M2_AEGTA	AT3G62760.1	5e-58	| Symbols: ATGSTF13 | Glutathione S-transferase family protein	gi|721644787|ref|XP_010232378.1|	3e-94	PREDICTED: glutathione S-transferase 1 [Brachypodium distachyon]	NA	NA	NA	NA
MSTRG.59419	2157.35	-13.0782	1.03586	-12.6254	1.52882e-36	4.9455e-35	2236	2	1733	2342	0	chr3B	452725303	452725977			NA	NA		NA	NA		NA	NA		NA	NA	NA	NA
MSTRG.152943	1066.6	-13.0614	1.42991	-9.13444	6.5747e-20	1.07199e-18	1009	1	816	1319	0	chr7D	594986790	594988770			NA	NA		NA	NA		NA	NA		NA	NA	NA	NA
MSTRG.103674	388.624	-13.0448	1.45585	-8.96028	3.23853e-19	5.10682e-18	442	0	301	400	0	chr5B	649729712	649735690			NA	NA		NA	NA		NA	NA		NA	NA	NA	NA
MSTRG.155321	389.059	-13.0446	1.46376	-8.91173	5.02405e-19	7.82893e-18	403	0	343	375	0	chrUn	110305365	110306504			UniRef90_D4HR85	0.0001	GER4d n=65 Tax=Pooideae RepID=D4HR85_HORVD	AT5G39110.1	0.66	| RmlC-like cupins superfamily protein	gi|357144731|ref|XP_003573394.1|	0.0003	PREDICTED: germin-like protein 8-11 [Brachypodium distachyon]	NA	NA	NA	NA
MSTRG.76255	382.652	-13.0219	1.45558	-8.94623	3.67831e-19	5.77869e-18	411	0	301	411	0	chr4A	626280869	626286020			UniRef90_M0YMJ9	1e-136	Uncharacterized protein n=2 Tax=Hordeum vulgare var. distichum RepID=M0YMJ9_HORVD	AT3G62760.1	3e-15	| Symbols: ATGSTF13 | Glutathione S-transferase family protein	gi|1002236583|ref|XP_015622486.1|	2e-114	PREDICTED: glutathione S-transferase 4 [Oryza sativa Japonica Group]	NA	NA	GO:0016740	GO:0016740
MSTRG.33968	379.722	-13.0094	1.47172	-8.83959	9.60676e-19	1.47505e-17	387	0	358	336	0	chr2B	225844286	225846423			UniRef90_M7ZWT9	0	Putative NADH dehydrogenase n=1 Tax=Triticum urartu RepID=M7ZWT9_TRIUA	AT4G28220.1	2e-12	| Symbols: NDB1 | NAD(P)H dehydrogenase B1	gi|357122343|ref|XP_003562875.1|	0	PREDICTED: internal alternative NAD(P)H-ubiquinone oxidoreductase A1, mitochondrial-like [Brachypodium distachyon]	NA	NA	NA	NA
MSTRG.63089	377.128	-13	1.46044	-8.9014	5.51455e-19	8.57586e-18	367	0	318	410	0	chr3B	793125491	793126093			NA	NA		NA	NA		NA	NA		NA	NA	NA	NA
MSTRG.74710	980.337	-12.941	1.42386	-9.08872	1.00208e-19	1.62214e-18	1079	0	721	1105	1	chr4A	527112680	527113582			UniRef90_T1LS92	0	Uncharacterized protein n=3 Tax=Triticum RepID=T1LS92_TRIUA	AT2G29390.4	5e-08	| Symbols: ATSMO2 | sterol 4-alpha-methyl-oxidase 2-2	gi|721630195|ref|XP_003561729.2|	9e-124	PREDICTED: sphinganine C4-monooxygenase 1-like [Brachypodium distachyon]	NA	NA	GO:0005506; GO:0008610; GO:0016021; GO:0016491	GO:0005506; GO:0008610; GO:0016021; GO:0016491
MSTRG.85353	361.888	-12.9398	1.47798	-8.75504	2.04033e-18	3.08199e-17	314	0	360	346	0	chr4D	81971736	81974285			UniRef90_P10848	0	Alcohol dehydrogenase 3 n=40 Tax=Pooideae RepID=ADH3_HORVU	AT1G77120.1	0	| Symbols: ADH1, ADH, ATADH, ATADH1 | alcohol dehydrogenase 1	gi|357157190|ref|XP_003577715.1|	0	PREDICTED: alcohol dehydrogenase 3 [Brachypodium distachyon]	NA	NA	GO:0008270; GO:0016491; GO:0004024; GO:0005829; GO:0008270; GO:0046294; GO:0051903; GO:0004022; GO:0008270	GO:0008270; GO:0016491; GO:0004024; GO:0005829; GO:0008270; GO:0046294; GO:0051903; GO:0004022; GO:0008270
MSTRG.105022	361.484	-12.9389	1.46201	-8.85013	8.74178e-19	1.34586e-17	339	0	306	404	0	chr5D	8960926	8966731			NA	NA		NA	NA		NA	NA		NA	NA	NA	NA
MSTRG.77358	357.666	-12.9279	1.45569	-8.88098	6.62752e-19	1.02721e-17	381	0	249	438	0	chr4A	710005303	710011404			UniRef90_M8BC37	6e-36	Disease resistance protein RPM1 n=1 Tax=Aegilops tauschii RepID=M8BC37_AEGTA	AT2G13770.1	6e-09	| CONTAINS InterPro DOMAIN/s: Putative harbinger transposase-derived nuclease (InterPro:IPR006912); Has 451 Blast hits to 352 proteins in 33 species: Archae - 0; Bacteria - 0; Metazoa - 28; Fungi - 8; Plants - 388; Viruses - 0; Other Eukaryotes - 27 (source: NCBI BLink).	gi|357115572|ref|XP_003559562.1|	3e-38	PREDICTED: uncharacterized protein LOC100822590 [Brachypodium distachyon]	NA	NA	NA	NA
MSTRG.120477	971.702	-12.9274	1.43565	-9.0046	2.16461e-19	3.44418e-18	923	0	864	1009	1	chr6B	176131928	176132257			NA	NA		NA	NA		NA	NA		NA	NA	NA	NA
MSTRG.23325	351.819	-12.9065	1.45963	-8.84233	9.37443e-19	1.44029e-17	438	0	215	414	0	chr2A	12588084	12590197			UniRef90_N1R399	0	Cytochrome P450 71D7 n=1 Tax=Aegilops tauschii RepID=N1R399_AEGTA	AT1G13110.1	2e-97	| Symbols: CYP71B7 | cytochrome P450, family 71 subfamily B, polypeptide 7	gi|721694495|ref|XP_010240401.1|	0	PREDICTED: ent-isokaurene C2-hydroxylase-like [Brachypodium distachyon]	NA	NA	NA	NA
MSTRG.38075	956.42	-12.9054	1.42399	-9.06285	1.2709e-19	2.04671e-18	1042	0	702	1091	1	chr2B	694532301	694533008			UniRef90_W5BFF8	2e-126	Uncharacterized protein n=1 Tax=Triticum aestivum RepID=W5BFF8_WHEAT	AT1G54290.1	3e-39	| Translation initiation factor SUI1 family protein	gi|721697327|ref|XP_003580602.2|	1e-54	PREDICTED: splicing factor, proline- and glutamine-rich-like [Brachypodium distachyon]	NA	NA	NA	NA
MSTRG.103209	352.109	-12.9024	1.45616	-8.86053	7.96355e-19	1.22897e-17	402	0	272	362	0	chr5B	616026317	616026823			UniRef90_F8S6T6	3e-101	Pathogenesis-related protein 1-6 n=10 Tax=Triticinae RepID=F8S6T6_WHEAT	AT3G19690.1	9e-49	| CAP (Cysteine-rich secretory proteins, Antigen 5, and Pathogenesis-related 1 protein) superfamily protein	gi|1002281688|ref|XP_015645134.1|	1e-65	PREDICTED: pathogenesis-related protein PRB1-3 [Oryza sativa Japonica Group]	NA	NA	NA	NA
MSTRG.56737	950.208	-12.8937	1.43294	-8.99808	2.29698e-19	3.64941e-18	872	1	796	1094	0	chr3B	112262794	112264782			UniRef90_M0Z936	0	Uncharacterized protein n=3 Tax=Triticeae RepID=M0Z936_HORVD	AT5G15130.1	8e-07	| Symbols: WRKY72, ATWRKY72 | WRKY DNA-binding protein 72	gi|357127551|ref|XP_003565443.1|	8e-142	PREDICTED: probable WRKY transcription factor 72 [Brachypodium distachyon]	NA	NA	NA	NA
MSTRG.71356	341.677	-12.8582	1.45801	-8.81899	1.15496e-18	1.76775e-17	339	0	274	387	0	chr4A	16997912	16998758			NA	NA		NA	NA		NA	NA		NA	NA	NA	NA
MSTRG.139689	908.745	-12.8295	1.42755	-8.98703	2.54009e-19	4.0251e-18	935	1	736	984	0	chr7B	89559578	89561172			UniRef90_F2DQU6	0	Predicted protein n=1 Tax=Hordeum vulgare var. distichum RepID=F2DQU6_HORVD	AT1G76680.1	1e-175	| Symbols: OPR1, ATOPR1 | 12-oxophytodienoate reductase 1	gi|514761772|ref|XP_004964869.1|	0	PREDICTED: 12-oxophytodienoate reductase 1-like [Setaria italica]	NA	NA	NA	NA
MSTRG.153219	333.647	-12.8225	1.47313	-8.70423	3.19742e-18	4.77622e-17	285	0	315	350	0	chr7D	611441716	611442174			UniRef90_M0YXP6	1e-67	Uncharacterized protein n=2 Tax=Hordeum vulgare var. distichum RepID=M0YXP6_HORVD	AT5G42380.1	2e-16	| Symbols: CML39, CML37 | calmodulin like 37	gi|514787345|ref|XP_004971308.1|	2e-31	PREDICTED: putative calcium-binding protein CML19 [Setaria italica]	NA	NA	NA	NA
MSTRG.23956	333.259	-12.8218	1.46188	-8.77075	1.77484e-18	2.68892e-17	310	0	277	383	0	chr2A	43300918	43305124			UniRef90_M0W0N4	0	Uncharacterized protein n=1 Tax=Hordeum vulgare var. distichum RepID=M0W0N4_HORVD	AT4G02420.1	9e-47	| Concanavalin A-like lectin protein kinase family protein	gi|960461654|ref|XP_014753291.1|	0	PREDICTED: L-type lectin-domain containing receptor kinase IV.1-like [Brachypodium distachyon]	NA	NA	NA	NA
MSTRG.140086	332.48	-12.8197	1.45505	-8.81054	1.24541e-18	1.90199e-17	360	0	254	366	0	chr7B	123303364	123303992			UniRef90_N1R3Y1	2e-12	Uncharacterized protein n=1 Tax=Aegilops tauschii RepID=N1R3Y1_AEGTA	AT3G16730.1	5.1	| CONTAINS InterPro DOMAIN/s: Non-SMC condensin II complex, subunit H2-like (InterPro:IPR009378); Has 249 Blast hits to 211 proteins in 82 species: Archae - 0; Bacteria - 0; Metazoa - 145; Fungi - 8; Plants - 30; Viruses - 0; Other Eukaryotes - 66 (source: NCBI BLink).	gi|721616560|ref|XP_010227788.1|	8e-12	PREDICTED: uncharacterized protein LOC100845166 [Brachypodium distachyon]	NA	NA	NA	NA
MSTRG.28966	332.092	-12.8169	1.45697	-8.79696	1.40577e-18	2.14082e-17	346	0	266	360	0	chr2A	667942211	667943614			NA	NA		NA	NA		NA	NA		NA	NA	NA	NA
MSTRG.61843	330.733	-12.811	1.45712	-8.79195	1.46988e-18	2.23633e-17	341	0	265	362	0	chr3B	695504052	695513577			NA	NA		NA	NA		NA	NA		NA	NA	NA	NA
MSTRG.15022	884.493	-12.7915	1.43039	-8.94269	3.79816e-19	5.95924e-18	941	0	741	888	1	chr1B	585203411	585204190			NA	NA		NA	NA		NA	NA		NA	NA	NA	NA
MSTRG.10839	872.818	-12.7709	1.43006	-8.93037	4.24604e-19	6.64475e-18	874	1	732	930	0	chr1B	128578095	128580522			NA	NA		NA	NA		NA	NA		NA	NA	NA	NA
MSTRG.103516	318.238	-12.7572	1.45761	-8.75215	2.09317e-18	3.15837e-17	316	0	240	384	0	chr5B	639120496	639123039			NA	NA		NA	NA		NA	NA		NA	NA	NA	NA
MSTRG.146465	1706.43	-12.7446	1.04114	-12.2411	1.87569e-34	5.628e-33	1636	0	1367	1992	2	chr7D	13675389	13677356			UniRef90_I1HLV4	0	Uncharacterized protein n=6 Tax=Pooideae RepID=I1HLV4_BRADI	AT1G70980.1	0	| Symbols: SYNC3 | Class II aminoacyl-tRNA and biotin synthetases superfamily protein	gi|357134675|ref|XP_003568942.1|	0	PREDICTED: asparagine--tRNA ligase, cytoplasmic 1-like [Brachypodium distachyon]	NA	NA	NA	NA
MSTRG.3717	307.586	-12.7056	1.46064	-8.69866	3.35828e-18	5.01496e-17	297	0	256	342	0	chr1A	61340992	61342477			NA	NA		NA	NA		NA	NA		NA	NA	NA	NA
MSTRG.32665	829.867	-12.6983	1.42886	-8.887	6.27784e-19	9.73945e-18	822	1	677	923	0	chr2B	106116213	106118317			UniRef90_W5BAL5	0	Uncharacterized protein n=1 Tax=Triticum aestivum RepID=W5BAL5_WHEAT	AT3G26560.1	3.1	| ATP-dependent RNA helicase, putative	gi|721687366|ref|XP_010239227.1|	4e-51	PREDICTED: uncharacterized protein LOC104585030 [Brachypodium distachyon]	NA	NA	NA	NA
MSTRG.112100	304.984	-12.6939	1.47038	-8.63305	5.9737e-18	8.79191e-17	252	0	264	366	0	chr5D	559743728	559747447			UniRef90_Q2EZ09	0	Receptor kinase TRKc n=1 Tax=Oryza sativa subsp. indica RepID=Q2EZ09_ORYSI	AT5G20480.1	6e-17	| Symbols: EFR | EF-TU receptor	gi|1002303724|ref|XP_015615242.1|	0	PREDICTED: probable LRR receptor-like serine/threonine-protein kinase At3g47570 [Oryza sativa Japonica Group]	NA	NA	NA	NA
MSTRG.77558	303.676	-12.6862	1.48351	-8.55148	1.21525e-17	1.76023e-16	248	0	311	292	0	chr4A	725571628	725581816			NA	NA		NA	NA		NA	NA		NA	NA	NA	NA
MSTRG.60512	302.241	-12.6797	1.4636	-8.66337	4.58013e-18	6.7935e-17	288	0	263	322	0	chr3B	566537466	566537798			UniRef90_M7Y897	3e-46	Uncharacterized protein n=4 Tax=Triticinae RepID=M7Y897_TRIUA	AT3G20340.1	0.0001	| Expression of the gene is downregulated in the presence of paraquat, an inducer of photoxidative stress.	gi|573914329|ref|XP_006644834.1|	2e-25	PREDICTED: uncharacterized protein LOC102706426 [Oryza brachyantha]	NA	NA	NA	NA
MSTRG.49322	301.682	-12.6784	1.45773	-8.6974	3.39586e-18	5.06796e-17	304	0	240	340	0	chr3A	115161990	115166880			UniRef90_W5CNV5	0	Uncharacterized protein n=1 Tax=Triticum aestivum RepID=W5CNV5_WHEAT	AT4G10540.1	0	| Subtilase family protein	gi|357167344|ref|XP_003581117.1|	0	PREDICTED: subtilisin-like protease SBT3.3 [Brachypodium distachyon]	NA	NA	NA	NA
MSTRG.39966	300.464	-12.677	1.45705	-8.7005	3.30436e-18	4.93521e-17	319	0	206	374	0	chr2D	11823366	11824871			UniRef90_W5BNY1	0	Uncharacterized protein n=2 Tax=Triticum aestivum RepID=W5BNY1_WHEAT	AT1G06640.1	2e-99	| 2-oxoglutarate (2OG) and Fe(II)-dependent oxygenase superfamily protein	gi|514800426|ref|XP_004975140.1|	2e-158	PREDICTED: 1-aminocyclopropane-1-carboxylate oxidase homolog 1-like [Setaria italica]	NA	NA	NA	NA
MSTRG.63767	3254.85	-12.6739	0.738565	-17.1602	5.27334e-66	3.74411e-64	3516	2	2479	3602	2	chr3D	3011938	3015342			NA	NA		NA	NA		NA	NA		NA	NA	NA	NA
MSTRG.38701	8117.73	-12.6726	0.508703	-24.9115	5.57965e-137	1.62879e-134	7522	4	6937	9059	6	chr2B	742171211	742172743			UniRef90_I1I0U8	0	Uncharacterized protein n=19 Tax=Pooideae RepID=I1I0U8_BRADI	AT2G20340.1	7e-149	| Pyridoxal phosphate (PLP)-dependent transferases superfamily protein	gi|357144649|ref|XP_003573366.1|	0	PREDICTED: aromatic-L-amino-acid decarboxylase-like [Brachypodium distachyon]	NA	NA	NA	NA
MSTRG.158350	299.808	-12.6719	1.45783	-8.6923	3.55163e-18	5.29717e-17	300	0	220	369	0	chrUn	470694217	470694884			NA	NA		NA	NA		NA	NA		NA	NA	NA	NA
MSTRG.95890	300.458	-12.6714	1.46005	-8.67872	4.00239e-18	5.95389e-17	312	0	252	309	0	chr5A	651517243	651528443			UniRef90_M7ZTS5	1e-93	Uncharacterized protein n=3 Tax=Triticinae RepID=M7ZTS5_TRIUA	AT5G59820.1	5e-18	| Symbols: RHL41, ZAT12 | C2H2-type zinc finger family protein	gi|514812940|ref|XP_004981259.1|	5e-47	PREDICTED: zinc finger protein ZAT12-like [Setaria italica]	NA	NA	NA	NA
MSTRG.75117	814.342	-12.6712	1.42708	-8.87912	6.7389e-19	1.0438e-17	837	1	651	896	0	chr4A	561111843	561112536	noncoding	noncoding	UniRef90_W5EBF6	2e-16	Uncharacterized protein n=1 Tax=Triticum aestivum RepID=W5EBF6_WHEAT	AT4G35170.1	0.15	| Late embryogenesis abundant (LEA) hydroxyproline-rich glycoprotein family	gi|514814201|ref|XP_004981873.1|	1e-17	PREDICTED: uncharacterized protein LOC101773898 [Setaria italica]	NA	NA	NA	NA
MSTRG.139744	300.382	-12.6704	1.4741	-8.59538	8.29891e-18	1.21275e-16	304	0	287	262	0	chr7B	93864710	93865437			NA	NA		NA	NA		NA	NA		NA	NA	NA	NA
MSTRG.46950	299.043	-12.6664	1.47138	-8.60849	7.40296e-18	1.08428e-16	242	0	248	381	0	chr2D	621315602	621316138			NA	NA		NA	NA		NA	NA		NA	NA	NA	NA
MSTRG.124933	1616.38	-12.6633	1.04727	-12.0917	1.16805e-33	3.41796e-32	1663	1	1430	1561	1	chr6B	692193281	692194966			NA	NA		NA	NA		NA	NA		NA	NA	NA	NA
MSTRG.120135	295.441	-12.648	1.45995	-8.6633	4.58292e-18	6.79556e-17	285	0	240	338	0	chr6B	149773307	149774051			NA	NA		NA	NA		NA	NA		NA	NA	NA	NA
MSTRG.55231	798.89	-12.6449	1.4299	-8.84319	9.30201e-19	1.42961e-17	774	1	577	1023	0	chr3B	2474321	2477396			NA	NA		NA	NA		NA	NA		NA	NA	NA	NA
MSTRG.94122	2380.31	-12.6386	0.864832	-14.614	2.28855e-48	1.05819e-46	2447	1	2091	2324	2	chr5A	546554354	546561336			NA	NA		NA	NA		NA	NA		NA	NA	NA	NA
MSTRG.101060	291.432	-12.6297	1.45779	-8.66361	4.57055e-18	6.78241e-17	290	0	223	346	0	chr5B	455825592	455826242			NA	NA		NA	NA		NA	NA		NA	NA	NA	NA
MSTRG.45898	786.249	-12.6237	1.42982	-8.82885	1.05758e-18	1.62152e-17	782	0	549	1016	1	chr2D	565483209	565485129			UniRef90_I1HF34	2e-96	Uncharacterized protein n=1 Tax=Brachypodium distachyon RepID=I1HF34_BRADI	AT1G31340.1	5e-26	| Symbols: RUB1, NEDD8, ATRUB1 | related to ubiquitin 1	gi|960465297|ref|XP_010233081.2|	5e-98	PREDICTED: ubiquitin-like [Brachypodium distachyon]	NA	NA	NA	NA
MSTRG.92015	3111.34	-12.6091	0.738094	-17.0833	1.97656e-65	1.38611e-63	3324	2	2278	3624	2	chr5A	362168651	362171264			NA	NA		NA	NA		NA	NA		NA	NA	NA	NA
MSTRG.97108	776.783	-12.6035	1.42537	-8.84229	9.37778e-19	1.44057e-17	860	1	599	827	0	chr5B	20670843	20671754			UniRef90_Q8GTB9	1e-158	Glutathione transferase F4 n=4 Tax=Triticinae RepID=Q8GTB9_WHEAT	AT3G62760.1	6e-54	| Symbols: ATGSTF13 | Glutathione S-transferase family protein	gi|1002236583|ref|XP_015622486.1|	8e-127	PREDICTED: glutathione S-transferase 4 [Oryza sativa Japonica Group]	NA	NA	GO:0004364	GO:0004364
MSTRG.32092	767.448	-12.5867	1.4356	-8.76757	1.82566e-18	2.76462e-17	702	0	669	845	1	chr2B	57778581	57781615			UniRef90_Q6PT62	0	MLO-like protein n=14 Tax=Triticeae RepID=Q6PT62_HORVD	AT4G02600.2	2e-166	| Symbols: MLO1, ATMLO1 | Seven transmembrane MLO family protein	gi|357149583|ref|XP_003575162.1|	0	PREDICTED: MLO-like protein 1 [Brachypodium distachyon]	NA	NA	NA	NA
MSTRG.31769	282.09	-12.5799	1.46959	-8.56015	1.12717e-17	1.63583e-16	247	0	256	306	0	chr2B	37705982	37710640			UniRef90_M0Y702	0	Uncharacterized protein n=1 Tax=Hordeum vulgare var. distichum RepID=M0Y702_HORVD	AT4G37170.1	1.7	| Pentatricopeptide repeat (PPR) superfamily protein	gi|242070975|ref|XP_002450764.1|	0	hypothetical protein SORBIDRAFT_05g017250 [Sorghum bicolor]	NA	NA	NA	NA
MSTRG.112572	760.882	-12.5769	1.42776	-8.80885	1.2644e-18	1.93008e-17	816	0	508	960	1	chr6A	15951887	15953413			UniRef90_M7ZPA2	0	High-affinity nitrate transporter 2.1 n=6 Tax=Triticinae RepID=M7ZPA2_TRIUA	AT1G08090.1	0	| Symbols: ATNRT2:1, NRT2, NRT2;1AT, ACH1, LIN1, ATNRT2.1, NRT2.1, NRT2:1 | nitrate transporter 2:1	gi|721651922|ref|XP_003572590.2|	0	PREDICTED: high-affinity nitrate transporter 2.1-like [Brachypodium distachyon]	NA	NA	GO:0016021; GO:0055085	GO:0016021; GO:0055085
MSTRG.82666	281.066	-12.5755	1.45941	-8.61688	6.88055e-18	1.00929e-16	279	0	230	311	0	chr4B	562360412	562361393			UniRef90_T1LAQ0	3e-21	Uncharacterized protein n=1 Tax=Triticum urartu RepID=T1LAQ0_TRIUA	NA	NA		NA	NA		NA	NA	NA	NA
MSTRG.146622	1516.76	-12.5739	1.03392	-12.1613	4.99495e-34	1.47814e-32	1684	0	1155	1633	2	chr7D	22623652	22624806			UniRef90_M8CVE5	3e-140	Uncharacterized protein n=2 Tax=Triticinae RepID=M8CVE5_AEGTA	AT1G10360.1	3e-48	| Symbols: ATGSTU18, GST29, GSTU18 | glutathione S-transferase TAU 18	gi|955724252|ref|XP_004983858.2|	1e-55	PREDICTED: uncharacterized protein LOC101764179 [Setaria italica]	NA	NA	NA	NA
MSTRG.103207	279.3	-12.565	1.4708	-8.54295	1.30844e-17	1.89149e-16	267	0	262	267	0	chr5B	615956955	615962262			UniRef90_M8A2M0	8e-15	Uncharacterized protein n=1 Tax=Triticum urartu RepID=M8A2M0_TRIUA	AT4G24490.2	0.82	| RAB geranylgeranyl transferase alpha subunit 1	gi|1012181168|ref|XP_015968222.1|	0.2	PREDICTED: putative UDP-glucuronate:xylan alpha-glucuronosyltransferase 4 [Arachis duranensis]	NA	NA	NA	NA
MSTRG.95046	277.79	-12.5604	1.45858	-8.61136	7.2199e-18	1.05794e-16	273	0	214	331	0	chr5A	600361424	600363308			NA	NA		NA	NA		NA	NA		NA	NA	NA	NA
MSTRG.32498	276.257	-12.5586	1.4844	-8.46036	2.66564e-17	3.78082e-16	410	0	127	324	0	chr2B	93138213	93139374			UniRef90_P27337	0	Peroxidase 1 n=12 Tax=Triticeae RepID=PER1_HORVU	AT5G05340.1	2e-113	| Peroxidase superfamily protein	gi|721608969|ref|XP_003559801.2|	1e-154	PREDICTED: peroxidase-like [Brachypodium distachyon]	NA	NA	GO:0004601; GO:0005576; GO:0006979; GO:0020037; GO:0042744; GO:0046872	GO:0004601; GO:0005576; GO:0006979; GO:0020037; GO:0042744; GO:0046872
MSTRG.156588	270.724	-12.5243	1.46706	-8.53702	1.37729e-17	1.98781e-16	236	0	204	360	0	chrUn	314617889	314618404			UniRef90_M7YUQ7	1e-75	Blue copper protein n=2 Tax=Triticum RepID=M7YUQ7_TRIUA	AT2G31050.1	1e-25	| Cupredoxin superfamily protein	gi|226505206|ref|NP_001152010.1|	1e-50	blue copper protein precursor [Zea mays]	NA	NA	NA	NA
MSTRG.68568	733.414	-12.5212	1.42845	-8.76558	1.85823e-18	2.81306e-17	737	0	592	815	1	chr3D	460445118	460447671			NA	NA		NA	NA		NA	NA		NA	NA	NA	NA
MSTRG.124846	2184.52	-12.5164	0.850864	-14.7102	5.54752e-49	2.62009e-47	2265	0	1667	2508	3	chr6B	687183234	687185595			UniRef90_M8C508	0	Laccase-19 n=1 Tax=Aegilops tauschii RepID=M8C508_AEGTA	AT3G09220.1	1e-159	| Symbols: LAC7 | laccase 7	gi|836004021|ref|XP_004975760.2|	0	PREDICTED: laccase-19-like [Setaria italica]	NA	NA	NA	NA
MSTRG.88092	267.613	-12.5062	1.45895	-8.57206	1.01649e-17	1.47841e-16	262	0	208	317	0	chr4D	435231166	435231732			UniRef90_M0Y493	1e-105	Uncharacterized protein n=3 Tax=Triticeae RepID=M0Y493_HORVD	AT3G07390.1	7e-24	| Symbols: AIR12 | auxin-responsive family protein	gi|721630418|ref|XP_010230226.1|	5e-82	PREDICTED: cytochrome b561 and DOMON domain-containing protein At5g47530-like [Brachypodium distachyon]	NA	NA	NA	NA
MSTRG.103216	1428.45	-12.4848	1.04856	-11.9067	1.09229e-32	3.07286e-31	1438	1	1278	1389	1	chr5B	616265748	616266245			NA	NA		NA	NA		NA	NA		NA	NA	NA	NA
MSTRG.9941	2138.24	-12.4841	0.865356	-14.4265	3.524e-47	1.58704e-45	1909	1	1771	2547	2	chr1B	50900673	50902208			NA	NA		NA	NA		NA	NA		NA	NA	NA	NA
MSTRG.88263	263.555	-12.483	1.45927	-8.55433	1.18559e-17	1.71829e-16	260	0	212	299	0	chr4D	449853986	449854552	noncoding	noncoding	UniRef90_T1LUS9	2e-15	Uncharacterized protein n=3 Tax=Triticum urartu RepID=T1LUS9_TRIUA	AT4G10695.1	2.2	| CDC68-related	NA	NA		NA	NA	NA	NA
MSTRG.78572	709.902	-12.473	1.42959	-8.72492	2.66378e-18	4.00067e-17	686	1	572	818	0	chr4B	32178329	32180224			UniRef90_M7YTE4	3e-88	Uncharacterized protein n=7 Tax=Triticinae RepID=M7YTE4_TRIUA	AT4G36610.1	1.6	| alpha/beta-Hydrolases superfamily protein	gi|573925878|ref|XP_006650477.1|	1e-79	PREDICTED: microsomal glutathione S-transferase 3 [Oryza brachyantha]	NA	NA	GO:0016021	GO:0016021
MSTRG.154650	261.566	-12.4704	1.46464	-8.51433	1.6755e-17	2.40388e-16	270	0	230	254	0	chrUn	67081637	67082137			NA	NA		NA	NA		NA	NA		NA	NA	NA	NA
MSTRG.33279	1409.58	-12.4659	1.03952	-11.992	3.91397e-33	1.12028e-31	1514	1	1164	1427	1	chr2B	159098405	159099835			NA	NA		NA	NA		NA	NA		NA	NA	NA	NA
MSTRG.124932	1398.48	-12.4505	1.04736	-11.8875	1.37414e-32	3.85125e-31	1359	2	1248	1414	0	chr6B	692193540	692194802			UniRef90_W5GU98	0	Uncharacterized protein n=9 Tax=Triticeae RepID=W5GU98_WHEAT	AT2G35930.1	8e-110	| Symbols: PUB23 | plant U-box 23	gi|357149370|ref|XP_003575089.1|	0	PREDICTED: E3 ubiquitin-protein ligase PUB23 [Brachypodium distachyon]	NA	NA	NA	NA
MSTRG.69658	257.134	-12.4471	1.45817	-8.53609	1.38842e-17	2.00357e-16	270	0	207	275	0	chr3D	544277268	544277957			UniRef90_N1QX10	4e-163	Uncharacterized protein n=1 Tax=Aegilops tauschii RepID=N1QX10_AEGTA	AT1G10370.1	1e-63	| Symbols: GST30, ATGSTU17, GST30B, ERD9 | Glutathione S-transferase family protein	gi|721642154|ref|XP_010231970.1|	3e-108	PREDICTED: probable glutathione S-transferase GSTU6 [Brachypodium distachyon]	NA	NA	NA	NA
MSTRG.145130	255.528	-12.4401	1.45758	-8.53475	1.40465e-17	2.02609e-16	259	0	194	301	0	chr7B	682282185	682283834			UniRef90_W5GC52	0	Uncharacterized protein n=2 Tax=Triticum RepID=W5GC52_WHEAT	AT3G26330.1	4e-91	| Symbols: CYP71B37 | cytochrome P450, family 71, subfamily B, polypeptide 37	gi|721653594|ref|XP_003570902.2|	0	PREDICTED: premnaspirodiene oxygenase-like [Brachypodium distachyon]	NA	NA	NA	NA
MSTRG.16634	689.771	-12.4321	1.42647	-8.71534	2.89895e-18	4.34242e-17	703	1	529	800	0	chr1B	683485979	683486416	noncoding	noncoding	NA	NA		NA	NA		NA	NA		NA	NA	NA	NA
MSTRG.145241	690.106	-12.431	1.4408	-8.62781	6.25363e-18	9.19274e-17	613	1	640	718	0	chr7B	691028363	691040857			UniRef90_Q25AF6	3e-20	H0512B01.8 protein n=1 Tax=Oryza sativa RepID=Q25AF6_ORYSA	ATMG00820.1	2e-17	| Symbols: ORF170 | Reverse transcriptase (RNA-dependent DNA polymerase)	gi|670399068|ref|XP_008679512.1|	2e-20	PREDICTED: uncharacterized protein LOC103654459 [Zea mays]	NA	GO:0003676; GO:0008270; GO:0015074	NA	GO:0003676; GO:0008270; GO:0015074
MSTRG.23240	253.898	-12.4299	1.4794	-8.40199	4.38966e-17	6.14514e-16	188	0	217	331	0	chr2A	8630960	8632420			NA	NA		NA	NA		NA	NA		NA	NA	NA	NA
MSTRG.124939	253.829	-12.4272	1.46543	-8.48023	2.24742e-17	3.20027e-16	237	0	223	272	0	chr6B	692489252	692490190			UniRef90_W5GU98	1e-08	Uncharacterized protein n=9 Tax=Triticeae RepID=W5GU98_WHEAT	AT2G35930.1	2e-12	| Symbols: PUB23 | plant U-box 23	gi|357149370|ref|XP_003575089.1|	7e-06	PREDICTED: E3 ubiquitin-protein ligase PUB23 [Brachypodium distachyon]	NA	NA	NA	NA
MSTRG.142674	250.825	-12.4184	1.45858	-8.51404	1.67977e-17	2.40965e-16	282	0	162	312	0	chr7B	453442936	453443967			UniRef90_M8ANP4	2e-10	Uncharacterized protein n=1 Tax=Triticum urartu RepID=M8ANP4_TRIUA	AT1G13150.1	8.6	| Symbols: CYP86C4 | cytochrome P450, family 86, subfamily C, polypeptide 4	gi|922393780|ref|XP_013465296.1|	4.9	SIT4 phosphatase-associated family protein [Medicago truncatula]	NA	NA	NA	NA
MSTRG.64166	679.671	-12.4117	1.42556	-8.7065	3.13406e-18	4.68446e-17	732	0	523	746	1	chr3D	19033290	19038694			NA	NA		NA	NA		NA	NA		NA	NA	NA	NA
MSTRG.46441	250.491	-12.4102	1.45919	-8.50488	1.81781e-17	2.60229e-16	290	0	197	248	0	chr2D	594996449	594999339			UniRef90_M8CE01	8e-16	Leucoanthocyanidin reductase n=1 Tax=Aegilops tauschii RepID=M8CE01_AEGTA	AT1G61720.1	2e-106	| Symbols: BAN | NAD(P)-binding Rossmann-fold superfamily protein	gi|357166146|ref|XP_003580614.1|	0	PREDICTED: anthocyanidin reductase-like [Brachypodium distachyon]	NA	NA	NA	NA
MSTRG.157954	249.895	-12.404	1.4753	-8.40775	4.17969e-17	5.86221e-16	226	0	242	240	0	chrUn	429973837	429974232	noncoding	noncoding	NA	NA		NA	NA		NA	NA		NA	NA	NA	NA
MSTRG.48974	671.17	-12.3921	1.42824	-8.67654	4.08001e-18	6.06656e-17	665	1	533	769	0	chr3A	78716553	78720063			UniRef90_M0Z936	0	Uncharacterized protein n=3 Tax=Triticeae RepID=M0Z936_HORVD	AT5G15130.1	7e-06	| Symbols: WRKY72, ATWRKY72 | WRKY DNA-binding protein 72	gi|357127551|ref|XP_003565443.1|	5e-135	PREDICTED: probable WRKY transcription factor 72 [Brachypodium distachyon]	NA	NA	NA	NA
MSTRG.84392	666.247	-12.3825	1.43397	-8.63506	5.86967e-18	8.64405e-17	739	0	568	623	1	chr4D	14914628	14915302			NA	NA		NA	NA		NA	NA		NA	NA	NA	NA
MSTRG.144294	242.795	-12.3722	1.47187	-8.4058	4.24948e-17	5.95579e-16	349	0	136	258	0	chr7B	612403545	612405903			NA	NA		NA	NA		NA	NA		NA	NA	NA	NA
MSTRG.142051	243.146	-12.3676	1.4585	-8.47967	2.25829e-17	3.21481e-16	243	0	189	283	0	chr7B	380855048	380856442			UniRef90_N1QTH8	1e-65	Blue copper protein n=1 Tax=Aegilops tauschii RepID=N1QTH8_AEGTA	AT2G31050.1	5e-21	| Cupredoxin superfamily protein	gi|357150401|ref|XP_003575446.1|	8e-44	PREDICTED: stellacyanin-like [Brachypodium distachyon]	NA	NA	NA	NA
MSTRG.70250	242.948	-12.3656	1.46053	-8.46653	2.52814e-17	3.59157e-16	234	0	195	282	0	chr3D	577500029	577501944			NA	NA		NA	NA		NA	NA		NA	NA	NA	NA
MSTRG.131859	3259.79	-12.3576	0.677753	-18.2331	2.81747e-74	2.42934e-72	3238	1	2724	3515	4	chr7A	29007719	29009251			UniRef90_W5DNB0	0	Uncharacterized protein n=2 Tax=Triticinae RepID=W5DNB0_WHEAT	AT2G20340.1	8e-156	| Pyridoxal phosphate (PLP)-dependent transferases superfamily protein	gi|357144649|ref|XP_003573366.1|	0	PREDICTED: aromatic-L-amino-acid decarboxylase-like [Brachypodium distachyon]	NA	NA	NA	NA
MSTRG.131978	648.822	-12.3436	1.42936	-8.63576	5.834e-18	8.59282e-17	625	1	504	779	0	chr7A	36308130	36308556	noncoding	noncoding	NA	NA		NA	NA		NA	NA		NA	NA	NA	NA
MSTRG.62343	239.34	-12.3416	1.47069	-8.39168	4.79259e-17	6.69374e-16	225	0	223	235	0	chr3B	739660699	739661913			UniRef90_A0A077RHT4	3e-98	Uncharacterized protein n=3 Tax=Triticinae RepID=A0A077RHT4_WHEAT	AT2G23570.1	8e-24	| Symbols: MES19, ATMES19 | methyl esterase 19	gi|1002233350|ref|XP_015620872.1|	3e-92	PREDICTED: esterase PIR7B [Oryza sativa Japonica Group]	NA	NA	GO:0009694; GO:0009696; GO:0080030; GO:0080031; GO:0080032	GO:0009694; GO:0009696; GO:0080030; GO:0080031; GO:0080032
MSTRG.156507	236.762	-12.3344	1.46043	-8.44575	3.02097e-17	4.26963e-16	249	0	156	307	0	chrUn	306395340	306396524			UniRef90_W5DTE4	0	Uncharacterized protein n=4 Tax=Triticum aestivum RepID=W5DTE4_WHEAT	AT4G35160.1	1e-44	| O-methyltransferase family protein	gi|1002295140|ref|XP_015610998.1|	1e-131	PREDICTED: O-methyltransferase ZRP4 [Oryza sativa Japonica Group]	NA	NA	NA	NA
MSTRG.136334	236.698	-12.3259	1.47104	-8.37901	5.3374e-17	7.43965e-16	209	0	218	250	0	chr7A	549000875	549002226			UniRef90_F2DMI4	3e-107	Predicted protein n=3 Tax=Triticeae RepID=F2DMI4_HORVD	AT3G18690.1	2e-07	| Symbols: MKS1 | MAP kinase substrate 1	gi|357123940|ref|XP_003563665.1|	4e-60	PREDICTED: protein MKS1-like [Brachypodium distachyon]	NA	NA	NA	NA
MSTRG.38212	235.823	-12.3241	1.45903	-8.44672	2.99605e-17	4.23581e-16	280	0	180	235	0	chr2B	704727850	704729854			NA	NA		NA	NA		NA	NA		NA	NA	NA	NA
MSTRG.144522	234.564	-12.3202	1.45776	-8.45148	2.87634e-17	4.07252e-16	287	0	160	255	0	chr7B	633251923	633253335			NA	NA		NA	NA		NA	NA		NA	NA	NA	NA
MSTRG.92859	3180.08	-12.3194	0.684876	-17.9878	2.42842e-72	2.0013e-70	3323	2	2781	3070	3	chr5A	446828015	446829289			UniRef90_F2DIE8	2e-151	Predicted protein n=3 Tax=Triticeae RepID=F2DIE8_HORVD	AT1G32120.1	2e-16	| FUNCTIONS IN: molecular_function unknown; INVOLVED IN: biological_process unknown; LOCATED IN: membrane; EXPRESSED IN: 14 plant structures; EXPRESSED DURING: 4 anthesis, C globular stage, F mature embryo stage, petal differentiation and expansion stage, E expanded cotyledon stage; CONTAINS InterPro DOMAIN/s: Aminotransferase-like, plant mobile domain (InterPro:IPR019557), Protein of unknown fun…	gi|226531029|ref|NP_001140882.1|	3e-138	uncharacterized protein LOC100272958 [Zea mays]	NA	NA	NA	NA
MSTRG.84390	634.604	-12.3109	1.42755	-8.62381	6.47651e-18	9.50883e-17	682	1	510	664	0	chr4D	14862810	14863484			NA	NA		NA	NA		NA	NA		NA	NA	NA	NA
MSTRG.6040	233.953	-12.3099	1.47033	-8.37222	5.65413e-17	7.86305e-16	199	0	207	268	0	chr1A	369996918	369998152			UniRef90_M7ZRU9	4e-20	Expansin-B9 n=2 Tax=Triticum RepID=M7ZRU9_TRIUA	AT4G28250.1	3e-38	| Symbols: ATEXPB3, EXPB3, ATHEXP BETA 1.6 | expansin B3	gi|357147313|ref|XP_003574297.1|	1e-138	PREDICTED: expansin-B9-like [Brachypodium distachyon]	NA	NA	NA	NA
MSTRG.93492	632.823	-12.3078	1.43199	-8.59488	8.3353e-18	1.2177e-16	629	0	539	666	1	chr5A	491093756	491094119	noncoding	noncoding	NA	NA		NA	NA		NA	NA		NA	NA	NA	NA
MSTRG.63635	1257.04	-12.3032	1.03773	-11.8559	2.00641e-32	5.58131e-31	1257	0	977	1462	2	chr3B	828763303	828765224			NA	NA		NA	NA		NA	NA		NA	NA	NA	NA
MSTRG.139690	4394.13	-12.297	0.596868	-20.6025	2.60606e-94	3.36758e-92	4350	4	3963	4297	3	chr7B	89655916	89657598			UniRef90_F2DQU6	0	Predicted protein n=1 Tax=Hordeum vulgare var. distichum RepID=F2DQU6_HORVD	AT1G76690.1	0	| Symbols: OPR2, ATOPR2 | 12-oxophytodienoate reductase 2	gi|514761772|ref|XP_004964869.1|	0	PREDICTED: 12-oxophytodienoate reductase 1-like [Setaria italica]	NA	NA	NA	NA
MSTRG.61029	228.587	-12.2799	1.46474	-8.38366	5.1309e-17	7.15491e-16	207	0	173	295	0	chr3B	617886763	617887584			NA	NA		NA	NA		NA	NA		NA	NA	NA	NA
MSTRG.155794	228.529	-12.2759	1.46073	-8.404	4.31532e-17	6.04544e-16	231	0	190	244	0	chrUn	225705549	225709989			NA	NA		NA	NA		NA	NA		NA	NA	NA	NA
MSTRG.54159	6771.85	-12.2694	0.480805	-25.5185	1.22772e-143	4.10297e-141	6718	6	5705	7238	5	chr3A	690896333	690898359			NA	NA		NA	NA		NA	NA		NA	NA	NA	NA
MSTRG.95908	227.61	-12.2692	1.46856	-8.35456	6.56754e-17	9.09806e-16	209	0	206	238	0	chr5A	651755060	651755467			NA	NA		NA	NA		NA	NA		NA	NA	NA	NA
MSTRG.119171	3670.84	-12.2639	0.608162	-20.1656	1.96478e-90	2.35375e-88	4067	2	2710	4094	4	chr6B	62143518	62146643			UniRef90_F2E4Z0	5e-12	Predicted protein n=1 Tax=Hordeum vulgare var. distichum RepID=F2E4Z0_HORVD	AT3G05680.1	1.4	| Symbols: EMB2016 | embryo defective 2016	gi|242065524|ref|XP_002454051.1|	1e-09	hypothetical protein SORBIDRAFT_04g023760 [Sorghum bicolor]	NA	NA	NA	NA
MSTRG.84372	225.22	-12.2589	1.46055	-8.39333	4.72545e-17	6.60664e-16	280	0	166	221	0	chr4D	14459062	14459736			UniRef90_P45850	1e-134	Oxalate oxidase 1 n=49 Tax=Pooideae RepID=OXO1_HORVU	AT1G18980.1	2e-67	| RmlC-like cupins superfamily protein	gi|357118580|ref|XP_003561030.1|	4e-130	PREDICTED: oxalate oxidase 1 [Brachypodium distachyon]	NA	NA	GO:0005618; GO:0030145; GO:0045735; GO:0048046	GO:0005618; GO:0030145; GO:0045735; GO:0048046
MSTRG.64108	225.48	-12.2557	1.50297	-8.1543	3.512e-16	4.62962e-15	159	0	254	206	0	chr3D	17413454	17413909			UniRef90_P12810	2e-76	16.9 kDa class I heat shock protein 1 n=60 Tax=Triticeae RepID=HS16A_WHEAT	AT5G59720.1	2e-51	| Symbols: HSP18.2 | heat shock protein 18.2	gi|514774625|ref|XP_004968026.1|	2e-65	PREDICTED: 16.9 kDa class I heat shock protein 3 [Setaria italica]	NA	NA	NA	NA
MSTRG.22619	223.609	-12.2459	1.46696	-8.34784	6.95225e-17	9.61495e-16	195	0	184	273	0	chr1D	475825310	475825837			UniRef90_W4ZNY1	2e-45	Uncharacterized protein n=1 Tax=Triticum aestivum RepID=W4ZNY1_WHEAT	AT5G40690.1	0.45	| CONTAINS InterPro DOMAIN/s: EF-Hand 1, calcium-binding site (InterPro:IPR018247); BEST Arabidopsis thaliana protein match is: unknown protein (TAIR:AT2G41730.1); Has 1807 Blast hits to 1807 proteins in 277 species: Archae - 0; Bacteria - 0; Metazoa - 736; Fungi - 347; Plants - 385; Viruses - 0; Other Eukaryotes - 339 (source: NCBI BLink).	gi|1002228007|ref|XP_015634905.1|	1e-23	PREDICTED: uncharacterized protein LOC4324024 [Oryza sativa Japonica Group]	NA	NA	NA	NA
MSTRG.47814	1204.29	-12.2389	1.04585	-11.7023	1.23983e-31	3.34612e-30	1082	1	978	1458	1	chr3A	9571318	9572534			UniRef90_M7Y5V3	9e-147	Germin-like protein 8-9 n=4 Tax=Triticinae RepID=M7Y5V3_TRIUA	AT3G05950.1	2e-84	| RmlC-like cupins superfamily protein	gi|357144745|ref|XP_003573399.1|	8e-145	PREDICTED: germin-like protein 8-11 isoform X1 [Brachypodium distachyon]	NA	NA	GO:0005618; GO:0030145; GO:0045735; GO:0048046	GO:0005618; GO:0030145; GO:0045735; GO:0048046
MSTRG.61758	220.85	-12.2279	1.45797	-8.38699	4.98768e-17	6.9602e-16	236	0	174	238	0	chr3B	685940633	685941604			UniRef90_M8A638	0	Peroxidase n=1 Tax=Triticum urartu RepID=M8A638_TRIUA	AT5G06730.1	4e-104	| Peroxidase superfamily protein	gi|357150393|ref|XP_003575443.1|	1e-169	PREDICTED: peroxidase 2-like [Brachypodium distachyon]	NA	NA	NA	NA
MSTRG.53644	598.807	-12.2265	1.43112	-8.54329	1.30456e-17	1.88621e-16	605	1	507	625	0	chr3A	658186863	658187834			NA	NA		NA	NA		NA	NA		NA	NA	NA	NA
MSTRG.137641	1193.06	-12.2262	1.04153	-11.7387	8.07059e-32	2.19526e-30	1144	1	864	1536	1	chr7A	669293049	669294173			NA	NA		NA	NA		NA	NA		NA	NA	NA	NA
MSTRG.124919	1785.59	-12.2206	0.859996	-14.21	7.94155e-46	3.436e-44	1768	2	1524	1881	1	chr6B	691863848	691865110			NA	NA		NA	NA		NA	NA		NA	NA	NA	NA
MSTRG.94679	219.785	-12.2186	1.4934	-8.18174	2.79777e-16	3.71742e-15	162	0	234	215	0	chr5A	581926267	581927150			NA	NA		NA	NA		NA	NA		NA	NA	NA	NA
MSTRG.117720	593.401	-12.2181	1.42971	-8.5459	1.27542e-17	1.84539e-16	607	0	404	766	1	chr6A	598164826	598166784			UniRef90_I1IAB2	0	Uncharacterized protein n=2 Tax=Brachypodium distachyon RepID=I1IAB2_BRADI	AT3G09220.1	2e-164	| Symbols: LAC7 | laccase 7	gi|357142499|ref|XP_003572592.1|	0	PREDICTED: laccase-20-like [Brachypodium distachyon]	NA	NA	NA	NA
MSTRG.117014	1186.71	-12.2175	1.04123	-11.7337	8.5584e-32	2.32403e-30	1137	1	971	1354	1	chr6A	556531050	556534048			UniRef90_W5GAG0	0	Uncharacterized protein n=1 Tax=Triticum aestivum RepID=W5GAG0_WHEAT	AT1G76690.1	1e-158	| Symbols: OPR2, ATOPR2 | 12-oxophytodienoate reductase 2	gi|721691395|ref|XP_010239955.1|	0	PREDICTED: putative 12-oxophytodienoate reductase 11 [Brachypodium distachyon]	NA	NA	NA	NA
MSTRG.82567	592.659	-12.2166	1.42611	-8.56639	1.06777e-17	1.55194e-16	706	0	400	670	1	chr4B	546818743	546821054			NA	NA		NA	NA		NA	NA		NA	NA	NA	NA
MSTRG.46568	219.491	-12.2163	1.47281	-8.29456	1.0899e-16	1.48878e-15	199	0	207	219	0	chr2D	602766372	602775273			NA	NA		NA	NA		NA	NA		NA	NA	NA	NA
MSTRG.20484	592.982	-12.2141	1.43095	-8.53564	1.39387e-17	2.01113e-16	578	0	492	656	1	chr1D	341175990	341176793			UniRef90_M0WL95	4e-81	CASP-like protein n=5 Tax=Triticeae RepID=M0WL95_HORVD	AT4G15610.1	4e-25	| Uncharacterised protein family (UPF0497)	gi|357122998|ref|XP_003563200.1|	4e-56	PREDICTED: CASP-like protein 1D1 [Brachypodium distachyon]	NA	NA	NA	NA
MSTRG.138871	1770.19	-12.2133	0.854517	-14.2926	2.43413e-46	1.07181e-44	1763	0	1379	2061	3	chr7B	12204553	12208346			UniRef90_M0X6L7	0	Uncharacterized protein n=2 Tax=Hordeum vulgare var. distichum RepID=M0X6L7_HORVD	AT4G10540.1	0	| Subtilase family protein	gi|357141783|ref|XP_003572346.1|	0	PREDICTED: subtilisin-like protease SBT3.5 [Brachypodium distachyon]	NA	NA	NA	NA
MSTRG.64806	2962.52	-12.2127	0.670209	-18.2222	3.44011e-74	2.95831e-72	3080	4	2381	3204	1	chr3D	54829837	54831443			UniRef90_A0A077RF60	0	Glycosyltransferase n=1 Tax=Triticum aestivum RepID=A0A077RF60_WHEAT	AT1G22360.1	0	| Symbols: AtUGT85A2, UGT85A2 | UDP-glucosyl transferase 85A2	gi|357138044|ref|XP_003570608.1|	0	PREDICTED: 7-deoxyloganetin glucosyltransferase-like [Brachypodium distachyon]	NA	NA	GO:0008194; GO:0043231; GO:0080043; GO:0080044; GO:0016758	GO:0008194; GO:0043231; GO:0080043; GO:0080044; GO:0016758
MSTRG.109049	217.85	-12.2071	1.46061	-8.35754	6.40418e-17	8.87936e-16	237	0	179	219	0	chr5D	402951581	402953376			UniRef90_F2CU39	0	Predicted protein n=5 Tax=Triticeae RepID=F2CU39_HORVD	AT5G47910.1	0	| Symbols: RBOHD, ATRBOHD | respiratory burst oxidase homologue D	gi|357156571|ref|XP_003577502.1|	0	PREDICTED: respiratory burst oxidase homolog protein B [Brachypodium distachyon]	NA	NA	NA	NA
MSTRG.9496	582.528	-12.1888	1.43359	-8.50229	1.85889e-17	2.65913e-16	535	0	483	678	1	chr1B	16665947	16673619			UniRef90_A0A0D2PRL4	0.13	Uncharacterized protein n=3 Tax=Gossypium RepID=A0A0D2PRL4_GOSRA	AT2G38870.1	2e-05	| Serine protease inhibitor, potato inhibitor I-type family protein	gi|242089211|ref|XP_002440438.1|	6e-19	hypothetical protein SORBIDRAFT_09g001020 [Sorghum bicolor]	NA	NA	NA	NA
MSTRG.140257	213.204	-12.1801	1.46296	-8.32563	8.38793e-17	1.15439e-15	273	0	156	203	0	chr7B	137788716	137790401			UniRef90_M7ZYL4	0	Peroxidase n=1 Tax=Triticum urartu RepID=M7ZYL4_TRIUA	AT1G68850.1	4e-143	| Peroxidase superfamily protein	gi|357124544|ref|XP_003563959.1|	0	PREDICTED: peroxidase 11 [Brachypodium distachyon]	NA	NA	NA	NA
MSTRG.88267	213.709	-12.1789	1.46498	-8.31335	9.3039e-17	1.27665e-15	198	0	183	238	0	chr4D	449946272	449947194	noncoding	noncoding	NA	NA		NA	NA		NA	NA		NA	NA	NA	NA
MSTRG.69854	2306.84	-12.1744	0.746382	-16.3112	8.21817e-60	5.04735e-58	2358	3	1892	2476	1	chr3D	554216545	554218629			NA	NA		NA	NA		NA	NA		NA	NA	NA	NA
MSTRG.94826	213.194	-12.1743	1.46871	-8.2891	1.14106e-16	1.55669e-15	202	0	194	215	0	chr5A	590239522	590245511			NA	NA		NA	NA		NA	NA		NA	NA	NA	NA
MSTRG.151667	212.696	-12.1708	1.47285	-8.26344	1.41532e-16	1.91707e-15	191	0	200	215	0	chr7D	505328960	505329679			UniRef90_W5I1U0	0.001	Uncharacterized protein n=1 Tax=Triticum aestivum RepID=W5I1U0_WHEAT	AT5G66580.1	9e-13	| unknown protein; FUNCTIONS IN: molecular_function unknown; INVOLVED IN: N-terminal protein myristoylation; LOCATED IN: cellular_component unknown; BEST Arabidopsis thaliana protein match is: unknown protein (TAIR:AT3G50800.1); Has 1807 Blast hits to 1807 proteins in 277 species: Archae - 0; Bacteria - 0; Metazoa - 736; Fungi - 347; Plants - 385; Viruses - 0; Other Eukaryotes - 339 (source: NCBI…	gi|573949707|ref|XP_006657151.1|	2e-38	PREDICTED: uncharacterized protein LOC102702019 [Oryza brachyantha]	NA	NA	NA	NA
MSTRG.49661	574.091	-12.1671	1.43906	-8.45489	2.7935e-17	3.95811e-16	546	0	526	571	1	chr3A	160001496	160002883			NA	NA		NA	NA		NA	NA		NA	NA	NA	NA
MSTRG.131819	210.853	-12.1618	1.45978	-8.33127	7.99802e-17	1.10214e-15	208	0	164	248	0	chr7A	26572198	26573739			UniRef90_T1MWA4	0	Uncharacterized protein n=1 Tax=Triticum urartu RepID=T1MWA4_TRIUA	AT1G25510.1	5e-22	| Eukaryotic aspartyl protease family protein	gi|514760630|ref|XP_004964588.1|	1e-76	PREDICTED: aspartic proteinase nepenthesin-2-like [Setaria italica]	NA	NA	NA	NA
MSTRG.70656	567.058	-12.1493	1.43637	-8.45839	2.71089e-17	3.84274e-16	496	1	435	740	0	chr3D	597630168	597633302			NA	NA		NA	NA		NA	NA		NA	NA	NA	NA
MSTRG.49326	208.855	-12.1488	1.4679	-8.27633	1.27028e-16	1.72617e-15	181	0	163	270	0	chr3A	115611071	115614818			UniRef90_W5CNV5	1e-36	Uncharacterized protein n=1 Tax=Triticum aestivum RepID=W5CNV5_WHEAT	AT4G10520.1	2e-42	| Subtilase family protein	gi|357167344|ref|XP_003581117.1|	1e-166	PREDICTED: subtilisin-like protease SBT3.3 [Brachypodium distachyon]	NA	NA	NA	NA
MSTRG.157481	566.553	-12.1482	1.43324	-8.47605	2.32964e-17	3.31444e-16	536	0	481	626	1	chrUn	391043050	391044002			NA	NA		NA	NA		NA	NA		NA	NA	NA	NA
MSTRG.113984	3923.9	-12.1342	0.585327	-20.7307	1.83198e-95	2.43217e-93	4207	4	3332	3836	3	chr6A	111530633	111531444			UniRef90_A0MV39	0.34	Glutathione S-transferase 1 n=1 Tax=Triticum monococcum RepID=A0MV39_TRIMO	AT1G10370.1	9e-57	| Symbols: GST30, ATGSTU17, GST30B, ERD9 | Glutathione S-transferase family protein	gi|721660264|ref|XP_010234937.1|	7e-94	PREDICTED: probable glutathione S-transferase GSTU6 [Brachypodium distachyon]	NA	NA	NA	NA
MSTRG.132604	560.382	-12.1334	1.43602	-8.44928	2.93105e-17	4.14754e-16	493	0	457	686	1	chr7A	76419270	76422514			UniRef90_M7ZZU3	0	Subtilisin-like protease n=7 Tax=Triticinae RepID=M7ZZU3_TRIUA	AT4G10540.1	0	| Subtilase family protein	gi|357141783|ref|XP_003572346.1|	0	PREDICTED: subtilisin-like protease SBT3.5 [Brachypodium distachyon]	NA	NA	GO:0004252	GO:0004252
MSTRG.69549	206.642	-12.1316	1.45959	-8.31162	9.44024e-17	1.29481e-15	230	0	165	210	0	chr3D	536243875	536244441			UniRef90_M7YZQ4	5e-61	Uncharacterized protein n=3 Tax=Triticinae RepID=M7YZQ4_TRIUA	AT5G44820.1	2e-23	| Nucleotide-diphospho-sugar transferase family protein	gi|1002226973|ref|XP_015629571.1|	2e-56	PREDICTED: uncharacterized protein At4g15970 [Oryza sativa Japonica Group]	NA	NA	GO:0016021	GO:0016021
MSTRG.7514	205.542	-12.1239	1.4594	-8.30745	9.77778e-17	1.34015e-15	209	0	164	229	0	chr1A	507825953	507826216	noncoding	noncoding	UniRef90_W4ZS16	3e-15	Uncharacterized protein n=1 Tax=Triticum aestivum RepID=W4ZS16_WHEAT	NA	NA		NA	NA		NA	NA	NA	NA
MSTRG.16326	205.201	-12.1219	1.45948	-8.30563	9.92934e-17	1.36035e-15	206	0	162	234	0	chr1B	669191801	669192428	noncoding	noncoding	NA	NA		NA	NA		NA	NA		NA	NA	NA	NA
MSTRG.148224	7251.36	-12.1205	0.462369	-26.2139	1.84505e-151	6.90405e-149	7281	9	6353	7280	4	chr7D	127752230	127753738			UniRef90_F2DQU6	0	Predicted protein n=1 Tax=Hordeum vulgare var. distichum RepID=F2DQU6_HORVD	AT1G76690.1	0	| Symbols: OPR2, ATOPR2 | 12-oxophytodienoate reductase 2	gi|514761772|ref|XP_004964869.1|	0	PREDICTED: 12-oxophytodienoate reductase 1-like [Setaria italica]	NA	NA	NA	NA
MSTRG.120476	2206.3	-12.1122	0.756273	-16.0156	9.93875e-58	5.77472e-56	2113	2	1919	2340	2	chr6B	176131287	176139757			UniRef90_W5BJ84	2e-13	Uncharacterized protein n=1 Tax=Triticum aestivum RepID=W5BJ84_WHEAT	AT1G59670.1	0.0003	| Symbols: ATGSTU15, GSTU15 | glutathione S-transferase TAU 15	gi|721693928|ref|XP_003580393.2|	2e-09	PREDICTED: probable glutathione S-transferase GSTU6 [Brachypodium distachyon]	NA	NA	NA	NA
MSTRG.18860	551.449	-12.1096	1.4253	-8.49614	1.96006e-17	2.79973e-16	588	1	411	632	0	chr1D	199600654	199607344			NA	NA		NA	NA		NA	NA		NA	NA	NA	NA
MSTRG.61762	1099.87	-12.1078	1.04631	-11.5719	5.71771e-31	1.50663e-29	992	1	916	1292	1	chr3B	686043619	686044584			UniRef90_M8A638	0	Peroxidase n=1 Tax=Triticum urartu RepID=M8A638_TRIUA	AT5G06730.1	8e-101	| Peroxidase superfamily protein	gi|357150393|ref|XP_003575443.1|	4e-164	PREDICTED: peroxidase 2-like [Brachypodium distachyon]	NA	NA	NA	NA
MSTRG.71471	202.511	-12.1027	1.45898	-8.29531	1.08301e-16	1.48e-15	208	0	160	226	0	chr4A	26547100	26547611			NA	NA		NA	NA		NA	NA		NA	NA	NA	NA
MSTRG.116155	548.111	-12.0989	1.42953	-8.46352	2.59436e-17	3.68241e-16	578	1	453	565	0	chr6A	484408696	484410012			UniRef90_M7YAF6	0	Anthranilate N-benzoyltransferase protein 1 n=5 Tax=Triticeae RepID=M7YAF6_TRIUA	AT5G48930.1	3e-79	| Symbols: HCT | hydroxycinnamoyl-CoA shikimate/quinate hydroxycinnamoyl transferase	gi|242056545|ref|XP_002457418.1|	8e-174	hypothetical protein SORBIDRAFT_03g006970 [Sorghum bicolor]	NA	NA	GO:0016747	GO:0016747
MSTRG.103214	547.726	-12.0973	1.43648	-8.42146	3.71816e-17	5.23004e-16	581	1	486	509	0	chr5B	616223411	616223908			NA	NA		NA	NA		NA	NA		NA	NA	NA	NA
MSTRG.36707	201.394	-12.0938	1.46054	-8.28039	1.22775e-16	1.67072e-15	202	0	164	222	0	chr2B	559909859	559911292			NA	NA		NA	NA		NA	NA		NA	NA	NA	NA
MSTRG.127177	10366.3	-12.092	0.395859	-30.5463	6.32969e-205	5.68007e-202	10072	11	8899	11033	8	chr6D	91819955	91820746			UniRef90_F2DRX2	1e-111	Predicted protein n=11 Tax=Triticeae RepID=F2DRX2_HORVD	AT1G10370.1	2e-56	| Symbols: GST30, ATGSTU17, GST30B, ERD9 | Glutathione S-transferase family protein	gi|721693928|ref|XP_003580393.2|	5e-94	PREDICTED: probable glutathione S-transferase GSTU6 [Brachypodium distachyon]	NA	NA	GO:0004364; GO:0005737; GO:0006749	GO:0004364; GO:0005737; GO:0006749
MSTRG.41744	1085.75	-12.0915	1.03348	-11.6998	1.27702e-31	3.44074e-30	1203	0	811	1196	2	chr2D	125727753	125733908			UniRef90_W5BJI1	0	Uncharacterized protein n=4 Tax=Triticeae RepID=W5BJI1_WHEAT	AT4G27250.1	7e-53	| NAD(P)-binding Rossmann-fold superfamily protein	gi|357122083|ref|XP_003562745.1|	7e-177	PREDICTED: vestitone reductase [Brachypodium distachyon]	NA	NA	NA	NA
MSTRG.72456	3819.77	-12.0894	0.587474	-20.5787	4.26283e-94	5.48654e-92	3701	6	3240	4137	1	chr4A	117702434	117705658			UniRef90_O82071	2e-165	Putative In2.1 protein n=5 Tax=Triticeae RepID=O82071_WHEAT	AT1G19570.1	1e-14	| Symbols: DHAR1, ATDHAR1, DHAR5 | dehydroascorbate reductase	gi|721622998|ref|XP_010228765.1|	9e-153	PREDICTED: protein IN2-1 homolog A-like isoform X2 [Brachypodium distachyon]	NA	NA	NA	NA
MSTRG.17287	4860.4	-12.0857	0.527209	-22.924	2.68037e-116	5.16443e-114	4603	3	4082	5435	6	chr1D	33595595	33597540			NA	NA		NA	NA		NA	NA		NA	NA	NA	NA
MSTRG.92187	198.708	-12.0802	1.45901	-8.27971	1.23474e-16	1.67952e-15	208	0	139	246	0	chr5A	382291561	382292892			NA	NA		NA	NA		NA	NA		NA	NA	NA	NA
MSTRG.63137	198.851	-12.0736	1.46809	-8.22399	1.96846e-16	2.64415e-15	188	0	179	204	0	chr3B	796008332	796018509			NA	NA		NA	NA		NA	NA		NA	NA	NA	NA
MSTRG.146105	197.109	-12.0708	1.45917	-8.2724	1.31284e-16	1.78226e-15	240	0	129	224	0	chr7B	746533229	746534067	noncoding	noncoding	NA	NA		NA	NA		NA	NA		NA	NA	NA	NA
MSTRG.54595	197.134	-12.0644	1.47193	-8.1963	2.47908e-16	3.30531e-15	162	0	162	251	0	chr3A	716878315	716879043			NA	NA		NA	NA		NA	NA		NA	NA	NA	NA
MSTRG.107164	197.228	-12.0624	1.47532	-8.17617	2.93009e-16	3.88631e-15	162	0	182	220	0	chr5D	246766243	246767450			NA	NA		NA	NA		NA	NA		NA	NA	NA	NA
MSTRG.118279	1063.8	-12.0616	1.03341	-11.6716	1.78024e-31	4.77272e-30	1222	1	727	1234	1	chr6B	6194191	6195294			UniRef90_M8B3D4	2e-158	Uncharacterized protein n=4 Tax=Triticinae RepID=M8B3D4_TRIUA	AT3G02010.1	0.46	| Pentatricopeptide repeat (PPR) superfamily protein	gi|357129405|ref|XP_003566352.1|	4e-137	PREDICTED: pathogen-related protein [Brachypodium distachyon]	NA	NA	NA	NA
MSTRG.48621	533.815	-12.0609	1.42979	-8.43541	3.3003e-17	4.65442e-16	585	1	438	533	0	chr3A	53414168	53416181			UniRef90_T1N8Z5	0	Uncharacterized protein n=1 Tax=Triticum urartu RepID=T1N8Z5_TRIUA	AT2G45510.1	5e-176	| Symbols: CYP704A2 | cytochrome P450, family 704, subfamily A, polypeptide 2	gi|357168232|ref|XP_003581548.1|	0	PREDICTED: cytochrome P450 704C1-like [Brachypodium distachyon]	NA	NA	NA	NA
MSTRG.77245	1597.83	-12.0604	0.86683	-13.9132	5.26806e-44	2.16156e-42	1396	2	1246	2055	1	chr4A	702326272	702327804			UniRef90_I1I0U8	0	Uncharacterized protein n=19 Tax=Pooideae RepID=I1I0U8_BRADI	AT2G20340.1	5e-158	| Pyridoxal phosphate (PLP)-dependent transferases superfamily protein	gi|357144649|ref|XP_003573366.1|	0	PREDICTED: aromatic-L-amino-acid decarboxylase-like [Brachypodium distachyon]	NA	NA	NA	NA
MSTRG.152585	195.126	-12.0514	1.45974	-8.25586	1.50817e-16	2.04057e-15	195	0	146	236	0	chr7D	574111351	574113338			NA	NA		NA	NA		NA	NA		NA	NA	NA	NA
MSTRG.52074	195.158	-12.0494	1.46391	-8.23102	1.85622e-16	2.49654e-15	180	0	157	234	0	chr3A	534186039	534186533			NA	NA		NA	NA		NA	NA		NA	NA	NA	NA
MSTRG.41196	193.351	-12.0409	1.45739	-8.26194	1.43318e-16	1.94046e-15	223	0	135	219	0	chr2D	82142529	82145033			NA	NA		NA	NA		NA	NA		NA	NA	NA	NA
MSTRG.70322	1050.01	-12.0404	1.05439	-11.4193	3.34913e-30	8.54395e-29	918	1	956	1135	1	chr3D	580586664	580587696			UniRef90_A0A0E0JTL9	2e-60	Uncharacterized protein n=1 Tax=Oryza punctata RepID=A0A0E0JTL9_ORYPU	AT3G09270.1	1e-19	| Symbols: ATGSTU8, GSTU8 | glutathione S-transferase TAU 8	gi|460408228|ref|XP_004249548.1|	2e-50	PREDICTED: probable glutathione S-transferase [Solanum lycopersicum]	NA	NA	NA	NA
MSTRG.109102	191.755	-12.031	1.46334	-8.22159	2.00829e-16	2.69578e-15	199	0	124	255	0	chr5D	407517353	407518830			NA	NA		NA	NA		NA	NA		NA	NA	NA	NA
MSTRG.3705	1040.72	-12.0278	1.03952	-11.5706	5.81072e-31	1.53072e-29	1104	1	859	1068	1	chr1A	61009069	61010190			NA	NA		NA	NA		NA	NA		NA	NA	NA	NA
MSTRG.36229	1551.04	-12.0191	0.849767	-14.144	2.0352e-45	8.70447e-44	1636	2	1104	1877	1	chr2B	508213603	508215002			UniRef90_T1MPI7	0	Uncharacterized protein n=5 Tax=Triticeae RepID=T1MPI7_TRIUA	AT1G60690.1	4e-161	| NAD(P)-linked oxidoreductase superfamily protein	gi|514800736|ref|XP_004975288.1|	0	PREDICTED: probable aldo-keto reductase 3 [Setaria italica]	NA	NA	NA	NA
MSTRG.39909	7752.26	-12.0166	0.429405	-27.9843	2.52322e-172	1.30074e-169	7349	8	6544	8609	7	chr2D	9899799	9902991			NA	NA		NA	NA		NA	NA		NA	NA	NA	NA
MSTRG.19658	23945.4	-12.0152	0.321777	-37.3401	3.67057e-305	1.77869e-301	22677	28	20791	25710	18	chr1D	262246992	262248251			NA	NA		NA	NA		NA	NA		NA	NA	NA	NA
MSTRG.37090	189.468	-12.0138	1.45956	-8.23116	1.85411e-16	2.49435e-15	232	0	124	214	0	chr2B	603669307	603671601			NA	NA		NA	NA		NA	NA		NA	NA	NA	NA
MSTRG.123595	190.439	-12.0121	1.46835	-8.1807	2.82206e-16	3.74765e-15	169	0	166	215	0	chr6B	577372715	577374031			UniRef90_K3ZTR2	2e-15	Uncharacterized protein n=2 Tax=Setaria italica RepID=K3ZTR2_SETIT	AT5G13930.1	3e-09	| Symbols: CHS, TT4, ATCHS | Chalcone and stilbene synthase family protein	gi|514733887|ref|XP_004957783.1|	3e-15	PREDICTED: bisdemethoxycurcumin synthase-like [Setaria italica]	NA	NA	NA	NA
MSTRG.127179	188.927	-12.0095	1.46277	-8.21008	2.21032e-16	2.95755e-15	197	0	123	249	0	chr6D	91842637	91844073			NA	NA		NA	NA		NA	NA		NA	NA	NA	NA
MSTRG.69350	1539.87	-12.007	0.8614	-13.9389	3.67626e-44	1.51548e-42	1425	2	1275	1784	1	chr3D	520677132	520678357			UniRef90_M8A638	0	Peroxidase n=1 Tax=Triticum urartu RepID=M8A638_TRIUA	AT5G06730.1	6e-100	| Peroxidase superfamily protein	gi|357150393|ref|XP_003575443.1|	2e-164	PREDICTED: peroxidase 2-like [Brachypodium distachyon]	NA	NA	NA	NA
MSTRG.69661	1022.41	-12.0053	1.03833	-11.5621	6.41051e-31	1.68735e-29	1226	0	769	1024	2	chr3D	544346241	544346945			UniRef90_M7ZV31	4e-150	Putative glutathione S-transferase GSTU6 n=2 Tax=Triticinae RepID=M7ZV31_TRIUA	AT1G10370.1	5e-64	| Symbols: GST30, ATGSTU17, GST30B, ERD9 | Glutathione S-transferase family protein	gi|721642154|ref|XP_010231970.1|	2e-105	PREDICTED: probable glutathione S-transferase GSTU6 [Brachypodium distachyon]	NA	NA	NA	NA
MSTRG.152657	2043.24	-11.9994	0.745106	-16.1043	2.38023e-58	1.40574e-56	2075	3	1650	2247	1	chr7D	577201010	577201808			NA	NA		NA	NA		NA	NA		NA	NA	NA	NA
MSTRG.49247	2030.3	-11.9994	0.763047	-15.7256	1.00999e-55	5.603e-54	1873	0	1784	2197	4	chr3A	108741888	108743551			NA	NA		NA	NA		NA	NA		NA	NA	NA	NA
MSTRG.30855	509.82	-11.9978	1.42725	-8.40621	4.23478e-17	5.93604e-16	523	0	373	616	1	chr2A	767984633	767986369			UniRef90_M8AXX5	0	Agmatine coumaroyltransferase-1 n=3 Tax=Triticinae RepID=M8AXX5_TRIUA	AT5G57840.1	4e-20	| HXXXD-type acyl-transferase family protein	gi|960454655|ref|XP_014752031.1|	0	PREDICTED: agmatine coumaroyltransferase-1-like [Brachypodium distachyon]	NA	NA	GO:0016747	GO:0016747
MSTRG.93945	187.148	-11.9969	1.46036	-8.21505	2.12073e-16	2.84238e-15	228	0	119	218	0	chr5A	533957065	533957861	noncoding	noncoding	NA	NA		NA	NA		NA	NA		NA	NA	NA	NA
MSTRG.118324	187.387	-11.9893	1.4638	-8.19053	2.60072e-16	3.46381e-15	211	0	156	178	0	chr6B	10926250	10927983			NA	NA		NA	NA		NA	NA		NA	NA	NA	NA
MSTRG.108224	2534.15	-11.9884	0.686297	-17.4682	2.50322e-68	1.87918e-66	2599	3	2242	2455	2	chr5D	345034595	345035551			NA	NA		NA	NA		NA	NA		NA	NA	NA	NA
MSTRG.148551	184.459	-11.9705	1.45912	-8.20391	2.32692e-16	3.10756e-15	189	0	137	220	0	chr7D	161060410	161060853	noncoding	noncoding	UniRef90_R7WEU0	8e-38	Uncharacterized protein n=1 Tax=Aegilops tauschii RepID=R7WEU0_AEGTA	AT3G10660.1	1.9	| Symbols: CPK2, ATCPK2 | calmodulin-domain protein kinase cdpk isoform 2	gi|242095326|ref|XP_002438153.1|	3e-16	hypothetical protein SORBIDRAFT_10g008910 [Sorghum bicolor]	NA	NA	NA	NA
MSTRG.152878	500.611	-11.9702	1.43096	-8.36514	6.00412e-17	8.33661e-16	477	0	398	592	1	chr7D	590732137	590732880			NA	NA		NA	NA		NA	NA		NA	NA	NA	NA
MSTRG.119175	184.557	-11.9699	1.45818	-8.20878	2.23455e-16	2.98915e-15	198	0	141	205	0	chr6B	62153683	62154938			UniRef90_M7Z0E6	6e-21	Uncharacterized protein n=3 Tax=Triticum RepID=M7Z0E6_TRIUA	AT4G23810.1	8	| Symbols: WRKY53, ATWRKY53 | WRKY family transcription factor	gi|357149727|ref|XP_003575212.1|	7e-14	PREDICTED: uncharacterized protein LOC100835559 [Brachypodium distachyon]	NA	NA	NA	NA
MSTRG.130993	184.658	-11.9676	1.46214	-8.18504	2.72211e-16	3.62136e-15	196	0	154	187	0	chr6D	464495273	464497009			UniRef90_W5GW22	0	Uncharacterized protein n=1 Tax=Triticum aestivum RepID=W5GW22_WHEAT	AT5G52400.1	2e-175	| Symbols: CYP715A1 | cytochrome P450, family 715, subfamily A, polypeptide 1	gi|1002241607|ref|XP_015625090.1|	0	PREDICTED: cytochrome P450 714C3-like [Oryza sativa Japonica Group]	NA	NA	NA	NA
MSTRG.103204	184.63	-11.9673	1.46686	-8.15843	3.39404e-16	4.47837e-15	206	0	159	169	0	chr5B	615951078	615951575			NA	NA		NA	NA		NA	NA		NA	NA	NA	NA
MSTRG.156962	499.189	-11.9632	1.43439	-8.34026	7.41298e-17	1.02341e-15	486	1	437	517	0	chrUn	345125707	345126213			NA	NA		NA	NA		NA	NA		NA	NA	NA	NA
MSTRG.154031	2959.13	-11.9535	0.625457	-19.1116	2.0221e-81	2.03292e-79	2881	2	2485	3230	4	chrUn	24900160	24902103			NA	NA		NA	NA		NA	NA		NA	NA	NA	NA
MSTRG.30925	492.93	-11.9467	1.42655	-8.37458	5.54201e-17	7.71487e-16	550	1	381	519	0	chr2A	771538646	771540199			NA	NA		NA	NA		NA	NA		NA	NA	NA	NA
MSTRG.127178	5889.67	-11.9463	0.478892	-24.9457	2.37602e-137	7.04204e-135	5569	5	5236	6141	7	chr6D	91829729	91830859			UniRef90_A0MV39	3.7	Glutathione S-transferase 1 n=1 Tax=Triticum monococcum RepID=A0MV39_TRIMO	AT1G10370.1	3e-53	| Symbols: GST30, ATGSTU17, GST30B, ERD9 | Glutathione S-transferase family protein	gi|721693928|ref|XP_003580393.2|	3e-92	PREDICTED: probable glutathione S-transferase GSTU6 [Brachypodium distachyon]	NA	NA	NA	NA
MSTRG.59415	491.167	-11.9428	1.43271	-8.33582	7.6966e-17	1.06181e-15	455	0	393	590	1	chr3B	452716020	452717083			UniRef90_M7Z4I4	6e-17	Oxalate oxidase 2 n=1 Tax=Triticum urartu RepID=M7Z4I4_TRIUA	AT5G39160.1	3e-42	| RmlC-like cupins superfamily protein	gi|1002251695|ref|XP_015630078.1|	0.0006	PREDICTED: putative germin-like protein 3-4 [Oryza sativa Japonica Group]	NA	NA	NA	NA
MSTRG.5705	30860.7	-11.9422	0.30313	-39.3963	0	0	27568	29	27810	33216	34	chr1A	337677617	337678485			UniRef90_W4ZSW8	4e-143	Uncharacterized protein n=1 Tax=Triticum aestivum RepID=W4ZSW8_WHEAT	AT1G10360.1	1e-60	| Symbols: ATGSTU18, GST29, GSTU18 | glutathione S-transferase TAU 18	gi|721660264|ref|XP_010234937.1|	2e-119	PREDICTED: probable glutathione S-transferase GSTU6 [Brachypodium distachyon]	NA	NA	NA	NA
MSTRG.119000	8268.88	-11.9272	0.400897	-29.7513	1.66663e-194	1.3026e-191	8710	10	6854	8502	7	chr6B	51006619	51009161			NA	NA		NA	NA		NA	NA		NA	NA	NA	NA
MSTRG.62469	485.587	-11.9256	1.42929	-8.34377	7.19605e-17	9.94599e-16	485	0	391	544	1	chr3B	749648133	749653319			NA	NA		NA	NA		NA	NA		NA	NA	NA	NA
MSTRG.119298	178.652	-11.9204	1.46385	-8.1432	3.84973e-16	5.06792e-15	202	0	148	170	0	chr6B	71301629	71302232	noncoding	noncoding	NA	NA		NA	NA		NA	NA		NA	NA	NA	NA
MSTRG.74100	177.724	-11.919	1.45981	-8.16477	3.2204e-16	4.25796e-15	185	0	125	220	0	chr4A	456436432	456437241			UniRef90_M7YAW9	8e-16	Oxalate oxidase GF-2.8 n=1 Tax=Triticum urartu RepID=M7YAW9_TRIUA	AT1G18980.1	6e-48	| RmlC-like cupins superfamily protein	gi|1002249713|ref|XP_015629049.1|	3e-14	PREDICTED: germin-like protein 3-6 [Oryza sativa Japonica Group]	NA	NA	NA	NA
MSTRG.70680	1929.19	-11.9187	0.746978	-15.9558	2.59515e-57	1.49442e-55	1938	2	1577	2113	2	chr3D	598060797	598062191			NA	NA		NA	NA		NA	NA		NA	NA	NA	NA
MSTRG.158044	178.27	-11.9156	1.47264	-8.09136	5.9004e-16	7.6871e-15	156	0	164	190	0	chrUn	440055176	440056193	noncoding	noncoding	NA	NA		NA	NA		NA	NA		NA	NA	NA	NA
MSTRG.155614	178.142	-11.9149	1.46504	-8.13283	4.19366e-16	5.50946e-15	186	0	154	175	0	chrUn	187686933	187693360			UniRef90_Q6DQK3	7e-151	Germin-like protein 4 n=4 Tax=Triticum RepID=Q6DQK3_TRIMO	AT5G39110.1	3e-78	| RmlC-like cupins superfamily protein	gi|573953854|ref|XP_006659191.1|	5e-134	PREDICTED: germin-like protein 8-5 [Oryza brachyantha]	NA	NA	NA	NA
MSTRG.123557	177.425	-11.9148	1.45835	-8.17004	3.08288e-16	4.08561e-15	206	0	130	190	0	chr6B	574459162	574465129			NA	NA		NA	NA		NA	NA		NA	NA	NA	NA
MSTRG.93735	176.513	-11.9096	1.45907	-8.16245	3.28285e-16	4.33698e-15	189	0	123	215	0	chr5A	512799274	512800984			NA	NA		NA	NA		NA	NA		NA	NA	NA	NA
MSTRG.74821	176.219	-11.9035	1.46341	-8.13404	4.15211e-16	5.45635e-15	217	0	135	167	0	chr4A	539147640	539153231			UniRef90_W5EDR6	0	Uncharacterized protein n=2 Tax=Triticinae RepID=W5EDR6_WHEAT	AT3G03080.1	2e-15	| Zinc-binding dehydrogenase family protein	gi|242067913|ref|XP_002449233.1|	2e-143	hypothetical protein SORBIDRAFT_05g006640 [Sorghum bicolor]	NA	NA	NA	NA
MSTRG.138873	1431.86	-11.9029	0.850169	-14.0006	1.54631e-44	6.44014e-43	1497	2	1108	1607	1	chr7B	12363469	12366624			UniRef90_M7ZZU3	0	Subtilisin-like protease n=7 Tax=Triticinae RepID=M7ZZU3_TRIUA	AT4G10540.1	0	| Subtilase family protein	gi|514807833|ref|XP_004978766.1|	0	PREDICTED: subtilisin-like protease SBT3.3 [Setaria italica]	NA	NA	GO:0004252	GO:0004252
MSTRG.109476	2371.56	-11.8985	0.678525	-17.5358	7.63869e-69	5.80181e-67	2599	1	1972	2327	4	chr5D	431228638	431235266			NA	NA		NA	NA		NA	NA		NA	NA	NA	NA
MSTRG.63152	175.304	-11.8946	1.46211	-8.13521	4.11231e-16	5.40625e-15	169	0	139	206	0	chr3B	797012459	797013880			UniRef90_A0A077S8B3	0	Chromosome 3B, genomic scaffold, cultivar Chinese Spring n=1 Tax=Triticum aestivum RepID=A0A077S8B3_WHEAT	AT3G16210.1	4e-06	| F-box family protein	gi|242073176|ref|XP_002446524.1|	5e-49	hypothetical protein SORBIDRAFT_06g017515, partial [Sorghum bicolor]	NA	NA	NA	NA
MSTRG.125788	175.152	-11.8933	1.46042	-8.14375	3.83219e-16	5.04551e-15	176	0	138	200	0	chr6D	8385142	8386666			UniRef90_M0XP52	0	Glycosyltransferase n=2 Tax=Hordeum vulgare var. distichum RepID=M0XP52_HORVD	AT1G22360.1	3e-176	| Symbols: AtUGT85A2, UGT85A2 | UDP-glucosyl transferase 85A2	gi|1002237192|ref|XP_015622802.1|	0	PREDICTED: 7-deoxyloganetin glucosyltransferase [Oryza sativa Japonica Group]	NA	NA	NA	NA
MSTRG.69434	174.901	-11.8878	1.46761	-8.10013	5.49003e-16	7.17174e-15	171	0	156	176	0	chr3D	526191955	526208905			NA	NA		NA	NA		NA	NA		NA	NA	NA	NA
MSTRG.27686	8017.4	-11.8869	0.400665	-29.668	1.99011e-193	1.54299e-190	7801	8	6534	9067	9	chr2A	541200491	541201744			NA	NA		NA	NA		NA	NA		NA	NA	NA	NA
MSTRG.53957	944.659	-11.8852	1.04247	-11.401	4.13404e-30	1.05186e-28	1102	2	768	887	0	chr3A	681321455	681322517			UniRef90_M7ZV31	2e-154	Putative glutathione S-transferase GSTU6 n=2 Tax=Triticinae RepID=M7ZV31_TRIUA	AT1G10370.1	2e-10	| Symbols: GST30, ATGSTU17, GST30B, ERD9 | Glutathione S-transferase family protein	gi|960478811|ref|XP_014756547.1|	7e-21	PREDICTED: probable glutathione S-transferase GSTU6 [Brachypodium distachyon]	NA	NA	NA	NA
MSTRG.154831	472.06	-11.8842	1.43651	-8.273	1.30627e-16	1.77383e-15	453	0	420	485	1	chrUn	78290811	78308862			NA	NA		NA	NA		NA	NA		NA	NA	NA	NA
MSTRG.49327	4256.71	-11.8813	0.540392	-21.9864	3.88316e-107	6.20001e-105	3823	7	3701	4772	2	chr3A	115839272	115842968			UniRef90_M7YZZ7	0	Subtilisin-like protease n=3 Tax=Triticum RepID=M7YZZ7_TRIUA	AT4G10540.1	0	| Subtilase family protein	gi|357141783|ref|XP_003572346.1|	0	PREDICTED: subtilisin-like protease SBT3.5 [Brachypodium distachyon]	NA	NA	GO:0004252	GO:0004252
MSTRG.75629	172.779	-11.8782	1.46035	-8.13379	4.16066e-16	5.46685e-15	178	0	122	215	0	chr4A	594700662	594700862	noncoding	noncoding	UniRef90_K4AHQ2	2e-26	Uncharacterized protein n=2 Tax=Poaceae RepID=K4AHQ2_SETIT	AT3G62800.3	0.43	| double-stranded-RNA-binding protein 4	gi|514814854|ref|XP_004982195.1|	3e-22	PREDICTED: uncharacterized protein LOC101766075 [Setaria italica]	NA	NA	NA	NA
MSTRG.137640	3732.33	-11.8732	0.551412	-21.5323	7.75895e-103	1.16403e-100	3999	3	3147	3686	5	chr7A	669215061	669216101			NA	NA		NA	NA		NA	NA		NA	NA	NA	NA
MSTRG.45902	930.466	-11.8676	1.03657	-11.449	2.37982e-30	6.1065e-29	950	1	671	1144	1	chr2D	565585253	565598804			UniRef90_A0A096RW72	6e-90	Uncharacterized protein n=3 Tax=Mesangiospermae RepID=A0A096RW72_MAIZE	AT4G05050.4	5e-85	| Symbols: UBQ11 | ubiquitin 11	gi|502132943|ref|XP_004501591.1|	3e-83	PREDICTED: polyubiquitin [Cicer arietinum]	NA	NA	NA	NA
MSTRG.78416	1394.16	-11.8661	0.850487	-13.9521	3.05293e-44	1.26066e-42	1483	1	1084	1531	2	chr4B	24733185	24733990			NA	NA		NA	NA		NA	NA		NA	NA	NA	NA
MSTRG.97826	171.627	-11.8618	1.48092	-8.00974	1.14948e-15	1.46544e-14	199	0	159	132	0	chr5B	87978417	87983244			UniRef90_I1IAI2	0	Hexosyltransferase n=2 Tax=Brachypodium distachyon RepID=I1IAI2_BRADI	AT3G18660.3	0	| Symbols: PGSIP1, GUX1 | plant glycogenin-like starch initiation protein 1	gi|357149523|ref|XP_003575141.1|	0	PREDICTED: putative UDP-glucuronate:xylan alpha-glucuronosyltransferase 3 isoform X2 [Brachypodium distachyon]	NA	NA	NA	NA
MSTRG.94892	463.603	-11.8612	1.42618	-8.31675	9.04082e-17	1.2412e-15	547	0	331	501	1	chr5A	593340034	593341244			NA	NA		NA	NA		NA	NA		NA	NA	NA	NA
MSTRG.30231	1383.25	-11.8551	0.864871	-13.7073	9.1809e-43	3.64364e-41	1284	1	1191	1527	2	chr2A	740077473	740079005			UniRef90_I1I0U8	0	Uncharacterized protein n=19 Tax=Pooideae RepID=I1I0U8_BRADI	AT2G20340.1	1e-149	| Pyridoxal phosphate (PLP)-dependent transferases superfamily protein	gi|357144649|ref|XP_003573366.1|	0	PREDICTED: aromatic-L-amino-acid decarboxylase-like [Brachypodium distachyon]	NA	NA	NA	NA
MSTRG.126193	4621.33	-11.8512	0.505365	-23.4508	1.29691e-121	2.73241e-119	4526	7	3948	4912	3	chr6D	27458926	27462259			UniRef90_M8BNT5	2e-19	Laccase-15 n=1 Tax=Aegilops tauschii RepID=M8BNT5_AEGTA	AT5G01050.1	5e-08	| Laccase/Diphenol oxidase family protein	gi|955722933|ref|XP_004980796.2|	4e-17	PREDICTED: laccase-15-like [Setaria italica]	NA	NA	NA	NA
MSTRG.38699	2287.88	-11.8419	0.67027	-17.6674	7.48197e-70	5.8196e-68	2305	3	1807	2598	2	chr2B	742108260	742110475			UniRef90_W5DNB0	0	Uncharacterized protein n=2 Tax=Triticinae RepID=W5DNB0_WHEAT	AT2G20340.1	8e-152	| Pyridoxal phosphate (PLP)-dependent transferases superfamily protein	gi|357144649|ref|XP_003573366.1|	0	PREDICTED: aromatic-L-amino-acid decarboxylase-like [Brachypodium distachyon]	NA	NA	NA	NA
MSTRG.129219	167.506	-11.8365	1.47186	-8.04187	8.84753e-16	1.13768e-14	163	0	103	242	0	chr6D	350062981	350084251			UniRef90_M7YUT0	2e-11	Peptide transporter PTR2 n=6 Tax=Triticeae RepID=M7YUT0_TRIUA	AT2G02040.1	1e-123	| Symbols: ATPTR2-B, NTR1, PTR2-B, PTR2, ATPTR2 | peptide transporter 2	gi|721642638|ref|XP_003566898.2|	0	PREDICTED: protein NRT1/ PTR FAMILY 8.3-like [Brachypodium distachyon]	NA	NA	GO:0016021; GO:0022857	GO:0016021; GO:0022857
MSTRG.9886	167.816	-11.8313	1.46475	-8.07737	6.61791e-16	8.59991e-15	155	0	135	201	0	chr1B	48322710	48345396			UniRef90_I1H374	1e-19	Uncharacterized protein n=1 Tax=Brachypodium distachyon RepID=I1H374_BRADI	AT2G48130.1	1e-20	| Bifunctional inhibitor/lipid-transfer protein/seed storage 2S albumin superfamily protein	gi|357111407|ref|XP_003557505.1|	2e-19	PREDICTED: non-specific lipid transfer protein GPI-anchored 2-like [Brachypodium distachyon]	NA	NA	NA	NA
MSTRG.76917	167.293	-11.828	1.4589	-8.10745	5.16921e-16	6.7636e-15	180	0	128	185	0	chr4A	677730479	677731741			UniRef90_W5GHG1	7e-157	Uncharacterized protein n=1 Tax=Triticum aestivum RepID=W5GHG1_WHEAT	AT1G17100.1	1.2	| SOUL heme-binding family protein	gi|357139112|ref|XP_003571129.1|	2e-129	PREDICTED: probable F-box protein At4g22030 [Brachypodium distachyon]	NA	NA	NA	NA
MSTRG.101479	167.18	-11.8266	1.45942	-8.10368	5.3322e-16	6.97403e-15	187	0	129	176	0	chr5B	489310780	489314160			UniRef90_W5FER9	0	Glycosyltransferase n=2 Tax=Triticeae RepID=W5FER9_WHEAT	AT2G43840.1	3e-123	| Symbols: UGT74F1 | UDP-glycosyltransferase 74 F1	gi|357154298|ref|XP_003576736.1|	0	PREDICTED: crocetin glucosyltransferase 2-like [Brachypodium distachyon]	NA	NA	NA	NA
MSTRG.103005	9039.77	-11.8264	0.38299	-30.8791	2.27799e-209	2.23004e-206	9240	9	7697	9259	11	chr5B	602066902	602067836			NA	NA		NA	NA		NA	NA		NA	NA	NA	NA
MSTRG.59539	905.781	-11.826	1.03383	-11.4391	2.66722e-30	6.83311e-29	973	2	696	998	0	chr3B	465885824	465887257			UniRef90_W5CRV4	0	Glycosyltransferase n=1 Tax=Triticum aestivum RepID=W5CRV4_WHEAT	AT3G16520.3	3e-110	| Symbols: UGT88A1 | UDP-glucosyl transferase 88A1	gi|357136056|ref|XP_003569622.1|	0	PREDICTED: UDP-glycosyltransferase 88B1-like [Brachypodium distachyon]	NA	NA	GO:0016758; GO:0008194; GO:0016758; GO:0043231	GO:0016758; GO:0008194; GO:0016758; GO:0043231
MSTRG.23861	904.669	-11.8253	1.05481	-11.2108	3.60803e-29	8.87051e-28	775	1	814	1009	1	chr2A	38329720	38332740			UniRef90_Q6PT62	0	MLO-like protein n=14 Tax=Triticeae RepID=Q6PT62_HORVD	AT4G02600.2	1e-165	| Symbols: MLO1, ATMLO1 | Seven transmembrane MLO family protein	gi|357149583|ref|XP_003575162.1|	0	PREDICTED: MLO-like protein 1 [Brachypodium distachyon]	NA	NA	NA	NA
MSTRG.29091	167.008	-11.8242	1.49416	-7.91363	2.49985e-15	3.11729e-14	108	0	152	219	0	chr2A	676378614	676383011			NA	NA		NA	NA		NA	NA		NA	NA	NA	NA
MSTRG.22545	166.534	-11.8237	1.46457	-8.07313	6.85187e-16	8.89678e-15	157	0	122	215	0	chr1D	471848794	471849475			NA	NA		NA	NA		NA	NA		NA	NA	NA	NA
MSTRG.69346	452.017	-11.8216	1.433	-8.2496	1.58931e-16	2.14765e-15	440	0	385	485	1	chr3D	520639301	520641869			UniRef90_W5D535	0	Peroxidase n=18 Tax=Triticinae RepID=W5D535_WHEAT	AT5G06730.1	2e-102	| Peroxidase superfamily protein	gi|357150393|ref|XP_003575443.1|	3e-171	PREDICTED: peroxidase 2-like [Brachypodium distachyon]	NA	NA	NA	NA
MSTRG.30157	167.032	-11.8213	1.47617	-8.00808	1.16512e-15	1.4846e-14	141	0	157	178	0	chr2A	735388669	735398514			NA	NA		NA	NA		NA	NA		NA	NA	NA	NA
MSTRG.75500	451.098	-11.8197	1.42823	-8.27576	1.27639e-16	1.73423e-15	514	0	352	459	1	chr4A	586682057	586682725			UniRef90_P45850	5e-134	Oxalate oxidase 1 n=49 Tax=Pooideae RepID=OXO1_HORVU	AT1G18980.1	2e-71	| RmlC-like cupins superfamily protein	gi|357118580|ref|XP_003561030.1|	3e-134	PREDICTED: oxalate oxidase 1 [Brachypodium distachyon]	NA	NA	GO:0005618; GO:0030145; GO:0045735; GO:0048046	GO:0005618; GO:0030145; GO:0045735; GO:0048046
MSTRG.62281	11190.3	-11.817	0.350897	-33.6765	1.27562e-248	3.01533e-245	11539	9	9343	11650	16	chr3B	736324650	736326737			NA	NA		NA	NA		NA	NA		NA	NA	NA	NA
MSTRG.15206	450.313	-11.8163	1.42654	-8.28316	1.19952e-16	1.63392e-15	473	1	346	507	0	chr1B	602003035	602004696			UniRef90_F2DQP3	0	Predicted protein n=1 Tax=Hordeum vulgare var. distichum RepID=F2DQP3_HORVD	AT3G48520.1	2e-171	| Symbols: CYP94B3 | cytochrome P450, family 94, subfamily B, polypeptide 3	gi|960484087|ref|XP_014757517.1|	0	PREDICTED: cytochrome P450 94B3 [Brachypodium distachyon]	NA	NA	NA	NA
MSTRG.71065	165.163	-11.8123	1.46193	-8.07993	6.4804e-16	8.42574e-15	164	0	119	208	0	chr4A	932551	933573			UniRef90_M7ZJD6	6e-154	Ethylene-responsive transcription factor 1B n=2 Tax=Triticum RepID=M7ZJD6_TRIUA	AT2G44840.1	2e-23	| Symbols: ATERF13, EREBP, ERF13 | ethylene-responsive element binding factor 13	gi|960485837|ref|XP_014757985.1|	0.009	PREDICTED: ethylene-responsive transcription factor ERF037-like [Brachypodium distachyon]	NA	NA	NA	NA
MSTRG.53159	166.025	-11.8122	1.47629	-8.00128	1.2313e-15	1.56708e-14	144	0	158	170	0	chr3A	627923756	627926531			NA	NA		NA	NA		NA	NA		NA	NA	NA	NA
MSTRG.62087	1797.54	-11.8118	0.74702	-15.8118	2.57846e-56	1.45203e-54	1797	4	1462	1989	0	chr3B	720263074	720263778			NA	NA		NA	NA		NA	NA		NA	NA	NA	NA
MSTRG.15207	165.592	-11.8114	1.46301	-8.07338	6.83774e-16	8.88082e-15	159	0	134	191	0	chr1B	602003828	602004310			NA	NA		NA	NA		NA	NA		NA	NA	NA	NA
MSTRG.84389	165.011	-11.8052	1.46577	-8.05393	8.01756e-16	1.03383e-14	186	0	139	154	0	chr4D	14857918	14858592			NA	NA		NA	NA		NA	NA		NA	NA	NA	NA
MSTRG.63087	889.924	-11.8019	1.03921	-11.3567	6.8721e-30	1.73532e-28	881	1	719	1001	1	chr3B	793126948	793128677			UniRef90_M8A0Y0	1e-20	Uncharacterized protein n=1 Tax=Triticum urartu RepID=M8A0Y0_TRIUA	AT3G14910.1	1.7	| unknown protein; Has 158 Blast hits to 158 proteins in 77 species: Archae - 0; Bacteria - 0; Metazoa - 104; Fungi - 0; Plants - 33; Viruses - 0; Other Eukaryotes - 21 (source: NCBI BLink).	gi|1021491102|ref|XP_016188566.1|	9.3	PREDICTED: rab3 GTPase-activating protein non-catalytic subunit [Arachis ipaensis]	NA	NA	NA	NA
MSTRG.9942	2210.82	-11.7948	0.677564	-17.4076	7.21979e-68	5.35768e-66	2083	2	1741	2664	3	chr1B	50950451	50952467			NA	NA		NA	NA		NA	NA		NA	NA	NA	NA
MSTRG.125278	162.864	-11.7921	1.46397	-8.05486	7.957e-16	1.02657e-14	209	0	117	158	0	chr6B	708271367	708273102			UniRef90_W5GW22	0	Uncharacterized protein n=1 Tax=Triticum aestivum RepID=W5GW22_WHEAT	AT5G52400.1	6e-177	| Symbols: CYP715A1 | cytochrome P450, family 715, subfamily A, polypeptide 1	gi|1002241607|ref|XP_015625090.1|	0	PREDICTED: cytochrome P450 714C3-like [Oryza sativa Japonica Group]	NA	NA	NA	NA
MSTRG.33253	442.965	-11.7914	1.44256	-8.17398	2.98392e-16	3.95662e-15	358	1	376	551	0	chr2B	157373982	157374338			UniRef90_W5C4K9	3e-69	Uncharacterized protein n=1 Tax=Triticum aestivum RepID=W5C4K9_WHEAT	AT2G40890.1	5e-20	| Symbols: CYP98A3 | cytochrome P450, family 98, subfamily A, polypeptide 3	gi|226495991|ref|NP_001151365.1|	5e-65	trans-cinnamate 4-monooxygenase [Zea mays]	NA	NA	NA	NA
MSTRG.9022	161.513	-11.7825	1.46728	-8.03016	9.73431e-16	1.2479e-14	220	0	107	158	0	chr1A	585843537	585845306			UniRef90_T1N1A7	0	Uncharacterized protein n=1 Tax=Triticum urartu RepID=T1N1A7_TRIUA	AT3G26300.1	2e-107	| Symbols: CYP71B34 | cytochrome P450, family 71, subfamily B, polypeptide 34	gi|514721722|ref|XP_004954809.1|	0	PREDICTED: indole-2-monooxygenase-like [Setaria italica]	NA	NA	GO:0004497; GO:0005506; GO:0016021; GO:0016705; GO:0020037; GO:0004497; GO:0005506; GO:0016705; GO:0020037	GO:0004497; GO:0005506; GO:0016021; GO:0016705; GO:0020037; GO:0004497; GO:0005506; GO:0016705; GO:0020037
MSTRG.101866	162.439	-11.7824	1.47344	-7.99654	1.27969e-15	1.6261e-14	189	0	143	136	0	chr5B	520901526	520908259			NA	NA		NA	NA		NA	NA		NA	NA	NA	NA
MSTRG.147084	439.108	-11.7807	1.4277	-8.25155	1.56354e-16	2.11371e-15	445	1	327	527	0	chr7D	52035239	52037164			NA	NA		NA	NA		NA	NA		NA	NA	NA	NA
MSTRG.68890	438.848	-11.7789	1.43149	-8.22843	1.8969e-16	2.55014e-15	440	0	368	467	1	chr3D	484828093	484828836			NA	NA		NA	NA		NA	NA		NA	NA	NA	NA
MSTRG.23332	873.354	-11.7775	1.04364	-11.285	1.55586e-29	3.8753e-28	1143	1	535	969	1	chr2A	12803594	12805629			UniRef90_W5B2W5	0	Uncharacterized protein n=2 Tax=Triticum aestivum RepID=W5B2W5_WHEAT	AT2G45550.1	1e-20	| Symbols: CYP76C4 | cytochrome P450, family 76, subfamily C, polypeptide 4	gi|514727853|ref|XP_004956323.1|	0	PREDICTED: cytochrome P450 99A2-like [Setaria italica]	NA	NA	NA	NA
MSTRG.20501	160.943	-11.7733	1.4589	-8.06997	7.03161e-16	9.12039e-15	182	0	120	174	0	chr1D	342170250	342172007			NA	NA		NA	NA		NA	NA		NA	NA	NA	NA
MSTRG.30933	1749.92	-11.7724	0.750746	-15.681	2.04109e-55	1.12522e-53	1656	4	1405	2059	0	chr2A	771712856	771713844			NA	NA		NA	NA		NA	NA		NA	NA	NA	NA
MSTRG.47417	160.286	-11.7698	1.46831	-8.01584	1.09391e-15	1.39791e-14	147	0	113	218	0	chr2D	642965524	642967170			NA	NA		NA	NA		NA	NA		NA	NA	NA	NA
MSTRG.130652	2609.27	-11.7683	0.610868	-19.2649	1.05919e-82	1.09671e-80	2742	4	1910	3085	2	chr6D	452497207	452499200			UniRef90_M8C508	0	Laccase-19 n=1 Tax=Aegilops tauschii RepID=M8C508_AEGTA	AT3G09220.1	5e-164	| Symbols: LAC7 | laccase 7	gi|357142499|ref|XP_003572592.1|	0	PREDICTED: laccase-20-like [Brachypodium distachyon]	NA	NA	NA	NA
MSTRG.64809	868.884	-11.7683	1.03418	-11.3794	5.29888e-30	1.34085e-28	999	1	648	922	1	chr3D	54984089	54986033			UniRef90_W5CKF5	1e-18	Uncharacterized protein n=1 Tax=Triticum aestivum RepID=W5CKF5_WHEAT	AT1G22360.1	1e-178	| Symbols: AtUGT85A2, UGT85A2 | UDP-glucosyl transferase 85A2	gi|573920652|ref|XP_006647925.1|	0	PREDICTED: 7-deoxyloganetin glucosyltransferase-like [Oryza brachyantha]	NA	NA	NA	NA
MSTRG.45622	868.345	-11.7664	1.03793	-11.3364	8.66085e-30	2.18019e-28	891	1	701	946	1	chr2D	546872156	546873142			NA	NA		NA	NA		NA	NA		NA	NA	NA	NA
MSTRG.36227	3017.84	-11.7563	0.568993	-20.6615	7.68613e-95	1.00528e-92	3255	4	2329	3296	3	chr2B	507911102	507912589			UniRef90_T1MPI7	0	Uncharacterized protein n=5 Tax=Triticeae RepID=T1MPI7_TRIUA	AT1G60680.1	0	| NAD(P)-linked oxidoreductase superfamily protein	gi|514800736|ref|XP_004975288.1|	0	PREDICTED: probable aldo-keto reductase 3 [Setaria italica]	NA	NA	NA	NA
MSTRG.14748	2583.38	-11.7529	0.616786	-19.0551	5.96416e-81	5.94062e-79	2701	4	2086	2763	2	chr1B	563538986	563541787			UniRef90_W5BAL5	1e-07	Uncharacterized protein n=1 Tax=Triticum aestivum RepID=W5BAL5_WHEAT	AT1G48720.1	0.0007	| unknown protein; Has 229 Blast hits to 229 proteins in 10 species: Archae - 0; Bacteria - 0; Metazoa - 1; Fungi - 0; Plants - 228; Viruses - 0; Other Eukaryotes - 0 (source: NCBI BLink).	gi|721687366|ref|XP_010239227.1|	4e-58	PREDICTED: uncharacterized protein LOC104585030 [Brachypodium distachyon]	NA	NA	NA	NA
MSTRG.130718	1714.83	-11.7484	0.75116	-15.6404	3.86395e-55	2.10736e-53	1736	2	1452	1786	2	chr6D	455084963	455086225			UniRef90_M7YKD8	0	E3 ubiquitin-protein ligase PUB23 n=1 Tax=Triticum urartu RepID=M7YKD8_TRIUA	AT2G35930.1	5e-100	| Symbols: PUB23 | plant U-box 23	gi|357149370|ref|XP_003575089.1|	0	PREDICTED: E3 ubiquitin-protein ligase PUB23 [Brachypodium distachyon]	NA	NA	GO:0004842	GO:0004842
MSTRG.88268	157.324	-11.7423	1.46887	-7.9941	1.30525e-15	1.65793e-14	142	0	113	213	0	chr4D	449962893	449963669			NA	NA		NA	NA		NA	NA		NA	NA	NA	NA
MSTRG.62400	158.197	-11.742	1.47499	-7.96073	1.71022e-15	2.15677e-14	145	0	150	155	0	chr3B	744314322	744314822			UniRef90_Q6MWF9	1e-10	B1160F02.17 protein n=5 Tax=Oryza RepID=Q6MWF9_ORYSJ	AT5G49665.1	0.0003	| Zinc finger (C3HC4-type RING finger) family protein	gi|1002258060|ref|XP_015633359.1|	2e-10	PREDICTED: uncharacterized protein LOC4334888 [Oryza sativa Japonica Group]	NA	NA	NA	NA
MSTRG.47268	156.895	-11.7384	1.48204	-7.92049	2.36582e-15	2.95738e-14	232	0	111	124	0	chr2D	636354441	636356245			NA	NA		NA	NA		NA	NA		NA	NA	NA	NA
MSTRG.46414	2557.21	-11.7379	0.619975	-18.9328	6.12066e-80	5.99182e-78	2626	4	2107	2717	2	chr2D	593223965	593231225			NA	NA		NA	NA		NA	NA		NA	NA	NA	NA
MSTRG.140088	425.012	-11.736	1.42758	-8.22094	2.01907e-16	2.70876e-15	445	0	301	520	1	chr7B	123311129	123312160			UniRef90_F2DKB0	1e-18	Predicted protein n=1 Tax=Hordeum vulgare var. distichum RepID=F2DKB0_HORVD	AT2G43745.1	4.2	| BEST Arabidopsis thaliana protein match is: Mannose-binding lectin superfamily protein (TAIR:AT2G43730.1); Has 10 Blast hits to 10 proteins in 2 species: Archae - 0; Bacteria - 0; Metazoa - 0; Fungi - 0; Plants - 10; Viruses - 0; Other Eukaryotes - 0 (source: NCBI BLink).	gi|721616560|ref|XP_010227788.1|	5e-17	PREDICTED: uncharacterized protein LOC100845166 [Brachypodium distachyon]	NA	NA	NA	NA
MSTRG.100954	157.086	-11.7316	1.47926	-7.93075	2.17831e-15	2.72862e-14	141	0	154	149	0	chr5B	446444203	446447816			NA	NA		NA	NA		NA	NA		NA	NA	NA	NA
MSTRG.63061	155.855	-11.7299	1.45901	-8.03968	9.00718e-16	1.15775e-14	180	0	109	176	0	chr3B	791612339	791613989			NA	NA		NA	NA		NA	NA		NA	NA	NA	NA
MSTRG.82090	2536.9	-11.7264	0.620646	-18.8938	1.28277e-79	1.24196e-77	2517	4	2077	2805	2	chr4B	495125890	495126692			NA	NA		NA	NA		NA	NA		NA	NA	NA	NA
MSTRG.29045	156.386	-11.7262	1.47138	-7.96956	1.5924e-15	2.01263e-14	139	0	141	169	0	chr2A	673276475	673277485			UniRef90_W5BWQ4	3e-155	Uncharacterized protein n=1 Tax=Triticum aestivum RepID=W5BWQ4_WHEAT	AT5G47230.1	8e-32	| Symbols: ERF5, ATERF-5, ATERF5 | ethylene responsive element binding factor 5	gi|357168115|ref|XP_003581490.1|	3e-99	PREDICTED: AP2/ERF and B3 domain-containing protein Os01g0693400 [Brachypodium distachyon]	NA	NA	NA	NA
MSTRG.25263	423.097	-11.7259	1.43524	-8.17	3.08385e-16	4.08634e-15	432	0	371	417	1	chr2A	159067094	159068038			NA	NA		NA	NA		NA	NA		NA	NA	NA	NA
MSTRG.9887	155.971	-11.725	1.46334	-8.01251	1.12395e-15	1.43421e-14	150	0	126	180	0	chr1B	48323348	48325080	noncoding	noncoding	NA	NA		NA	NA		NA	NA		NA	NA	NA	NA
MSTRG.27788	155.667	-11.7232	1.46204	-8.01837	1.07161e-15	1.37014e-14	181	0	122	154	0	chr2A	551721520	551723339			NA	NA		NA	NA		NA	NA		NA	NA	NA	NA
MSTRG.62402	156.012	-11.722	1.486	-7.88826	3.06428e-15	3.79379e-14	154	0	158	126	0	chr3B	744314758	744315408			NA	NA		NA	NA		NA	NA		NA	NA	NA	NA
MSTRG.136495	834.595	-11.71	1.03405	-11.3245	9.9294e-30	2.49564e-28	886	1	628	951	1	chr7A	563291831	563293363			UniRef90_I1I0U8	0	Uncharacterized protein n=19 Tax=Pooideae RepID=I1I0U8_BRADI	AT2G20340.1	5e-154	| Pyridoxal phosphate (PLP)-dependent transferases superfamily protein	gi|357144649|ref|XP_003573366.1|	0	PREDICTED: aromatic-L-amino-acid decarboxylase-like [Brachypodium distachyon]	NA	NA	NA	NA
MSTRG.49367	418.516	-11.7093	1.42914	-8.19323	2.54305e-16	3.39013e-15	429	1	340	453	0	chr3A	120266168	120269020			NA	NA		NA	NA		NA	NA		NA	NA	NA	NA
MSTRG.156303	153.948	-11.7073	1.46342	-7.99998	1.24439e-15	1.5827e-14	147	0	121	184	0	chrUn	289257436	289258275			UniRef90_B6TPM7	5e-123	Retrotransposon protein n=1 Tax=Zea mays RepID=B6TPM7_MAIZE	AT1G48720.1	0.002	| unknown protein; Has 229 Blast hits to 229 proteins in 10 species: Archae - 0; Bacteria - 0; Metazoa - 1; Fungi - 0; Plants - 228; Viruses - 0; Other Eukaryotes - 0 (source: NCBI BLink).	gi|226500000|ref|NP_001150428.1|	7e-123	retrotransposon protein [Zea mays]	NA	NA	NA	NA
MSTRG.48829	830.531	-11.7067	1.03566	-11.3036	1.26015e-29	3.15089e-28	946	0	557	988	2	chr3A	65466484	65468480			NA	NA		NA	NA		NA	NA		NA	NA	NA	NA
MSTRG.125390	830.638	-11.7065	1.05906	-11.0536	2.1049e-28	5.00486e-27	819	0	782	764	2	chr6B	712674678	712676160			UniRef90_W5GVD6	1e-69	Uncharacterized protein n=2 Tax=Triticum aestivum RepID=W5GVD6_WHEAT	AT2G40030.1	8.5	| Symbols: NRPD1B, DRD3, ATNRPD1B, DMS5, NRPE1 | nuclear RNA polymerase D1B	gi|357115568|ref|XP_003559560.1|	8e-17	PREDICTED: uncharacterized protein LOC100821972 [Brachypodium distachyon]	NA	NA	NA	NA
MSTRG.153224	154.001	-11.705	1.46744	-7.97649	1.50554e-15	1.90484e-14	141	0	132	173	0	chr7D	611467648	611468256			UniRef90_M8B8F3	2e-85	Putative calcium-binding protein CML25/26 n=5 Tax=Triticinae RepID=M8B8F3_AEGTA	AT5G42380.1	3e-25	| Symbols: CML39, CML37 | calmodulin like 37	gi|514787337|ref|XP_004971306.1|	1e-48	PREDICTED: probable calcium-binding protein CML31 [Setaria italica]	NA	NA	NA	NA
MSTRG.103211	153.384	-11.6986	1.46987	-7.95898	1.73468e-15	2.18647e-14	169	0	135	138	0	chr5B	616160257	616160763			NA	NA		NA	NA		NA	NA		NA	NA	NA	NA
MSTRG.87395	153.529	-11.6986	1.49261	-7.83767	4.5899e-15	5.61022e-14	122	0	163	142	0	chr4D	365506981	365507656			NA	NA		NA	NA		NA	NA		NA	NA	NA	NA
MSTRG.64682	152.181	-11.697	1.45976	-8.01296	1.11977e-15	1.42925e-14	173	0	103	180	0	chr3D	48015814	48016320			NA	NA		NA	NA		NA	NA		NA	NA	NA	NA
MSTRG.30930	5415.8	-11.6965	0.461342	-25.3532	8.29529e-142	2.71604e-139	5241	10	4629	5816	3	chr2A	771677058	771680365			NA	NA		NA	NA		NA	NA		NA	NA	NA	NA
MSTRG.25426	1237.14	-11.6936	0.85792	-13.6301	2.6514e-42	1.03781e-40	1237	1	1029	1333	2	chr2A	175437488	175438310			NA	NA		NA	NA		NA	NA		NA	NA	NA	NA
MSTRG.148047	152.422	-11.6908	1.46405	-7.98526	1.40226e-15	1.77765e-14	147	0	126	171	0	chr7D	111746648	111747274			UniRef90_F2D2X1	1e-65	Predicted protein n=2 Tax=Hordeum vulgare var. distichum RepID=F2D2X1_HORVD	AT3G19580.2	4e-23	| Symbols: AZF2, ZF2 | zinc-finger protein 2	gi|670439440|ref|XP_008660091.1|	3e-48	PREDICTED: zinc finger protein ZAT6-like [Zea mays]	NA	NA	NA	NA
MSTRG.155315	151.64	-11.6859	1.46682	-7.96678	1.62862e-15	2.05654e-14	188	0	119	138	0	chrUn	110264672	110265758			UniRef90_D4HR85	2e-147	GER4d n=65 Tax=Pooideae RepID=D4HR85_HORVD	AT5G39110.1	2e-79	| RmlC-like cupins superfamily protein	gi|357144731|ref|XP_003573394.1|	4e-133	PREDICTED: germin-like protein 8-11 [Brachypodium distachyon]	NA	NA	NA	NA
MSTRG.77297	1228.46	-11.6836	0.866881	-13.4778	2.11433e-41	8.02007e-40	1264	1	1088	1184	2	chr4A	705952053	705954136			UniRef90_W5DS07	0	Uncharacterized protein n=1 Tax=Triticum aestivum RepID=W5DS07_WHEAT	AT4G34510.1	8e-08	| Symbols: KCS17 | 3-ketoacyl-CoA synthase 17	gi|960453453|ref|XP_014751759.1|	7e-167	PREDICTED: bisdemethoxycurcumin synthase-like [Brachypodium distachyon]	NA	NA	NA	NA
MSTRG.110746	410.366	-11.6826	1.42733	-8.18493	2.72456e-16	3.62413e-15	477	1	310	424	0	chr5D	497038498	497039004			NA	NA		NA	NA		NA	NA		NA	NA	NA	NA
MSTRG.41179	151.548	-11.682	1.46335	-7.98306	1.42744e-15	1.80816e-14	152	0	126	163	0	chr2D	81021130	81023411			UniRef90_F2DX26	0	Predicted protein n=3 Tax=Triticeae RepID=F2DX26_HORVD	AT1G28600.1	8e-90	| GDSL-like Lipase/Acylhydrolase superfamily protein	gi|242055981|ref|XP_002457136.1|	2e-157	hypothetical protein SORBIDRAFT_03g001840 [Sorghum bicolor]	NA	NA	NA	NA
MSTRG.56749	151.723	-11.6812	1.48245	-7.87968	3.28208e-15	4.05445e-14	136	0	152	139	0	chr3B	113298281	113299367			UniRef90_A5A8T8	3e-89	17.6kDa heat-shock protein n=18 Tax=Triticeae RepID=A5A8T8_TRITD	AT1G54050.1	1e-21	| HSP20-like chaperones superfamily protein	gi|357125617|ref|XP_003564488.1|	3e-79	PREDICTED: 17.5 kDa class II heat shock protein [Brachypodium distachyon]	NA	NA	NA	NA
MSTRG.151319	151.448	-11.6787	1.4835	-7.87242	3.47842e-15	4.29008e-14	145	0	152	129	0	chr7D	476087995	476090078			NA	NA		NA	NA		NA	NA		NA	NA	NA	NA
MSTRG.56432	815.545	-11.6755	1.04374	-11.1862	4.76357e-29	1.16553e-27	786	1	692	887	1	chr3B	75710610	75711107			NA	NA		NA	NA		NA	NA		NA	NA	NA	NA
MSTRG.32933	150.598	-11.6737	1.46174	-7.98619	1.39176e-15	1.76526e-14	158	0	122	160	0	chr2B	132581393	132583341			UniRef90_F2DX26	0	Predicted protein n=3 Tax=Triticeae RepID=F2DX26_HORVD	AT1G28600.1	4e-92	| GDSL-like Lipase/Acylhydrolase superfamily protein	gi|242055981|ref|XP_002457136.1|	1e-158	hypothetical protein SORBIDRAFT_03g001840 [Sorghum bicolor]	NA	NA	NA	NA
MSTRG.69544	407.895	-11.6721	1.42934	-8.16603	3.18712e-16	4.21626e-15	426	1	333	431	0	chr3D	536163992	536165080			NA	NA		NA	NA		NA	NA		NA	NA	NA	NA
MSTRG.11951	1219.87	-11.6714	0.855965	-13.6353	2.46912e-42	9.6725e-41	1178	2	944	1467	1	chr1B	280167668	280172639			NA	NA		NA	NA		NA	NA		NA	NA	NA	NA
MSTRG.145490	149.203	-11.6654	1.46199	-7.97909	1.47415e-15	1.86586e-14	184	0	108	151	0	chr7B	704825900	704827489			UniRef90_F2DD08	0	Predicted protein n=1 Tax=Hordeum vulgare var. distichum RepID=F2DD08_HORVD	AT3G26210.1	5e-77	| Symbols: CYP71B23 | cytochrome P450, family 71, subfamily B, polypeptide 23	gi|960486950|ref|XP_014758226.1|	0	PREDICTED: cytochrome P450 71D8-like [Brachypodium distachyon]	NA	NA	NA	NA
MSTRG.110581	2002.99	-11.6547	0.679316	-17.1565	5.61735e-66	3.98544e-64	2176	1	1676	1968	4	chr5D	488783700	488784368			NA	NA		NA	NA		NA	NA		NA	NA	NA	NA
MSTRG.62538	804.302	-11.6545	1.03549	-11.2551	2.18504e-29	5.41599e-28	821	2	610	942	0	chr3B	754227920	754229359			UniRef90_W5D1L0	0	Chromosome 3B, genomic scaffold, cultivar Chinese Spring n=1 Tax=Triticum aestivum RepID=W5D1L0_WHEAT	AT3G11340.1	2e-110	| UDP-Glycosyltransferase superfamily protein	gi|357111093|ref|XP_003557349.1|	0	PREDICTED: UDP-glycosyltransferase 76C2-like [Brachypodium distachyon]	NA	NA	NA	NA
MSTRG.31321	2415.78	-11.6525	0.625633	-18.6251	2.00939e-77	1.84941e-75	2315	5	2003	2714	1	chr2B	13401712	13404264			NA	NA		NA	NA		NA	NA		NA	NA	NA	NA
MSTRG.32519	147.249	-11.652	1.48547	-7.84401	4.36398e-15	5.34487e-14	231	0	78	144	0	chr2B	94223834	94224982			UniRef90_Q5I3F4	1e-171	Peroxidase n=12 Tax=Triticeae RepID=Q5I3F4_TRIMO	AT5G05340.1	4e-106	| Peroxidase superfamily protein	gi|721608974|ref|XP_010233996.1|	3e-149	PREDICTED: peroxidase 2-like [Brachypodium distachyon]	NA	NA	NA	NA
MSTRG.36732	1200.12	-11.6506	0.849674	-13.7118	8.6256e-43	3.42887e-41	1272	1	867	1426	2	chr2B	563692687	563693492			NA	NA		NA	NA		NA	NA		NA	NA	NA	NA
MSTRG.30927	147.557	-11.6457	1.46222	-7.96438	1.66048e-15	2.0954e-14	170	0	116	147	0	chr2A	771609434	771610684			NA	NA		NA	NA		NA	NA		NA	NA	NA	NA
MSTRG.38417	147.392	-11.6421	1.47283	-7.90458	2.68847e-15	3.34346e-14	124	0	128	174	0	chr2B	719496411	719517206			NA	NA		NA	NA		NA	NA		NA	NA	NA	NA
MSTRG.112850	6754.1	-11.6375	0.396094	-29.3808	9.66532e-190	7.15057e-187	6935	9	5508	7266	8	chr6A	30795762	30798578			UniRef90_M7YFE3	0	Laccase-15 n=1 Tax=Triticum urartu RepID=M7YFE3_TRIUA	AT3G09220.1	2e-148	| Symbols: LAC7 | laccase 7	gi|514809940|ref|XP_004979785.1|	0	PREDICTED: laccase-15-like [Setaria italica]	NA	NA	NA	NA
MSTRG.41425	12267.4	-11.637	0.342433	-33.9833	3.92687e-253	1.08736e-249	11859	13	10757	12761	18	chr2D	100420264	100422182			NA	NA		NA	NA		NA	NA		NA	NA	NA	NA
MSTRG.35296	396.709	-11.6337	1.4368	-8.09696	5.63476e-16	7.35684e-15	353	0	336	462	1	chr2B	410941340	410941537	noncoding	noncoding	UniRef90_F2EGH5	2e-25	Predicted protein n=1 Tax=Hordeum vulgare var. distichum RepID=F2EGH5_HORVD	AT3G45760.2	1.2	| Nucleotidyltransferase family protein	gi|657979220|ref|XP_008381570.1|	0.87	PREDICTED: transcription factor GTE4-like [Malus domestica]	NA	NA	NA	NA
MSTRG.38527	396.846	-11.6335	1.43689	-8.09631	5.66506e-16	7.39441e-15	367	0	349	428	1	chr2B	729140327	729141104			NA	NA		NA	NA		NA	NA		NA	NA	NA	NA
MSTRG.138977	396.917	-11.6325	1.43747	-8.09235	5.85255e-16	7.62989e-15	348	1	339	463	0	chr7B	20759917	20760913			UniRef90_T1LWP0	1e-08	Uncharacterized protein n=1 Tax=Triticum urartu RepID=T1LWP0_TRIUA	AT5G07225.1	0.32	| RING/U-box superfamily protein	NA	NA		NA	NA	NA	NA
MSTRG.129963	146.14	-11.6321	1.46403	-7.94528	1.93746e-15	2.43609e-14	139	0	115	175	0	chr6D	412384314	412384864	noncoding	noncoding	NA	NA		NA	NA		NA	NA		NA	NA	NA	NA
MSTRG.95043	145.081	-11.6317	1.46485	-7.9405	2.0136e-15	2.52785e-14	173	0	87	181	0	chr5A	600236882	600238239			NA	NA		NA	NA		NA	NA		NA	NA	NA	NA
MSTRG.138747	145.391	-11.631	1.46339	-7.948	1.89541e-15	2.38503e-14	150	0	98	188	0	chr7B	2334197	2335453			NA	NA		NA	NA		NA	NA		NA	NA	NA	NA
MSTRG.117768	395.181	-11.6279	1.4302	-8.13026	4.28384e-16	5.62565e-15	394	0	321	439	1	chr6A	601210487	601212239			UniRef90_M7Z5K5	0	Bifunctional dihydroflavonol 4-reductase/flavanone 4-reductase n=1 Tax=Triticum urartu RepID=M7Z5K5_TRIUA	AT5G19440.1	6e-59	| NAD(P)-binding Rossmann-fold superfamily protein	gi|514719788|ref|XP_004954323.1|	0	PREDICTED: cinnamoyl-CoA reductase 1-like [Setaria italica]	NA	NA	NA	NA
MSTRG.64107	146.146	-11.6272	1.49402	-7.78246	7.11265e-15	8.5663e-14	115	0	156	135	0	chr3D	17406976	17407431			UniRef90_M0W8Q9	3e-88	Uncharacterized protein n=2 Tax=Triticeae RepID=M0W8Q9_HORVD	AT5G59720.1	1e-60	| Symbols: HSP18.2 | heat shock protein 18.2	gi|514774625|ref|XP_004968026.1|	1e-78	PREDICTED: 16.9 kDa class I heat shock protein 3 [Setaria italica]	NA	NA	NA	NA
MSTRG.62958	3549.29	-11.6264	0.530544	-21.914	1.90878e-106	3.02273e-104	3540	5	3101	3600	4	chr3B	784551358	784559504			UniRef90_M0U1V0	0	Uncharacterized protein n=4 Tax=Musa acuminata subsp. malaccensis RepID=M0U1V0_MUSAM	AT3G01420.1	0	| Symbols: ALPHA-DOX1, DOX1, DIOX1, PADOX-1 | Peroxidase superfamily protein	gi|1002314022|ref|XP_015620387.1|	0	PREDICTED: alpha-dioxygenase 1 isoform X2 [Oryza sativa Japonica Group]	NA	NA	NA	NA
MSTRG.77324	394.719	-11.626	1.43075	-8.12578	4.44495e-16	5.83169e-15	378	1	306	477	0	chr4A	708464667	708466340	noncoding	noncoding	UniRef90_M7ZVJ3	4e-17	Uncharacterized protein n=1 Tax=Triticum urartu RepID=M7ZVJ3_TRIUA	AT2G33200.1	7	| F-box family protein	gi|159471870|ref|XP_001694079.1|	0.73	predicted protein, partial [Chlamydomonas reinhardtii]	NA	NA	NA	NA
MSTRG.105410	145.638	-11.6258	1.46218	-7.95095	1.85092e-15	2.33027e-14	161	0	117	148	0	chr5D	40974711	40980840			NA	NA		NA	NA		NA	NA		NA	NA	NA	NA
MSTRG.47539	4330.66	-11.6247	0.471833	-24.6373	5.03667e-134	1.39467e-131	4436	6	3495	4727	5	chr2D	645893324	645894197			NA	NA		NA	NA		NA	NA		NA	NA	NA	NA
MSTRG.3638	393.965	-11.6239	1.44341	-8.05307	8.0742e-16	1.04072e-14	324	0	350	460	1	chr1A	57217116	57220679			UniRef90_M7YH95	4e-54	Uncharacterized protein n=1 Tax=Triticum urartu RepID=M7YH95_TRIUA	AT3G30730.1	0.001	| unknown protein; Has 59 Blast hits to 59 proteins in 7 species: Archae - 0; Bacteria - 0; Metazoa - 0; Fungi - 0; Plants - 59; Viruses - 0; Other Eukaryotes - 0 (source: NCBI BLink).	gi|848859757|ref|XP_012830753.1|	4e-42	PREDICTED: uncharacterized protein LOC105951839 [Erythranthe guttata]	NA	NA	NA	NA
MSTRG.12580	4716.13	-11.6224	0.490657	-23.6874	4.85802e-124	1.09493e-121	3972	6	4144	5484	6	chr1B	349571111	349572309			UniRef90_M0XLI5	1e-60	Uncharacterized protein n=2 Tax=Hordeum vulgare var. distichum RepID=M0XLI5_HORVD	AT1G69930.1	2e-36	| Symbols: ATGSTU11, GSTU11 | glutathione S-transferase TAU 11	gi|721660264|ref|XP_010234937.1|	2e-56	PREDICTED: probable glutathione S-transferase GSTU6 [Brachypodium distachyon]	NA	NA	NA	NA
MSTRG.155518	1178.33	-11.6216	0.854397	-13.6021	3.89266e-42	1.51389e-40	1158	2	897	1420	1	chrUn	156734697	156735745			NA	NA		NA	NA		NA	NA		NA	NA	NA	NA
MSTRG.90238	393.962	-11.6208	1.43674	-8.0883	6.05049e-16	7.87523e-15	374	1	351	408	0	chr5A	79152400	79153555			NA	NA		NA	NA		NA	NA		NA	NA	NA	NA
MSTRG.138978	1560.01	-11.616	0.772931	-15.0286	4.77176e-51	2.37037e-49	1372	1	1456	1622	3	chr7B	20759419	20760928			NA	NA		NA	NA		NA	NA		NA	NA	NA	NA
MSTRG.69905	1171.97	-11.6154	0.85553	-13.5768	5.49791e-42	2.12794e-40	1215	1	959	1244	2	chr3D	557523087	557524970			UniRef90_A0A077RZP2	2e-179	Chromosome 3B, genomic scaffold, cultivar Chinese Spring n=2 Tax=Triticum aestivum RepID=A0A077RZP2_WHEAT	AT2G23620.1	2e-63	| Symbols: ATMES1, MES1 | methyl esterase 1	gi|1002233350|ref|XP_015620872.1|	2e-138	PREDICTED: esterase PIR7B [Oryza sativa Japonica Group]	NA	NA	GO:0009694; GO:0009696; GO:0080030; GO:0080031; GO:0080032	GO:0009694; GO:0009696; GO:0080030; GO:0080031; GO:0080032
MSTRG.83859	144.157	-11.6133	1.47388	-7.87941	3.28921e-15	4.06138e-14	119	0	114	190	0	chr4B	660416287	660417267			UniRef90_Q6DQK3	5e-134	Germin-like protein 4 n=4 Tax=Triticum RepID=Q6DQK3_TRIMO	AT5G39110.1	4e-72	| RmlC-like cupins superfamily protein	gi|357145070|ref|XP_003573513.1|	2e-118	PREDICTED: germin-like protein 8-11 [Brachypodium distachyon]	NA	NA	NA	NA
MSTRG.38079	143.57	-11.6104	1.46084	-7.94774	1.89944e-15	2.38979e-14	150	0	103	174	0	chr2B	694943747	694945480			NA	NA		NA	NA		NA	NA		NA	NA	NA	NA
MSTRG.23599	776.528	-11.6046	1.05925	-10.9555	6.2544e-28	1.46272e-26	649	1	720	849	1	chr2A	24363959	24364882			NA	NA		NA	NA		NA	NA		NA	NA	NA	NA
MSTRG.47537	142.596	-11.5954	1.46375	-7.92175	2.34195e-15	2.92868e-14	138	0	115	164	0	chr2D	645852650	645853880			NA	NA		NA	NA		NA	NA		NA	NA	NA	NA
MSTRG.62280	7288.71	-11.587	0.377183	-30.7198	3.09594e-207	2.85759e-204	7696	10	5902	7693	9	chr3B	736310632	736312737			NA	NA		NA	NA		NA	NA		NA	NA	NA	NA
MSTRG.13952	141.706	-11.5862	1.46427	-7.91262	2.52033e-15	3.14242e-14	136	0	115	163	0	chr1B	491262038	491262691			UniRef90_A0A0E0L308	2e-10	Uncharacterized protein n=1 Tax=Oryza punctata RepID=A0A0E0L308_ORYPU	AT3G15940.2	7.5	| UDP-Glycosyltransferase superfamily protein	gi|721637746|ref|XP_010231327.1|	0.27	PREDICTED: uncharacterized protein LOC104582650 [Brachypodium distachyon]	NA	NA	NA	NA
MSTRG.96440	140.692	-11.5781	1.46556	-7.90011	2.78657e-15	3.45969e-14	131	0	109	174	0	chr5A	680708545	680710627			NA	NA		NA	NA		NA	NA		NA	NA	NA	NA
MSTRG.47430	759	-11.5762	1.04093	-11.1209	9.92135e-29	2.39427e-27	745	0	552	956	2	chr2D	643069483	643071129			UniRef90_M0YZK6	0	Uncharacterized protein n=1 Tax=Hordeum vulgare var. distichum RepID=M0YZK6_HORVD	AT1G65880.1	0	| Symbols: BZO1 | benzoyloxyglucosinolate 1	gi|1002249692|ref|XP_015629039.1|	0	PREDICTED: probable acyl-activating enzyme 12, peroxisomal [Oryza sativa Japonica Group]	NA	NA	NA	NA
MSTRG.123912	140.607	-11.576	1.46093	-7.9237	2.30544e-15	2.88376e-14	150	0	110	153	0	chr6B	612269824	612271608			UniRef90_F2CRF8	0	Glycosyltransferase n=4 Tax=Triticeae RepID=F2CRF8_HORVD	AT1G22360.1	0	| Symbols: AtUGT85A2, UGT85A2 | UDP-glucosyl transferase 85A2	gi|357138044|ref|XP_003570608.1|	0	PREDICTED: 7-deoxyloganetin glucosyltransferase-like [Brachypodium distachyon]	NA	NA	NA	NA
MSTRG.95047	2272.71	-11.5674	0.622309	-18.5879	4.02766e-77	3.6825e-75	2274	4	1891	2446	2	chr5A	600437735	600439657			NA	NA		NA	NA		NA	NA		NA	NA	NA	NA
MSTRG.156335	378.768	-11.5671	1.42749	-8.10314	5.35591e-16	7.00126e-15	408	0	295	410	1	chrUn	292246720	292247475			UniRef90_A0A0E0IAY7	4e-16	rRNA N-glycosidase n=1 Tax=Oryza nivara RepID=A0A0E0IAY7_ORYNI	AT3G03890.1	4.8	| FMN binding	gi|1002305524|ref|XP_015616112.1|	5e-19	PREDICTED: 60 kDa jasmonate-induced protein-like [Oryza sativa Japonica Group]	NA	NA	NA	NA
MSTRG.146832	139.235	-11.5621	1.46231	-7.9067	2.64293e-15	3.28978e-14	139	0	109	161	0	chr7D	35377008	35377280			UniRef90_M8BVV8	3e-25	Uncharacterized protein n=1 Tax=Aegilops tauschii RepID=M8BVV8_AEGTA	AT4G00080.1	0.81	| Symbols: UNE11 | Plant invertase/pectin methylesterase inhibitor superfamily protein	gi|357110672|ref|XP_003557140.1|	5e-16	PREDICTED: uncharacterized protein LOC100833108 [Brachypodium distachyon]	NA	NA	NA	NA
MSTRG.153220	377.747	-11.5596	1.44411	-8.00468	1.19774e-15	1.52516e-14	330	1	357	388	0	chr7D	611441693	611442166			NA	NA		NA	NA		NA	NA		NA	NA	NA	NA
MSTRG.83858	752.576	-11.5578	1.03715	-11.1439	7.66984e-29	1.85972e-27	755	2	591	863	0	chr4B	660410613	660411429			UniRef90_D4HR85	2e-131	GER4d n=65 Tax=Pooideae RepID=D4HR85_HORVD	AT5G39110.1	7e-74	| RmlC-like cupins superfamily protein	gi|357145070|ref|XP_003573513.1|	5e-120	PREDICTED: germin-like protein 8-11 [Brachypodium distachyon]	NA	NA	NA	NA
MSTRG.83849	749.373	-11.5544	1.03449	-11.1691	5.77756e-29	1.40688e-27	840	1	569	801	1	chr4B	660296048	660296863			UniRef90_D4HR85	9e-142	GER4d n=65 Tax=Pooideae RepID=D4HR85_HORVD	AT5G39110.1	2e-79	| RmlC-like cupins superfamily protein	gi|357144740|ref|XP_003573397.1|	4e-132	PREDICTED: germin-like protein 8-7 [Brachypodium distachyon]	NA	NA	NA	NA
MSTRG.30268	138.926	-11.5537	1.47593	-7.82806	4.95436e-15	6.03743e-14	131	0	132	132	0	chr2A	743265107	743267126			UniRef90_M0ZA77	0	Uncharacterized protein n=1 Tax=Hordeum vulgare var. distichum RepID=M0ZA77_HORVD	AT4G37340.1	1e-120	| Symbols: CYP81D3 | cytochrome P450, family 81, subfamily D, polypeptide 3	gi|1002311841|ref|XP_015619302.1|	5e-80	PREDICTED: uncharacterized protein LOC9269725 [Oryza sativa Japonica Group]	NA	NA	NA	NA
MSTRG.144989	1125.38	-11.5528	0.853646	-13.5335	9.91909e-42	3.81022e-40	1115	3	865	1334	0	chr7B	666683430	666685396			UniRef90_N1QVL0	0	Protein DETOXIFICATION n=1 Tax=Aegilops tauschii RepID=N1QVL0_AEGTA	AT5G52450.1	8e-149	| MATE efflux family protein	gi|357145976|ref|XP_003573834.1|	0	PREDICTED: protein DETOXIFICATION 16-like [Brachypodium distachyon]	NA	NA	NA	NA
MSTRG.47000	137.064	-11.5436	1.47122	-7.84623	4.28721e-15	5.25531e-14	122	0	98	188	0	chr2D	623955882	623958498			UniRef90_F2D7D8	0	Predicted protein n=3 Tax=Triticeae RepID=F2D7D8_HORVD	AT2G45570.1	1e-130	| Symbols: CYP76C2 | cytochrome P450, family 76, subfamily C, polypeptide 2	gi|514815665|ref|XP_004982584.1|	0	PREDICTED: geraniol 8-hydroxylase-like [Setaria italica]	NA	NA	NA	NA
MSTRG.63134	137.045	-11.5412	1.46265	-7.89058	3.00786e-15	3.72584e-14	136	0	103	166	0	chr3B	795919080	795920158			UniRef90_A0A0C4B5A3	0	Uncharacterized protein n=1 Tax=Triticum aestivum RepID=A0A0C4B5A3_WHEAT	AT1G78850.1	6e-22	| D-mannose binding lectin protein with Apple-like carbohydrate-binding domain	gi|1002227397|ref|XP_015631784.1|	2e-140	PREDICTED: G-type lectin S-receptor-like serine/threonine-protein kinase At5g35370 [Oryza sativa Japonica Group]	NA	NA	NA	NA
MSTRG.82668	136.45	-11.5388	1.46152	-7.8951	2.90082e-15	3.59647e-14	146	0	94	168	0	chr4B	562425162	562425383	noncoding	noncoding	UniRef90_M8CFN4	3e-18	Uncharacterized protein n=1 Tax=Aegilops tauschii RepID=M8CFN4_AEGTA	AT1G06135.1	0.026	| unknown protein; FUNCTIONS IN: molecular_function unknown; INVOLVED IN: biological_process unknown; LOCATED IN: endomembrane system; BEST Arabidopsis thaliana protein match is: unknown protein (TAIR:AT2G31345.1); Has 35333 Blast hits to 34131 proteins in 2444 species: Archae - 798; Bacteria - 22429; Metazoa - 974; Fungi - 991; Plants - 531; Viruses - 0; Other Eukaryotes - 9610 (source: NCBI BLi…	gi|922401125|ref|XP_013467699.1|	5.7	hypothetical protein MTR_1g054355 [Medicago truncatula]	NA	NA	NA	NA
MSTRG.54154	8938.46	-11.5377	0.362996	-31.7846	1.056e-221	1.34662e-218	9305	15	7552	9076	9	chr3A	690785040	690786248			UniRef90_M0XPN5	0	Laccase n=8 Tax=Triticeae RepID=M0XPN5_HORVD	AT3G09220.1	1e-107	| Symbols: LAC7 | laccase 7	gi|357155957|ref|XP_003577294.1|	0	PREDICTED: laccase-19-like [Brachypodium distachyon]	NA	NA	NA	NA
MSTRG.125864	137.099	-11.5346	1.48669	-7.7586	8.58688e-15	1.02805e-13	111	0	139	135	0	chr6D	10796685	10798310			UniRef90_M8CQS3	8e-18	Mitochondrial metalloendopeptidase OMA1 n=2 Tax=Aegilops tauschii RepID=M8CQS3_AEGTA	AT5G51740.1	8e-14	| Peptidase family M48 family protein	gi|747105740|ref|XP_011101145.1|	3e-14	PREDICTED: mitochondrial metalloendopeptidase OMA1-like [Sesamum indicum]	NA	NA	NA	NA
MSTRG.94678	136.23	-11.5257	1.48094	-7.78272	7.09824e-15	8.55e-14	113	0	132	141	0	chr5A	581926608	581927171			UniRef90_A0A0E0KIY1	8e-105	Uncharacterized protein n=1 Tax=Oryza punctata RepID=A0A0E0KIY1_ORYPU	AT1G03070.2	5e-89	| Bax inhibitor-1 family protein	gi|357115930|ref|XP_003559738.1|	1e-103	PREDICTED: BI1-like protein [Brachypodium distachyon]	NA	NA	NA	NA
MSTRG.16994	1834	-11.5247	0.679866	-16.9515	1.87695e-64	1.29103e-62	1800	2	1558	1959	3	chr1D	11487632	11488856			NA	NA		NA	NA		NA	NA		NA	NA	NA	NA
MSTRG.89565	135.523	-11.523	1.46238	-7.8796	3.28435e-15	4.05595e-14	155	0	106	137	0	chr5A	18919216	18920536			UniRef90_W5FMY3	8e-148	Uncharacterized protein n=2 Tax=Triticum aestivum RepID=W5FMY3_WHEAT	AT3G62760.1	2e-56	| Symbols: ATGSTF13 | Glutathione S-transferase family protein	gi|1002839781|ref|XP_006645900.2|	7e-128	PREDICTED: glutathione S-transferase 4-like [Oryza brachyantha]	NA	NA	NA	NA
MSTRG.108708	135.696	-11.5204	1.47671	-7.80138	6.12357e-15	7.41839e-14	116	0	127	144	0	chr5D	380493686	380512579			UniRef90_M7YNE1	0.4	DNA topoisomerase n=1 Tax=Triticum urartu RepID=M7YNE1_TRIUA	AT5G07350.1	0.87	| Symbols: Tudor1, AtTudor1, TSN1 | TUDOR-SN protein 1	gi|565438617|ref|XP_006282301.1|	2.4	hypothetical protein CARUB_v10028588mg [Capsella rubella]	NA	NA	NA	NA
MSTRG.77870	733.383	-11.5192	1.04263	-11.0482	2.23643e-28	5.3111e-27	807	2	615	708	0	chr4A	738886427	738890615			UniRef90_C6KFA0	0	Vacuolar invertase n=2 Tax=Brachypodium distachyon RepID=C6KFA0_BRADI	AT1G62660.1	0	| Glycosyl hydrolases family 32 protein	gi|960457587|ref|XP_010228144.2|	0	PREDICTED: sucrose:sucrose 1-fructosyltransferase-like [Brachypodium distachyon]	NA	NA	NA	NA
MSTRG.110626	134.199	-11.5185	1.47019	-7.83471	4.69927e-15	5.73739e-14	185	0	80	143	0	chr5D	490494728	490495927			UniRef90_M0YXP1	0	Uncharacterized protein n=3 Tax=Triticeae RepID=M0YXP1_HORVD	AT5G06570.2	9e-70	| alpha/beta-Hydrolases superfamily protein	gi|1002249510|ref|XP_015628940.1|	3e-146	PREDICTED: probable carboxylesterase 15 [Oryza sativa Japonica Group]	NA	NA	GO:0016787	GO:0016787
MSTRG.30433	6204.4	-11.517	0.39567	-29.1075	2.88858e-186	1.93068e-183	6388	8	5057	6661	9	chr2A	750148150	750150255			NA	NA		NA	NA		NA	NA		NA	NA	NA	NA
MSTRG.158020	134.848	-11.5135	1.46349	-7.86715	3.62817e-15	4.46852e-14	140	0	111	142	0	chrUn	436831933	436832657			NA	NA		NA	NA		NA	NA		NA	NA	NA	NA
MSTRG.23262	1090.27	-11.5115	0.866081	-13.2914	2.59541e-40	9.56052e-39	993	1	934	1230	2	chr2A	9180065	9182477			NA	NA		NA	NA		NA	NA		NA	NA	NA	NA
MSTRG.132647	1798.34	-11.5067	0.708179	-16.2483	2.2962e-59	1.39174e-57	1470	0	1600	2105	5	chr7A	79354195	79355373			NA	NA		NA	NA		NA	NA		NA	NA	NA	NA
MSTRG.25606	362.615	-11.5055	1.42643	-8.06597	7.26591e-16	9.41421e-15	406	0	269	398	1	chr2A	195644535	195649069			NA	NA		NA	NA		NA	NA		NA	NA	NA	NA
MSTRG.71828	3241.75	-11.5036	0.525549	-21.8887	3.33219e-106	5.21717e-104	3234	2	2729	3449	7	chr4A	58552089	58558186			NA	NA		NA	NA		NA	NA		NA	NA	NA	NA
MSTRG.5701	1806.43	-11.499	0.671161	-17.133	8.42537e-66	5.96025e-64	1795	4	1354	2190	1	chr1A	337655531	337657194			NA	NA		NA	NA		NA	NA		NA	NA	NA	NA
MSTRG.99235	3983.53	-11.4978	0.488393	-23.5421	1.51292e-122	3.30239e-120	3656	8	3180	4830	3	chr5B	276667751	276670197			NA	NA		NA	NA		NA	NA		NA	NA	NA	NA
MSTRG.71355	133.084	-11.4967	1.46171	-7.86527	3.68309e-15	4.53271e-14	138	0	104	149	0	chr4A	16984982	16985828			NA	NA		NA	NA		NA	NA		NA	NA	NA	NA
MSTRG.68071	133.151	-11.4959	1.46348	-7.85518	3.99205e-15	4.90545e-14	133	0	108	148	0	chr3D	422019812	422022564			UniRef90_A0A077RUZ0	3e-17	Chromosome 3B, genomic scaffold, cultivar Chinese Spring n=1 Tax=Triticum aestivum RepID=A0A077RUZ0_WHEAT	AT2G27080.2	0.0002	| Late embryogenesis abundant (LEA) hydroxyproline-rich glycoprotein family	gi|242053877|ref|XP_002456084.1|	1e-15	hypothetical protein SORBIDRAFT_03g030140 [Sorghum bicolor]	NA	NA	GO:0016021	GO:0016021
MSTRG.99290	358.05	-11.4852	1.45103	-7.91522	2.46813e-15	3.07971e-14	291	0	351	370	1	chr5B	281644219	281644827			NA	NA		NA	NA		NA	NA		NA	NA	NA	NA
MSTRG.75501	357.945	-11.4852	1.43048	-8.02889	9.83571e-16	1.2604e-14	405	0	287	355	1	chr4A	586699223	586699897			UniRef90_M7YAW9	2e-13	Oxalate oxidase GF-2.8 n=1 Tax=Triticum urartu RepID=M7YAW9_TRIUA	AT1G18980.1	5e-69	| RmlC-like cupins superfamily protein	gi|357118580|ref|XP_003561030.1|	5e-136	PREDICTED: oxalate oxidase 1 [Brachypodium distachyon]	NA	NA	NA	NA
MSTRG.93491	714.283	-11.4838	1.04699	-10.9684	5.42173e-28	1.26952e-26	689	1	626	745	1	chr5A	491093783	491094091			UniRef90_A0A0A9VVA1	4e-20	Uncharacterized protein n=1 Tax=Arundo donax RepID=A0A0A9VVA1_ARUDO	AT5G43580.1	7e-07	| Serine protease inhibitor, potato inhibitor I-type family protein	gi|1002311702|ref|XP_015619221.1|	3e-19	PREDICTED: uncharacterized protein LOC4352127 [Oryza sativa Japonica Group]	NA	NA	NA	NA
MSTRG.30432	2845.32	-11.4816	0.556358	-20.6371	1.27452e-94	1.65578e-92	2866	3	2469	2884	5	chr2A	750149439	750149870			UniRef90_M8ABZ7	2e-81	Cytochrome P450 81D1 n=1 Tax=Triticum urartu RepID=M8ABZ7_TRIUA	AT4G37360.1	6e-39	| Symbols: CYP81D2 | cytochrome P450, family 81, subfamily D, polypeptide 2	gi|242055021|ref|XP_002456656.1|	1e-63	hypothetical protein SORBIDRAFT_03g040280 [Sorghum bicolor]	NA	NA	NA	NA
MSTRG.106873	132.069	-11.4807	1.47224	-7.79812	6.2835e-15	7.60359e-14	130	0	121	127	0	chr5D	220006965	220007804			UniRef90_B6TPM7	6e-117	Retrotransposon protein n=1 Tax=Zea mays RepID=B6TPM7_MAIZE	AT1G48720.1	0.008	| unknown protein; Has 229 Blast hits to 229 proteins in 10 species: Archae - 0; Bacteria - 0; Metazoa - 1; Fungi - 0; Plants - 228; Viruses - 0; Other Eukaryotes - 0 (source: NCBI BLink).	gi|226500000|ref|NP_001150428.1|	9e-117	retrotransposon protein [Zea mays]	NA	NA	NA	NA
MSTRG.100516	356.261	-11.4787	1.43644	-7.99112	1.33718e-15	1.69781e-14	317	0	294	427	1	chr5B	407622386	407622664	noncoding	noncoding	NA	NA		NA	NA		NA	NA		NA	NA	NA	NA
MSTRG.101061	131.209	-11.4778	1.46454	-7.83716	4.60844e-15	5.63146e-14	126	0	100	161	0	chr5B	455829821	455830486			NA	NA		NA	NA		NA	NA		NA	NA	NA	NA
MSTRG.64681	1066.43	-11.4766	0.865862	-13.2546	4.24545e-40	1.55794e-38	941	2	852	1330	1	chr3D	48012893	48013396			NA	NA		NA	NA		NA	NA		NA	NA	NA	NA
MSTRG.83848	1772.94	-11.476	0.663895	-17.2859	6.0053e-67	4.34336e-65	1964	2	1321	1958	3	chr4B	660282542	660288557			UniRef90_D4HR85	2e-145	GER4d n=65 Tax=Pooideae RepID=D4HR85_HORVD	AT5G39110.1	2e-79	| RmlC-like cupins superfamily protein	gi|357144731|ref|XP_003573394.1|	8e-134	PREDICTED: germin-like protein 8-11 [Brachypodium distachyon]	NA	NA	NA	NA
MSTRG.24958	130.317	-11.4693	1.46279	-7.8407	4.48042e-15	5.48056e-14	158	0	96	132	0	chr2A	125384772	125385089	noncoding	noncoding	UniRef90_I1GSF8	1e-23	Uncharacterized protein n=1 Tax=Brachypodium distachyon RepID=I1GSF8_BRADI	AT1G15680.1	5.9	| F-box family protein	gi|242056447|ref|XP_002457369.1|	0.0003	hypothetical protein SORBIDRAFT_03g006190 [Sorghum bicolor]	NA	NA	NA	NA
MSTRG.23181	130.785	-11.4692	1.46427	-7.83272	4.77431e-15	5.82681e-14	131	0	108	142	0	chr2A	4144119	4145396	noncoding	noncoding	NA	NA		NA	NA		NA	NA		NA	NA	NA	NA
MSTRG.23451	130.652	-11.4657	1.4695	-7.80245	6.07153e-15	7.35812e-14	134	0	116	126	0	chr2A	16327622	16327975			NA	NA		NA	NA		NA	NA		NA	NA	NA	NA
MSTRG.143759	129.824	-11.4641	1.46048	-7.84958	4.17433e-15	5.12296e-14	144	0	95	146	0	chr7B	566750129	566752249			NA	NA		NA	NA		NA	NA		NA	NA	NA	NA
MSTRG.53819	1055.17	-11.4619	0.851089	-13.4673	2.43493e-41	9.22172e-40	1128	2	828	1141	1	chr3A	671660105	671661449			UniRef90_M8C5T5	0	Uncharacterized protein n=4 Tax=Triticeae RepID=M8C5T5_AEGTA	AT1G14590.1	2e-81	| Nucleotide-diphospho-sugar transferase family protein	gi|721651375|ref|XP_010233583.1|	3e-170	PREDICTED: uncharacterized protein At4g15970-like [Brachypodium distachyon]	NA	NA	NA	NA
MSTRG.142797	14463.2	-11.4603	0.311455	-36.796	2.13996e-296	8.6415e-293	13681	23	12126	16218	18	chr7B	467971735	467976302			NA	NA		NA	NA		NA	NA		NA	NA	NA	NA
MSTRG.108595	3139.86	-11.4523	0.514965	-22.239	1.441e-109	2.43304e-107	3173	4	2519	3494	5	chr5D	371862068	371863645			NA	NA		NA	NA		NA	NA		NA	NA	NA	NA
MSTRG.133532	349.092	-11.4505	1.42721	-8.02299	1.03205e-15	1.32077e-14	368	0	261	403	1	chr7A	162508779	162509425			UniRef90_N1R3Y1	3e-20	Uncharacterized protein n=1 Tax=Aegilops tauschii RepID=N1R3Y1_AEGTA	AT5G18520.1	0.31	| Lung seven transmembrane receptor family protein	gi|721616560|ref|XP_010227788.1|	1e-16	PREDICTED: uncharacterized protein LOC100845166 [Brachypodium distachyon]	NA	NA	NA	NA
MSTRG.7963	128.669	-11.4493	1.4658	-7.81096	5.67541e-15	6.89357e-14	121	0	99	159	0	chr1A	537090044	537091912			NA	NA		NA	NA		NA	NA		NA	NA	NA	NA
MSTRG.48259	128.596	-11.4466	1.46333	-7.82232	5.18599e-15	6.31255e-14	128	0	102	147	0	chr3A	31960969	31963000			UniRef90_M7YEN6	0.0001	Anthocyanidin 5,3-O-glucosyltransferase n=2 Tax=Triticum RepID=M7YEN6_TRIUA	AT1G01390.1	2e-54	| UDP-Glycosyltransferase superfamily protein	gi|357136056|ref|XP_003569622.1|	0.065	PREDICTED: UDP-glycosyltransferase 88B1-like [Brachypodium distachyon]	NA	NA	NA	NA
MSTRG.135975	127.925	-11.4464	1.46903	-7.79186	6.60282e-15	7.98103e-14	174	0	85	125	0	chr7A	515199362	515200435			NA	NA		NA	NA		NA	NA		NA	NA	NA	NA
MSTRG.125642	3119.96	-11.4435	0.512137	-22.3445	1.36473e-110	2.37033e-108	3158	4	2294	3794	5	chr6D	3024993	3026098			UniRef90_M8B3D4	3e-169	Uncharacterized protein n=4 Tax=Triticinae RepID=M8B3D4_TRIUA	AT5G28237.1	0.37	| Pyridoxal-5'-phosphate-dependent enzyme family protein	gi|357129405|ref|XP_003566352.1|	1e-139	PREDICTED: pathogen-related protein [Brachypodium distachyon]	NA	NA	NA	NA
MSTRG.63300	127.051	-11.4418	1.47768	-7.74306	9.70553e-15	1.1584e-13	146	0	66	180	0	chr3B	808042622	808043599			UniRef90_I1IP90	0	Peroxidase n=1 Tax=Brachypodium distachyon RepID=I1IP90_BRADI	AT1G71695.1	4e-126	| Peroxidase superfamily protein	gi|357157932|ref|XP_003577962.1|	0	PREDICTED: cationic peroxidase SPC4-like [Brachypodium distachyon]	NA	NA	NA	NA
MSTRG.147034	127.684	-11.4348	1.47613	-7.74644	9.45035e-15	1.12878e-13	104	0	111	154	0	chr7D	47481734	47483559			NA	NA		NA	NA		NA	NA		NA	NA	NA	NA
MSTRG.76018	345.124	-11.4316	1.42763	-8.00739	1.17169e-15	1.49257e-14	366	1	269	379	0	chr4A	613543523	613544365			UniRef90_B2KNL0	5e-148	Pathogen-inducible ethylene-responsive element-binding protein n=1 Tax=Triticum aestivum RepID=B2KNL0_WHEAT	AT4G18450.1	1e-17	| Integrase-type DNA-binding superfamily protein	gi|357114623|ref|XP_003559098.1|	7e-78	PREDICTED: ethylene-responsive transcription factor 1B-like [Brachypodium distachyon]	NA	NA	NA	NA
MSTRG.151699	1375.88	-11.4309	0.760005	-15.0406	3.98118e-51	1.98477e-49	1205	2	1105	1716	2	chr7D	508332141	508333745			UniRef90_A0A096UVX0	0	Uncharacterized protein n=4 Tax=Triticeae RepID=A0A096UVX0_WHEAT	AT2G30490.1	0	| Symbols: ATC4H, C4H, CYP73A5, REF3 | cinnamate-4-hydroxylase	gi|242061510|ref|XP_002452044.1|	0	hypothetical protein SORBIDRAFT_04g017460 [Sorghum bicolor]	NA	NA	NA	NA
MSTRG.27055	344.36	-11.4288	1.43119	-7.98551	1.39948e-15	1.77436e-14	379	0	282	343	1	chr2A	453528977	453529150	noncoding	noncoding	UniRef90_A0A0E0P7Q7	3e-05	Uncharacterized protein n=7 Tax=Oryza RepID=A0A0E0P7Q7_ORYRU	AT1G49180.1	3.1	| protein kinase family protein	gi|593266310|ref|XP_007135333.1|	4.6	hypothetical protein PHAVU_010G120500g [Phaseolus vulgaris]	NA	NA	NA	NA
MSTRG.70679	3778.98	-11.4277	0.481496	-23.7337	1.61913e-124	3.70094e-122	3545	6	3019	4501	5	chr3D	598048044	598049225			UniRef90_W5CTD4	0	Chromosome 3B, genomic scaffold, cultivar Chinese Spring n=2 Tax=Triticeae RepID=W5CTD4_WHEAT	AT4G24220.2	2e-160	| Symbols: VEP1, AWI31 | NAD(P)-binding Rossmann-fold superfamily protein	gi|357121337|ref|XP_003562377.1|	0	PREDICTED: 3-oxo-Delta(4,5)-steroid 5-beta-reductase [Brachypodium distachyon]	NA	NA	GO:0003824; GO:0050662	GO:0003824; GO:0050662
MSTRG.16721	1021.71	-11.422	0.875396	-13.0479	6.5358e-39	2.29751e-37	924	0	931	1072	3	chr1B	689489793	689505393			UniRef90_W5DTE4	0	Uncharacterized protein n=4 Tax=Triticum aestivum RepID=W5DTE4_WHEAT	AT4G35160.1	2e-47	| O-methyltransferase family protein	gi|1002295140|ref|XP_015610998.1|	4e-133	PREDICTED: O-methyltransferase ZRP4 [Oryza sativa Japonica Group]	NA	NA	NA	NA
MSTRG.79215	342.867	-11.4202	1.43868	-7.93796	2.05541e-15	2.57901e-14	306	1	304	377	0	chr4B	89502699	89505584			UniRef90_W5ES92	0	Uncharacterized protein n=2 Tax=Triticum aestivum RepID=W5ES92_WHEAT	AT1G67820.1	0.05	| Protein phosphatase 2C family protein	gi|960485367|ref|XP_014757830.1|	1e-134	PREDICTED: probable protein phosphatase 2C 74 [Brachypodium distachyon]	NA	NA	NA	NA
MSTRG.71359	125.905	-11.4196	1.46365	-7.80214	6.08678e-15	7.37567e-14	125	0	93	155	0	chr4A	17028527	17028748	noncoding	noncoding	NA	NA		NA	NA		NA	NA		NA	NA	NA	NA
MSTRG.33254	1355.89	-11.4098	0.772886	-14.7626	2.55304e-49	1.21408e-47	1088	2	1077	1810	2	chr2B	157372750	157374348			NA	NA		NA	NA		NA	NA		NA	NA	NA	NA
MSTRG.109954	124.777	-11.4088	1.46407	-7.7925	6.56942e-15	7.94264e-14	126	0	88	158	0	chr5D	450944288	450945034			NA	NA		NA	NA		NA	NA		NA	NA	NA	NA
MSTRG.55405	124.085	-11.407	1.46766	-7.77225	7.71052e-15	9.26218e-14	145	0	73	160	0	chr3B	8577543	8578766	noncoding	noncoding	NA	NA		NA	NA		NA	NA		NA	NA	NA	NA
MSTRG.114422	124.756	-11.4057	1.46107	-7.80642	5.88351e-15	7.13917e-14	139	0	93	137	0	chr6A	162304574	162310963			UniRef90_W5GC88	0	Uncharacterized protein n=1 Tax=Triticum aestivum RepID=W5GC88_WHEAT	AT3G02440.1	2e-18	| Symbols: TBL20 | TRICHOME BIREFRINGENCE-LIKE 20	gi|308081140|ref|NP_001183823.1|	4e-29	uncharacterized protein LOC100502416 [Zea mays]	NA	NA	NA	NA
MSTRG.3970	125.164	-11.4023	1.48249	-7.69133	1.45611e-14	1.717e-13	118	0	124	111	0	chr1A	90173475	90175190			UniRef90_W5H6Z7	6e-18	Uncharacterized protein n=1 Tax=Triticum aestivum RepID=W5H6Z7_WHEAT	AT1G06490.1	2.5	| Symbols: ATGSL07, gsl07, atgsl7, GSL7 | glucan synthase-like 7	gi|727445571|ref|XP_010504323.1|	6.2	PREDICTED: serine/threonine protein phosphatase 2A 57 kDa regulatory subunit B' epsilon isoform isoform X1 [Camelina sativa]	NA	NA	NA	NA
MSTRG.113136	123.255	-11.3982	1.47174	-7.74469	9.58159e-15	1.14403e-13	147	0	68	163	0	chr6A	51473876	51474951	noncoding	noncoding	NA	NA		NA	NA		NA	NA		NA	NA	NA	NA
MSTRG.78420	672.205	-11.3978	1.03454	-11.0173	3.15549e-28	7.44443e-27	712	1	501	775	1	chr4B	24759337	24760145			NA	NA		NA	NA		NA	NA		NA	NA	NA	NA
MSTRG.151561	124.487	-11.3976	1.46591	-7.77509	7.53909e-15	9.06637e-14	121	0	104	137	0	chr7D	498274684	498275115			UniRef90_W5B6F8	5e-67	Uncharacterized protein n=6 Tax=Triticeae RepID=W5B6F8_WHEAT	AT4G37360.1	6e-37	| Symbols: CYP81D2 | cytochrome P450, family 81, subfamily D, polypeptide 2	gi|514784571|ref|XP_004970623.1|	1e-55	PREDICTED: isoflavone 2'-hydroxylase-like [Setaria italica]	NA	NA	NA	NA
MSTRG.23450	124.394	-11.3944	1.47686	-7.71527	1.20728e-14	1.43125e-13	107	0	116	132	0	chr2A	16325706	16327625			UniRef90_W4ZWR2	8e-11	Uncharacterized protein n=1 Tax=Triticum aestivum RepID=W4ZWR2_WHEAT	AT1G54590.1	9e-21	| INVOLVED IN: RNA splicing; LOCATED IN: spliceosomal complex; CONTAINS InterPro DOMAIN/s: Prp18 (InterPro:IPR004098); BEST Arabidopsis thaliana protein match is: splicing factor Prp18 family protein (TAIR:AT1G03140.1); Has 388 Blast hits to 388 proteins in 196 species: Archae - 0; Bacteria - 0; Metazoa - 136; Fungi - 132; Plants - 48; Viruses - 0; Other Eukaryotes - 72 (source: NCBI BLink).	gi|357118312|ref|XP_003560899.1|	4e-49	PREDICTED: pre-mRNA-splicing factor 18 [Brachypodium distachyon]	NA	NA	NA	NA
MSTRG.62957	672.93	-11.3937	1.04883	-10.8632	1.7255e-27	3.97123e-26	671	2	603	659	0	chr3B	784484760	784493278			UniRef90_M0U1V0	0	Uncharacterized protein n=4 Tax=Musa acuminata subsp. malaccensis RepID=M0U1V0_MUSAM	AT3G01420.1	0	| Symbols: ALPHA-DOX1, DOX1, DIOX1, PADOX-1 | Peroxidase superfamily protein	gi|1002314022|ref|XP_015620387.1|	0	PREDICTED: alpha-dioxygenase 1 isoform X2 [Oryza sativa Japonica Group]	NA	NA	NA	NA
MSTRG.57112	123.031	-11.3914	1.46417	-7.78008	7.24814e-15	8.72297e-14	132	0	81	157	0	chr3B	146659822	146660862			NA	NA		NA	NA		NA	NA		NA	NA	NA	NA
MSTRG.147392	667.309	-11.3894	1.04225	-10.9277	8.49807e-28	1.9779e-26	638	0	524	797	2	chr7D	69709115	69712588			UniRef90_W5I8E8	0	Uncharacterized protein n=1 Tax=Triticum aestivum RepID=W5I8E8_WHEAT	AT4G10520.1	0	| Subtilase family protein	gi|357141756|ref|XP_003572336.1|	0	PREDICTED: subtilisin-like protease SBT3.5 [Brachypodium distachyon]	NA	NA	NA	NA
MSTRG.64232	123.691	-11.3871	1.47267	-7.7323	1.0562e-14	1.25737e-13	109	0	110	137	0	chr3D	22272564	22274031			NA	NA		NA	NA		NA	NA		NA	NA	NA	NA
MSTRG.123100	122.864	-11.3863	1.46112	-7.7929	6.54886e-15	7.91877e-14	137	0	87	142	0	chr6B	529889541	529891492			NA	NA		NA	NA		NA	NA		NA	NA	NA	NA
MSTRG.64886	123.184	-11.3852	1.47538	-7.71681	1.19281e-14	1.41462e-13	101	0	100	159	0	chr3D	61559522	61560793	noncoding	noncoding	NA	NA		NA	NA		NA	NA		NA	NA	NA	NA
MSTRG.16203	123.273	-11.3843	1.47212	-7.73329	1.04802e-14	1.24779e-13	106	0	104	148	0	chr1B	662787898	662788143	noncoding	noncoding	NA	NA		NA	NA		NA	NA		NA	NA	NA	NA
MSTRG.74102	123.006	-11.3835	1.46189	-7.78681	6.87204e-15	8.29299e-14	131	0	95	136	0	chr4A	456454952	456456078			UniRef90_P45850	2e-97	Oxalate oxidase 1 n=49 Tax=Pooideae RepID=OXO1_HORVU	AT4G14630.1	1e-37	| Symbols: GLP9 | germin-like protein 9	gi|1002249713|ref|XP_015629049.1|	7e-86	PREDICTED: germin-like protein 3-6 [Oryza sativa Japonica Group]	NA	NA	GO:0005618; GO:0030145; GO:0045735; GO:0048046	GO:0005618; GO:0030145; GO:0045735; GO:0048046
MSTRG.9891	123.291	-11.3823	1.47761	-7.7032	1.32705e-14	1.5694e-13	102	0	113	138	0	chr1B	48344321	48345035			NA	NA		NA	NA		NA	NA		NA	NA	NA	NA
MSTRG.41749	2993.29	-11.3802	0.535899	-21.2357	4.47e-100	6.43706e-98	2808	5	2650	3160	4	chr2D	126899412	126899904	noncoding	noncoding	UniRef90_W5C568	3e-59	Uncharacterized protein n=2 Tax=Triticeae RepID=W5C568_WHEAT	AT3G48140.1	2e-26	| B12D protein	gi|357122048|ref|XP_003562728.1|	4e-53	PREDICTED: uncharacterized protein LOC100837236 [Brachypodium distachyon]	NA	NA	GO:0016021	GO:0016021
MSTRG.72010	332.873	-11.3795	1.43452	-7.93262	2.14562e-15	2.68906e-14	315	0	283	367	1	chr4A	71166137	71167486			NA	NA		NA	NA		NA	NA		NA	NA	NA	NA
MSTRG.122972	122.825	-11.3785	1.46436	-7.77032	7.82879e-15	9.3961e-14	130	0	101	127	0	chr6B	519323241	519331080			UniRef90_N1R155	0	Anthranilate N-benzoyltransferase protein 1 n=1 Tax=Aegilops tauschii RepID=N1R155_AEGTA	AT5G48930.1	7e-77	| Symbols: HCT | hydroxycinnamoyl-CoA shikimate/quinate hydroxycinnamoyl transferase	gi|573952812|ref|XP_006658679.1|	3e-82	PREDICTED: probable mixed-linked glucan synthase 8 [Oryza brachyantha]	NA	NA	NA	NA
MSTRG.9029	123.096	-11.3782	1.48551	-7.65947	1.867e-14	2.18397e-13	117	0	124	105	0	chr1A	586376623	586378908			NA	NA		NA	NA		NA	NA		NA	NA	NA	NA
MSTRG.69943	122.707	-11.3744	1.47157	-7.72947	1.07998e-14	1.28505e-13	122	0	111	119	0	chr3D	559916421	559916677	noncoding	noncoding	NA	NA		NA	NA		NA	NA		NA	NA	NA	NA
MSTRG.46737	122.67	-11.3739	1.47864	-7.69216	1.44674e-14	1.70637e-13	128	0	116	105	0	chr2D	612985779	612995741			UniRef90_T1LIP3	2e-17	Uncharacterized protein n=1 Tax=Triticum urartu RepID=T1LIP3_TRIUA	AT4G05497.1	0.094	| RNI-like superfamily protein	gi|721611347|ref|XP_010237164.1|	5e-15	PREDICTED: uncharacterized protein LOC100843410 [Brachypodium distachyon]	NA	NA	NA	NA
MSTRG.44771	995.146	-11.3722	0.866035	-13.1314	2.17617e-39	7.82871e-38	1036	3	878	952	0	chr2D	472441583	472443657			UniRef90_W5AYA7	0	Uncharacterized protein n=1 Tax=Triticum aestivum RepID=W5AYA7_WHEAT	AT1G01800.1	3e-87	| NAD(P)-binding Rossmann-fold superfamily protein	gi|1002262515|ref|XP_015635605.1|	6e-162	PREDICTED: salutaridine reductase [Oryza sativa Japonica Group]	NA	NA	NA	NA
MSTRG.64231	330.305	-11.3664	1.43838	-7.90227	2.73864e-15	3.40323e-14	371	1	288	294	0	chr3D	22223133	22224695			NA	NA		NA	NA		NA	NA		NA	NA	NA	NA
MSTRG.45913	120.506	-11.3662	1.49025	-7.62704	2.40213e-14	2.78508e-13	170	0	53	154	0	chr2D	566835321	566837732			UniRef90_W5BEB7	2e-146	Uncharacterized protein n=8 Tax=Triticinae RepID=W5BEB7_WHEAT	AT5G39160.1	2e-75	| RmlC-like cupins superfamily protein	gi|1002261217|ref|XP_015634976.1|	1e-102	PREDICTED: germin-like protein 4-1 [Oryza sativa Japonica Group]	NA	NA	NA	NA
MSTRG.137579	120.708	-11.3632	1.46315	-7.76625	8.0842e-15	9.69184e-14	149	0	81	132	0	chr7A	664999611	665002946			NA	NA		NA	NA		NA	NA		NA	NA	NA	NA
MSTRG.144987	119.954	-11.3563	1.46747	-7.73875	1.00402e-14	1.19687e-13	128	0	75	160	0	chr7B	666545638	666554976			UniRef90_M8CXE1	0	3'-N-debenzoyl-2'-deoxytaxol N-benzoyltransferase n=1 Tax=Aegilops tauschii RepID=M8CXE1_AEGTA	AT3G62160.1	4e-42	| HXXXD-type acyl-transferase family protein	gi|357167032|ref|XP_003580970.1|	1e-138	PREDICTED: 3'-N-debenzoyl-2'-deoxytaxol N-benzoyltransferase-like [Brachypodium distachyon]	NA	NA	NA	NA
MSTRG.113983	1303.68	-11.3536	0.77289	-14.6898	7.49664e-49	3.51838e-47	1856	2	922	1102	2	chr6A	111448805	111449590			UniRef90_F2DRX2	3e-114	Predicted protein n=11 Tax=Triticeae RepID=F2DRX2_HORVD	AT1G10370.1	4e-57	| Symbols: GST30, ATGSTU17, GST30B, ERD9 | Glutathione S-transferase family protein	gi|721693928|ref|XP_003580393.2|	1e-94	PREDICTED: probable glutathione S-transferase GSTU6 [Brachypodium distachyon]	NA	NA	GO:0004364; GO:0005737; GO:0006749	GO:0004364; GO:0005737; GO:0006749
MSTRG.51106	119.893	-11.3519	1.4752	-7.69513	1.41348e-14	1.66796e-13	106	0	82	171	0	chr3A	433994791	434000562			NA	NA		NA	NA		NA	NA		NA	NA	NA	NA
MSTRG.68229	326.975	-11.3513	1.43838	-7.89173	2.98017e-15	3.69296e-14	299	1	292	349	0	chr3D	433512081	433512413			UniRef90_M7Y897	1e-43	Uncharacterized protein n=4 Tax=Triticinae RepID=M7Y897_TRIUA	AT3G20340.1	2e-05	| Expression of the gene is downregulated in the presence of paraquat, an inducer of photoxidative stress.	gi|573914329|ref|XP_006644834.1|	1e-23	PREDICTED: uncharacterized protein LOC102706426 [Oryza brachyantha]	NA	NA	NA	NA
MSTRG.61984	1626.92	-11.3496	0.670073	-16.9379	2.36531e-64	1.62579e-62	1699	3	1302	1760	2	chr3B	708310277	708311386			UniRef90_M8C5T5	0	Uncharacterized protein n=4 Tax=Triticeae RepID=M8C5T5_AEGTA	AT1G14590.1	6e-81	| Nucleotide-diphospho-sugar transferase family protein	gi|721651375|ref|XP_010233583.1|	4e-172	PREDICTED: uncharacterized protein At4g15970-like [Brachypodium distachyon]	NA	NA	NA	NA
MSTRG.143188	323.099	-11.338	1.42746	-7.94281	1.97652e-15	2.48356e-14	349	0	247	356	1	chr7B	507836057	507836671			UniRef90_F2DMI4	6e-118	Predicted protein n=3 Tax=Triticeae RepID=F2DMI4_HORVD	AT3G18690.1	2e-07	| Symbols: MKS1 | MAP kinase substrate 1	gi|357123940|ref|XP_003563665.1|	7e-68	PREDICTED: protein MKS1-like [Brachypodium distachyon]	NA	NA	NA	NA
MSTRG.8703	322.818	-11.3375	1.42766	-7.94136	1.99983e-15	2.51089e-14	339	1	233	387	0	chr1A	571679826	571680317			UniRef90_A0A077RZU7	5e-32	Chromosome 3B, genomic scaffold, cultivar Chinese Spring n=3 Tax=Triticinae RepID=A0A077RZU7_WHEAT	AT5G40690.1	0.15	| CONTAINS InterPro DOMAIN/s: EF-Hand 1, calcium-binding site (InterPro:IPR018247); BEST Arabidopsis thaliana protein match is: unknown protein (TAIR:AT2G41730.1); Has 1807 Blast hits to 1807 proteins in 277 species: Archae - 0; Bacteria - 0; Metazoa - 736; Fungi - 347; Plants - 385; Viruses - 0; Other Eukaryotes - 339 (source: NCBI BLink).	gi|1002228007|ref|XP_015634905.1|	7e-21	PREDICTED: uncharacterized protein LOC4324024 [Oryza sativa Japonica Group]	NA	NA	NA	NA
MSTRG.24349	119.519	-11.3369	1.47082	-7.70789	1.27917e-14	1.51389e-13	126	0	106	112	0	chr2A	73152690	73153575			NA	NA		NA	NA		NA	NA		NA	NA	NA	NA
MSTRG.63787	1931.71	-11.3354	0.620241	-18.2757	1.29154e-74	1.1176e-72	1898	3	1558	2191	3	chr3D	4045922	4046989			NA	NA		NA	NA		NA	NA		NA	NA	NA	NA
MSTRG.3831	322.385	-11.3337	1.43144	-7.9177	2.41938e-15	3.02161e-14	361	0	262	318	1	chr1A	72430196	72430897	noncoding	noncoding	NA	NA		NA	NA		NA	NA		NA	NA	NA	NA
MSTRG.24779	119.236	-11.3329	1.472	-7.69899	1.37147e-14	1.61976e-13	114	0	108	120	0	chr2A	105407267	105408951			NA	NA		NA	NA		NA	NA		NA	NA	NA	NA
MSTRG.30509	320.933	-11.3308	1.432	-7.91256	2.52142e-15	3.14338e-14	330	1	213	421	0	chr2A	752996048	753004445			UniRef90_W5AU50	6e-84	Uncharacterized protein n=4 Tax=Triticinae RepID=W5AU50_WHEAT	AT2G26720.1	5e-23	| Cupredoxin superfamily protein	gi|226505206|ref|NP_001152010.1|	8e-55	blue copper protein precursor [Zea mays]	NA	NA	NA	NA
MSTRG.57151	3206.33	-11.329	0.511104	-22.1656	7.37236e-109	1.21514e-106	3006	5	2802	3444	5	chr3B	148543229	148547081			UniRef90_A0A077RY57	0	Chromosome 3B, genomic scaffold, cultivar Chinese Spring n=5 Tax=Triticeae RepID=A0A077RY57_WHEAT	AT4G10540.1	0	| Subtilase family protein	gi|1002239846|ref|XP_015624165.1|	0	PREDICTED: subtilisin-like protease SBT3.8 [Oryza sativa Japonica Group]	NA	NA	NA	NA
MSTRG.111561	118.059	-11.3239	1.46987	-7.70401	1.31867e-14	1.55968e-13	105	0	94	147	0	chr5D	533005514	533006096			UniRef90_M0YFR4	2e-53	Uncharacterized protein n=7 Tax=Triticeae RepID=M0YFR4_HORVD	AT1G14870.1	2e-39	| Symbols: PCR2 | PLANT CADMIUM RESISTANCE 2	gi|226508610|ref|NP_001151128.1|	3e-46	cell number regulator 10 [Zea mays]	NA	NA	NA	NA
MSTRG.143359	634.989	-11.3151	1.04706	-10.8066	3.20493e-27	7.30674e-26	568	1	501	794	1	chr7B	525596961	525598490			UniRef90_I1I0U8	0	Uncharacterized protein n=19 Tax=Pooideae RepID=I1I0U8_BRADI	AT2G20340.1	4e-159	| Pyridoxal phosphate (PLP)-dependent transferases superfamily protein	gi|357144649|ref|XP_003573366.1|	0	PREDICTED: aromatic-L-amino-acid decarboxylase-like [Brachypodium distachyon]	NA	NA	NA	NA
MSTRG.83861	117.462	-11.3145	1.48164	-7.63648	2.23248e-14	2.5949e-13	90	0	103	146	0	chr4B	660428315	660429406			UniRef90_Q6DQK3	1e-138	Germin-like protein 4 n=4 Tax=Triticum RepID=Q6DQK3_TRIMO	AT5G39110.1	6e-75	| RmlC-like cupins superfamily protein	gi|357144731|ref|XP_003573394.1|	2e-123	PREDICTED: germin-like protein 8-11 [Brachypodium distachyon]	NA	NA	NA	NA
MSTRG.46655	7935.06	-11.3137	0.332024	-34.075	1.7315e-254	5.08516e-251	8289	13	6163	8875	12	chr2D	608557467	608559552			UniRef90_I1I0U8	0	Uncharacterized protein n=19 Tax=Pooideae RepID=I1I0U8_BRADI	AT2G20340.1	3e-148	| Pyridoxal phosphate (PLP)-dependent transferases superfamily protein	gi|357144649|ref|XP_003573366.1|	0	PREDICTED: aromatic-L-amino-acid decarboxylase-like [Brachypodium distachyon]	NA	NA	NA	NA
MSTRG.120482	2851.44	-11.3132	0.520362	-21.741	8.40205e-105	1.28844e-102	2846	4	2364	3089	5	chr6B	176249071	176249862			UniRef90_F2DRX2	2e-108	Predicted protein n=11 Tax=Triticeae RepID=F2DRX2_HORVD	AT1G10370.1	7e-54	| Symbols: GST30, ATGSTU17, GST30B, ERD9 | Glutathione S-transferase family protein	gi|721660264|ref|XP_010234937.1|	9e-93	PREDICTED: probable glutathione S-transferase GSTU6 [Brachypodium distachyon]	NA	NA	GO:0004364; GO:0005737; GO:0006749	GO:0004364; GO:0005737; GO:0006749
MSTRG.48253	117.405	-11.313	1.4757	-7.6662	1.77167e-14	2.07697e-13	139	0	102	98	0	chr3A	31847956	31849368			NA	NA		NA	NA		NA	NA		NA	NA	NA	NA
MSTRG.88901	317.087	-11.3099	1.43471	-7.88307	3.19434e-15	3.94927e-14	293	0	263	367	1	chr4D	490367037	490372014			NA	NA		NA	NA		NA	NA		NA	NA	NA	NA
MSTRG.145018	316.612	-11.309	1.43026	-7.90694	2.63783e-15	3.28385e-14	312	0	244	376	1	chr7B	669268826	669274382			UniRef90_Q0IZT5	1e-57	Os09g0551200 protein n=2 Tax=Oryza sativa subsp. japonica RepID=Q0IZT5_ORYSJ	AT1G48720.1	0.029	| unknown protein; Has 229 Blast hits to 229 proteins in 10 species: Archae - 0; Bacteria - 0; Metazoa - 1; Fungi - 0; Plants - 228; Viruses - 0; Other Eukaryotes - 0 (source: NCBI BLink).	gi|1040857861|ref|XP_017239883.1|	2e-39	PREDICTED: uncharacterized protein LOC108212673 [Daucus carota subsp. sativus]	NA	NA	NA	NA
MSTRG.109462	629.639	-11.3051	1.03791	-10.8921	1.25641e-27	2.90543e-26	639	0	484	731	2	chr5D	429978944	429980170			UniRef90_I1ISE4	0	Uncharacterized protein n=5 Tax=Pooideae RepID=I1ISE4_BRADI	AT5G11880.1	5e-13	| Pyridoxal-dependent decarboxylase family protein	gi|357159773|ref|XP_003578555.1|	0	PREDICTED: LOW QUALITY PROTEIN: ornithine decarboxylase-like [Brachypodium distachyon]	NA	NA	NA	NA
MSTRG.63784	1571.72	-11.3021	0.672202	-16.8136	1.94113e-63	1.30916e-61	1554	2	1228	1835	3	chr3D	4010418	4011454			UniRef90_I1I109	3e-07	Uncharacterized protein n=6 Tax=Pooideae RepID=I1I109_BRADI	AT5G39160.1	0.027	| RmlC-like cupins superfamily protein	gi|357144745|ref|XP_003573399.1|	5e-07	PREDICTED: germin-like protein 8-11 isoform X1 [Brachypodium distachyon]	NA	NA	NA	NA
MSTRG.48106	940.164	-11.302	0.862577	-13.1026	3.17971e-39	1.13463e-37	1231	0	656	917	3	chr3A	21217686	21226781			NA	NA		NA	NA		NA	NA		NA	NA	NA	NA
MSTRG.39029	115.31	-11.2995	1.46795	-7.69747	1.38792e-14	1.63879e-13	123	0	72	154	0	chr2B	762065221	762071793			NA	NA		NA	NA		NA	NA		NA	NA	NA	NA
MSTRG.89333	1256.2	-11.2972	0.742626	-15.2125	2.92152e-52	1.49652e-50	1451	4	825	1501	0	chr5A	3166734	3174292			NA	NA		NA	NA		NA	NA		NA	NA	NA	NA
MSTRG.63257	313.851	-11.2963	1.44252	-7.83095	4.8421e-15	5.90806e-14	258	0	260	396	1	chr3B	804389502	804390305	noncoding	noncoding	NA	NA		NA	NA		NA	NA		NA	NA	NA	NA
MSTRG.70954	5046.36	-11.2952	0.418694	-26.9772	2.73721e-160	1.15339e-157	4897	12	4076	5776	4	chr3D	610804132	610806086			UniRef90_M0W6E5	0	Uncharacterized protein n=3 Tax=Hordeum vulgare var. distichum RepID=M0W6E5_HORVD	AT3G14690.1	1e-175	| Symbols: CYP72A15 | cytochrome P450, family 72, subfamily A, polypeptide 15	gi|357135603|ref|XP_003569398.1|	0	PREDICTED: cytochrome P450 72A15-like [Brachypodium distachyon]	NA	NA	NA	NA
MSTRG.70358	115.68	-11.2945	1.4636	-7.71696	1.19136e-14	1.41359e-13	132	0	90	118	0	chr3D	582156695	582157903			NA	NA		NA	NA		NA	NA		NA	NA	NA	NA
MSTRG.110419	1875.98	-11.2931	0.618146	-18.2693	1.45277e-74	1.25599e-72	1889	3	1509	2088	3	chr5D	481425198	481427606			NA	NA		NA	NA		NA	NA		NA	NA	NA	NA
MSTRG.71098	936.993	-11.2923	0.86318	-13.0822	4.16189e-39	1.47586e-37	918	1	809	982	2	chr4A	2980119	2995234			UniRef90_M8CT55	5e-20	Uncharacterized protein n=1 Tax=Aegilops tauschii RepID=M8CT55_AEGTA	AT3G24220.1	2e-25	| Symbols: NCED6, ATNCED6 | nine-cis-epoxycarotenoid dioxygenase 6	gi|1002289906|ref|XP_015649272.1|	1e-18	PREDICTED: carotenoid 9,10(9',10')-cleavage dioxygenase 1 [Oryza sativa Japonica Group]	NA	NA	NA	NA
MSTRG.87678	313.56	-11.2915	1.43185	-7.88599	3.12051e-15	3.86143e-14	311	1	261	340	0	chr4D	394378196	394379420			UniRef90_F2DFF2	0	Peroxidase n=2 Tax=Triticeae RepID=F2DFF2_HORVD	AT5G06730.1	3e-115	| Peroxidase superfamily protein	gi|357120279|ref|XP_003561855.1|	5e-169	PREDICTED: peroxidase A2-like [Brachypodium distachyon]	NA	NA	NA	NA
MSTRG.39449	1559.47	-11.2883	0.677223	-16.6684	2.22285e-62	1.46252e-60	1479	3	1251	1833	2	chr2B	789600215	789602146			UniRef90_M7ZIC4	3e-104	Putative glutathione S-transferase n=5 Tax=Triticinae RepID=M7ZIC4_TRIUA	AT1G17180.1	5e-43	| Symbols: ATGSTU25, GSTU25 | glutathione S-transferase TAU 25	gi|514724327|ref|XP_004955464.1|	4e-76	PREDICTED: probable glutathione S-transferase [Setaria italica]	NA	NA	NA	NA
MSTRG.69853	935.457	-11.2876	0.854369	-13.2116	7.5241e-40	2.73931e-38	999	2	758	975	1	chr3D	554216932	554217405			UniRef90_M0XPN5	2e-98	Laccase n=8 Tax=Triticeae RepID=M0XPN5_HORVD	AT3G09220.1	8e-53	| Symbols: LAC7 | laccase 7	gi|357155954|ref|XP_003577293.1|	7e-94	PREDICTED: laccase-19-like [Brachypodium distachyon]	NA	NA	NA	NA
MSTRG.27077	623.137	-11.287	1.04728	-10.7774	4.40348e-27	9.98288e-26	568	1	529	710	1	chr2A	457219912	457220109	noncoding	noncoding	UniRef90_M7ZF61	5e-20	Uncharacterized protein n=1 Tax=Triticum urartu RepID=M7ZF61_TRIUA	AT1G09060.3	3.6	| Zinc finger, RING-type;Transcription factor jumonji/aspartyl beta-hydroxylase	gi|514796489|ref|XP_004973564.1|	2.4	PREDICTED: QWRF motif-containing protein 4-like isoform X1 [Setaria italica]	NA	NA	NA	NA
MSTRG.116861	115.173	-11.285	1.46577	-7.69905	1.37086e-14	1.61924e-13	117	0	96	122	0	chr6A	546990628	546992085			NA	NA		NA	NA		NA	NA		NA	NA	NA	NA
MSTRG.45289	115.203	-11.2847	1.46734	-7.6906	1.4645e-14	1.72648e-13	113	0	98	123	0	chr2D	522749060	522754070			NA	NA		NA	NA		NA	NA		NA	NA	NA	NA
MSTRG.132597	114.141	-11.28	1.46448	-7.70239	1.33543e-14	1.57912e-13	116	0	81	143	0	chr7A	76290557	76294291			UniRef90_W5I8E8	0	Uncharacterized protein n=1 Tax=Triticum aestivum RepID=W5I8E8_WHEAT	AT4G10520.1	0	| Subtilase family protein	gi|357141756|ref|XP_003572336.1|	0	PREDICTED: subtilisin-like protease SBT3.5 [Brachypodium distachyon]	NA	NA	NA	NA
MSTRG.109699	113.348	-11.2727	1.46293	-7.70554	1.30292e-14	1.54124e-13	135	0	76	129	0	chr5D	438543533	438547382			UniRef90_M8AQX6	3e-20	Serine/threonine-protein kinase n=1 Tax=Aegilops tauschii RepID=M8AQX6_AEGTA	AT4G21380.1	2e-167	| Symbols: ARK3, RK3 | receptor kinase 3	gi|1002297161|ref|XP_015612005.1|	0	PREDICTED: receptor-like serine/threonine-protein kinase SD1-8 [Oryza sativa Japonica Group]	NA	NA	NA	NA
MSTRG.107573	113.639	-11.2721	1.46399	-7.69956	1.36539e-14	1.61336e-13	138	0	83	116	0	chr5D	290755594	290757732			NA	NA		NA	NA		NA	NA		NA	NA	NA	NA
MSTRG.57348	1533.28	-11.2663	0.689043	-16.3506	4.30681e-60	2.66879e-58	1474	2	1370	1563	3	chr3B	170828677	170831996			NA	NA		NA	NA		NA	NA		NA	NA	NA	NA
MSTRG.29089	912.236	-11.2583	0.873092	-12.8947	4.81961e-38	1.64009e-36	798	0	795	1041	3	chr2A	676371282	676372491			NA	NA		NA	NA		NA	NA		NA	NA	NA	NA
MSTRG.53967	112.792	-11.2581	1.46866	-7.66555	1.78066e-14	2.08675e-13	103	0	89	139	0	chr3A	681396051	681396755			NA	NA		NA	NA		NA	NA		NA	NA	NA	NA
MSTRG.23180	112.766	-11.2526	1.47252	-7.64173	2.14323e-14	2.49596e-13	119	0	101	104	0	chr2A	4144119	4145396	noncoding	noncoding	UniRef90_M7ZF93	2e-10	Uncharacterized protein n=1 Tax=Triticum urartu RepID=M7ZF93_TRIUA	AT4G14370.1	1.2	| Disease resistance protein (TIR-NBS-LRR class) family	NA	NA		NA	NA	NA	NA
MSTRG.22421	304.779	-11.2516	1.43149	-7.86002	3.84074e-15	4.72372e-14	294	1	244	354	0	chr1D	467494685	467494951	noncoding	noncoding	NA	NA		NA	NA		NA	NA		NA	NA	NA	NA
MSTRG.52169	1827.2	-11.25	0.621704	-18.0954	3.46683e-73	2.9096e-71	1882	5	1512	1925	1	chr3A	545331372	545332355			NA	NA		NA	NA		NA	NA		NA	NA	NA	NA
MSTRG.70000	907.919	-11.2474	0.857359	-13.1186	2.57546e-39	9.23772e-38	1079	1	707	881	2	chr3D	562433003	562436712			UniRef90_A0A077S7V5	2e-19	Chromosome 3B, genomic scaffold, cultivar Chinese Spring n=2 Tax=Triticum RepID=A0A077S7V5_WHEAT	AT5G07610.1	0.61	| F-box family protein	gi|242074384|ref|XP_002447128.1|	1e-15	hypothetical protein SORBIDRAFT_06g029120 [Sorghum bicolor]	NA	NA	NA	NA
MSTRG.122687	111.914	-11.2467	1.46323	-7.68618	1.51598e-14	1.7852e-13	124	0	87	118	0	chr6B	484099413	484101131			UniRef90_I1ICK4	0	Protein DETOXIFICATION n=4 Tax=Pooideae RepID=I1ICK4_BRADI	AT5G19700.1	2e-134	| MATE efflux family protein	gi|357143122|ref|XP_003572811.1|	0	PREDICTED: protein DETOXIFICATION 49-like [Brachypodium distachyon]	NA	NA	GO:0015297; GO:0016021; GO:0042910	GO:0015297; GO:0016021; GO:0042910
MSTRG.102866	303.873	-11.2448	1.44975	-7.75635	8.74082e-15	1.04596e-13	246	1	294	321	0	chr5B	589580210	589582546			NA	NA		NA	NA		NA	NA		NA	NA	NA	NA
MSTRG.32051	111.873	-11.244	1.46763	-7.66133	1.84013e-14	2.15359e-13	128	0	92	106	0	chr2B	54270784	54273122			UniRef90_A0A0D3HRT2	5e-32	Uncharacterized protein n=1 Tax=Oryza barthii RepID=A0A0D3HRT2_9ORYZ	AT1G76770.1	0.025	| HSP20-like chaperones superfamily protein	gi|514804872|ref|XP_004977303.1|	8e-41	PREDICTED: fibrous sheath CABYR-binding protein-like [Setaria italica]	NA	NA	NA	NA
MSTRG.54155	10905.1	-11.2405	0.310747	-36.1725	1.65021e-286	6.15122e-283	11296	21	8995	11470	15	chr3A	690784602	690786737			NA	NA		NA	NA		NA	NA		NA	NA	NA	NA
MSTRG.97244	111.653	-11.2399	1.47166	-7.63753	2.21424e-14	2.57463e-13	127	0	96	100	0	chr5B	35152901	35158331			NA	NA		NA	NA		NA	NA		NA	NA	NA	NA
MSTRG.74777	111.711	-11.238	1.49408	-7.52163	5.4096e-14	6.09979e-13	111	0	116	85	0	chr4A	534811309	534813302			NA	NA		NA	NA		NA	NA		NA	NA	NA	NA
MSTRG.147893	301.645	-11.2367	1.43444	-7.83356	4.74254e-15	5.78877e-14	362	1	242	278	0	chr7D	101077436	101079140			NA	NA		NA	NA		NA	NA		NA	NA	NA	NA
MSTRG.103491	111.18	-11.2363	1.46371	-7.67659	1.63379e-14	1.92068e-13	117	0	88	121	0	chr5B	637479780	637481034	noncoding	noncoding	NA	NA		NA	NA		NA	NA		NA	NA	NA	NA
MSTRG.76253	599.307	-11.232	1.03586	-10.8432	2.14884e-27	4.92451e-26	621	1	451	698	1	chr4A	626164804	626168894			NA	NA		NA	NA		NA	NA		NA	NA	NA	NA
MSTRG.24711	9845.28	-11.2315	0.340073	-33.0268	3.34843e-239	6.12296e-236	8918	13	8418	11180	20	chr2A	100538266	100540344			NA	NA		NA	NA		NA	NA		NA	NA	NA	NA
MSTRG.54156	2692.9	-11.2308	0.527004	-21.3108	9.02382e-101	1.30725e-98	2485	4	2183	3199	5	chr3A	690857358	690859828			NA	NA		NA	NA		NA	NA		NA	NA	NA	NA
MSTRG.17252	1495.87	-11.2305	0.678188	-16.5596	1.36561e-61	8.77648e-60	1456	2	1247	1647	3	chr1D	30107700	30108330			UniRef90_W5A8U3	3e-62	Uncharacterized protein n=4 Tax=Triticinae RepID=W5A8U3_WHEAT	AT2G48130.1	5e-22	| Bifunctional inhibitor/lipid-transfer protein/seed storage 2S albumin superfamily protein	gi|357111407|ref|XP_003557505.1|	9e-48	PREDICTED: non-specific lipid transfer protein GPI-anchored 2-like [Brachypodium distachyon]	NA	NA	NA	NA
MSTRG.69666	597.752	-11.2269	1.04039	-10.7911	3.79296e-27	8.61693e-26	594	1	488	662	1	chr3D	544439610	544440314			NA	NA		NA	NA		NA	NA		NA	NA	NA	NA
MSTRG.107867	5077.69	-11.2258	0.397227	-28.2603	1.06444e-175	6.03285e-173	5637	9	4105	5091	8	chr5D	318932871	318934208			UniRef90_F2E7V8	0	Predicted protein n=4 Tax=Triticeae RepID=F2E7V8_HORVD	AT4G37980.1	2e-145	| Symbols: ELI3-1, ELI3, ATCAD7, CAD7 | elicitor-activated gene 3-1	gi|960483183|ref|XP_003576507.2|	0	PREDICTED: probable cinnamyl alcohol dehydrogenase 8D [Brachypodium distachyon]	NA	NA	NA	NA
MSTRG.132464	299.223	-11.2241	1.43116	-7.84269	4.41002e-15	5.39853e-14	300	1	246	326	0	chr7A	64209598	64210839			UniRef90_W5GHG1	2e-145	Uncharacterized protein n=1 Tax=Triticum aestivum RepID=W5GHG1_WHEAT	AT5G65260.1	7	| RNA-binding (RRM/RBD/RNP motifs) family protein	gi|357139112|ref|XP_003571129.1|	4e-126	PREDICTED: probable F-box protein At4g22030 [Brachypodium distachyon]	NA	NA	NA	NA
MSTRG.22333	109.835	-11.2232	1.46381	-7.66713	1.75891e-14	2.06227e-13	113	0	80	133	0	chr1D	463471796	463477571			UniRef90_W4ZUH9	0	Uncharacterized protein n=1 Tax=Triticum aestivum RepID=W4ZUH9_WHEAT	AT1G68390.1	2e-104	| Core-2/I-branching beta-1,6-N-acetylglucosaminyltransferase family protein	gi|573919186|ref|XP_006647208.1|	1e-158	PREDICTED: uncharacterized protein LOC102715175 [Oryza brachyantha]	NA	NA	NA	NA
MSTRG.17734	1487.49	-11.2223	0.670193	-16.7449	6.17343e-63	4.11488e-61	1590	2	1188	1576	3	chr1D	62935742	62936888			NA	NA		NA	NA		NA	NA		NA	NA	NA	NA
MSTRG.147454	108.995	-11.2196	1.46808	-7.64236	2.13271e-14	2.4843e-13	123	0	66	142	0	chr7D	73127809	73128350	noncoding	noncoding	NA	NA		NA	NA		NA	NA		NA	NA	NA	NA
MSTRG.63785	1486.61	-11.2172	0.671375	-16.7078	1.14911e-62	7.59665e-61	1499	4	1182	1674	1	chr3D	4012092	4013145			NA	NA		NA	NA		NA	NA		NA	NA	NA	NA
MSTRG.139698	109.496	-11.2152	1.46331	-7.66427	1.79849e-14	2.10613e-13	116	0	85	121	0	chr7B	89911529	89920256			UniRef90_F2DUM8	0	Laccase n=1 Tax=Hordeum vulgare var. distichum RepID=F2DUM8_HORVD	AT5G09360.1	0	| Symbols: LAC14 | laccase 14	gi|357138107|ref|XP_003570639.1|	0	PREDICTED: putative laccase-9 [Brachypodium distachyon]	NA	NA	NA	NA
MSTRG.153222	109.573	-11.2141	1.47056	-7.62575	2.4261e-14	2.81153e-13	98	0	91	130	0	chr7D	611444676	611445143			UniRef90_M8B8F3	2e-88	Putative calcium-binding protein CML25/26 n=5 Tax=Triticinae RepID=M8B8F3_AEGTA	AT5G42380.1	3e-23	| Symbols: CML39, CML37 | calmodulin like 37	gi|573964293|ref|XP_006664268.1|	2e-40	PREDICTED: probable calcium-binding protein CML25/26 [Oryza brachyantha]	NA	NA	NA	NA
MSTRG.95977	1475.82	-11.2139	0.681871	-16.4458	8.98288e-61	5.64582e-59	1606	1	1247	1428	4	chr5A	655042535	655050001			UniRef90_N1QV27	2e-105	ATP-dependent DNA helicase Q5 n=1 Tax=Aegilops tauschii RepID=N1QV27_AEGTA	AT1G12000.1	6e-22	| Phosphofructokinase family protein	gi|960485473|ref|XP_014757873.1|	4e-66	PREDICTED: uncharacterized protein LOC106866720, partial [Brachypodium distachyon]	NA	NA	NA	NA
MSTRG.32584	297.052	-11.2124	1.43674	-7.80405	5.99506e-15	7.27181e-14	303	1	263	289	0	chr2B	98433363	98434942			NA	NA		NA	NA		NA	NA		NA	NA	NA	NA
MSTRG.133531	296.019	-11.2097	1.43373	-7.81857	5.34278e-15	6.49932e-14	274	1	236	357	0	chr7A	162453751	162454366			UniRef90_T1ND06	3e-45	Uncharacterized protein n=1 Tax=Triticum urartu RepID=T1ND06_TRIUA	AT2G19385.1	0.84	| zinc ion binding	gi|242095326|ref|XP_002438153.1|	3e-17	hypothetical protein SORBIDRAFT_10g008910 [Sorghum bicolor]	NA	NA	GO:0016021	GO:0016021
MSTRG.93546	108.325	-11.2096	1.46937	-7.62885	2.3685e-14	2.74806e-13	145	0	67	116	0	chr5A	494972459	494974593			NA	NA		NA	NA		NA	NA		NA	NA	NA	NA
MSTRG.76466	109.053	-11.2056	1.47344	-7.60511	2.8466e-14	3.2804e-13	95	0	95	125	0	chr4A	642108752	642109477	noncoding	noncoding	NA	NA		NA	NA		NA	NA		NA	NA	NA	NA
MSTRG.45700	588.447	-11.2054	1.03376	-10.8395	2.23786e-27	5.12365e-26	669	2	410	677	0	chr2D	553251657	553253573			UniRef90_I1J1A9	0	Uncharacterized protein n=1 Tax=Brachypodium distachyon RepID=I1J1A9_BRADI	AT2G02040.1	3e-160	| Symbols: ATPTR2-B, NTR1, PTR2-B, PTR2, ATPTR2 | peptide transporter 2	gi|357165536|ref|XP_003580417.1|	0	PREDICTED: protein NRT1/ PTR FAMILY 8.3-like [Brachypodium distachyon]	NA	NA	NA	NA
MSTRG.10004	882.991	-11.2052	0.849435	-13.1914	9.83505e-40	3.5753e-38	947	2	669	989	1	chr1B	55009322	55011456			NA	NA		NA	NA		NA	NA		NA	NA	NA	NA
MSTRG.87740	5876.99	-11.1999	0.392971	-28.5006	1.15004e-178	6.71428e-176	5656	11	5123	6185	9	chr4D	400786081	400786893			NA	NA		NA	NA		NA	NA		NA	NA	NA	NA
MSTRG.22061	108.545	-11.1996	1.46627	-7.63813	2.20397e-14	2.56391e-13	109	0	90	117	0	chr1D	450579209	450580618			NA	NA		NA	NA		NA	NA		NA	NA	NA	NA
MSTRG.10870	873.827	-11.1953	0.852259	-13.1361	2.04562e-39	7.37164e-38	1056	0	604	950	3	chr1B	132938251	132939012			NA	NA		NA	NA		NA	NA		NA	NA	NA	NA
MSTRG.25456	1455.79	-11.1952	0.693572	-16.1414	1.30515e-58	7.78401e-57	1394	1	1319	1461	4	chr2A	178572128	178574285			UniRef90_M7ZWT9	0	Putative NADH dehydrogenase n=1 Tax=Triticum urartu RepID=M7ZWT9_TRIUA	AT4G28220.1	1e-12	| Symbols: NDB1 | NAD(P)H dehydrogenase B1	gi|357122343|ref|XP_003562875.1|	0	PREDICTED: internal alternative NAD(P)H-ubiquinone oxidoreductase A1, mitochondrial-like [Brachypodium distachyon]	NA	NA	NA	NA
MSTRG.16982	1751.15	-11.1935	0.623944	-17.9399	5.75192e-72	4.69236e-70	1705	3	1455	1935	3	chr1D	11139694	11142351			UniRef90_R7W2L6	0.008	Uncharacterized protein n=1 Tax=Aegilops tauschii RepID=R7W2L6_AEGTA	NA	NA		NA	NA		NA	NA	NA	NA
MSTRG.148271	108.127	-11.1905	1.51076	-7.40723	1.28962e-13	1.41163e-12	97	0	123	76	0	chr7D	132157097	132158275			NA	NA		NA	NA		NA	NA		NA	NA	NA	NA
MSTRG.148220	1454.82	-11.1869	0.689802	-16.2176	3.78873e-59	2.28493e-57	1344	3	1296	1544	2	chr7D	127699045	127700466			UniRef90_M8AM91	0	12-oxophytodienoate reductase 1 n=1 Tax=Aegilops tauschii RepID=M8AM91_AEGTA	AT1G76690.1	4e-138	| Symbols: OPR2, ATOPR2 | 12-oxophytodienoate reductase 2	gi|514761772|ref|XP_004964869.1|	2e-174	PREDICTED: 12-oxophytodienoate reductase 1-like [Setaria italica]	NA	NA	GO:0010181; GO:0016491	GO:0010181; GO:0016491
MSTRG.89566	107.419	-11.1866	1.46429	-7.63964	2.17832e-14	2.53537e-13	111	0	85	119	0	chr5A	18922114	18924070			NA	NA		NA	NA		NA	NA		NA	NA	NA	NA
MSTRG.103807	106.654	-11.1826	1.46273	-7.64506	2.0885e-14	2.43514e-13	120	0	75	123	0	chr5B	659462347	659475886			UniRef90_W5FH80	2e-91	Uncharacterized protein n=1 Tax=Triticum aestivum RepID=W5FH80_WHEAT	AT5G59820.1	5e-19	| Symbols: RHL41, ZAT12 | C2H2-type zinc finger family protein	gi|357114913|ref|XP_003559238.1|	8e-43	PREDICTED: zinc finger protein ZAT9 [Brachypodium distachyon]	NA	NA	NA	NA
MSTRG.101848	1156.36	-11.1818	0.744716	-15.0149	5.86518e-51	2.9046e-49	1244	1	923	1218	3	chr5B	519231223	519232800			UniRef90_I1ISE4	0	Uncharacterized protein n=5 Tax=Pooideae RepID=I1ISE4_BRADI	AT3G14390.1	7e-13	| Pyridoxal-dependent decarboxylase family protein	gi|357159773|ref|XP_003578555.1|	0	PREDICTED: LOW QUALITY PROTEIN: ornithine decarboxylase-like [Brachypodium distachyon]	NA	NA	NA	NA
MSTRG.15021	289.758	-11.1808	1.42785	-7.83052	4.8584e-15	5.92582e-14	316	0	221	317	1	chr1B	585204308	585226162	noncoding	noncoding	UniRef90_M7Z366	2e-47	Ketohexokinase n=1 Tax=Triticum urartu RepID=M7Z366_TRIUA	AT3G25270.1	1e-10	| Ribonuclease H-like superfamily protein	gi|242038447|ref|XP_002466618.1|	9e-18	hypothetical protein SORBIDRAFT_01g011130 [Sorghum bicolor]	NA	NA	NA	NA
MSTRG.99289	290.548	-11.18	1.44924	-7.71443	1.21526e-14	1.44e-13	234	1	278	313	0	chr5B	281644236	281644841			UniRef90_W5G126	1e-86	Uncharacterized protein n=2 Tax=Triticinae RepID=W5G126_WHEAT	AT1G76650.3	6e-23	| Symbols: CML38 | calmodulin-like 38	gi|573964293|ref|XP_006664268.1|	5e-45	PREDICTED: probable calcium-binding protein CML25/26 [Oryza brachyantha]	NA	NA	NA	NA
MSTRG.22734	289.759	-11.1798	1.43095	-7.81287	5.58988e-15	6.79393e-14	287	0	232	329	1	chr1D	480972177	480972505			NA	NA		NA	NA		NA	NA		NA	NA	NA	NA
MSTRG.30514	106.173	-11.1777	1.48442	-7.53003	5.07271e-14	5.73326e-13	89	0	69	162	0	chr2A	753017888	753018394			NA	NA		NA	NA		NA	NA		NA	NA	NA	NA
MSTRG.100502	2887.3	-11.1776	0.510226	-21.9072	2.21677e-106	3.49903e-104	2926	5	2540	2854	5	chr5B	406556940	406557893			UniRef90_F2DIE8	2e-156	Predicted protein n=3 Tax=Triticeae RepID=F2DIE8_HORVD	AT1G32120.1	4e-16	| FUNCTIONS IN: molecular_function unknown; INVOLVED IN: biological_process unknown; LOCATED IN: membrane; EXPRESSED IN: 14 plant structures; EXPRESSED DURING: 4 anthesis, C globular stage, F mature embryo stage, petal differentiation and expansion stage, E expanded cotyledon stage; CONTAINS InterPro DOMAIN/s: Aminotransferase-like, plant mobile domain (InterPro:IPR019557), Protein of unknown fun…	gi|226531029|ref|NP_001140882.1|	2e-141	uncharacterized protein LOC100272958 [Zea mays]	NA	NA	NA	NA
MSTRG.113913	106.439	-11.173	1.46875	-7.60713	2.80248e-14	3.2307e-13	126	0	86	99	0	chr6A	106734582	106738079			NA	NA		NA	NA		NA	NA		NA	NA	NA	NA
MSTRG.40417	288.474	-11.1722	1.43638	-7.77805	7.36508e-15	8.8604e-14	273	0	251	309	1	chr2D	32150492	32152169			UniRef90_P22989	0	L-lactate dehydrogenase B (Fragment) n=12 Tax=Pooideae RepID=LDHB_HORVU	AT2G22780.1	2e-12	| Symbols: PMDH1 | peroxisomal NAD-malate dehydrogenase 1	gi|357144786|ref|XP_003573413.1|	0	PREDICTED: L-lactate dehydrogenase B [Brachypodium distachyon]	NA	NA	NA	NA
MSTRG.96360	106.193	-11.1708	1.46449	-7.62774	2.38897e-14	2.77115e-13	108	0	83	121	0	chr5A	676958562	676960399			NA	NA		NA	NA		NA	NA		NA	NA	NA	NA
MSTRG.76634	106.059	-11.1695	1.46486	-7.62496	2.44109e-14	2.82788e-13	123	0	82	107	0	chr4A	659845600	659846283			NA	NA		NA	NA		NA	NA		NA	NA	NA	NA
MSTRG.104787	2592.54	-11.1686	0.521474	-21.4173	9.21658e-102	1.3493e-99	2547	7	2113	2906	2	chr5B	712965220	712972736			NA	NA		NA	NA		NA	NA		NA	NA	NA	NA
MSTRG.143210	106.422	-11.1685	1.47163	-7.58921	3.21868e-14	3.69118e-13	106	0	95	105	0	chr7B	510602851	510604127			NA	NA		NA	NA		NA	NA		NA	NA	NA	NA
MSTRG.52079	572.894	-11.165	1.04891	-10.6444	1.85119e-26	4.08306e-25	540	1	506	604	1	chr3A	534381815	534382117			NA	NA		NA	NA		NA	NA		NA	NA	NA	NA
MSTRG.94247	106.012	-11.1649	1.4671	-7.61018	2.73706e-14	3.15716e-13	107	0	89	112	0	chr5A	552372187	552377929			NA	NA		NA	NA		NA	NA		NA	NA	NA	NA
MSTRG.94271	105.278	-11.1638	1.46567	-7.61688	2.59872e-14	3.00331e-13	107	0	74	133	0	chr5A	554081571	554085334			UniRef90_W5FPQ0	9e-72	Serine/threonine-protein kinase n=2 Tax=Triticinae RepID=W5FPQ0_WHEAT	AT2G19130.1	5e-12	| S-locus lectin protein kinase family protein	gi|1002297161|ref|XP_015612005.1|	1e-60	PREDICTED: receptor-like serine/threonine-protein kinase SD1-8 [Oryza sativa Japonica Group]	NA	NA	NA	NA
MSTRG.147082	3689.89	-11.1544	0.433871	-25.709	9.25992e-146	3.23984e-143	4087	6	2875	3878	7	chr7D	51952368	51954055			UniRef90_W5I533	2e-166	Uncharacterized protein n=2 Tax=Triticeae RepID=W5I533_WHEAT	AT1G08080.1	5e-97	| Symbols: ATACA7, ACA7 | alpha carbonic anhydrase 7	gi|357148105|ref|XP_003574630.1|	1e-162	PREDICTED: alpha carbonic anhydrase 7-like [Brachypodium distachyon]	NA	NA	NA	NA
MSTRG.99513	5404.4	-11.1529	0.384684	-28.9923	8.23923e-185	5.32342e-182	5384	11	4450	5912	8	chr5B	308549990	308552478			NA	NA		NA	NA		NA	NA		NA	NA	NA	NA
MSTRG.100950	104.149	-11.1524	1.46496	-7.61281	2.68205e-14	3.09703e-13	125	0	67	122	0	chr5B	446267541	446268078			UniRef90_M7Z8P7	2e-18	Uncharacterized protein n=6 Tax=Triticinae RepID=M7Z8P7_TRIUA	AT5G06460.1	2.4	| Symbols: ATUBA2, UBA 2 | ubiquitin activating enzyme 2	gi|836031947|ref|XP_012698665.1|	8e-16	PREDICTED: uncharacterized protein LOC105913663 [Setaria italica]	NA	NA	NA	NA
MSTRG.61985	283.029	-11.1517	1.42959	-7.80066	6.15824e-15	7.4576e-14	317	0	186	348	1	chr3B	708366343	708367959			UniRef90_M0V259	0	Uncharacterized protein n=4 Tax=Triticeae RepID=M0V259_HORVD	AT4G19970.1	1e-78	| CONTAINS InterPro DOMAIN/s: Nucleotide-diphospho-sugar transferase, predicted (InterPro:IPR005069); BEST Arabidopsis thaliana protein match is: Nucleotide-diphospho-sugar transferase family protein (TAIR:AT5G44820.1); Has 801 Blast hits to 466 proteins in 35 species: Archae - 0; Bacteria - 0; Metazoa - 2; Fungi - 0; Plants - 750; Viruses - 0; Other Eukaryotes - 49 (source: NCBI BLink).	gi|514786414|ref|XP_004971080.1|	0	PREDICTED: uncharacterized protein At1g28695-like [Setaria italica]	NA	NA	NA	NA
MSTRG.104878	565.327	-11.151	1.0486	-10.6342	2.0654e-26	4.55035e-25	679	1	321	728	1	chr5D	3635819	3637486			NA	NA		NA	NA		NA	NA		NA	NA	NA	NA
MSTRG.25427	104.923	-11.1509	1.46585	-7.60714	2.80233e-14	3.2307e-13	108	0	86	112	0	chr2A	175438518	175438841			NA	NA		NA	NA		NA	NA		NA	NA	NA	NA
MSTRG.16983	1979.04	-11.1489	0.587741	-18.9691	3.06843e-80	3.02215e-78	1862	3	1670	2212	4	chr1D	11139694	11142351	noncoding	noncoding	NA	NA		NA	NA		NA	NA		NA	NA	NA	NA
MSTRG.96799	283.418	-11.1476	1.43116	-7.78921	6.74284e-15	8.14316e-14	339	1	218	277	0	chr5A	705526767	705527426			UniRef90_Q2R072	2e-44	Os11g0656500 protein n=1 Tax=Oryza sativa subsp. japonica RepID=Q2R072_ORYSJ	AT4G23160.1	5e-08	| Symbols: CRK8 | cysteine-rich RLK (RECEPTOR-like protein kinase) 8	gi|670394026|ref|XP_008677438.1|	7e-41	PREDICTED: uncharacterized protein LOC100304242 isoform X1 [Zea mays]	NA	NA	NA	NA
MSTRG.68038	1976.46	-11.1469	0.573381	-19.4407	3.49533e-84	3.69012e-82	2090	3	1572	2127	4	chr3D	419463852	419465329			NA	NA		NA	NA		NA	NA		NA	NA	NA	NA
MSTRG.23588	104.453	-11.1456	1.47575	-7.55253	4.26896e-14	4.85314e-13	87	0	87	130	0	chr2A	24058493	24067118			UniRef90_I1IW97	0.055	Uncharacterized protein n=1 Tax=Brachypodium distachyon RepID=I1IW97_BRADI	AT3G62700.1	0	| Symbols: ATMRP10, MRP10, ABCC14 | multidrug resistance-associated protein 10	gi|357167503|ref|XP_003581195.1|	0.081	PREDICTED: ABC transporter C family member 14-like [Brachypodium distachyon]	NA	NA	NA	NA
MSTRG.83124	104.685	-11.144	1.47576	-7.55137	4.30698e-14	4.89349e-13	104	0	97	98	0	chr4B	604129036	604131286			UniRef90_W5EMQ9	3e-16	Uncharacterized protein n=1 Tax=Triticum aestivum RepID=W5EMQ9_WHEAT	AT1G22370.2	5e-09	| Symbols: AtUGT85A5, UGT85A5 | UDP-glucosyl transferase 85A5	gi|242065908|ref|XP_002454243.1|	1e-08	hypothetical protein SORBIDRAFT_04g027420 [Sorghum bicolor]	NA	NA	NA	NA
MSTRG.109186	103.311	-11.139	1.46534	-7.60163	2.92427e-14	3.3643e-13	129	0	69	112	0	chr5D	412464920	412466942			NA	NA		NA	NA		NA	NA		NA	NA	NA	NA
MSTRG.39893	281.635	-11.1376	1.44628	-7.70081	1.35206e-14	1.59819e-13	243	0	267	291	1	chr2D	9663778	9665250			UniRef90_W5C3Y5	0	Uncharacterized protein n=2 Tax=Triticinae RepID=W5C3Y5_WHEAT	AT3G14470.1	0.002	| NB-ARC domain-containing disease resistance protein	gi|357166985|ref|XP_003580948.1|	0	PREDICTED: uncharacterized protein LOC100840694 [Brachypodium distachyon]	NA	NA	NA	NA
MSTRG.93403	104.161	-11.1361	1.48113	-7.51863	5.53539e-14	6.23727e-13	99	0	101	95	0	chr5A	486731630	486734725			UniRef90_A0A077RRH8	0.001	Chromosome 3B, genomic scaffold, cultivar Chinese Spring n=1 Tax=Triticum aestivum RepID=A0A077RRH8_WHEAT	AT3G30290.1	3.8	| Symbols: CYP702A8 | cytochrome P450, family 702, subfamily A, polypeptide 8	gi|242053397|ref|XP_002455844.1|	0.088	hypothetical protein SORBIDRAFT_03g026070 [Sorghum bicolor]	NA	NA	NA	NA
MSTRG.25016	3086.31	-11.1349	0.489894	-22.7292	2.30582e-114	4.28927e-112	2856	6	2638	3445	5	chr2A	133468844	133469730			UniRef90_W5C568	2e-41	Uncharacterized protein n=2 Tax=Triticeae RepID=W5C568_WHEAT	AT3G48140.1	3e-25	| B12D protein	gi|357122048|ref|XP_003562728.1|	6e-31	PREDICTED: uncharacterized protein LOC100837236 [Brachypodium distachyon]	NA	NA	GO:0016021	GO:0016021
MSTRG.155626	103.043	-11.1314	1.47564	-7.54342	4.57821e-14	5.1901e-13	89	0	75	142	0	chrUn	190743301	190751174			NA	NA		NA	NA		NA	NA		NA	NA	NA	NA
MSTRG.61682	102.7	-11.1309	1.46934	-7.5754	3.58011e-14	4.09259e-13	137	0	67	105	0	chr3B	680339282	680339992			NA	NA		NA	NA		NA	NA		NA	NA	NA	NA
MSTRG.91708	1678.32	-11.13	0.620919	-17.925	7.52265e-72	6.1266e-70	1639	4	1352	1916	2	chr5A	327573712	327580445			NA	NA		NA	NA		NA	NA		NA	NA	NA	NA
MSTRG.39028	102.575	-11.1279	1.46373	-7.60242	2.90633e-14	3.34485e-13	121	0	70	116	0	chr2B	762071064	762071832			UniRef90_M7YUQ7	6e-63	Blue copper protein n=2 Tax=Triticum RepID=M7YUQ7_TRIUA	AT2G31050.1	8e-25	| Cupredoxin superfamily protein	gi|242044012|ref|XP_002459877.1|	2e-49	hypothetical protein SORBIDRAFT_02g012910 [Sorghum bicolor]	NA	NA	NA	NA
MSTRG.93214	3615.28	-11.1249	0.443902	-25.0616	1.30642e-138	3.99409e-136	3546	6	2918	4103	7	chr5A	475294801	475296378			NA	NA		NA	NA		NA	NA		NA	NA	NA	NA
MSTRG.39514	101.973	-11.1243	1.46848	-7.57535	3.5816e-14	4.09381e-13	128	0	61	121	0	chr2B	793701023	793707861			UniRef90_W5C8K5	0	Uncharacterized protein n=3 Tax=Triticinae RepID=W5C8K5_WHEAT	AT1G12740.1	3e-149	| Symbols: CYP87A2 | cytochrome P450, family 87, subfamily A, polypeptide 2	gi|960476602|ref|XP_003572191.3|	0	PREDICTED: cytochrome P450 87A3-like isoform X1 [Brachypodium distachyon]	NA	NA	GO:0004497; GO:0005506; GO:0016021; GO:0016705; GO:0020037; GO:0004497; GO:0005506; GO:0007275; GO:0010268; GO:0016021; GO:0016125; GO:0016132; GO:0016705; GO:0020037; GO:0055114	GO:0004497; GO:0005506; GO:0016021; GO:0016705; GO:0020037; GO:0004497; GO:0005506; GO:0007275; GO:0010268; GO:0016021; GO:0016125; GO:0016132; GO:0016705; GO:0020037; GO:0055114
MSTRG.118259	103.043	-11.1229	1.46981	-7.56758	3.80235e-14	4.33743e-13	99	0	89	110	0	chr6B	4532466	4538583			UniRef90_W5GRD6	2e-06	Uncharacterized protein n=1 Tax=Triticum aestivum RepID=W5GRD6_WHEAT	AT4G29990.1	0	| Leucine-rich repeat transmembrane protein kinase protein	gi|960467830|ref|XP_010232474.2|	0	PREDICTED: probable LRR receptor-like serine/threonine-protein kinase At1g51810 [Brachypodium distachyon]	NA	NA	NA	NA
MSTRG.57154	1389.15	-11.1201	0.695233	-15.9948	1.38884e-57	8.04545e-56	1189	3	1223	1592	2	chr3B	148657400	148660750			UniRef90_A0A077RY57	0	Chromosome 3B, genomic scaffold, cultivar Chinese Spring n=5 Tax=Triticeae RepID=A0A077RY57_WHEAT	AT4G10540.1	3e-172	| Subtilase family protein	gi|357167344|ref|XP_003581117.1|	0	PREDICTED: subtilisin-like protease SBT3.3 [Brachypodium distachyon]	NA	NA	NA	NA
MSTRG.10551	277.799	-11.1171	1.43034	-7.77239	7.70174e-15	9.25278e-14	282	1	224	306	0	chr1B	100422298	100423418			NA	NA		NA	NA		NA	NA		NA	NA	NA	NA
MSTRG.32592	102.518	-11.1151	1.48832	-7.46824	8.12746e-14	9.04653e-13	116	0	98	77	0	chr2B	98817197	98818775			NA	NA		NA	NA		NA	NA		NA	NA	NA	NA
MSTRG.63563	102.112	-11.1139	1.47756	-7.52177	5.40381e-14	6.09396e-13	131	0	83	84	0	chr3B	822807976	822811001			UniRef90_M7ZQ59	0	Uncharacterized protein n=2 Tax=Triticinae RepID=M7ZQ59_TRIUA	AT1G11380.1	5e-05	| PLAC8 family protein	gi|960467728|ref|XP_003567561.2|	6e-174	PREDICTED: uncharacterized protein LOC100823567 [Brachypodium distachyon]	NA	NA	GO:0016021	GO:0016021
MSTRG.156579	101.685	-11.109	1.49028	-7.45433	9.03282e-14	1.00129e-12	72	0	83	142	0	chrUn	313467305	313468366			NA	NA		NA	NA		NA	NA		NA	NA	NA	NA
MSTRG.63021	275.216	-11.1065	1.43357	-7.74741	9.37838e-15	1.1206e-13	258	0	216	334	1	chr3B	788054934	788055505	noncoding	noncoding	UniRef90_M7YYA9	3e-31	Putative calcium-binding protein CML31 n=1 Tax=Triticum urartu RepID=M7YYA9_TRIUA	AT1G76650.3	8e-16	| Symbols: CML38 | calmodulin-like 38	gi|672109922|ref|XP_008792681.1|	2e-23	PREDICTED: probable calcium-binding protein CML31 [Phoenix dactylifera]	NA	NA	NA	NA
MSTRG.117609	100.531	-11.1023	1.46691	-7.56851	3.77515e-14	4.30793e-13	126	0	63	115	0	chr6A	595047071	595052195			UniRef90_W5GYF7	1e-172	Uncharacterized protein n=2 Tax=Triticinae RepID=W5GYF7_WHEAT	AT4G37970.1	2e-108	| Symbols: ATCAD6, CAD6 | cinnamyl alcohol dehydrogenase 6	gi|1002866863|ref|XP_015696165.1|	2e-148	PREDICTED: putative cinnamyl alcohol dehydrogenase 5 isoform X2 [Oryza brachyantha]	NA	NA	NA	NA
MSTRG.97123	101.21	-11.1022	1.46552	-7.57563	3.57395e-14	4.08748e-13	101	0	78	119	0	chr5B	21524523	21526593			NA	NA		NA	NA		NA	NA		NA	NA	NA	NA
MSTRG.123971	548.056	-11.102	1.04153	-10.6594	1.57692e-26	3.49164e-25	526	1	437	642	1	chr6B	617038049	617039512			NA	NA		NA	NA		NA	NA		NA	NA	NA	NA
MSTRG.71900	2730.91	-11.0998	0.49635	-22.3629	9.03733e-111	1.57813e-108	2736	4	2246	2976	6	chr4A	63538692	63544419			NA	NA		NA	NA		NA	NA		NA	NA	NA	NA
MSTRG.63827	101.009	-11.0963	1.47106	-7.54307	4.59047e-14	5.20217e-13	91	0	84	119	0	chr3D	5802877	5804178			NA	NA		NA	NA		NA	NA		NA	NA	NA	NA
MSTRG.47541	2190.73	-11.0955	0.54279	-20.4417	7.11914e-93	8.93729e-91	2204	7	1688	2556	1	chr2D	645932036	645935493			NA	NA		NA	NA		NA	NA		NA	NA	NA	NA
MSTRG.155312	273.531	-11.0944	1.43092	-7.75335	8.95014e-15	1.07048e-13	296	1	223	279	0	chrUn	110207736	110208564			UniRef90_D4HR85	1e-131	GER4d n=65 Tax=Pooideae RepID=D4HR85_HORVD	AT5G39110.1	7e-74	| RmlC-like cupins superfamily protein	gi|357145070|ref|XP_003573513.1|	3e-120	PREDICTED: germin-like protein 8-11 [Brachypodium distachyon]	NA	NA	NA	NA
MSTRG.88265	100.34	-11.0943	1.4656	-7.56977	3.73897e-14	4.26866e-13	103	0	71	125	0	chr4D	449875846	449876067	noncoding	noncoding	UniRef90_T1LAQ0	6e-25	Uncharacterized protein n=1 Tax=Triticum urartu RepID=T1LAQ0_TRIUA	AT2G21770.1	0.85	| Symbols: CESA9, CESA09 | cellulose synthase A9	gi|955722784|ref|XP_012703898.2|	7e-07	PREDICTED: uncharacterized protein LOC101761058 [Setaria italica]	NA	NA	NA	NA
MSTRG.39026	100.873	-11.0938	1.46646	-7.56506	3.87691e-14	4.42041e-13	105	0	83	106	0	chr2B	762062623	762063138			UniRef90_M7YUQ7	6e-78	Blue copper protein n=2 Tax=Triticum RepID=M7YUQ7_TRIUA	AT5G26330.1	3e-25	| Cupredoxin superfamily protein	gi|242044012|ref|XP_002459877.1|	6e-53	hypothetical protein SORBIDRAFT_02g012910 [Sorghum bicolor]	NA	NA	NA	NA
MSTRG.48011	272.678	-11.093	1.42746	-7.77114	7.77834e-15	9.33902e-14	295	1	202	310	0	chr3A	18160589	18161185			UniRef90_M7ZML4	1e-14	Uncharacterized protein n=1 Tax=Triticum urartu RepID=M7ZML4_TRIUA	AT5G13920.1	0.42	| GRF zinc finger / Zinc knuckle protein	gi|1002260836|ref|XP_015634764.1|	0.0003	PREDICTED: uncharacterized protein LOC107280612 [Oryza sativa Japonica Group]	NA	NA	NA	NA
MSTRG.46657	3807.23	-11.0915	0.431423	-25.7092	9.22982e-146	3.23984e-143	3677	7	3017	4466	7	chr2D	608576876	608578408			UniRef90_I1I0U8	0	Uncharacterized protein n=19 Tax=Pooideae RepID=I1I0U8_BRADI	AT2G20340.1	4e-150	| Pyridoxal phosphate (PLP)-dependent transferases superfamily protein	gi|357144649|ref|XP_003573366.1|	0	PREDICTED: aromatic-L-amino-acid decarboxylase-like [Brachypodium distachyon]	NA	NA	NA	NA
MSTRG.30069	542.938	-11.091	1.04255	-10.6383	1.9769e-26	4.35737e-25	527	0	440	619	2	chr2A	733530654	733530983			NA	NA		NA	NA		NA	NA		NA	NA	NA	NA
MSTRG.148223	1908.03	-11.0906	0.585358	-18.9467	4.69853e-80	4.60893e-78	1888	5	1619	2025	2	chr7D	127729767	127737726			UniRef90_M8A3P9	5e-165	12-oxophytodienoate reductase 2 n=2 Tax=Triticum RepID=M8A3P9_TRIUA	AT1G76690.1	3e-20	| Symbols: OPR2, ATOPR2 | 12-oxophytodienoate reductase 2	gi|1002279195|ref|XP_015643915.1|	2e-19	PREDICTED: 12-oxophytodienoate reductase 1 isoform X2 [Oryza sativa Japonica Group]	NA	NA	NA	NA
MSTRG.3228	1083.44	-11.0881	0.745589	-14.8716	5.03918e-50	2.44678e-48	1087	1	849	1245	3	chr1A	24336691	24340658			NA	NA		NA	NA		NA	NA		NA	NA	NA	NA
MSTRG.82565	271.607	-11.0833	1.43604	-7.71796	1.18208e-14	1.40327e-13	255	1	235	295	0	chr4B	546733304	546733756			UniRef90_W5E5T3	2e-40	Uncharacterized protein n=1 Tax=Triticum aestivum RepID=W5E5T3_WHEAT	AT3G18930.2	7e-18	| RING/U-box superfamily protein	gi|670386905|ref|XP_008674102.1|	7e-24	PREDICTED: E3 ubiquitin-protein ligase EL5-like [Zea mays]	NA	NA	NA	NA
MSTRG.94109	99.9497	-11.0814	1.5346	-7.22105	5.15863e-13	5.37642e-12	46	0	103	131	0	chr5A	546146059	546147609			NA	NA		NA	NA		NA	NA		NA	NA	NA	NA
MSTRG.23122	269.751	-11.0811	1.43134	-7.74173	9.80736e-15	1.16983e-13	343	1	175	294	0	chr2A	2655812	2657356			NA	NA		NA	NA		NA	NA		NA	NA	NA	NA
MSTRG.104992	1883.05	-11.0808	0.579136	-19.1333	1.33264e-81	1.35045e-79	2183	2	1183	2326	5	chr5D	6482797	6485843			UniRef90_M8BTV9	0	Obtusifoliol 14-alpha demethylase n=2 Tax=Triticinae RepID=M8BTV9_AEGTA	AT3G19270.1	5e-22	| Symbols: CYP707A4 | cytochrome P450, family 707, subfamily A, polypeptide 4	gi|721658411|ref|XP_010234659.1|	0	PREDICTED: obtusifoliol 14-alpha demethylase-like [Brachypodium distachyon]	NA	NA	NA	NA
MSTRG.9025	99.6648	-11.0771	1.46666	-7.55261	4.26609e-14	4.85046e-13	110	0	81	100	0	chr1A	586087639	586089757			NA	NA		NA	NA		NA	NA		NA	NA	NA	NA
MSTRG.101851	2417.28	-11.0768	0.51558	-21.4841	2.19435e-102	3.24683e-100	2521	3	1955	2586	6	chr5B	519451097	519452721			NA	NA		NA	NA		NA	NA		NA	NA	NA	NA
MSTRG.17886	269.343	-11.0744	1.43364	-7.72466	1.1215e-14	1.33347e-13	254	0	218	315	1	chr1D	75839988	75841371			UniRef90_M7Y5M2	0	Agmatine coumaroyltransferase-1 n=11 Tax=Triticeae RepID=M7Y5M2_TRIUA	AT5G48930.1	2e-38	| Symbols: HCT | hydroxycinnamoyl-CoA shikimate/quinate hydroxycinnamoyl transferase	gi|357146048|ref|XP_003573858.1|	0	PREDICTED: agmatine coumaroyltransferase-2-like [Brachypodium distachyon]	NA	NA	GO:0016747	GO:0016747
MSTRG.82673	99.3509	-11.0741	1.46908	-7.53811	4.76827e-14	5.39672e-13	119	0	79	93	0	chr4B	562697331	562698189	noncoding	noncoding	UniRef90_T1LAQ1	9e-17	Uncharacterized protein n=1 Tax=Triticum urartu RepID=T1LAQ1_TRIUA	AT2G37940.1	3.5	| Symbols: AtIPCS2 | Arabidopsis Inositol phosphorylceramide synthase 2	gi|566224992|ref|XP_006370981.1|	0.004	hypothetical protein POPTR_0019s02340g [Populus trichocarpa]	NA	NA	NA	NA
MSTRG.77299	1077.07	-11.0732	0.758891	-14.5913	3.19129e-48	1.47069e-46	1036	3	951	1115	1	chr4A	706087780	706090112			UniRef90_M0V6T1	8e-09	Uncharacterized protein n=1 Tax=Hordeum vulgare var. distichum RepID=M0V6T1_HORVD	AT4G34510.1	5e-07	| Symbols: KCS17 | 3-ketoacyl-CoA synthase 17	gi|960453453|ref|XP_014751759.1|	4e-162	PREDICTED: bisdemethoxycurcumin synthase-like [Brachypodium distachyon]	NA	NA	NA	NA
MSTRG.33187	21909.9	-11.0731	0.274221	-40.3802	0	0	20773	34	19203	23209	48	chr2B	152472323	152474152			NA	NA		NA	NA		NA	NA		NA	NA	NA	NA
MSTRG.3315	3207.18	-11.0716	0.471166	-23.4982	4.25638e-122	9.18733e-120	3008	4	2702	3601	8	chr1A	32111146	32112681			NA	NA		NA	NA		NA	NA		NA	NA	NA	NA
MSTRG.134525	268.032	-11.0681	1.44026	-7.68477	1.53267e-14	1.80442e-13	232	1	198	364	0	chr7A	269097274	269097504	noncoding	noncoding	NA	NA		NA	NA		NA	NA		NA	NA	NA	NA
MSTRG.48009	2935.66	-11.0672	0.46488	-23.8065	2.8622e-125	6.71655e-123	3148	4	2266	3223	7	chr3A	18157373	18160105			UniRef90_Q7XTU6	0	OSJNBb0034I13.10 protein n=2 Tax=Oryza sativa subsp. japonica RepID=Q7XTU6_ORYSJ	ATMG00820.1	5e-18	| Symbols: ORF170 | Reverse transcriptase (RNA-dependent DNA polymerase)	gi|242043114|ref|XP_002459428.1|	0	hypothetical protein SORBIDRAFT_02g004525, partial [Sorghum bicolor]	NA	NA	NA	NA
MSTRG.16923	97.8208	-11.066	1.48883	-7.43268	1.0642e-13	1.17295e-12	109	0	47	148	0	chr1D	8796990	8798901			NA	NA		NA	NA		NA	NA		NA	NA	NA	NA
MSTRG.132713	98.8237	-11.0626	1.47003	-7.5254	5.25606e-14	5.93287e-13	95	0	85	106	0	chr7A	83731041	83734147			UniRef90_T1LHQ9	4e-136	Uncharacterized protein n=1 Tax=Triticum urartu RepID=T1LHQ9_TRIUA	AT3G19560.1	5e-05	| F-box family protein	gi|1002840899|ref|XP_015688427.1|	1e-23	PREDICTED: uncharacterized protein LOC102707375 [Oryza brachyantha]	NA	NA	NA	NA
MSTRG.96741	1067.12	-11.0605	0.754779	-14.6539	1.27178e-48	5.93149e-47	999	3	899	1200	1	chr5A	700372262	700373331			NA	NA		NA	NA		NA	NA		NA	NA	NA	NA
MSTRG.103218	265.14	-11.0541	1.42766	-7.74278	9.72681e-15	1.1608e-13	299	0	194	293	1	chr5B	616299596	616300162			NA	NA		NA	NA		NA	NA		NA	NA	NA	NA
MSTRG.54253	265.649	-11.0538	1.43223	-7.71791	1.18256e-14	1.40366e-13	261	0	217	297	1	chr3A	696167447	696168157			UniRef90_A0A077S7K4	2e-146	Chromosome 3B, genomic scaffold, cultivar Chinese Spring n=2 Tax=Triticinae RepID=A0A077S7K4_WHEAT	AT3G09270.1	1e-51	| Symbols: ATGSTU8, GSTU8 | glutathione S-transferase TAU 8	gi|514787203|ref|XP_004971273.1|	9e-90	PREDICTED: probable glutathione S-transferase [Setaria italica]	NA	NA	NA	NA
MSTRG.61593	98.1106	-11.0524	1.47961	-7.4698	8.03165e-14	8.94604e-13	80	0	88	114	0	chr3B	672851555	672853458			UniRef90_A0A077S2L8	0	Chromosome 3B, genomic scaffold, cultivar Chinese Spring n=1 Tax=Triticum aestivum RepID=A0A077S2L8_WHEAT	AT3G59850.1	2e-123	| Pectin lyase-like superfamily protein	gi|357126288|ref|XP_003564820.1|	0	PREDICTED: polygalacturonase-like isoform X1 [Brachypodium distachyon]	NA	NA	GO:0004650; GO:0005576; GO:0005975; GO:0071555	GO:0004650; GO:0005576; GO:0005975; GO:0071555
MSTRG.19662	2112.17	-11.0486	0.533935	-20.6928	4.01913e-95	5.29957e-93	2418	5	1450	2447	3	chr1D	262302697	262303532			UniRef90_M7ZI94	1e-142	Putative glutathione S-transferase GSTU6 n=2 Tax=Triticum RepID=M7ZI94_TRIUA	AT1G10370.1	1e-67	| Symbols: GST30, ATGSTU17, GST30B, ERD9 | Glutathione S-transferase family protein	gi|357147142|ref|XP_003574234.1|	9e-109	PREDICTED: probable glutathione S-transferase GSTU6 [Brachypodium distachyon]	NA	NA	NA	NA
MSTRG.77326	97.4351	-11.0479	1.47049	-7.51307	5.77573e-14	6.49902e-13	89	0	75	123	0	chr4A	708506684	708514621			UniRef90_Q2R3P6	3e-22	Transposon protein, putative, Mutator sub-class n=1 Tax=Oryza sativa subsp. japonica RepID=Q2R3P6_ORYSJ	AT2G25010.1	2e-10	| Aminotransferase-like, plant mobile domain family protein	gi|960485287|ref|XP_014757796.1|	6e-28	PREDICTED: serine/threonine-protein phosphatase 7 long form homolog [Brachypodium distachyon]	NA	NA	NA	NA
MSTRG.97207	97.2171	-11.0478	1.46514	-7.5404	4.68525e-14	5.3071e-13	101	0	70	118	0	chr5B	28225562	28226197			NA	NA		NA	NA		NA	NA		NA	NA	NA	NA
MSTRG.103221	789.362	-11.0475	0.860354	-12.8406	9.71242e-38	3.27405e-36	862	0	654	781	3	chr5B	616332941	616333438			NA	NA		NA	NA		NA	NA		NA	NA	NA	NA
MSTRG.84809	1321.18	-11.0454	0.680425	-16.2331	2.94112e-59	1.77707e-57	1276	4	1117	1440	1	chr4D	39336142	39336511	noncoding	noncoding	NA	NA		NA	NA		NA	NA		NA	NA	NA	NA
MSTRG.132013	97.3819	-11.0439	1.50713	-7.32779	2.33979e-13	2.50567e-12	58	0	91	129	0	chr7A	38138230	38138469	noncoding	noncoding	UniRef90_A0A0A9DKK1	1e-25	Uncharacterized protein n=3 Tax=Arundo donax RepID=A0A0A9DKK1_ARUDO	AT1G32928.1	0.0003	| unknown protein; BEST Arabidopsis thaliana protein match is: unknown protein (TAIR:AT1G32920.1); Has 35333 Blast hits to 34131 proteins in 2444 species: Archae - 798; Bacteria - 22429; Metazoa - 974; Fungi - 991; Plants - 531; Viruses - 0; Other Eukaryotes - 9610 (source: NCBI BLink).	gi|1002274197|ref|XP_015641421.1|	2e-21	PREDICTED: uncharacterized protein LOC4340022 [Oryza sativa Japonica Group]	NA	NA	NA	NA
MSTRG.46947	1315.56	-11.041	0.671982	-16.4305	1.15633e-60	7.25354e-59	1301	4	1007	1568	1	chr2D	621264905	621265417			UniRef90_M7YUQ7	3e-64	Blue copper protein n=2 Tax=Triticum RepID=M7YUQ7_TRIUA	AT3G27200.1	4e-25	| Cupredoxin superfamily protein	gi|242044012|ref|XP_002459877.1|	2e-51	hypothetical protein SORBIDRAFT_02g012910 [Sorghum bicolor]	NA	NA	NA	NA
MSTRG.103565	97.1983	-11.0405	1.49172	-7.40119	1.34973e-13	1.47459e-12	68	0	88	123	0	chr5B	641822693	641823052			UniRef90_W5FGA4	8e-69	Phenylalanine ammonia-lyase n=27 Tax=Triticeae RepID=W5FGA4_WHEAT	AT3G10340.1	2e-48	| Symbols: PAL4 | phenylalanine ammonia-lyase 4	gi|357164720|ref|XP_003580144.1|	2e-62	PREDICTED: phenylalanine ammonia-lyase [Brachypodium distachyon]	NA	NA	NA	NA
MSTRG.110617	96.848	-11.0391	1.48549	-7.43129	1.07543e-13	1.18466e-12	73	0	77	134	0	chr5D	490166006	490166449			NA	NA		NA	NA		NA	NA		NA	NA	NA	NA
MSTRG.9777	1828.66	-11.0318	0.567802	-19.429	4.38656e-84	4.62095e-82	1982	5	1374	2045	2	chr1B	39587687	39591616			UniRef90_A0A0E0ML38	0	Laccase n=6 Tax=Oryza RepID=A0A0E0ML38_ORYPU	AT3G09220.1	0	| Symbols: LAC7 | laccase 7	gi|357160327|ref|XP_003578730.1|	0	PREDICTED: laccase-25-like [Brachypodium distachyon]	NA	NA	NA	NA
MSTRG.108704	260.92	-11.0307	1.43072	-7.70989	1.25929e-14	1.49108e-13	260	0	194	318	1	chr5D	380014098	380014326	noncoding	noncoding	NA	NA		NA	NA		NA	NA		NA	NA	NA	NA
MSTRG.152460	783.015	-11.0307	0.863909	-12.7683	2.46458e-37	8.17723e-36	706	2	625	962	1	chr7D	565643644	565646091			NA	NA		NA	NA		NA	NA		NA	NA	NA	NA
MSTRG.34182	95.6613	-11.0267	1.46622	-7.52047	5.45782e-14	6.15201e-13	100	0	66	120	0	chr2B	247517948	247519009			NA	NA		NA	NA		NA	NA		NA	NA	NA	NA
MSTRG.23331	518.616	-11.026	1.04463	-10.555	4.81816e-26	1.04348e-24	685	1	324	559	1	chr2A	12738161	12742367			NA	NA		NA	NA		NA	NA		NA	NA	NA	NA
MSTRG.47815	1039.12	-11.0259	0.745959	-14.7808	1.94856e-49	9.29364e-48	1026	2	800	1233	2	chr3A	9573189	9574226			NA	NA		NA	NA		NA	NA		NA	NA	NA	NA
MSTRG.157570	95.6824	-11.0254	1.46952	-7.50275	6.24921e-14	7.01794e-13	92	0	68	125	0	chrUn	397342355	397342891			NA	NA		NA	NA		NA	NA		NA	NA	NA	NA
MSTRG.27052	95.977	-11.0204	1.46978	-7.49804	6.47779e-14	7.26538e-13	102	0	82	94	0	chr2A	453516166	453516769			NA	NA		NA	NA		NA	NA		NA	NA	NA	NA
MSTRG.60319	95.9479	-11.0204	1.47116	-7.49097	6.83656e-14	7.65448e-13	89	0	82	107	0	chr3B	549702997	549703931			UniRef90_A0A077RUZ0	5e-134	Chromosome 3B, genomic scaffold, cultivar Chinese Spring n=1 Tax=Triticum aestivum RepID=A0A077RUZ0_WHEAT	AT2G27080.2	0.0005	| Late embryogenesis abundant (LEA) hydroxyproline-rich glycoprotein family	gi|242053877|ref|XP_002456084.1|	2e-19	hypothetical protein SORBIDRAFT_03g030140 [Sorghum bicolor]	NA	NA	GO:0016021	GO:0016021
MSTRG.102869	774.059	-11.0197	0.865257	-12.7358	3.74012e-37	1.23544e-35	738	0	663	840	3	chr5B	589894031	589896065			NA	NA		NA	NA		NA	NA		NA	NA	NA	NA
MSTRG.53616	2317.58	-11.014	0.527343	-20.8858	7.2044e-97	9.84798e-95	2208	4	1963	2551	5	chr3A	655993960	655994928			UniRef90_M8A638	0	Peroxidase n=1 Tax=Triticum urartu RepID=M8A638_TRIUA	AT5G06730.1	5e-99	| Peroxidase superfamily protein	gi|357150393|ref|XP_003575443.1|	9e-166	PREDICTED: peroxidase 2-like [Brachypodium distachyon]	NA	NA	NA	NA
MSTRG.31319	95.4698	-11.0107	1.47663	-7.45665	8.87519e-14	9.84376e-13	87	0	88	98	0	chr2B	13364460	13367351			NA	NA		NA	NA		NA	NA		NA	NA	NA	NA
MSTRG.78866	770.316	-11.0096	0.852188	-12.9192	3.50589e-38	1.19978e-36	803	1	599	862	2	chr4B	57741220	57744858			NA	NA		NA	NA		NA	NA		NA	NA	NA	NA
MSTRG.83128	771.869	-11.0093	0.859422	-12.8102	1.43831e-37	4.8334e-36	775	2	651	814	1	chr4B	604129038	604141445			NA	NA		NA	NA		NA	NA		NA	NA	NA	NA
MSTRG.41497	94.7586	-11.0069	1.47604	-7.45707	8.84687e-14	9.81572e-13	80	0	75	123	0	chr2D	107028866	107029222			UniRef90_W5C4K9	3e-71	Uncharacterized protein n=1 Tax=Triticum aestivum RepID=W5C4K9_WHEAT	AT2G40890.1	2e-20	| Symbols: CYP98A3 | cytochrome P450, family 98, subfamily A, polypeptide 3	gi|226495991|ref|NP_001151365.1|	4e-64	trans-cinnamate 4-monooxygenase [Zea mays]	NA	NA	NA	NA
MSTRG.103820	94.7931	-11.0065	1.47777	-7.4481	9.46951e-14	1.04778e-12	78	0	77	122	0	chr5B	659679307	659681107			NA	NA		NA	NA		NA	NA		NA	NA	NA	NA
MSTRG.78858	94.358	-11.0041	1.47315	-7.46976	8.0339e-14	8.94752e-13	85	0	69	126	0	chr4B	57274425	57275044			UniRef90_W5EBF6	4.6	Uncharacterized protein n=1 Tax=Triticum aestivum RepID=W5EBF6_WHEAT	AT1G61360.2	2	| S-locus lectin protein kinase family protein	gi|573926019|ref|XP_006650545.1|	6e-18	PREDICTED: uncharacterized protein LOC102706826 isoform X2 [Oryza brachyantha]	NA	NA	NA	NA
MSTRG.155587	256.459	-11.0028	1.43263	-7.68014	1.58919e-14	1.86983e-13	244	1	201	308	0	chrUn	183978531	183981696			NA	NA		NA	NA		NA	NA		NA	NA	NA	NA
MSTRG.72285	256.398	-11.002	1.45951	-7.53816	4.76645e-14	5.3953e-13	234	0	268	213	1	chr4A	100102028	100102737			UniRef90_M8B2V2	3e-86	Uncharacterized protein n=6 Tax=Triticeae RepID=M8B2V2_TRIUA	AT1G53540.1	9e-59	| HSP20-like chaperones superfamily protein	gi|357112962|ref|XP_003558274.1|	1e-74	PREDICTED: 17.4 kDa class I heat shock protein [Brachypodium distachyon]	NA	NA	NA	NA
MSTRG.72070	255.964	-11.0005	1.42984	-7.69355	1.43103e-14	1.68805e-13	275	0	203	272	1	chr4A	75842129	75843359			UniRef90_F2DFF2	0	Peroxidase n=2 Tax=Triticeae RepID=F2DFF2_HORVD	AT5G06730.1	5e-110	| Peroxidase superfamily protein	gi|357120279|ref|XP_003561855.1|	6e-165	PREDICTED: peroxidase A2-like [Brachypodium distachyon]	NA	NA	NA	NA
MSTRG.130711	255.998	-11.0003	1.42938	-7.69587	1.40537e-14	1.65858e-13	262	1	198	293	0	chr6D	454925449	454927235			UniRef90_M7Z5K5	2e-16	Bifunctional dihydroflavonol 4-reductase/flavanone 4-reductase n=1 Tax=Triticum urartu RepID=M7Z5K5_TRIUA	AT1G15950.1	2e-08	| Symbols: CCR1, IRX4, ATCCR1 | cinnamoyl coa reductase 1	gi|514719788|ref|XP_004954323.1|	3e-15	PREDICTED: cinnamoyl-CoA reductase 1-like [Setaria italica]	NA	NA	NA	NA
MSTRG.63631	765.918	-10.9994	0.858878	-12.8068	1.50273e-37	5.04114e-36	725	2	586	946	1	chr3B	828420001	828422063			UniRef90_M0W6E5	0	Uncharacterized protein n=3 Tax=Hordeum vulgare var. distichum RepID=M0W6E5_HORVD	AT3G14690.1	0	| Symbols: CYP72A15 | cytochrome P450, family 72, subfamily A, polypeptide 15	gi|357135603|ref|XP_003569398.1|	0	PREDICTED: cytochrome P450 72A15-like [Brachypodium distachyon]	NA	NA	NA	NA
MSTRG.20544	93.4289	-10.9981	1.47528	-7.45493	8.99129e-14	9.96797e-13	130	0	54	101	0	chr1D	345405805	345410891			UniRef90_F2DFC1	0	Predicted protein n=3 Tax=Pooideae RepID=F2DFC1_HORVD	AT1G15690.2	0	| Symbols: AVP1, ATAVP3, AVP-3, AtVHP1;1 | Inorganic H pyrophosphatase family protein	gi|357132073|ref|XP_003567657.1|	0	PREDICTED: pyrophosphate-energized vacuolar membrane proton pump-like [Brachypodium distachyon]	NA	NA	NA	NA
MSTRG.155418	255.673	-10.9974	1.43108	-7.6847	1.5335e-14	1.80519e-13	254	1	205	289	0	chrUn	124881326	124882497			UniRef90_M7ZYJ1	5e-18	Germin-like protein 8-14 n=5 Tax=Triticeae RepID=M7ZYJ1_TRIUA	AT3G05950.1	3e-23	| RmlC-like cupins superfamily protein	gi|573939467|ref|XP_006652155.1|	4e-63	PREDICTED: germin-like protein 8-14 [Oryza brachyantha]	NA	NA	GO:0005618; GO:0030145; GO:0045735; GO:0048046	GO:0005618; GO:0030145; GO:0045735; GO:0048046
MSTRG.156193	509.355	-10.9968	1.03533	-10.6216	2.36459e-26	5.19417e-25	549	1	387	566	1	chrUn	278434681	278435376	noncoding	noncoding	UniRef90_Q7X7W1	4.4	OSJNBb0003A12.7 protein n=1 Tax=Oryza sativa subsp. japonica RepID=Q7X7W1_ORYSJ	NA	NA		gi|960453310|ref|XP_014751620.1|	2.8	PREDICTED: uncharacterized protein LOC106865632 [Brachypodium distachyon]	NA	NA	NA	NA
MSTRG.56501	93.9029	-10.9883	1.47678	-7.44069	1.00161e-13	1.10648e-12	81	0	84	105	0	chr3B	83276489	83278973			NA	NA		NA	NA		NA	NA		NA	NA	NA	NA
MSTRG.151546	93.223	-10.9845	1.4692	-7.47649	7.63344e-14	8.51229e-13	88	0	71	116	0	chr7D	497345378	497359438			UniRef90_M8AW96	0	Aromatic-L-amino-acid decarboxylase n=1 Tax=Aegilops tauschii RepID=M8AW96_AEGTA	AT2G20340.1	1e-108	| Pyridoxal phosphate (PLP)-dependent transferases superfamily protein	gi|357144649|ref|XP_003573366.1|	0	PREDICTED: aromatic-L-amino-acid decarboxylase-like [Brachypodium distachyon]	NA	NA	NA	NA
MSTRG.76913	93.017	-10.9834	1.46997	-7.47184	7.90806e-14	8.81244e-13	88	0	68	120	0	chr4A	676781760	676782287			NA	NA		NA	NA		NA	NA		NA	NA	NA	NA
MSTRG.55799	504.543	-10.9828	1.03608	-10.6003	2.97064e-26	6.50039e-25	549	1	390	545	1	chr3B	30678937	30684638			NA	NA		NA	NA		NA	NA		NA	NA	NA	NA
MSTRG.9024	1263	-10.9827	0.668441	-16.4303	1.15996e-60	7.27159e-59	1293	4	954	1481	1	chr1A	586085542	586087282			NA	NA		NA	NA		NA	NA		NA	NA	NA	NA
MSTRG.116265	92.8612	-10.9815	1.4672	-7.4847	7.1713e-14	8.01261e-13	93	0	67	116	0	chr6A	494046573	494048811			NA	NA		NA	NA		NA	NA		NA	NA	NA	NA
MSTRG.113033	93.463	-10.9807	1.47268	-7.45624	8.90298e-14	9.87233e-13	91	0	83	95	0	chr6A	41481750	41483150			NA	NA		NA	NA		NA	NA		NA	NA	NA	NA
MSTRG.9882	501.988	-10.9763	1.03481	-10.6071	2.76192e-26	6.0505e-25	544	1	373	568	1	chr1B	48285037	48301199			UniRef90_Q7XTU6	0	OSJNBb0034I13.10 protein n=2 Tax=Oryza sativa subsp. japonica RepID=Q7XTU6_ORYSJ	ATMG00820.1	1e-15	| Symbols: ORF170 | Reverse transcriptase (RNA-dependent DNA polymerase)	gi|923805335|ref|XP_013688817.1|	5e-12	PREDICTED: uncharacterized protein LOC106392554, partial [Brassica napus]	NA	NA	NA	NA
MSTRG.117048	93.129	-10.9762	1.47114	-7.46099	8.58771e-14	9.53582e-13	91	0	81	97	0	chr6A	558051647	558052152	noncoding	noncoding	NA	NA		NA	NA		NA	NA		NA	NA	NA	NA
MSTRG.13344	93.0095	-10.9731	1.48513	-7.38867	1.48308e-13	1.61499e-12	100	0	89	75	0	chr1B	434644472	434645233			NA	NA		NA	NA		NA	NA		NA	NA	NA	NA
MSTRG.71360	92.7882	-10.9719	1.47064	-7.46065	8.60977e-14	9.55812e-13	88	0	79	102	0	chr4A	17032507	17033676			NA	NA		NA	NA		NA	NA		NA	NA	NA	NA
MSTRG.113547	92.6181	-10.9708	1.46879	-7.46931	8.06181e-14	8.97551e-13	104	0	76	90	0	chr6A	81182312	81189009			NA	NA		NA	NA		NA	NA		NA	NA	NA	NA
MSTRG.17882	92.8463	-10.9692	1.49855	-7.31985	2.4824e-13	2.65283e-12	72	0	99	87	0	chr1D	75787523	75790876			NA	NA		NA	NA		NA	NA		NA	NA	NA	NA
MSTRG.103684	249.511	-10.9664	1.46889	-7.46576	8.28197e-14	9.21322e-13	154	0	219	347	1	chr5B	650124054	650125419			UniRef90_M8CFL5	1e-50	Uncharacterized protein n=1 Tax=Aegilops tauschii RepID=M8CFL5_AEGTA	AT1G63830.3	6.5	| PLAC8 family protein	gi|357133606|ref|XP_003568415.1|	8e-23	PREDICTED: uncharacterized protein LOC100823259 [Brachypodium distachyon]	NA	NA	NA	NA
MSTRG.79177	4484.06	-10.9652	0.373982	-29.3202	5.73839e-189	4.05943e-186	4880	9	3418	4918	9	chr4B	86091981	86094494			NA	NA		NA	NA		NA	NA		NA	NA	NA	NA
MSTRG.54037	248.899	-10.964	1.42827	-7.67642	1.63602e-14	1.92283e-13	292	1	171	281	0	chr3A	684769855	684770883			NA	NA		NA	NA		NA	NA		NA	NA	NA	NA
MSTRG.47423	991.4	-10.9619	0.740931	-14.7947	1.58472e-49	7.58443e-48	1067	0	733	1135	4	chr2D	643005366	643006758			UniRef90_M8AXX5	0	Agmatine coumaroyltransferase-1 n=3 Tax=Triticinae RepID=M8AXX5_TRIUA	AT5G57840.1	8e-20	| HXXXD-type acyl-transferase family protein	gi|960454655|ref|XP_014752031.1|	7e-176	PREDICTED: agmatine coumaroyltransferase-1-like [Brachypodium distachyon]	NA	NA	GO:0016747	GO:0016747
MSTRG.53614	249.068	-10.9602	1.43252	-7.65096	1.99482e-14	2.3304e-13	267	0	206	252	1	chr3A	655935645	655936616			UniRef90_W5D535	0	Peroxidase n=18 Tax=Triticinae RepID=W5D535_WHEAT	AT5G06730.1	1e-99	| Peroxidase superfamily protein	gi|357150393|ref|XP_003575443.1|	5e-165	PREDICTED: peroxidase 2-like [Brachypodium distachyon]	NA	NA	NA	NA
MSTRG.144346	92.1664	-10.9599	1.48003	-7.40519	1.30961e-13	1.43318e-12	79	0	86	98	0	chr7B	616836238	616838679			NA	NA		NA	NA		NA	NA		NA	NA	NA	NA
MSTRG.47442	990.034	-10.9576	0.745328	-14.7018	6.27856e-49	2.96104e-47	1019	1	789	1091	3	chr2D	643122263	643124034			UniRef90_M8AXX5	0	Agmatine coumaroyltransferase-1 n=3 Tax=Triticinae RepID=M8AXX5_TRIUA	AT5G57840.1	2e-21	| HXXXD-type acyl-transferase family protein	gi|960454655|ref|XP_014752031.1|	0	PREDICTED: agmatine coumaroyltransferase-1-like [Brachypodium distachyon]	NA	NA	GO:0016747	GO:0016747
MSTRG.120800	248.429	-10.9576	1.43262	-7.64867	2.03067e-14	2.37073e-13	240	0	199	288	1	chr6B	213466566	213468673			NA	NA		NA	NA		NA	NA		NA	NA	NA	NA
MSTRG.46224	744.085	-10.9571	0.857921	-12.7717	2.35845e-37	7.82779e-36	866	2	593	719	1	chr2D	584668142	584670866			NA	NA		NA	NA		NA	NA		NA	NA	NA	NA
MSTRG.91707	494.571	-10.9531	1.03991	-10.5327	6.10537e-26	1.31461e-24	530	1	403	510	1	chr5A	327574550	327579305			UniRef90_M8AE51	1e-12	Uncharacterized protein n=2 Tax=Triticum urartu RepID=M8AE51_TRIUA	AT3G21940.1	6.5	| Receptor protein kinase-related	NA	NA		NA	NA	NA	NA
MSTRG.77773	90.9268	-10.9523	1.46661	-7.46776	8.15729e-14	9.07869e-13	112	0	64	95	0	chr4A	735164589	735166142			NA	NA		NA	NA		NA	NA		NA	NA	NA	NA
MSTRG.9883	492.92	-10.9509	1.03446	-10.5861	3.45534e-26	7.53382e-25	548	1	354	563	1	chr1B	48285037	48301199			NA	NA		NA	NA		NA	NA		NA	NA	NA	NA
MSTRG.114674	1720.93	-10.9491	0.572276	-19.1325	1.35298e-81	1.36731e-79	1773	2	1317	1980	5	chr6A	205114657	205116298			NA	NA		NA	NA		NA	NA		NA	NA	NA	NA
MSTRG.26812	91.5579	-10.9489	1.48999	-7.34833	2.00695e-13	2.16093e-12	76	0	93	88	0	chr2A	415061992	415062677			NA	NA		NA	NA		NA	NA		NA	NA	NA	NA
MSTRG.121078	246.659	-10.9471	1.44091	-7.59736	3.02224e-14	3.47412e-13	211	0	210	294	1	chr6B	240403389	240403571	noncoding	noncoding	UniRef90_T1MZV8	8e-18	Uncharacterized protein n=1 Tax=Triticum urartu RepID=T1MZV8_TRIUA	AT2G41890.1	0.63	| curculin-like (mannose-binding) lectin family protein / PAN domain-containing protein	gi|802727040|ref|XP_012086115.1|	2.5	PREDICTED: G-type lectin S-receptor-like serine/threonine-protein kinase SD3-1 [Jatropha curcas]	NA	NA	NA	NA
MSTRG.69942	90.8394	-10.9464	1.47546	-7.41896	1.1804e-13	1.29631e-12	78	0	71	118	0	chr3D	559915917	559916204			UniRef90_N1QZ88	7e-63	Uncharacterized protein n=1 Tax=Aegilops tauschii RepID=N1QZ88_AEGTA	AT3G09270.1	1e-13	| Symbols: ATGSTU8, GSTU8 | glutathione S-transferase TAU 8	gi|514787203|ref|XP_004971273.1|	2e-31	PREDICTED: probable glutathione S-transferase [Setaria italica]	NA	NA	NA	NA
MSTRG.33284	245.057	-10.9377	1.4361	-7.61624	2.61164e-14	3.01752e-13	224	0	202	288	1	chr2B	159318585	159319596			NA	NA		NA	NA		NA	NA		NA	NA	NA	NA
MSTRG.143361	89.8788	-10.9357	1.46832	-7.4478	9.49063e-14	1.04987e-12	114	0	63	91	0	chr7B	526233916	526234492			UniRef90_M8AHQ9	1e-20	Uncharacterized protein n=2 Tax=Triticinae RepID=M8AHQ9_TRIUA	NA	NA		gi|514765612|ref|XP_004965793.1|	2e-05	PREDICTED: uncharacterized protein LOC101774728 [Setaria italica]	NA	NA	NA	NA
MSTRG.52075	90.5963	-10.9357	1.47255	-7.42638	1.11613e-13	1.22782e-12	89	0	80	92	0	chr3A	534200249	534200932			NA	NA		NA	NA		NA	NA		NA	NA	NA	NA
MSTRG.34723	90.2443	-10.9316	1.47376	-7.4175	1.19349e-13	1.30994e-12	81	0	78	102	0	chr2B	356582184	356583904			NA	NA		NA	NA		NA	NA		NA	NA	NA	NA
MSTRG.151544	2419.14	-10.925	0.490465	-22.2747	6.50447e-110	1.10594e-107	2419	4	1845	2867	6	chr7D	497319186	497320718			UniRef90_I1I0U8	0	Uncharacterized protein n=19 Tax=Pooideae RepID=I1I0U8_BRADI	AT2G20340.1	4e-150	| Pyridoxal phosphate (PLP)-dependent transferases superfamily protein	gi|357144649|ref|XP_003573366.1|	0	PREDICTED: aromatic-L-amino-acid decarboxylase-like [Brachypodium distachyon]	NA	NA	NA	NA
MSTRG.100911	484.573	-10.9237	1.04258	-10.4775	1.09559e-25	2.33363e-24	467	1	397	549	1	chr5B	441745526	441746374			NA	NA		NA	NA		NA	NA		NA	NA	NA	NA
MSTRG.70596	1452.73	-10.9236	0.63085	-17.3157	3.57992e-67	2.62048e-65	1350	3	1237	1623	3	chr3D	594802502	594803661			NA	NA		NA	NA		NA	NA		NA	NA	NA	NA
MSTRG.103210	89.5919	-10.9224	1.46889	-7.43585	1.03898e-13	1.14659e-12	88	0	74	99	0	chr5B	616103975	616109805			NA	NA		NA	NA		NA	NA		NA	NA	NA	NA
MSTRG.119939	89.6263	-10.9219	1.47056	-7.427	1.11086e-13	1.2223e-12	86	0	76	98	0	chr6B	133450619	133452219			NA	NA		NA	NA		NA	NA		NA	NA	NA	NA
MSTRG.136016	1205.34	-10.9207	0.672473	-16.2397	2.64407e-59	1.59958e-57	1255	1	970	1299	4	chr7A	518570011	518571564			UniRef90_M7ZR31	0	Reticuline oxidase-like protein n=4 Tax=Triticeae RepID=M7ZR31_TRIUA	AT4G20860.1	1e-130	| FAD-binding Berberine family protein	gi|357165065|ref|XP_003580258.1|	0	PREDICTED: reticuline oxidase-like protein [Brachypodium distachyon]	NA	NA	NA	NA
MSTRG.94107	961.733	-10.9205	0.759315	-14.382	6.70902e-47	2.99775e-45	870	0	763	1186	4	chr5A	545870553	545872213			NA	NA		NA	NA		NA	NA		NA	NA	NA	NA
MSTRG.152877	89.2511	-10.9184	1.46938	-7.43064	1.08075e-13	1.19012e-12	85	0	72	104	0	chr7D	590652166	590653163			NA	NA		NA	NA		NA	NA		NA	NA	NA	NA
MSTRG.54800	89.2735	-10.9182	1.46713	-7.4419	9.92491e-14	1.09679e-12	95	0	72	94	0	chr3A	728056588	728057769			NA	NA		NA	NA		NA	NA		NA	NA	NA	NA
MSTRG.62831	2885.41	-10.9161	0.467375	-23.3562	1.19314e-120	2.47083e-118	2919	5	2466	2970	7	chr3B	776120569	776121393			UniRef90_M8C5Z8	2e-150	Uncharacterized protein n=2 Tax=Triticinae RepID=M8C5Z8_AEGTA	AT3G09270.1	1e-51	| Symbols: ATGSTU8, GSTU8 | glutathione S-transferase TAU 8	gi|1002234908|ref|XP_015621663.1|	2e-99	PREDICTED: probable glutathione S-transferase [Oryza sativa Japonica Group]	NA	NA	NA	NA
MSTRG.48969	240.394	-10.9124	1.42823	-7.64054	2.16317e-14	2.51827e-13	270	0	177	265	1	chr3A	77916435	77920118			NA	NA		NA	NA		NA	NA		NA	NA	NA	NA
MSTRG.10871	240.214	-10.9085	1.43051	-7.62564	2.42834e-14	2.81345e-13	257	0	192	254	1	chr1B	133032458	133034890			NA	NA		NA	NA		NA	NA		NA	NA	NA	NA
MSTRG.94110	88.2463	-10.9061	1.51831	-7.18306	6.81667e-13	7.03038e-12	49	0	70	140	0	chr5A	546154217	546155521			NA	NA		NA	NA		NA	NA		NA	NA	NA	NA
MSTRG.53956	1433.74	-10.903	0.616591	-17.6827	5.70318e-70	4.45032e-68	1602	4	1134	1466	2	chr3A	681318056	681318757			UniRef90_R7W653	4e-144	Uncharacterized protein n=1 Tax=Aegilops tauschii RepID=R7W653_AEGTA	AT1G10370.1	6e-63	| Symbols: GST30, ATGSTU17, GST30B, ERD9 | Glutathione S-transferase family protein	gi|721642154|ref|XP_010231970.1|	5e-110	PREDICTED: probable glutathione S-transferase GSTU6 [Brachypodium distachyon]	NA	NA	NA	NA
MSTRG.119937	1665.58	-10.8977	0.576831	-18.8923	1.31893e-79	1.27443e-77	1691	4	1347	1828	3	chr6B	133445063	133450453			UniRef90_M7ZML4	1e-18	Uncharacterized protein n=1 Tax=Triticum urartu RepID=M7ZML4_TRIUA	AT1G48720.1	0.001	| unknown protein; Has 229 Blast hits to 229 proteins in 10 species: Archae - 0; Bacteria - 0; Metazoa - 1; Fungi - 0; Plants - 228; Viruses - 0; Other Eukaryotes - 0 (source: NCBI BLink).	gi|721687366|ref|XP_010239227.1|	2e-53	PREDICTED: uncharacterized protein LOC104585030 [Brachypodium distachyon]	NA	NA	NA	NA
MSTRG.85250	237.652	-10.8964	1.44793	-7.52555	5.24999e-14	5.92671e-13	329	0	181	190	1	chr4D	71824551	71825715			UniRef90_T1LS92	9e-162	Uncharacterized protein n=3 Tax=Triticum RepID=T1LS92_TRIUA	AT2G29390.5	2e-08	| Symbols: ATSMO2 | sterol 4-alpha-methyl-oxidase 2-2	gi|721630195|ref|XP_003561729.2|	2e-118	PREDICTED: sphinganine C4-monooxygenase 1-like [Brachypodium distachyon]	NA	NA	GO:0005506; GO:0008610; GO:0016021; GO:0016491	GO:0005506; GO:0008610; GO:0016021; GO:0016491
MSTRG.3073	1673.69	-10.8964	0.597897	-18.2246	3.29461e-74	2.83823e-72	1523	6	1456	1854	1	chr1A	13589643	13590572			UniRef90_A0A060A984	1.8	Acetyl-coenzyme A carboxylase carboxyl transferase subunit beta, chloroplastic n=1 Tax=Cyanidiaceae sp. MX-AZ01 RepID=A0A060A984_9RHOD	AT5G64050.1	5.3	| Symbols: ATERS, OVA3, ERS | glutamate tRNA synthetase	NA	NA		NA	NA	NA	NA
MSTRG.27078	1184.9	-10.8963	0.673986	-16.1669	8.63194e-59	5.15766e-57	1187	1	951	1328	4	chr2A	457221647	457221838			NA	NA		NA	NA		NA	NA		NA	NA	NA	NA
MSTRG.7214	87.6128	-10.8911	1.46832	-7.41739	1.1945e-13	1.3109e-12	87	0	71	98	0	chr1A	488097618	488099147			NA	NA		NA	NA		NA	NA		NA	NA	NA	NA
MSTRG.104237	710.94	-10.8909	0.857312	-12.7035	5.65201e-37	1.85811e-35	707	2	584	781	1	chr5B	684383863	684388125			NA	NA		NA	NA		NA	NA		NA	NA	NA	NA
MSTRG.43464	1420.26	-10.8887	0.622112	-17.5027	1.36568e-68	1.03081e-66	1405	4	1169	1564	2	chr2D	345248090	345248281			NA	NA		NA	NA		NA	NA		NA	NA	NA	NA
MSTRG.136494	1416.8	-10.8885	0.618922	-17.5927	2.80337e-69	2.14776e-67	1399	3	1046	1751	3	chr7A	563245283	563246815			UniRef90_I1I0U8	0	Uncharacterized protein n=19 Tax=Pooideae RepID=I1I0U8_BRADI	AT2G20340.1	6e-160	| Pyridoxal phosphate (PLP)-dependent transferases superfamily protein	gi|357144649|ref|XP_003573366.1|	0	PREDICTED: aromatic-L-amino-acid decarboxylase-like [Brachypodium distachyon]	NA	NA	NA	NA
MSTRG.76052	704.376	-10.8847	0.853457	-12.7536	2.97504e-37	9.84732e-36	857	0	481	769	3	chr4A	615109204	615110130	noncoding	noncoding	NA	NA		NA	NA		NA	NA		NA	NA	NA	NA
MSTRG.148232	472.505	-10.884	1.04186	-10.4467	1.51692e-25	3.21624e-24	511	2	393	470	0	chr7D	128141808	128144816			UniRef90_W5HVD1	0	Laccase n=2 Tax=Triticum aestivum RepID=W5HVD1_WHEAT	AT5G09360.1	0	| Symbols: LAC14 | laccase 14	gi|357138107|ref|XP_003570639.1|	0	PREDICTED: putative laccase-9 [Brachypodium distachyon]	NA	NA	NA	NA
MSTRG.155517	470.029	-10.8832	1.03654	-10.4995	8.68146e-26	1.8598e-24	498	0	352	539	2	chrUn	156681006	156682074			NA	NA		NA	NA		NA	NA		NA	NA	NA	NA
MSTRG.39454	235.454	-10.8779	1.43081	-7.60266	2.90098e-14	3.33909e-13	252	1	190	246	0	chr2B	789672447	789674280			NA	NA		NA	NA		NA	NA		NA	NA	NA	NA
MSTRG.22114	707.484	-10.877	0.881278	-12.3423	5.36269e-35	1.63643e-33	584	3	655	782	0	chr1D	452625415	452627557			UniRef90_P10848	0	Alcohol dehydrogenase 3 n=40 Tax=Pooideae RepID=ADH3_HORVU	AT1G77120.1	0	| Symbols: ADH1, ADH, ATADH, ATADH1 | alcohol dehydrogenase 1	gi|357157190|ref|XP_003577715.1|	0	PREDICTED: alcohol dehydrogenase 3 [Brachypodium distachyon]	NA	NA	GO:0008270; GO:0016491; GO:0004024; GO:0005829; GO:0008270; GO:0046294; GO:0051903; GO:0004022; GO:0008270	GO:0008270; GO:0016491; GO:0004024; GO:0005829; GO:0008270; GO:0046294; GO:0051903; GO:0004022; GO:0008270
MSTRG.97616	86.5983	-10.875	1.47234	-7.3862	1.51083e-13	1.64444e-12	104	0	70	79	0	chr5B	65524924	65526366			UniRef90_W5G2Y6	0	Glycosyltransferase n=2 Tax=Triticum aestivum RepID=W5G2Y6_WHEAT	AT3G16520.2	2e-95	| Symbols: UGT88A1 | UDP-glucosyl transferase 88A1	gi|721644199|ref|XP_010232274.1|	0	PREDICTED: UDP-glycosyltransferase 88A1-like [Brachypodium distachyon]	NA	NA	NA	NA
MSTRG.14749	86.7895	-10.8749	1.47315	-7.38202	1.55903e-13	1.69522e-12	80	0	75	96	0	chr1B	563541941	563542770			NA	NA		NA	NA		NA	NA		NA	NA	NA	NA
MSTRG.114350	234.064	-10.8726	1.4297	-7.60482	2.85292e-14	3.28611e-13	240	1	173	280	0	chr6A	153678444	153688085			UniRef90_M7YUX7	0	Uncharacterized protein n=4 Tax=Triticeae RepID=M7YUX7_TRIUA	AT2G36290.1	3e-143	| alpha/beta-Hydrolases superfamily protein	gi|357149313|ref|XP_003575069.1|	0	PREDICTED: uncharacterized protein LOC100845212 isoform X1 [Brachypodium distachyon]	NA	NA	NA	NA
MSTRG.75318	86.429	-10.8726	1.47082	-7.39217	1.44448e-13	1.57437e-12	103	0	69	81	0	chr4A	577865370	577870641			UniRef90_F2D8G0	4e-41	Predicted protein n=1 Tax=Hordeum vulgare var. distichum RepID=F2D8G0_HORVD	AT5G39820.1	1.1	| Symbols: anac094, NAC094 | NAC domain containing protein 94	gi|721627332|ref|XP_010229497.1|	6e-06	PREDICTED: uncharacterized protein LOC104581976 [Brachypodium distachyon]	NA	NA	NA	NA
MSTRG.135504	85.7019	-10.8646	1.46563	-7.41292	1.23547e-13	1.35433e-12	94	0	63	97	0	chr7A	457683535	457683747	noncoding	noncoding	UniRef90_C4J826	2e-31	Uncharacterized protein n=1 Tax=Zea mays RepID=C4J826_MAIZE	AT1G32300.1	1e-13	| D-arabinono-1,4-lactone oxidase family protein	gi|242080307|ref|XP_002444922.1|	2e-25	hypothetical protein SORBIDRAFT_07g001500 [Sorghum bicolor]	NA	NA	NA	NA
MSTRG.13666	85.7752	-10.8623	1.46659	-7.40649	1.29688e-13	1.4194e-12	92	0	67	93	0	chr1B	465378981	465386062			NA	NA		NA	NA		NA	NA		NA	NA	NA	NA
MSTRG.155316	85.6918	-10.8615	1.47937	-7.34196	2.10488e-13	2.26286e-12	112	0	68	71	0	chrUn	110269963	110271040			UniRef90_W5FZ17	0.29	Uncharacterized protein n=6 Tax=Triticum aestivum RepID=W5FZ17_WHEAT	AT5G39110.1	7e-74	| RmlC-like cupins superfamily protein	gi|357145070|ref|XP_003573513.1|	3e-120	PREDICTED: germin-like protein 8-11 [Brachypodium distachyon]	NA	NA	NA	NA
MSTRG.55644	461.977	-10.8605	1.07592	-10.0942	5.86243e-24	1.15786e-22	376	0	468	453	2	chr3B	22122691	22126244			UniRef90_A0A0A9BF86	4e-09	Uncharacterized protein n=1 Tax=Arundo donax RepID=A0A0A9BF86_ARUDO	AT1G22300.2	0.81	| Symbols: GRF10, GF14 EPSILON | general regulatory factor 10	gi|1002313328|ref|XP_015620051.1|	1e-55	PREDICTED: uncharacterized protein LOC9266439 isoform X10 [Oryza sativa Japonica Group]	NA	NA	NA	NA
MSTRG.65310	231.627	-10.8564	1.42881	-7.59819	3.003e-14	3.45242e-13	246	1	176	261	0	chr3D	95611503	95612555			NA	NA		NA	NA		NA	NA		NA	NA	NA	NA
MSTRG.6696	84.8824	-10.8548	1.46642	-7.40225	1.33899e-13	1.46367e-12	101	0	58	95	0	chr1A	445509100	445524660			UniRef90_F2DFC1	0	Predicted protein n=3 Tax=Pooideae RepID=F2DFC1_HORVD	AT1G15690.2	0	| Symbols: AVP1, ATAVP3, AVP-3, AtVHP1;1 | Inorganic H pyrophosphatase family protein	gi|357132073|ref|XP_003567657.1|	0	PREDICTED: pyrophosphate-energized vacuolar membrane proton pump-like [Brachypodium distachyon]	NA	NA	NA	NA
MSTRG.35297	1614.61	-10.8524	0.584953	-18.5525	7.77948e-77	7.05951e-75	1552	4	1353	1786	3	chr2B	410943005	410943196	noncoding	noncoding	NA	NA		NA	NA		NA	NA		NA	NA	NA	NA
MSTRG.28240	85.4186	-10.8523	1.46997	-7.38268	1.55138e-13	1.68728e-12	87	0	72	89	0	chr2A	598620573	598623606			UniRef90_W5BDZ5	0	Uncharacterized protein n=3 Tax=Triticinae RepID=W5BDZ5_WHEAT	AT1G08490.1	4e-08	| Symbols: ATSUFS, SUFS, ATCPNIFS, ATNFS2, CPNIFS | chloroplastic NIFS-like cysteine desulfurase	gi|960486314|ref|XP_010239477.2|	0	PREDICTED: probable cysteine desulfurase [Brachypodium distachyon]	NA	NA	NA	NA
MSTRG.33520	1847.81	-10.852	0.564464	-19.2253	2.27245e-82	2.33055e-80	1716	5	1642	1958	3	chr2B	180436705	180437221	noncoding	noncoding	UniRef90_W5BKA2	2e-59	Uncharacterized protein n=2 Tax=Triticum aestivum RepID=W5BKA2_WHEAT	AT3G48140.1	2e-26	| B12D protein	gi|357122048|ref|XP_003562728.1|	6e-53	PREDICTED: uncharacterized protein LOC100837236 [Brachypodium distachyon]	NA	NA	NA	NA
MSTRG.14637	85.3092	-10.8493	1.47455	-7.35769	1.87122e-13	2.02085e-12	78	0	75	93	0	chr1B	554587155	554588380			UniRef90_A0A0E0KKB8	3.8	Uncharacterized protein n=2 Tax=Oryza RepID=A0A0E0KKB8_ORYPU	AT5G18980.1	0.6	| ARM repeat superfamily protein	NA	NA		NA	NA	NA	NA
MSTRG.146768	229.949	-10.8484	1.46925	-7.38365	1.54013e-13	1.67543e-12	142	0	201	321	1	chr7D	31570510	31573605			NA	NA		NA	NA		NA	NA		NA	NA	NA	NA
MSTRG.148718	85.4511	-10.8484	1.49622	-7.25057	4.15027e-13	4.36019e-12	77	0	90	71	0	chr7D	174978908	174979918	noncoding	noncoding	NA	NA		NA	NA		NA	NA		NA	NA	NA	NA
MSTRG.102255	230.583	-10.8483	1.45749	-7.44317	9.82978e-14	1.08677e-12	187	0	236	223	1	chr5B	546093997	546097128			UniRef90_W5G0N7	0	Uncharacterized protein n=1 Tax=Triticum aestivum RepID=W5G0N7_WHEAT	AT1G21240.1	3e-139	| Symbols: WAK3 | wall associated kinase 3	gi|242081219|ref|XP_002445378.1|	0	hypothetical protein SORBIDRAFT_07g014870 [Sorghum bicolor]	NA	NA	NA	NA
MSTRG.141030	917.424	-10.8481	0.745356	-14.5542	5.49293e-48	2.51942e-46	922	1	709	1068	3	chr7B	228833941	228834422			UniRef90_C5X5E0	2e-07	Putative uncharacterized protein Sb02g029816 (Fragment) n=1 Tax=Sorghum bicolor RepID=C5X5E0_SORBI	AT4G28460.1	0.058	| unknown protein; FUNCTIONS IN: molecular_function unknown; INVOLVED IN: biological_process unknown; LOCATED IN: endomembrane system; EXPRESSED IN: 10 plant structures; EXPRESSED DURING: LP.04 four leaves visible, 4 anthesis, petal differentiation and expansion stage; Has 8 Blast hits to 8 proteins in 3 species: Archae - 0; Bacteria - 0; Metazoa - 0; Fungi - 0; Plants - 8; Viruses - 0; Other Euk…	gi|242049830|ref|XP_002462659.1|	3e-07	hypothetical protein SORBIDRAFT_02g029816, partial [Sorghum bicolor]	NA	NA	NA	NA
MSTRG.93677	85.2321	-10.8477	1.48682	-7.29591	2.96652e-13	3.15522e-12	66	0	80	97	0	chr5A	509283240	509284616			NA	NA		NA	NA		NA	NA		NA	NA	NA	NA
MSTRG.109463	1144.69	-10.8465	0.675047	-16.0678	4.29119e-58	2.5129e-56	1137	1	923	1286	4	chr5D	430164063	430165367			NA	NA		NA	NA		NA	NA		NA	NA	NA	NA
MSTRG.117821	85.0178	-10.8454	1.51266	-7.16974	7.51376e-13	7.72712e-12	50	0	86	103	0	chr6A	603646787	603648013			UniRef90_M0W1U2	2e-17	Uncharacterized protein n=1 Tax=Hordeum vulgare var. distichum RepID=M0W1U2_HORVD	AT2G02650.1	9e-10	| Ribonuclease H-like superfamily protein	gi|960485081|ref|XP_010238884.2|	6e-22	PREDICTED: uncharacterized protein LOC100822391 [Brachypodium distachyon]	NA	NA	NA	NA
MSTRG.129190	456.942	-10.8415	1.03903	-10.4342	1.73098e-25	3.65568e-24	498	0	362	479	2	chr6D	346832874	346834313			UniRef90_M0VJ95	0	Glycosyltransferase n=1 Tax=Hordeum vulgare var. distichum RepID=M0VJ95_HORVD	AT1G22360.1	1e-102	| Symbols: AtUGT85A2, UGT85A2 | UDP-glucosyl transferase 85A2	gi|357122797|ref|XP_003563101.1|	0	PREDICTED: 7-deoxyloganetic acid glucosyltransferase-like [Brachypodium distachyon]	NA	NA	NA	NA
MSTRG.155030	84.1327	-10.8407	1.46794	-7.38497	1.52491e-13	1.65924e-12	87	0	59	105	0	chrUn	90116783	90119274			UniRef90_M7Y413	0	Protein SRG1 n=3 Tax=Triticinae RepID=M7Y413_TRIUA	AT5G20400.1	1e-83	| 2-oxoglutarate (2OG) and Fe(II)-dependent oxygenase superfamily protein	gi|357125084|ref|XP_003564225.1|	7e-160	PREDICTED: protein SRG1-like [Brachypodium distachyon]	NA	NA	NA	NA
MSTRG.146714	3876.01	-10.8399	0.397449	-27.2736	8.73151e-164	3.95432e-161	3877	7	3142	4301	10	chr7D	28577037	28578569			UniRef90_I1I0U8	0	Uncharacterized protein n=19 Tax=Pooideae RepID=I1I0U8_BRADI	AT2G20340.1	5e-155	| Pyridoxal phosphate (PLP)-dependent transferases superfamily protein	gi|357144649|ref|XP_003573366.1|	0	PREDICTED: aromatic-L-amino-acid decarboxylase-like [Brachypodium distachyon]	NA	NA	NA	NA
MSTRG.126238	1597.35	-10.8386	0.567054	-19.1139	1.93472e-81	1.94709e-79	1739	4	1157	1846	3	chr6D	28634395	28639692			NA	NA		NA	NA		NA	NA		NA	NA	NA	NA
MSTRG.76742	227.58	-10.8355	1.43025	-7.57593	3.56556e-14	4.07836e-13	240	0	159	280	1	chr4A	666482390	666484858			UniRef90_W5I533	1e-161	Uncharacterized protein n=2 Tax=Triticeae RepID=W5I533_WHEAT	AT1G08080.1	2e-93	| Symbols: ATACA7, ACA7 | alpha carbonic anhydrase 7	gi|357148105|ref|XP_003574630.1|	1e-154	PREDICTED: alpha carbonic anhydrase 7-like [Brachypodium distachyon]	NA	NA	NA	NA
MSTRG.76687	84.5793	-10.8339	1.48498	-7.29568	2.97159e-13	3.16026e-12	78	0	83	78	0	chr4A	662566240	662568233			NA	NA		NA	NA		NA	NA		NA	NA	NA	NA
MSTRG.135892	83.7573	-10.8311	1.46607	-7.38784	1.49229e-13	1.62484e-12	91	0	62	95	0	chr7A	507021790	507022858			UniRef90_W5I050	0	Peroxidase n=5 Tax=Triticinae RepID=W5I050_WHEAT	AT5G05340.1	7e-87	| Peroxidase superfamily protein	gi|357117920|ref|XP_003560709.1|	4e-158	PREDICTED: peroxidase P7-like [Brachypodium distachyon]	NA	NA	NA	NA
MSTRG.57046	1138.47	-10.8286	0.692926	-15.6274	4.73756e-55	2.57802e-53	1134	4	1034	1094	1	chr3B	141740083	141741272			NA	NA		NA	NA		NA	NA		NA	NA	NA	NA
MSTRG.144558	83.203	-10.8276	1.46773	-7.37711	1.61759e-13	1.7567e-12	102	0	55	93	0	chr7B	636940381	636940671	noncoding	noncoding	NA	NA		NA	NA		NA	NA		NA	NA	NA	NA
MSTRG.53489	83.9205	-10.8266	1.47347	-7.34769	2.01664e-13	2.17065e-12	77	0	72	94	0	chr3A	648241403	648241738			UniRef90_A0A077S6D3	4e-24	Chromosome 3B, genomic scaffold, cultivar Chinese Spring n=3 Tax=Triticinae RepID=A0A077S6D3_WHEAT	AT5G50510.1	1.1	| Molecular chaperone Hsp40/DnaJ family protein	gi|721646859|ref|XP_010232668.1|	7e-05	PREDICTED: protein AUXIN-REGULATED GENE INVOLVED IN ORGAN SIZE-like [Brachypodium distachyon]	NA	NA	GO:0016021; GO:0046622	GO:0016021; GO:0046622
MSTRG.150906	226.269	-10.8263	1.42892	-7.57656	3.54849e-14	4.06075e-13	268	1	156	252	0	chr7D	436948437	436949804			UniRef90_W5HMY3	1e-35	Uncharacterized protein n=1 Tax=Triticum aestivum RepID=W5HMY3_WHEAT	AT2G47980.1	5.5	| Symbols: SCC3, ATSCC3 | sister-chromatid cohesion protein 3	NA	NA		NA	NA	NA	NA
MSTRG.139741	84.0114	-10.8251	1.49044	-7.26302	3.7853e-13	3.99451e-12	88	0	83	66	0	chr7B	93571628	93572377			NA	NA		NA	NA		NA	NA		NA	NA	NA	NA
MSTRG.71354	226.804	-10.8249	1.43488	-7.54409	4.55446e-14	5.16438e-13	217	0	190	252	1	chr4A	16979754	16982221			UniRef90_T1LAQ0	4e-16	Uncharacterized protein n=1 Tax=Triticum urartu RepID=T1LAQ0_TRIUA	AT3G23370.2	0.36	| RNA-binding (RRM/RBD/RNP motifs) family protein	NA	NA		NA	NA	NA	NA
MSTRG.48012	449.702	-10.8188	1.04423	-10.3605	3.75093e-25	7.82447e-24	508	0	368	435	2	chr3A	18161289	18162050			UniRef90_Q25AG1	3e-64	H0512B01.3 protein n=1 Tax=Oryza sativa RepID=Q25AG1_ORYSA	AT1G48720.1	0.004	| unknown protein; Has 229 Blast hits to 229 proteins in 10 species: Archae - 0; Bacteria - 0; Metazoa - 1; Fungi - 0; Plants - 228; Viruses - 0; Other Eukaryotes - 0 (source: NCBI BLink).	gi|1002292067|ref|XP_015650369.1|	7e-68	PREDICTED: uncharacterized protein LOC107282066 [Oryza sativa Japonica Group]	NA	NA	NA	NA
MSTRG.133534	82.3088	-10.8164	1.47389	-7.33867	2.15724e-13	2.31735e-12	93	0	48	110	0	chr7A	162513177	162513425	noncoding	noncoding	UniRef90_I1GZA8	4e-23	Uncharacterized protein n=1 Tax=Brachypodium distachyon RepID=I1GZA8_BRADI	AT5G13930.1	4.8	| Symbols: CHS, TT4, ATCHS | Chalcone and stilbene synthase family protein	gi|721616560|ref|XP_010227788.1|	6e-23	PREDICTED: uncharacterized protein LOC100845166 [Brachypodium distachyon]	NA	NA	NA	NA
MSTRG.93989	81.9079	-10.8089	1.47133	-7.34637	2.03669e-13	2.19174e-12	103	0	49	97	0	chr5A	535786872	535787957			NA	NA		NA	NA		NA	NA		NA	NA	NA	NA
MSTRG.76743	669.596	-10.8078	0.850537	-12.707	5.40654e-37	1.77862e-35	756	1	502	720	2	chr4A	666538777	666540410			UniRef90_W5I533	6e-161	Uncharacterized protein n=2 Tax=Triticeae RepID=W5I533_WHEAT	AT1G08080.1	2e-93	| Symbols: ATACA7, ACA7 | alpha carbonic anhydrase 7	gi|357148105|ref|XP_003574630.1|	1e-155	PREDICTED: alpha carbonic anhydrase 7-like [Brachypodium distachyon]	NA	NA	NA	NA
MSTRG.129159	82.8789	-10.8057	1.48238	-7.28946	3.11209e-13	3.30207e-12	87	0	78	71	0	chr6D	345053137	345055473			NA	NA		NA	NA		NA	NA		NA	NA	NA	NA
MSTRG.66869	223.431	-10.804	1.42964	-7.55719	4.11875e-14	4.68567e-13	254	1	171	233	0	chr3D	301420468	301421312			UniRef90_A0A077S204	7e-63	Chromosome 3B, genomic scaffold, cultivar Chinese Spring n=3 Tax=Triticeae RepID=A0A077S204_WHEAT	AT2G36200.2	1.2	| P-loop containing nucleoside triphosphate hydrolases superfamily protein	gi|357135699|ref|XP_003569446.1|	4e-43	PREDICTED: uncharacterized protein LOC100828392 [Brachypodium distachyon]	NA	NA	NA	NA
MSTRG.55873	444.456	-10.8039	1.03893	-10.399	2.50421e-25	5.25663e-24	528	1	285	527	1	chr3B	39440975	39442390			NA	NA		NA	NA		NA	NA		NA	NA	NA	NA
MSTRG.92515	2668.89	-10.8013	0.460312	-23.4651	9.27395e-122	1.97104e-119	3054	6	2145	2603	6	chr5A	415430425	415431978			NA	NA		NA	NA		NA	NA		NA	NA	NA	NA
MSTRG.84719	81.2577	-10.7987	1.47757	-7.30842	2.70309e-13	2.88103e-12	111	0	45	93	0	chr4D	31334795	31337164			UniRef90_W5DMH0	5e-05	Uncharacterized protein n=3 Tax=Triticum RepID=W5DMH0_WHEAT	AT2G25500.1	2e-06	| Inosine triphosphate pyrophosphatase family protein	gi|670404523|ref|XP_008643922.1|	0.24	PREDICTED: uncharacterized protein LOC100381473 isoform X4 [Zea mays]	NA	NA	NA	NA
MSTRG.23825	81.8904	-10.7944	1.46779	-7.35417	1.92116e-13	2.07271e-12	88	0	65	87	0	chr2A	35949779	35952254			UniRef90_A0A0D3HRT2	0.03	Uncharacterized protein n=1 Tax=Oryza barthii RepID=A0A0D3HRT2_9ORYZ	AT1G76770.1	0.008	| HSP20-like chaperones superfamily protein	gi|1002312030|ref|XP_015619403.1|	0.021	PREDICTED: fibrous sheath CABYR-binding protein [Oryza sativa Japonica Group]	NA	NA	NA	NA
MSTRG.145239	81.9025	-10.7937	1.47196	-7.33289	2.25248e-13	2.41537e-12	76	0	67	96	0	chr7B	690915607	690920009			NA	NA		NA	NA		NA	NA		NA	NA	NA	NA
MSTRG.16233	81.4607	-10.7924	1.46992	-7.34213	2.10223e-13	2.26026e-12	80	0	59	103	0	chr1B	665098982	665100129			UniRef90_F2DSM8	3e-55	Predicted protein n=1 Tax=Hordeum vulgare var. distichum RepID=F2DSM8_HORVD	NA	NA		gi|514746535|ref|XP_004961137.1|	1e-41	PREDICTED: uncharacterized protein LOC101775633 [Setaria italica]	NA	NA	NA	NA
MSTRG.44887	440.991	-10.7901	1.03573	-10.4179	2.05481e-25	4.32169e-24	473	1	318	519	1	chr2D	480589330	480590354	noncoding	noncoding	NA	NA		NA	NA		NA	NA		NA	NA	NA	NA
MSTRG.38297	81.9554	-10.7892	1.4833	-7.27381	3.4948e-13	3.69681e-12	70	0	78	85	0	chr2B	710099166	710101971			UniRef90_M0YZ52	0.005	Uncharacterized protein n=1 Tax=Hordeum vulgare var. distichum RepID=M0YZ52_HORVD	AT3G01460.1	2.2	| Symbols: MBD9, ATMBD9 | methyl-CPG-binding domain 9	gi|960492855|ref|XP_014751368.1|	5e-06	PREDICTED: uncharacterized protein LOC100832609 isoform X2 [Brachypodium distachyon]	NA	NA	NA	NA
MSTRG.93311	81.3348	-10.7891	1.46889	-7.34507	2.05652e-13	2.21259e-12	81	0	60	100	0	chr5A	480406629	480407210			NA	NA		NA	NA		NA	NA		NA	NA	NA	NA
MSTRG.67716	1323.3	-10.7889	0.62518	-17.2572	9.87384e-67	7.07791e-65	1303	3	1113	1426	3	chr3D	388324424	388325842			UniRef90_T1M9R3	0	Glycosyltransferase n=2 Tax=Triticeae RepID=T1M9R3_TRIUA	AT3G16520.2	1e-96	| Symbols: UGT88A1 | UDP-glucosyl transferase 88A1	gi|357136308|ref|XP_003569747.1|	0	PREDICTED: UDP-glycosyltransferase 88A1-like [Brachypodium distachyon]	NA	NA	NA	NA
MSTRG.52826	440.317	-10.7885	1.03805	-10.393	2.66924e-25	5.59697e-24	457	0	339	500	2	chr3A	602859596	602862468			NA	NA		NA	NA		NA	NA		NA	NA	NA	NA
MSTRG.77716	220.674	-10.7883	1.4286	-7.55168	4.29679e-14	4.88307e-13	239	1	160	256	0	chr4A	733344051	733347027			NA	NA		NA	NA		NA	NA		NA	NA	NA	NA
MSTRG.23473	81.6163	-10.788	1.47005	-7.33851	2.15986e-13	2.31991e-12	80	0	67	91	0	chr2A	16661432	16663901			NA	NA		NA	NA		NA	NA		NA	NA	NA	NA
MSTRG.96209	658.556	-10.787	0.861623	-12.5194	5.84956e-36	1.8557e-34	806	0	506	626	3	chr5A	667126479	667128429			UniRef90_M7ZXZ7	0	Omega-hydroxypalmitate O-feruloyl transferase n=4 Tax=Triticinae RepID=M7ZXZ7_TRIUA	AT5G17540.1	8e-81	| HXXXD-type acyl-transferase family protein	gi|357122878|ref|XP_003563141.1|	0	PREDICTED: benzyl alcohol O-benzoyltransferase-like [Brachypodium distachyon]	NA	NA	GO:0016747	GO:0016747
MSTRG.84374	81.0065	-10.7866	1.46865	-7.34459	2.06392e-13	2.2203e-12	101	0	56	85	0	chr4D	14517586	14518498			NA	NA		NA	NA		NA	NA		NA	NA	NA	NA
MSTRG.143364	81.5771	-10.784	1.47438	-7.3143	2.58733e-13	2.7616e-12	85	0	72	78	0	chr7B	526238456	526238875			UniRef90_M8AHQ9	6e-19	Uncharacterized protein n=2 Tax=Triticinae RepID=M8AHQ9_TRIUA	AT1G69260.1	0.088	| Symbols: AFP1 | ABI five binding protein	gi|514765612|ref|XP_004965793.1|	0.0001	PREDICTED: uncharacterized protein LOC101774728 [Setaria italica]	NA	NA	NA	NA
MSTRG.66911	439.06	-10.7838	1.04863	-10.2837	8.34223e-25	1.71219e-23	436	0	383	448	2	chr3D	304909143	304909442	noncoding	noncoding	UniRef90_M0YCA5	4.7	Uncharacterized protein n=3 Tax=Triticeae RepID=M0YCA5_HORVD	AT4G14140.2	1.6	| Symbols: DMT2 | DNA methyltransferase 2	NA	NA		NA	NA	NA	NA
MSTRG.37666	1097.96	-10.7833	0.666556	-16.1776	7.25699e-59	4.34416e-57	1168	3	784	1314	2	chr2B	659001897	659003826			UniRef90_I1J1A9	0	Uncharacterized protein n=1 Tax=Brachypodium distachyon RepID=I1J1A9_BRADI	AT2G02040.1	3e-161	| Symbols: ATPTR2-B, NTR1, PTR2-B, PTR2, ATPTR2 | peptide transporter 2	gi|357165536|ref|XP_003580417.1|	0	PREDICTED: protein NRT1/ PTR FAMILY 8.3-like [Brachypodium distachyon]	NA	NA	NA	NA
MSTRG.77283	878.403	-10.7825	0.74985	-14.3796	6.94907e-47	3.10358e-45	859	2	720	982	2	chr4A	705544388	705546441			UniRef90_M8CVE5	6e-132	Uncharacterized protein n=2 Tax=Triticinae RepID=M8CVE5_AEGTA	AT1G10360.1	2e-16	| Symbols: ATGSTU18, GST29, GSTU18 | glutathione S-transferase TAU 18	gi|1002869839|ref|XP_006662534.2|	9.1	PREDICTED: uncharacterized protein LOC102722338 [Oryza brachyantha]	NA	NA	NA	NA
MSTRG.95211	3508.53	-10.7803	0.421434	-25.5799	2.55105e-144	8.64466e-142	3422	8	3030	3690	8	chr5A	609789773	609790597			NA	NA		NA	NA		NA	NA		NA	NA	NA	NA
MSTRG.138994	219.024	-10.7765	1.42984	-7.53687	4.81387e-14	5.44643e-13	229	0	168	248	1	chr7B	23316912	23317943			UniRef90_M0XP04	2e-83	Uncharacterized protein n=1 Tax=Hordeum vulgare var. distichum RepID=M0XP04_HORVD	AT4G24310.1	4e-21	| Protein of unknown function (DUF679)	gi|721620405|ref|XP_003557584.2|	1e-70	PREDICTED: uncharacterized protein LOC100840153 [Brachypodium distachyon]	NA	NA	NA	NA
MSTRG.49325	876.144	-10.7759	0.75187	-14.3321	1.37959e-46	6.11331e-45	852	3	733	961	1	chr3A	115389937	115393275			UniRef90_M7YZZ7	0	Subtilisin-like protease n=3 Tax=Triticum RepID=M7YZZ7_TRIUA	AT4G10540.1	0	| Subtilase family protein	gi|357141783|ref|XP_003572346.1|	0	PREDICTED: subtilisin-like protease SBT3.5 [Brachypodium distachyon]	NA	NA	GO:0004252	GO:0004252
MSTRG.69904	80.871	-10.7751	1.47828	-7.28893	3.12427e-13	3.31464e-12	68	0	68	99	0	chr3D	557498111	557500991			UniRef90_A0A077RZP2	4e-170	Chromosome 3B, genomic scaffold, cultivar Chinese Spring n=2 Tax=Triticum aestivum RepID=A0A077RZP2_WHEAT	AT2G23620.1	2e-62	| Symbols: ATMES1, MES1 | methyl esterase 1	gi|1002233350|ref|XP_015620872.1|	1e-143	PREDICTED: esterase PIR7B [Oryza sativa Japonica Group]	NA	NA	GO:0009694; GO:0009696; GO:0080030; GO:0080031; GO:0080032	GO:0009694; GO:0009696; GO:0080030; GO:0080031; GO:0080032
MSTRG.27830	1518.49	-10.7712	0.581484	-18.5237	1.32982e-76	1.20001e-74	1496	1	1222	1722	6	chr2A	556986376	556987898			NA	NA		NA	NA		NA	NA		NA	NA	NA	NA
MSTRG.8615	651.171	-10.771	0.868603	-12.4004	2.60143e-35	8.04983e-34	582	0	539	775	3	chr1A	566123959	566124144	noncoding	noncoding	NA	NA		NA	NA		NA	NA		NA	NA	NA	NA
MSTRG.46948	80.1853	-10.7703	1.50236	-7.1689	7.56014e-13	7.77316e-12	55	0	57	127	0	chr2D	621267397	621268166			NA	NA		NA	NA		NA	NA		NA	NA	NA	NA
MSTRG.83127	218.171	-10.769	1.43337	-7.51309	5.77458e-14	6.49848e-13	214	0	179	243	1	chr4B	604139198	604139701			UniRef90_W5EMQ9	1e-78	Uncharacterized protein n=1 Tax=Triticum aestivum RepID=W5EMQ9_WHEAT	AT1G22370.2	2e-48	| Symbols: AtUGT85A5, UGT85A5 | UDP-glucosyl transferase 85A5	gi|573920652|ref|XP_006647925.1|	8e-62	PREDICTED: 7-deoxyloganetin glucosyltransferase-like [Oryza brachyantha]	NA	NA	NA	NA
MSTRG.54461	80.054	-10.7688	1.47847	-7.28375	3.24677e-13	3.44045e-12	71	0	56	112	0	chr3A	709161991	709164801			NA	NA		NA	NA		NA	NA		NA	NA	NA	NA
MSTRG.70420	80.3062	-10.7644	1.48518	-7.24785	4.23426e-13	4.44217e-12	62	0	70	100	0	chr3D	587534448	587535329			NA	NA		NA	NA		NA	NA		NA	NA	NA	NA
MSTRG.12572	2818.8	-10.7636	0.44031	-24.4455	5.61684e-132	1.49962e-129	2970	7	2285	2976	6	chr1B	348905072	348905818			UniRef90_Q8RW01	4e-151	Glutathione transferase n=3 Tax=Triticinae RepID=Q8RW01_WHEAT	AT1G10370.1	1e-70	| Symbols: GST30, ATGSTU17, GST30B, ERD9 | Glutathione S-transferase family protein	gi|955724242|ref|XP_004983842.2|	6e-122	PREDICTED: probable glutathione S-transferase GSTU6 [Setaria italica]	NA	NA	GO:0004364; GO:0005737; GO:0006749	GO:0004364; GO:0005737; GO:0006749
MSTRG.82573	1519.89	-10.7633	0.577784	-18.6286	1.88252e-77	1.73428e-75	1510	5	1214	1725	2	chr4B	548185197	548185727			NA	NA		NA	NA		NA	NA		NA	NA	NA	NA
MSTRG.78419	80.0403	-10.7631	1.47573	-7.29341	3.02216e-13	3.21122e-12	70	0	63	102	0	chr4B	24746070	24746456			NA	NA		NA	NA		NA	NA		NA	NA	NA	NA
MSTRG.109116	79.5664	-10.7623	1.47457	-7.29859	2.90792e-13	3.09459e-12	77	0	53	109	0	chr5D	408219020	408220530			NA	NA		NA	NA		NA	NA		NA	NA	NA	NA
MSTRG.150728	217.388	-10.7604	1.44804	-7.43105	1.07739e-13	1.18655e-12	177	1	203	240	0	chr7D	418948012	418948983			UniRef90_F2CUV0	3e-156	Predicted protein (Fragment) n=1 Tax=Hordeum vulgare var. distichum RepID=F2CUV0_HORVD	AT1G05800.1	1.8	| Symbols: DGL | alpha/beta-Hydrolases superfamily protein	gi|357117865|ref|XP_003560682.1|	1e-103	PREDICTED: uncharacterized protein LOC100845445 [Brachypodium distachyon]	NA	NA	NA	NA
MSTRG.117019	1299.49	-10.7579	0.647549	-16.6133	5.58148e-62	3.63776e-60	1191	4	1214	1300	2	chr6A	556669446	556671538			NA	NA		NA	NA		NA	NA		NA	NA	NA	NA
MSTRG.59893	1293.67	-10.7563	0.626493	-17.1691	4.52439e-66	3.21942e-64	1224	3	1071	1471	3	chr3B	504959928	504962254			UniRef90_T1M9R3	0	Glycosyltransferase n=2 Tax=Triticeae RepID=T1M9R3_TRIUA	AT3G16520.3	3e-96	| Symbols: UGT88A1 | UDP-glucosyl transferase 88A1	gi|357136308|ref|XP_003569747.1|	0	PREDICTED: UDP-glycosyltransferase 88A1-like [Brachypodium distachyon]	NA	NA	NA	NA
MSTRG.103671	79.4594	-10.7553	1.4808	-7.26315	3.78178e-13	3.99166e-12	109	0	59	67	0	chr5B	649540502	649540828			NA	NA		NA	NA		NA	NA		NA	NA	NA	NA
MSTRG.131307	647.541	-10.755	0.865713	-12.4233	1.954e-35	6.07748e-34	666	2	569	631	1	chr7A	4626780	4627013			UniRef90_M7ZP03	3e-47	Acid beta-fructofuranosidase n=2 Tax=Triticum RepID=M7ZP03_TRIUA	AT1G62660.1	5e-24	| Glycosyl hydrolases family 32 protein	gi|960457587|ref|XP_010228144.2|	4e-39	PREDICTED: sucrose:sucrose 1-fructosyltransferase-like [Brachypodium distachyon]	NA	NA	NA	NA
MSTRG.16513	1289.99	-10.7536	0.609095	-17.655	9.30834e-70	7.21702e-68	1448	3	924	1463	3	chr1B	676065725	676069666			UniRef90_M8BXU5	0	Putative mitochondrial chaperone BCS1-B n=2 Tax=Triticinae RepID=M8BXU5_AEGTA	AT3G50930.1	1e-10	| Symbols: BCS1 | cytochrome BC1 synthesis	gi|721635119|ref|XP_010230962.1|	0	PREDICTED: AAA-ATPase At3g50940-like [Brachypodium distachyon]	NA	NA	NA	NA
MSTRG.30516	646.362	-10.7536	0.872415	-12.3262	6.54692e-35	1.98965e-33	546	2	507	845	1	chr2A	753060911	753061426			NA	NA		NA	NA		NA	NA		NA	NA	NA	NA
MSTRG.131305	858.899	-10.7525	0.748984	-14.3561	9.76289e-47	4.34227e-45	919	1	705	879	3	chr7A	4511307	4517199			NA	NA		NA	NA		NA	NA		NA	NA	NA	NA
MSTRG.148553	214.526	-10.7502	1.43139	-7.51031	5.89854e-14	6.63336e-13	222	0	150	268	1	chr7D	161186613	161187370			UniRef90_F2DKB0	3e-17	Predicted protein n=1 Tax=Hordeum vulgare var. distichum RepID=F2DKB0_HORVD	AT1G49880.1	6.9	| Symbols: Erv1 | Erv1/Alr family protein	gi|721616560|ref|XP_010227788.1|	1e-10	PREDICTED: uncharacterized protein LOC100845166 [Brachypodium distachyon]	NA	NA	NA	NA
MSTRG.25704	214.936	-10.7498	1.43268	-7.50324	6.22591e-14	6.9934e-13	209	0	165	259	1	chr2A	204929827	204931323			NA	NA		NA	NA		NA	NA		NA	NA	NA	NA
MSTRG.154683	79.3286	-10.7484	1.47267	-7.29857	2.90843e-13	3.09479e-12	73	0	64	95	0	chrUn	68268160	68270219			NA	NA		NA	NA		NA	NA		NA	NA	NA	NA
MSTRG.155983	214.99	-10.7474	1.4326	-7.502	6.28509e-14	7.0566e-13	250	1	170	210	0	chrUn	254191227	254192380			UniRef90_D4HR85	6e-07	GER4d n=65 Tax=Pooideae RepID=D4HR85_HORVD	AT4G14630.1	0.12	| Symbols: GLP9 | germin-like protein 9	gi|357144731|ref|XP_003573394.1|	4e-06	PREDICTED: germin-like protein 8-11 [Brachypodium distachyon]	NA	NA	NA	NA
MSTRG.108080	79.3854	-10.7471	1.4703	-7.30945	2.68233e-13	2.86112e-12	81	0	66	84	0	chr5D	334257035	334291837			UniRef90_M7ZVT5	0	Glutamate receptor n=2 Tax=Triticum RepID=M7ZVT5_TRIUA	AT5G11210.1	4e-178	| Symbols: ATGLR2.5, GLR2.5 | glutamate receptor 2.5	gi|357153745|ref|XP_003576552.1|	0	PREDICTED: glutamate receptor 2.9-like [Brachypodium distachyon]	NA	NA	GO:0015276; GO:0016021	GO:0015276; GO:0016021
MSTRG.33190	1283.88	-10.7453	0.621624	-17.2858	6.01961e-67	4.35046e-65	1329	3	1064	1343	3	chr2B	152608437	152610784			UniRef90_Q6DV71	0	Cytochrome P450 CYP709C1 n=14 Tax=Triticeae RepID=Q6DV71_WHEAT	AT2G46950.1	2e-175	| Symbols: CYP709B2 | cytochrome P450, family 709, subfamily B, polypeptide 2	gi|357121805|ref|XP_003562608.1|	0	PREDICTED: cytochrome P450 734A6-like [Brachypodium distachyon]	NA	NA	NA	NA
MSTRG.29539	212.554	-10.7415	1.44388	-7.43933	1.01194e-13	1.11752e-12	296	0	116	240	1	chr2A	706643666	706645254			UniRef90_W5BEB7	5e-135	Uncharacterized protein n=8 Tax=Triticinae RepID=W5BEB7_WHEAT	AT5G39160.1	1e-72	| RmlC-like cupins superfamily protein	gi|1002261217|ref|XP_015634976.1|	2e-97	PREDICTED: germin-like protein 4-1 [Oryza sativa Japonica Group]	NA	NA	NA	NA
MSTRG.16529	212.674	-10.7388	1.43811	-7.4673	8.18596e-14	9.1085e-13	222	1	130	293	0	chr1B	676745883	676747222			NA	NA		NA	NA		NA	NA		NA	NA	NA	NA
MSTRG.15522	213.229	-10.7375	1.43213	-7.49753	6.50316e-14	7.29214e-13	209	1	160	261	0	chr1B	626684344	626688870			NA	NA		NA	NA		NA	NA		NA	NA	NA	NA
MSTRG.148543	78.6012	-10.7342	1.47571	-7.27394	3.4916e-13	3.69383e-12	69	0	65	95	0	chr7D	160667616	160668316	noncoding	noncoding	NA	NA		NA	NA		NA	NA		NA	NA	NA	NA
MSTRG.64574	212.486	-10.7307	1.44277	-7.43752	1.02589e-13	1.13241e-12	242	0	187	183	1	chr3D	42790329	42792121			NA	NA		NA	NA		NA	NA		NA	NA	NA	NA
MSTRG.129170	78.732	-10.7302	1.49312	-7.18645	6.64969e-13	6.86328e-12	63	0	80	78	0	chr6D	346093428	346095588			NA	NA		NA	NA		NA	NA		NA	NA	NA	NA
MSTRG.111205	211.923	-10.7279	1.43359	-7.48323	7.25204e-14	8.10002e-13	204	0	170	246	1	chr5D	517355206	517358094			NA	NA		NA	NA		NA	NA		NA	NA	NA	NA
MSTRG.27054	211.05	-10.7273	1.43021	-7.50054	6.35571e-14	7.13258e-13	229	0	145	257	1	chr2A	453521729	453521914	noncoding	noncoding	NA	NA		NA	NA		NA	NA		NA	NA	NA	NA
MSTRG.69995	1904.27	-10.7256	0.522652	-20.5215	1.38426e-93	1.76429e-91	1813	6	1524	2236	3	chr3D	562347960	562350352			NA	NA		NA	NA		NA	NA		NA	NA	NA	NA
MSTRG.111336	2528.89	-10.7245	0.462997	-23.1632	1.06977e-118	2.12891e-116	2982	6	1541	3147	6	chr5D	523452114	523454959			UniRef90_A0A077RSK4	0	Chromosome 3B, genomic scaffold, cultivar Chinese Spring n=1 Tax=Triticum aestivum RepID=A0A077RSK4_WHEAT	AT3G48280.1	4e-112	| Symbols: CYP71A25 | cytochrome P450, family 71, subfamily A, polypeptide 25	gi|357117000|ref|XP_003560264.1|	0	PREDICTED: indole-2-monooxygenase-like [Brachypodium distachyon]	NA	NA	NA	NA
MSTRG.103818	211.052	-10.7207	1.43653	-7.46289	8.46454e-14	9.40676e-13	198	0	179	235	1	chr5B	659635768	659636181			NA	NA		NA	NA		NA	NA		NA	NA	NA	NA
MSTRG.57045	77.9686	-10.7201	1.47874	-7.24946	4.18432e-13	4.39216e-12	90	0	68	67	0	chr3B	141735372	141736517			NA	NA		NA	NA		NA	NA		NA	NA	NA	NA
MSTRG.30367	78.0518	-10.718	1.48172	-7.23348	4.70774e-13	4.92434e-12	75	0	74	73	0	chr2A	748078281	748079207			UniRef90_W5BAP0	3e-159	Uncharacterized protein n=2 Tax=Triticum aestivum RepID=W5BAP0_WHEAT	AT3G61040.2	4e-54	| Symbols: CYP76C7 | cytochrome P450, family 76, subfamily C, polypeptide 7	gi|293332865|ref|NP_001168348.1|	4e-116	putative cytochrome P450 superfamily protein [Zea mays]	NA	NA	NA	NA
MSTRG.119480	77.0837	-10.7145	1.46918	-7.29287	3.03417e-13	3.22293e-12	80	0	54	96	0	chr6B	88653270	88656321			UniRef90_I1HKK1	3e-19	Uncharacterized protein n=1 Tax=Brachypodium distachyon RepID=I1HKK1_BRADI	AT4G23810.1	2e-22	| Symbols: WRKY53, ATWRKY53 | WRKY family transcription factor	gi|960467305|ref|XP_003566384.3|	3e-16	PREDICTED: WRKY transcription factor 55-like [Brachypodium distachyon]	NA	NA	NA	NA
MSTRG.136916	208.629	-10.7127	1.43245	-7.47862	7.51068e-14	8.37924e-13	232	0	134	263	1	chr7A	608682792	608683259			UniRef90_I1HR31	3e-16	Uncharacterized protein n=1 Tax=Brachypodium distachyon RepID=I1HR31_BRADI	AT5G40690.1	1.3	| CONTAINS InterPro DOMAIN/s: EF-Hand 1, calcium-binding site (InterPro:IPR018247); BEST Arabidopsis thaliana protein match is: unknown protein (TAIR:AT2G41730.1); Has 1807 Blast hits to 1807 proteins in 277 species: Archae - 0; Bacteria - 0; Metazoa - 736; Fungi - 347; Plants - 385; Viruses - 0; Other Eukaryotes - 339 (source: NCBI BLink).	gi|357136236|ref|XP_003569711.1|	4e-16	PREDICTED: uncharacterized protein LOC100832037 [Brachypodium distachyon]	NA	NA	NA	NA
MSTRG.54851	209.668	-10.7125	1.43069	-7.48761	7.01375e-14	7.84653e-13	229	0	165	221	1	chr3A	730655746	730656957			UniRef90_I1IP90	4e-179	Peroxidase n=1 Tax=Brachypodium distachyon RepID=I1IP90_BRADI	AT1G71695.1	1e-116	| Peroxidase superfamily protein	gi|357157932|ref|XP_003577962.1|	6e-179	PREDICTED: cationic peroxidase SPC4-like [Brachypodium distachyon]	NA	NA	NA	NA
MSTRG.143437	77.7458	-10.7113	1.51641	-7.06358	1.62267e-12	1.6236e-11	63	0	90	59	0	chr7B	533372379	533373017			UniRef90_W5I1U0	2.2	Uncharacterized protein n=1 Tax=Triticum aestivum RepID=W5I1U0_WHEAT	AT5G66580.1	3e-14	| unknown protein; FUNCTIONS IN: molecular_function unknown; INVOLVED IN: N-terminal protein myristoylation; LOCATED IN: cellular_component unknown; BEST Arabidopsis thaliana protein match is: unknown protein (TAIR:AT3G50800.1); Has 1807 Blast hits to 1807 proteins in 277 species: Archae - 0; Bacteria - 0; Metazoa - 736; Fungi - 347; Plants - 385; Viruses - 0; Other Eukaryotes - 339 (source: NCBI…	gi|357123801|ref|XP_003563596.1|	2e-39	PREDICTED: uncharacterized protein LOC100846791 [Brachypodium distachyon]	NA	NA	NA	NA
MSTRG.116779	77.4573	-10.7107	1.47695	-7.25193	4.10883e-13	4.31947e-12	68	0	67	89	0	chr6A	538405898	538408288			NA	NA		NA	NA		NA	NA		NA	NA	NA	NA
MSTRG.95899	627.665	-10.7105	0.864953	-12.3828	3.23968e-35	9.97386e-34	573	2	529	720	1	chr5A	651588599	651589012			NA	NA		NA	NA		NA	NA		NA	NA	NA	NA
MSTRG.88557	77.4861	-10.709	1.48966	-7.18888	6.53242e-13	6.75086e-12	86	0	74	60	0	chr4D	469072609	469074058			UniRef90_M8AN56	0	Agmatine coumaroyltransferase-2 n=6 Tax=Triticeae RepID=M8AN56_TRIUA	AT5G48930.1	7e-43	| Symbols: HCT | hydroxycinnamoyl-CoA shikimate/quinate hydroxycinnamoyl transferase	gi|357120516|ref|XP_003561973.1|	0	PREDICTED: agmatine coumaroyltransferase-1-like [Brachypodium distachyon]	NA	NA	GO:0016747	GO:0016747
MSTRG.77362	77.0267	-10.7083	1.46929	-7.28808	3.14411e-13	3.33495e-12	77	0	59	91	0	chr4A	710175443	710178194			NA	NA		NA	NA		NA	NA		NA	NA	NA	NA
MSTRG.32502	208.266	-10.7081	1.46796	-7.29455	2.99653e-13	3.18504e-12	332	1	88	233	0	chr2B	93687167	93689529			UniRef90_Q9LEH6	0	Peroxidase (Fragment) n=1 Tax=Hordeum vulgare RepID=Q9LEH6_HORVU	AT5G05340.1	2e-111	| Peroxidase superfamily protein	gi|1002286395|ref|XP_015647502.1|	2e-154	PREDICTED: peroxidase 2-like [Oryza sativa Japonica Group]	NA	NA	NA	NA
MSTRG.35866	77.4669	-10.7079	1.49122	-7.18062	6.93971e-13	7.15347e-12	60	0	76	83	0	chr2B	473340834	473345113			UniRef90_M8A916	5e-26	Uncharacterized protein n=1 Tax=Triticum urartu RepID=M8A916_TRIUA	AT4G25880.2	4.3	| Symbols: APUM6, PUM6 | pumilio 6	gi|923533246|ref|XP_013703588.1|	6e-07	PREDICTED: uncharacterized protein LOC106407290 [Brassica napus]	NA	NA	NA	NA
MSTRG.47179	1456.52	-10.7062	0.582527	-18.3789	1.93955e-75	1.7073e-73	1426	3	1207	1606	4	chr2D	633709958	633711074			UniRef90_M7ZRL4	1e-05	Uncharacterized protein n=1 Tax=Triticum urartu RepID=M7ZRL4_TRIUA	AT2G27080.2	1e-19	| Late embryogenesis abundant (LEA) hydroxyproline-rich glycoprotein family	gi|357166732|ref|XP_003580823.1|	2e-87	PREDICTED: protein YLS9-like [Brachypodium distachyon]	NA	NA	NA	NA
MSTRG.109101	208.173	-10.7052	1.42882	-7.49235	6.76534e-14	7.57736e-13	239	1	147	234	0	chr5D	407517487	407518809			UniRef90_W5FCB5	0	Uncharacterized protein n=4 Tax=Triticeae RepID=W5FCB5_WHEAT	AT5G48930.1	2e-51	| Symbols: HCT | hydroxycinnamoyl-CoA shikimate/quinate hydroxycinnamoyl transferase	gi|1002294339|ref|XP_015651503.1|	0	PREDICTED: agmatine coumaroyltransferase-2 [Oryza sativa Japonica Group]	NA	NA	NA	NA
MSTRG.71357	76.7592	-10.7015	1.47211	-7.26948	3.60865e-13	3.81433e-12	72	0	61	92	0	chr4A	17018169	17020402	noncoding	noncoding	NA	NA		NA	NA		NA	NA		NA	NA	NA	NA
MSTRG.140710	414.293	-10.6924	1.04968	-10.1863	2.283e-24	4.59713e-23	426	2	369	396	0	chr7B	188394152	188399258			UniRef90_M0YAB5	0	Lipoxygenase n=1 Tax=Hordeum vulgare var. distichum RepID=M0YAB5_HORVD	AT3G45140.1	0	| Symbols: LOX2, ATLOX2 | lipoxygenase 2	gi|357148401|ref|XP_003574749.1|	0	PREDICTED: probable lipoxygenase 8, chloroplastic [Brachypodium distachyon]	NA	NA	NA	NA
MSTRG.145991	75.9898	-10.6887	1.46801	-7.28109	3.31136e-13	3.50775e-12	84	0	58	82	0	chr7B	742359044	742360096			UniRef90_W5BAL5	3e-70	Uncharacterized protein n=1 Tax=Triticum aestivum RepID=W5BAL5_WHEAT	AT1G48720.1	5e-05	| unknown protein; Has 229 Blast hits to 229 proteins in 10 species: Archae - 0; Bacteria - 0; Metazoa - 1; Fungi - 0; Plants - 228; Viruses - 0; Other Eukaryotes - 0 (source: NCBI BLink).	gi|1002292067|ref|XP_015650369.1|	2e-66	PREDICTED: uncharacterized protein LOC107282066 [Oryza sativa Japonica Group]	NA	NA	NA	NA
MSTRG.97620	76.4561	-10.6883	1.51762	-7.04275	1.88482e-12	1.8743e-11	49	0	86	75	0	chr5B	65771167	65773350			NA	NA		NA	NA		NA	NA		NA	NA	NA	NA
MSTRG.40087	75.7928	-10.6881	1.46786	-7.28139	3.30403e-13	3.50037e-12	88	0	55	82	0	chr2D	14647515	14648285			NA	NA		NA	NA		NA	NA		NA	NA	NA	NA
MSTRG.148227	2065.63	-10.688	0.511757	-20.885	7.32936e-97	1.00047e-94	1919	7	1776	2281	3	chr7D	127764564	127766477			UniRef90_F2DQU6	0	Predicted protein n=1 Tax=Hordeum vulgare var. distichum RepID=F2DQU6_HORVD	AT1G76690.1	0	| Symbols: OPR2, ATOPR2 | 12-oxophytodienoate reductase 2	gi|514761772|ref|XP_004964869.1|	0	PREDICTED: 12-oxophytodienoate reductase 1-like [Setaria italica]	NA	NA	NA	NA
MSTRG.80475	76.0019	-10.6875	1.47177	-7.26166	3.82356e-13	4.03357e-12	72	0	60	91	0	chr4B	255409523	255411181			NA	NA		NA	NA		NA	NA		NA	NA	NA	NA
MSTRG.105273	411.534	-10.685	1.03921	-10.2819	8.5064e-25	1.74514e-23	429	2	333	440	0	chr5D	28924354	28928187			UniRef90_C7IXG0	7e-14	Os01g0630700 protein n=1 Tax=Oryza sativa subsp. japonica RepID=C7IXG0_ORYSJ	AT3G51690.1	2e-16	| PIF1 helicase	gi|1002228579|ref|XP_015638715.1|	2e-12	PREDICTED: uncharacterized protein LOC9268713 [Oryza sativa Japonica Group]	NA	NA	NA	NA
MSTRG.103038	409.894	-10.6842	1.03779	-10.2951	7.41163e-25	1.52701e-23	499	2	271	461	0	chr5B	604898129	604899133			NA	NA		NA	NA		NA	NA		NA	NA	NA	NA
MSTRG.67025	75.4431	-10.6834	1.46839	-7.27558	3.44941e-13	3.65e-12	81	0	53	91	0	chr3D	317575736	317577776			NA	NA		NA	NA		NA	NA		NA	NA	NA	NA
MSTRG.3728	75.9851	-10.6832	1.47629	-7.23653	4.60322e-13	4.81986e-12	87	0	65	68	0	chr1A	62253440	62254713			UniRef90_M7YL17	4e-19	Peroxidase n=1 Tax=Triticum urartu RepID=M7YL17_TRIUA	AT1G05260.1	5e-88	| Symbols: RCI3, RCI3A | Peroxidase superfamily protein	gi|357134775|ref|XP_003568991.1|	6e-178	PREDICTED: peroxidase 5-like [Brachypodium distachyon]	NA	NA	NA	NA
MSTRG.95903	75.279	-10.6723	1.473	-7.24529	4.31526e-13	4.52519e-12	70	0	61	89	0	chr5A	651685655	651686780			NA	NA		NA	NA		NA	NA		NA	NA	NA	NA
MSTRG.132609	74.8238	-10.6709	1.47699	-7.22474	5.02071e-13	5.23775e-12	68	0	53	102	0	chr7A	76481010	76485378			UniRef90_I1IW66	0	Uncharacterized protein n=2 Tax=Brachypodium distachyon RepID=I1IW66_BRADI	AT4G10540.1	2e-175	| Subtilase family protein	gi|357141783|ref|XP_003572346.1|	0	PREDICTED: subtilisin-like protease SBT3.5 [Brachypodium distachyon]	NA	NA	NA	NA
MSTRG.111213	203.667	-10.6691	1.44631	-7.37676	1.62183e-13	1.76034e-12	162	1	167	265	0	chr5D	517599648	517600481			UniRef90_M4VP35	7e-24	Uncharacterized protein n=1 Tax=Triticum aestivum RepID=M4VP35_WHEAT	AT4G25260.1	2	| Plant invertase/pectin methylesterase inhibitor superfamily protein	gi|357133596|ref|XP_003568410.1|	1e-22	PREDICTED: uncharacterized protein LOC100821918 [Brachypodium distachyon]	NA	NA	GO:0004867; GO:0005576	GO:0004867; GO:0005576
MSTRG.74413	405.027	-10.6689	1.0413	-10.2457	1.23678e-24	2.51921e-23	489	0	304	403	2	chr4A	491712891	491713484			UniRef90_I1IMM9	2e-14	Uncharacterized protein n=1 Tax=Brachypodium distachyon RepID=I1IMM9_BRADI	AT1G72520.1	6.3	| Symbols: LOX4 | PLAT/LH2 domain-containing lipoxygenase family protein	gi|514808563|ref|XP_004979118.1|	4e-07	PREDICTED: uncharacterized protein LOC101767683 [Setaria italica]	NA	NA	NA	NA
MSTRG.39737	2024.12	-10.6667	0.491683	-21.6943	2.32439e-104	3.53643e-102	2359	5	1292	2455	5	chr2D	3033992	3035747			UniRef90_W5BL89	0	Uncharacterized protein n=1 Tax=Triticum aestivum RepID=W5BL89_WHEAT	AT1G13110.1	2e-95	| Symbols: CYP71B7 | cytochrome P450, family 71 subfamily B, polypeptide 7	gi|721694495|ref|XP_010240401.1|	0	PREDICTED: ent-isokaurene C2-hydroxylase-like [Brachypodium distachyon]	NA	NA	NA	NA
MSTRG.129856	74.4942	-10.6661	1.47621	-7.22531	4.99947e-13	5.21615e-12	70	0	51	102	0	chr6D	406197774	406198479			NA	NA		NA	NA		NA	NA		NA	NA	NA	NA
MSTRG.16514	1418.52	-10.6653	0.570314	-18.7007	4.88908e-78	4.58249e-76	1489	5	1035	1683	2	chr1B	676066809	676068287			NA	NA		NA	NA		NA	NA		NA	NA	NA	NA
MSTRG.145782	405.061	-10.6647	1.03969	-10.2576	1.0942e-24	2.23347e-23	439	1	326	419	1	chr7B	721057227	721057846			NA	NA		NA	NA		NA	NA		NA	NA	NA	NA
MSTRG.60963	1012.67	-10.6645	0.678866	-15.7094	1.30494e-55	7.20626e-54	963	3	831	1158	2	chr3B	610555378	610558694			NA	NA		NA	NA		NA	NA		NA	NA	NA	NA
MSTRG.63860	4258.23	-10.6639	0.375617	-28.3904	2.65536e-177	1.52276e-174	4126	12	3534	4730	9	chr3D	6967874	6969806			NA	NA		NA	NA		NA	NA		NA	NA	NA	NA
MSTRG.55807	74.5541	-10.6639	1.48254	-7.19298	6.33922e-13	6.561e-12	62	0	55	104	0	chr3B	31058376	31059966			NA	NA		NA	NA		NA	NA		NA	NA	NA	NA
MSTRG.79410	75.1694	-10.6639	1.4829	-7.1912	6.42229e-13	6.64201e-12	66	0	71	77	0	chr4B	107753081	107754412			NA	NA		NA	NA		NA	NA		NA	NA	NA	NA
MSTRG.129582	607.51	-10.6637	0.857831	-12.431	1.77454e-35	5.52461e-34	664	2	499	607	1	chr6D	384217225	384223151			NA	NA		NA	NA		NA	NA		NA	NA	NA	NA
MSTRG.90199	74.9992	-10.6621	1.48066	-7.20093	5.98031e-13	6.20012e-12	82	0	68	65	0	chr5A	74678496	74683558			UniRef90_I1IAI2	0	Hexosyltransferase n=2 Tax=Brachypodium distachyon RepID=I1IAI2_BRADI	AT3G18660.3	3e-20	| Symbols: PGSIP1, GUX1 | plant glycogenin-like starch initiation protein 1	gi|960475097|ref|XP_014755769.1|	1e-19	PREDICTED: putative UDP-glucuronate:xylan alpha-glucuronosyltransferase 3 isoform X1 [Brachypodium distachyon]	NA	NA	NA	NA
MSTRG.17402	74.673	-10.6612	1.47906	-7.20805	5.67585e-13	5.89393e-12	63	0	61	94	0	chr1D	41150472	41155112			NA	NA		NA	NA		NA	NA		NA	NA	NA	NA
MSTRG.61284	202.374	-10.6596	1.43509	-7.42778	1.10435e-13	1.21527e-12	215	0	171	201	1	chr3B	647698685	647699415			NA	NA		NA	NA		NA	NA		NA	NA	NA	NA
MSTRG.147396	74.8787	-10.6579	1.48258	-7.18875	6.5386e-13	6.75653e-12	68	0	71	74	0	chr7D	69775879	69779041			UniRef90_M0X6L7	0	Uncharacterized protein n=2 Tax=Hordeum vulgare var. distichum RepID=M0X6L7_HORVD	AT4G10520.1	2e-158	| Subtilase family protein	gi|357141783|ref|XP_003572346.1|	0	PREDICTED: subtilisin-like protease SBT3.5 [Brachypodium distachyon]	NA	NA	NA	NA
MSTRG.95870	606.405	-10.6576	0.862829	-12.3519	4.75688e-35	1.45569e-33	565	3	506	692	0	chr5A	650554068	650555114			UniRef90_M8BIX5	8e-152	rRNA N-glycosidase n=1 Tax=Aegilops tauschii RepID=M8BIX5_AEGTA	NA	NA		gi|1002226845|ref|XP_015628991.1|	9e-88	PREDICTED: protein synthesis inhibitor II isoform X1 [Oryza sativa Japonica Group]	NA	NA	NA	NA
MSTRG.147453	73.8931	-10.6576	1.47493	-7.22581	4.98135e-13	5.19893e-12	100	0	47	76	0	chr7D	73123931	73124914			NA	NA		NA	NA		NA	NA		NA	NA	NA	NA
MSTRG.100588	201.216	-10.6575	1.4429	-7.38619	1.51097e-13	1.64444e-12	279	0	142	178	1	chr5B	417336102	417337066			UniRef90_M7ZQK0	0.98	Uncharacterized protein n=1 Tax=Triticum urartu RepID=M7ZQK0_TRIUA	AT3G47680.1	0.0003	| DNA binding	gi|721644959|ref|XP_010232402.1|	2e-11	PREDICTED: glutathione S-transferase T3-like [Brachypodium distachyon]	NA	NA	NA	NA
MSTRG.77853	74.3515	-10.6571	1.46941	-7.2526	4.08858e-13	4.29911e-12	86	0	57	76	0	chr4A	738514022	738516496			NA	NA		NA	NA		NA	NA		NA	NA	NA	NA
MSTRG.91762	402.961	-10.6559	1.06921	-9.96611	2.14463e-23	4.13219e-22	348	1	403	383	1	chr5A	330964051	330964542			NA	NA		NA	NA		NA	NA		NA	NA	NA	NA
MSTRG.146881	74.6179	-10.6523	1.48659	-7.16558	7.74585e-13	7.95567e-12	66	0	73	72	0	chr7D	38522472	38522854			NA	NA		NA	NA		NA	NA		NA	NA	NA	NA
MSTRG.39450	399.974	-10.6512	1.03719	-10.2693	9.69317e-25	1.98232e-23	459	1	267	474	1	chr2B	789605350	789606529			UniRef90_M0V3E7	9e-147	Uncharacterized protein n=6 Tax=Triticeae RepID=M0V3E7_HORVD	AT1G17170.1	2e-89	| Symbols: ATGSTU24, GST, GSTU24 | glutathione S-transferase TAU 24	gi|226510462|ref|NP_001146786.1|	6e-110	GST6 protein [Zea mays]	NA	NA	NA	NA
MSTRG.25410	74.4286	-10.6506	1.49242	-7.1365	9.57404e-13	9.77228e-12	56	0	72	83	0	chr2A	174460906	174461385			NA	NA		NA	NA		NA	NA		NA	NA	NA	NA
MSTRG.125787	799.649	-10.6484	0.749578	-14.2059	8.42497e-46	3.64028e-44	780	2	580	1014	2	chr6D	8347471	8348928			UniRef90_W5H5E5	6e-19	Glycosyltransferase n=1 Tax=Triticum aestivum RepID=W5H5E5_WHEAT	AT1G22360.1	7e-168	| Symbols: AtUGT85A2, UGT85A2 | UDP-glucosyl transferase 85A2	gi|573920652|ref|XP_006647925.1|	0	PREDICTED: 7-deoxyloganetin glucosyltransferase-like [Oryza brachyantha]	NA	NA	NA	NA
MSTRG.156761	74.0337	-10.6447	1.47536	-7.21498	5.39426e-13	5.61054e-12	81	0	64	69	0	chrUn	326757133	326757507			UniRef90_W5C319	1e-38	Uncharacterized protein n=2 Tax=Triticinae RepID=W5C319_WHEAT	AT5G09520.1	0.13	| hydroxyproline-rich glycoprotein family protein	gi|357122091|ref|XP_003562749.1|	2e-24	PREDICTED: periaxin-like [Brachypodium distachyon]	NA	NA	NA	NA
MSTRG.54200	598.137	-10.6445	0.888077	-11.986	4.20664e-33	1.20298e-31	522	1	588	579	2	chr3A	693335873	693338073			UniRef90_A0A077RZP2	3e-176	Chromosome 3B, genomic scaffold, cultivar Chinese Spring n=2 Tax=Triticum aestivum RepID=A0A077RZP2_WHEAT	AT2G23620.1	3e-62	| Symbols: ATMES1, MES1 | methyl esterase 1	gi|721647714|ref|XP_003565022.2|	2e-139	PREDICTED: esterase PIR7B-like [Brachypodium distachyon]	NA	NA	GO:0009694; GO:0009696; GO:0080030; GO:0080031; GO:0080032	GO:0009694; GO:0009696; GO:0080030; GO:0080031; GO:0080032
MSTRG.52168	199.983	-10.6417	1.43185	-7.43215	1.06847e-13	1.17727e-12	208	1	162	214	0	chr3A	545281348	545282353			NA	NA		NA	NA		NA	NA		NA	NA	NA	NA
MSTRG.41531	1790.52	-10.6416	0.52462	-20.2843	1.76815e-91	2.1664e-89	1687	4	1458	2081	5	chr2D	109901545	109902567			NA	NA		NA	NA		NA	NA		NA	NA	NA	NA
MSTRG.63018	993.262	-10.6393	0.692705	-15.359	3.08225e-53	1.61645e-51	915	2	894	1042	3	chr3B	787990142	787991166			NA	NA		NA	NA		NA	NA		NA	NA	NA	NA
MSTRG.132049	3608.14	-10.6366	0.46127	-23.0593	1.18718e-117	2.33381e-115	3163	12	3565	3450	6	chr7A	41439312	41442163			UniRef90_A0A0D3GCH8	0	Uncharacterized protein n=2 Tax=Oryza RepID=A0A0D3GCH8_9ORYZ	AT2G36530.1	0	| Symbols: LOS2, ENO2 | Enolase	gi|357110857|ref|XP_003557232.1|	0	PREDICTED: enolase 1 [Brachypodium distachyon]	NA	NA	NA	NA
MSTRG.69859	73.5036	-10.6365	1.47404	-7.2159	5.35786e-13	5.57567e-12	68	0	61	85	0	chr3D	554317793	554330750			NA	NA		NA	NA		NA	NA		NA	NA	NA	NA
MSTRG.54628	198.855	-10.6363	1.4374	-7.39965	1.3654e-13	1.49053e-12	180	0	161	240	1	chr3A	719336853	719337311			UniRef90_M8BII4	2e-67	Putative calcium-binding protein CML31 n=5 Tax=Triticeae RepID=M8BII4_AEGTA	AT1G76650.3	1e-24	| Symbols: CML38 | calmodulin-like 38	gi|357126852|ref|XP_003565101.1|	2e-56	PREDICTED: probable calcium-binding protein CML31 [Brachypodium distachyon]	NA	NA	NA	NA
MSTRG.121343	593.378	-10.635	0.855034	-12.438	1.62423e-35	5.06969e-34	666	0	464	612	3	chr6B	279588369	279598117			UniRef90_Q94CP5	0	Os01g0337100 protein n=8 Tax=Oryza RepID=Q94CP5_ORYSJ	AT3G29410.1	3e-19	| Terpenoid cyclases/Protein prenyltransferases superfamily protein	gi|1002228431|ref|XP_015637609.1|	0	PREDICTED: beta-sesquiphellandrene synthase [Oryza sativa Japonica Group]	NA	NA	NA	NA
MSTRG.142795	13199.5	-10.6349	0.326313	-32.591	5.50551e-233	9.19952e-230	13311	17	10639	14631	51	chr7B	467528239	467535225			UniRef90_W5HP64	0	Uncharacterized protein n=1 Tax=Triticum aestivum RepID=W5HP64_WHEAT	AT3G22200.1	0	| Symbols: POP2, GABA-T, HER1 | Pyridoxal phosphate (PLP)-dependent transferases superfamily protein	gi|1002240958|ref|XP_015624768.1|	0	PREDICTED: probable gamma-aminobutyrate transaminase 4 [Oryza sativa Japonica Group]	NA	NA	NA	NA
MSTRG.45408	395.625	-10.6348	1.05863	-10.0458	9.58759e-24	1.87753e-22	337	0	354	446	2	chr2D	531895283	531895891			NA	NA		NA	NA		NA	NA		NA	NA	NA	NA
MSTRG.23195	198.856	-10.6343	1.434	-7.41583	1.20862e-13	1.32565e-12	203	0	166	209	1	chr2A	4942163	4943317	noncoding	noncoding	NA	NA		AT4G09570.1	3.1	| Symbols: CPK4, ATCPK4 | calcium-dependent protein kinase 4	NA	NA		NA	NA	NA	NA
MSTRG.19973	73.472	-10.6325	1.48579	-7.15613	8.29865e-13	8.50361e-12	59	0	68	83	0	chr1D	297378271	297379242			UniRef90_Q6QN87	1e-175	Beta-expansin 1 n=8 Tax=Triticeae RepID=Q6QN87_WHEAT	AT1G65680.1	5e-68	| Symbols: ATEXPB2, EXPB2, ATHEXP BETA 1.4 | expansin B2	gi|357147313|ref|XP_003574297.1|	1e-139	PREDICTED: expansin-B9-like [Brachypodium distachyon]	NA	NA	NA	NA
MSTRG.52027	2373.6	-10.6325	0.446227	-23.8275	1.73104e-125	4.09185e-123	2506	6	1791	2709	6	chr3A	531701207	531702652			UniRef90_M7Z4A4	0	Peroxidase n=5 Tax=Triticum RepID=M7Z4A4_TRIUA	AT5G51890.1	4e-46	| Peroxidase superfamily protein	gi|573951472|ref|XP_006658019.1|	2e-75	PREDICTED: peroxidase 2-like [Oryza brachyantha]	NA	NA	GO:0004601; GO:0005576; GO:0006979; GO:0020037; GO:0042744; GO:0046872	GO:0004601; GO:0005576; GO:0006979; GO:0020037; GO:0042744; GO:0046872
MSTRG.152876	73.1673	-10.6316	1.47419	-7.21184	5.51999e-13	5.73885e-12	67	0	59	88	0	chr7D	590647748	590648717			NA	NA		NA	NA		NA	NA		NA	NA	NA	NA
MSTRG.38765	592.754	-10.6293	0.849391	-12.514	6.25984e-36	1.98261e-34	660	3	423	680	0	chr2B	747821169	747821507			UniRef90_N1R2I0	1e-49	Uncharacterized protein n=1 Tax=Aegilops tauschii RepID=N1R2I0_AEGTA	AT2G37650.1	0.41	| GRAS family transcription factor	gi|224106451|ref|XP_002314170.1|	1.4	hypothetical protein POPTR_0009s03810g [Populus trichocarpa]	NA	NA	NA	NA
MSTRG.22278	394.198	-10.6282	1.05134	-10.1092	5.0313e-24	9.96775e-23	394	0	350	390	2	chr1D	460982549	460982920			NA	NA		NA	NA		NA	NA		NA	NA	NA	NA
MSTRG.52895	197.371	-10.6253	1.43099	-7.42508	1.12709e-13	1.23931e-12	200	1	150	232	0	chr3A	607486606	607487785			NA	NA		NA	NA		NA	NA		NA	NA	NA	NA
MSTRG.132600	394.125	-10.6247	1.05171	-10.1022	5.3995e-24	1.06817e-22	350	1	343	445	1	chr7A	76392575	76395818			UniRef90_M7ZZU3	0	Subtilisin-like protease n=7 Tax=Triticinae RepID=M7ZZU3_TRIUA	AT4G10540.1	0	| Subtilase family protein	gi|514807833|ref|XP_004978766.1|	0	PREDICTED: subtilisin-like protease SBT3.3 [Setaria italica]	NA	NA	GO:0004252	GO:0004252
MSTRG.157141	72.4147	-10.6239	1.47995	-7.17853	7.04663e-13	7.25982e-12	64	0	51	101	0	chrUn	361326345	361327459			UniRef90_W5I0Q7	0	Uncharacterized protein n=1 Tax=Triticum aestivum RepID=W5I0Q7_WHEAT	AT1G34300.1	1e-63	| lectin protein kinase family protein	gi|721620639|ref|XP_010228421.1|	6e-171	PREDICTED: G-type lectin S-receptor-like serine/threonine-protein kinase SD2-5 [Brachypodium distachyon]	NA	NA	NA	NA
MSTRG.59807	72.9353	-10.6219	1.48851	-7.13596	9.61109e-13	9.80803e-12	83	0	68	57	0	chr3B	495152931	495154100			NA	NA		NA	NA		NA	NA		NA	NA	NA	NA
MSTRG.62989	392.6	-10.6212	1.04943	-10.1209	4.46235e-24	8.8676e-23	504	1	300	352	1	chr3B	786510570	786511510			UniRef90_M7ZSJ8	4e-12	Uncharacterized protein n=2 Tax=Triticum RepID=M7ZSJ8_TRIUA	AT3G27890.1	4e-05	| Symbols: NQR | NADPH:quinone oxidoreductase	gi|357126276|ref|XP_003564814.1|	0.002	PREDICTED: probable NADPH:quinone oxidoreductase 1 [Brachypodium distachyon]	NA	NA	GO:0016491	GO:0016491
MSTRG.93545	72.1432	-10.6204	1.47155	-7.21716	5.3085e-13	5.52668e-12	92	0	49	75	0	chr5A	494973641	494974369			UniRef90_W5FG10	3e-135	Uncharacterized protein n=5 Tax=Triticinae RepID=W5FG10_WHEAT	AT4G39830.1	8e-67	| Cupredoxin superfamily protein	gi|242051553|ref|XP_002454922.1|	3e-91	hypothetical protein SORBIDRAFT_03g001450 [Sorghum bicolor]	NA	NA	NA	NA
MSTRG.63090	586.68	-10.6184	0.858918	-12.3625	4.16741e-35	1.27813e-33	607	0	483	619	3	chr3B	793126393	793127778			NA	NA		NA	NA		NA	NA		NA	NA	NA	NA
MSTRG.95325	391.79	-10.6177	1.03755	-10.2335	1.40406e-24	2.85096e-23	406	1	300	448	1	chr5A	617204354	617205091			UniRef90_W5FWK9	2e-100	Uncharacterized protein n=3 Tax=Triticeae RepID=W5FWK9_WHEAT	AT3G06540.1	2.5	| Symbols: REP, AthREP | Rab escort protein	gi|357111754|ref|XP_003557676.1|	2e-86	PREDICTED: uncharacterized N-acetyltransferase p20 [Brachypodium distachyon]	NA	NA	NA	NA
MSTRG.17174	584.92	-10.6136	0.850587	-12.478	9.84732e-36	3.09657e-34	635	1	419	685	2	chr1D	23244979	23249193			NA	NA		NA	NA		NA	NA		NA	NA	NA	NA
MSTRG.54614	390.523	-10.6117	1.03778	-10.2254	1.52613e-24	3.09299e-23	466	2	288	402	0	chr3A	718007950	718008614			UniRef90_K4AFC2	8e-37	Uncharacterized protein n=1 Tax=Setaria italica RepID=K4AFC2_SETIT	AT3G27890.1	7e-20	| Symbols: NQR | NADPH:quinone oxidoreductase	gi|514819210|ref|XP_004984303.1|	1e-36	PREDICTED: probable NADPH:quinone oxidoreductase 1 [Setaria italica]	NA	NA	NA	NA
MSTRG.32503	71.2925	-10.6106	1.53382	-6.91777	4.58805e-12	4.41082e-11	127	0	24	76	0	chr2B	93688652	93688969	noncoding	noncoding	NA	NA		NA	NA		NA	NA		NA	NA	NA	NA
MSTRG.37751	71.6618	-10.6093	1.47738	-7.18116	6.91204e-13	7.12571e-12	66	0	50	98	0	chr2B	668376906	668378246			NA	NA		NA	NA		NA	NA		NA	NA	NA	NA
MSTRG.60511	195.359	-10.6081	1.43768	-7.37866	1.59894e-13	1.73705e-12	188	0	170	206	1	chr3B	566475657	566475980			UniRef90_M7ZDR7	2e-46	Uncharacterized protein n=1 Tax=Triticum urartu RepID=M7ZDR7_TRIUA	AT3G20340.1	3e-07	| Expression of the gene is downregulated in the presence of paraquat, an inducer of photoxidative stress.	gi|212274735|ref|NP_001130471.1|	3e-23	uncharacterized protein LOC100191569 [Zea mays]	NA	NA	NA	NA
MSTRG.127487	71.7964	-10.6055	1.4698	-7.21563	5.36845e-13	5.5849e-12	74	0	56	81	0	chr6D	121344785	121346466			UniRef90_M8C057	0	Uncharacterized protein n=1 Tax=Aegilops tauschii RepID=M8C057_AEGTA	AT1G01430.1	2e-65	| Symbols: TBL25 | TRICHOME BIREFRINGENCE-LIKE 25	gi|242066110|ref|XP_002454344.1|	4e-178	hypothetical protein SORBIDRAFT_04g029130 [Sorghum bicolor]	NA	NA	NA	NA
MSTRG.29904	194.809	-10.6036	1.44278	-7.34941	1.99077e-13	2.14518e-12	194	0	179	184	1	chr2A	724017137	724018642			UniRef90_A9ZPJ6	0	Agmatine coumaroyltransferase-1 n=22 Tax=Triticeae RepID=AGCT1_HORVU	AT5G48930.1	2e-59	| Symbols: HCT | hydroxycinnamoyl-CoA shikimate/quinate hydroxycinnamoyl transferase	gi|573941152|ref|XP_006652971.1|	0	PREDICTED: agmatine coumaroyltransferase-1-like [Oryza brachyantha]	NA	NA	GO:0016747	GO:0016747
MSTRG.30368	194.605	-10.6025	1.44975	-7.31332	2.60629e-13	2.78123e-12	165	0	187	200	1	chr2A	748078219	748080908			NA	NA		NA	NA		NA	NA		NA	NA	NA	NA
MSTRG.90786	194.509	-10.6018	1.4382	-7.37156	1.68642e-13	1.82902e-12	204	0	170	187	1	chr5A	168431107	168437206			NA	NA		NA	NA		NA	NA		NA	NA	NA	NA
MSTRG.145221	71.4445	-10.6009	1.47453	-7.18931	6.51191e-13	6.73039e-12	66	0	54	91	0	chr7B	688163027	688164744			NA	NA		NA	NA		NA	NA		NA	NA	NA	NA
MSTRG.95586	2325.93	-10.5998	0.467247	-22.6857	6.20424e-114	1.1519e-111	2288	7	1975	2479	5	chr5A	634622448	634623140			NA	NA		NA	NA		NA	NA		NA	NA	NA	NA
MSTRG.29781	1929.32	-10.5981	0.483316	-21.9278	1.40956e-106	2.2395e-104	2143	4	1459	2090	6	chr2A	718916822	718919346			NA	NA		NA	NA		NA	NA		NA	NA	NA	NA
MSTRG.133222	772.916	-10.598	0.746061	-14.2052	8.50499e-46	3.67322e-44	862	2	615	786	2	chr7A	128774496	128776637			UniRef90_T1LU36	0	Laccase n=1 Tax=Triticum urartu RepID=T1LU36_TRIUA	AT5G09360.1	0	| Symbols: LAC14 | laccase 14	gi|357138107|ref|XP_003570639.1|	0	PREDICTED: putative laccase-9 [Brachypodium distachyon]	NA	NA	GO:0005507; GO:0046274; GO:0048046; GO:0052716	GO:0005507; GO:0046274; GO:0048046; GO:0052716
MSTRG.15908	71.7199	-10.5977	1.49889	-7.07034	1.54553e-12	1.5493e-11	50	0	70	83	0	chr1B	645530697	645531254			NA	NA		NA	NA		NA	NA		NA	NA	NA	NA
MSTRG.103809	70.9058	-10.5971	1.46973	-7.21024	5.58519e-13	5.80477e-12	84	0	47	82	0	chr5B	659505428	659506235			UniRef90_M7ZTS5	2e-77	Uncharacterized protein n=3 Tax=Triticinae RepID=M7ZTS5_TRIUA	AT3G53600.1	4e-18	| C2H2-type zinc finger family protein	gi|514812940|ref|XP_004981259.1|	5e-41	PREDICTED: zinc finger protein ZAT12-like [Setaria italica]	NA	NA	NA	NA
MSTRG.62750	71.1037	-10.5958	1.47844	-7.16687	7.67314e-13	7.88433e-12	63	0	52	96	0	chr3B	769812657	769815293			UniRef90_A0A077RSS2	0	Chromosome 3B, genomic scaffold, cultivar Chinese Spring n=1 Tax=Triticum aestivum RepID=A0A077RSS2_WHEAT	AT5G59090.3	0.8	| Symbols: ATSBT4.12, SBT4.12 | subtilase 4.12	gi|960467156|ref|XP_014754360.1|	4e-119	PREDICTED: uncharacterized protein LOC106866129 isoform X2 [Brachypodium distachyon]	NA	NA	NA	NA
MSTRG.41426	577.785	-10.5945	0.851951	-12.4356	1.67541e-35	5.22438e-34	610	1	442	650	2	chr2D	100782287	100784379			UniRef90_W5C345	0	Uncharacterized protein n=2 Tax=Triticinae RepID=W5C345_WHEAT	AT2G46950.1	2e-145	| Symbols: CYP709B2 | cytochrome P450, family 709, subfamily B, polypeptide 2	gi|357121805|ref|XP_003562608.1|	0	PREDICTED: cytochrome P450 734A6-like [Brachypodium distachyon]	NA	NA	NA	NA
MSTRG.46944	192.048	-10.5917	1.43797	-7.3657	1.76219e-13	1.908e-12	186	0	129	261	1	chr2D	621129003	621129518			UniRef90_M7YUQ7	2e-78	Blue copper protein n=2 Tax=Triticum RepID=M7YUQ7_TRIUA	AT5G26330.1	8e-26	| Cupredoxin superfamily protein	gi|242044012|ref|XP_002459877.1|	2e-53	hypothetical protein SORBIDRAFT_02g012910 [Sorghum bicolor]	NA	NA	NA	NA
MSTRG.79677	70.4338	-10.5891	1.47719	-7.16838	7.58877e-13	7.80012e-12	97	0	44	72	0	chr4B	139472190	139474209			NA	NA		NA	NA		NA	NA		NA	NA	NA	NA
MSTRG.154185	70.0388	-10.5869	1.4924	-7.09386	1.30418e-12	1.31471e-11	82	0	33	103	0	chrUn	31605479	31607124			UniRef90_M8BJQ0	0	Medium-chain-fatty-acid--CoA ligase n=1 Tax=Aegilops tauschii RepID=M8BJQ0_AEGTA	AT1G65890.1	5e-169	| Symbols: AAE12 | acyl activating enzyme 12	gi|1002249692|ref|XP_015629039.1|	0	PREDICTED: probable acyl-activating enzyme 12, peroxisomal [Oryza sativa Japonica Group]	NA	NA	NA	NA
MSTRG.135341	192.646	-10.5853	1.44012	-7.3503	1.97767e-13	2.13178e-12	197	1	173	183	0	chr7A	432138394	432140826			NA	NA		NA	NA		NA	NA		NA	NA	NA	NA
MSTRG.113113	70.982	-10.5845	1.47312	-7.18512	6.71506e-13	6.92706e-12	71	0	60	75	0	chr6A	49148754	49151917			UniRef90_I1HKK1	1e-15	Uncharacterized protein n=1 Tax=Brachypodium distachyon RepID=I1HKK1_BRADI	AT4G11070.2	1e-22	| Symbols: WRKY41, AtWRKY41 | WRKY family transcription factor	gi|960467305|ref|XP_003566384.3|	2e-15	PREDICTED: WRKY transcription factor 55-like [Brachypodium distachyon]	NA	NA	NA	NA
MSTRG.78779	2099.14	-10.5836	0.479467	-22.0736	5.66796e-108	9.15527e-106	2048	4	1722	2349	7	chr4B	50443297	50444172			NA	NA		NA	NA		NA	NA		NA	NA	NA	NA
MSTRG.93314	70.8248	-10.5823	1.48244	-7.13843	9.44016e-13	9.63867e-12	58	0	61	86	0	chr5A	480507805	480508945			NA	NA		NA	NA		NA	NA		NA	NA	NA	NA
MSTRG.65335	382.111	-10.5792	1.05787	-10.0004	1.51756e-23	2.94506e-22	342	1	356	392	1	chr3D	98146646	98150407			UniRef90_W5CNV5	0	Uncharacterized protein n=1 Tax=Triticum aestivum RepID=W5CNV5_WHEAT	AT4G10520.1	9e-158	| Subtilase family protein	gi|1002239846|ref|XP_015624165.1|	0	PREDICTED: subtilisin-like protease SBT3.8 [Oryza sativa Japonica Group]	NA	NA	NA	NA
MSTRG.16511	381.946	-10.5788	1.03636	-10.2077	1.83219e-24	3.70243e-23	423	2	292	410	0	chr1B	676061597	676065123			UniRef90_W5EY87	3e-23	Uncharacterized protein n=1 Tax=Triticum aestivum RepID=W5EY87_WHEAT	AT3G28600.1	2e-13	| P-loop containing nucleoside triphosphate hydrolases superfamily protein	gi|1002270241|ref|XP_015639446.1|	5e-22	PREDICTED: AAA-ATPase At3g50940 [Oryza sativa Japonica Group]	NA	NA	NA	NA
MSTRG.88165	70.7535	-10.5771	1.47866	-7.1532	8.47753e-13	8.68049e-12	66	0	64	73	0	chr4D	441060585	441061202			UniRef90_W5DYA8	4e-121	Uncharacterized protein n=3 Tax=Triticinae RepID=W5DYA8_WHEAT	AT3G27340.3	0.081	| FUNCTIONS IN: molecular_function unknown; INVOLVED IN: oxidation reduction; EXPRESSED IN: 23 plant structures; EXPRESSED DURING: 15 growth stages; CONTAINS InterPro DOMAIN/s: Gamma-butyrobetaine dioxygenase/Trimethyllysine dioxygenase, N-terminal (InterPro:IPR010376); Has 945 Blast hits to 945 proteins in 390 species: Archae - 0; Bacteria - 710; Metazoa - 0; Fungi - 0; Plants - 39; Viruses - 0;…	gi|514823602|ref|XP_004986461.1|	1e-88	PREDICTED: putative ripening-related protein 4 [Setaria italica]	NA	NA	NA	NA
MSTRG.23320	1330.06	-10.5751	0.573339	-18.4447	5.74955e-76	5.10745e-74	1380	3	1046	1476	4	chr2A	12315178	12316520			UniRef90_W5BNY1	0	Uncharacterized protein n=2 Tax=Triticum aestivum RepID=W5BNY1_WHEAT	AT1G06640.1	2e-101	| 2-oxoglutarate (2OG) and Fe(II)-dependent oxygenase superfamily protein	gi|357163933|ref|XP_003579895.1|	4e-158	PREDICTED: 1-aminocyclopropane-1-carboxylate oxidase homolog 2-like [Brachypodium distachyon]	NA	NA	NA	NA
MSTRG.143468	380.962	-10.572	1.07084	-9.87261	5.47193e-23	1.03477e-21	289	2	272	573	0	chr7B	536640475	536640831			UniRef90_W5C4K9	4e-68	Uncharacterized protein n=1 Tax=Triticum aestivum RepID=W5C4K9_WHEAT	AT2G40890.1	7e-19	| Symbols: CYP98A3 | cytochrome P450, family 98, subfamily A, polypeptide 3	gi|226495991|ref|NP_001151365.1|	2e-64	trans-cinnamate 4-monooxygenase [Zea mays]	NA	NA	NA	NA
MSTRG.30233	946.847	-10.5704	0.69264	-15.261	1.39041e-52	7.15252e-51	830	2	824	1080	3	chr2A	740116714	740119015			UniRef90_I1I0U8	0	Uncharacterized protein n=19 Tax=Pooideae RepID=I1I0U8_BRADI	AT2G20340.1	6e-145	| Pyridoxal phosphate (PLP)-dependent transferases superfamily protein	gi|357144649|ref|XP_003573366.1|	0	PREDICTED: aromatic-L-amino-acid decarboxylase-like [Brachypodium distachyon]	NA	NA	NA	NA
MSTRG.16722	378.319	-10.5699	1.04389	-10.1255	4.25737e-24	8.46374e-23	362	0	296	453	2	chr1B	689555252	689556433			UniRef90_W5DTE4	0	Uncharacterized protein n=4 Tax=Triticum aestivum RepID=W5DTE4_WHEAT	AT4G35150.1	1e-48	| O-methyltransferase family protein	gi|1002295140|ref|XP_015610998.1|	5e-123	PREDICTED: O-methyltransferase ZRP4 [Oryza sativa Japonica Group]	NA	NA	NA	NA
MSTRG.142577	69.4412	-10.5655	1.47247	-7.17536	7.21147e-13	7.42412e-12	89	0	47	72	0	chr7B	443732130	443733378			NA	NA		NA	NA		NA	NA		NA	NA	NA	NA
MSTRG.109922	943.849	-10.5644	0.67889	-15.5613	1.33418e-54	7.17554e-53	915	3	667	1230	2	chr5D	449980216	449983327			UniRef90_M8AYI8	6e-19	Protein DETOXIFICATION n=3 Tax=Triticinae RepID=M8AYI8_TRIUA	AT2G34360.1	2e-20	| MATE efflux family protein	gi|357162957|ref|XP_003579577.1|	3e-17	PREDICTED: protein DETOXIFICATION 16-like [Brachypodium distachyon]	NA	NA	GO:0015297; GO:0016021; GO:0042910	GO:0015297; GO:0016021; GO:0042910
MSTRG.35939	3378.54	-10.5621	0.391423	-26.9838	2.29015e-160	9.73474e-158	3394	6	2755	3708	12	chr2B	477568473	477569762			NA	NA		NA	NA		NA	NA		NA	NA	NA	NA
MSTRG.114502	376.575	-10.562	1.04166	-10.1397	3.6835e-24	7.34245e-23	379	0	303	419	2	chr6A	175629287	175630771			NA	NA		NA	NA		NA	NA		NA	NA	NA	NA
MSTRG.41029	70.0561	-10.562	1.48723	-7.10174	1.23193e-12	1.24485e-11	58	0	67	74	0	chr2D	73490304	73491589	noncoding	noncoding	NA	NA		NA	NA		NA	NA		NA	NA	NA	NA
MSTRG.102870	1131.93	-10.5617	0.616868	-17.1215	1.02658e-65	7.2516e-64	1276	4	890	1154	2	chr5B	589997843	589999747			NA	NA		NA	NA		NA	NA		NA	NA	NA	NA
MSTRG.146656	69.7287	-10.5554	1.48303	-7.11748	1.09919e-12	1.1149e-11	61	0	65	73	0	chr7D	25178407	25179408	noncoding	noncoding	NA	NA		NA	NA		NA	NA		NA	NA	NA	NA
MSTRG.104437	69.606	-10.555	1.50368	-7.01945	2.22743e-12	2.20212e-11	46	0	68	83	0	chr5B	694261260	694262870			NA	NA		NA	NA		NA	NA		NA	NA	NA	NA
MSTRG.15065	68.7441	-10.555	1.47335	-7.16392	7.84034e-13	8.0476e-12	76	0	43	89	0	chr1B	589759171	589759950			UniRef90_W4ZMB2	5e-133	Uncharacterized protein n=1 Tax=Triticum aestivum RepID=W4ZMB2_WHEAT	AT1G64065.1	5e-11	| Late embryogenesis abundant (LEA) hydroxyproline-rich glycoprotein family	gi|514747686|ref|XP_004961428.1|	8e-83	PREDICTED: uncharacterized protein LOC101757930 isoform X1 [Setaria italica]	NA	NA	NA	NA
MSTRG.41482	69.4696	-10.5539	1.47267	-7.16655	7.69098e-13	7.90098e-12	72	0	58	72	0	chr2D	106349253	106349654	noncoding	noncoding	NA	NA		NA	NA		NA	NA		NA	NA	NA	NA
MSTRG.63019	931.017	-10.5521	0.685701	-15.3888	1.9457e-53	1.02428e-51	877	0	780	1048	5	chr3B	787995459	787996206			NA	NA		NA	NA		NA	NA		NA	NA	NA	NA
MSTRG.143692	69.1856	-10.5481	1.47445	-7.15394	8.43239e-13	8.63609e-12	77	0	58	66	0	chr7B	558909379	558910670			UniRef90_Q6ATL7	2e-60	Putative polyprotein n=2 Tax=Oryza sativa subsp. japonica RepID=Q6ATL7_ORYSJ	AT1G21280.1	3e-07	| CONTAINS InterPro DOMAIN/s: Retrotransposon gag protein (InterPro:IPR005162); Has 707 Blast hits to 705 proteins in 25 species: Archae - 0; Bacteria - 0; Metazoa - 4; Fungi - 0; Plants - 703; Viruses - 0; Other Eukaryotes - 0 (source: NCBI BLink).	gi|835974880|ref|XP_012701527.1|	7e-62	PREDICTED: uncharacterized protein LOC105914440 [Setaria italica]	NA	NA	NA	NA
MSTRG.7837	186.88	-10.5458	1.43633	-7.34219	2.10128e-13	2.25948e-12	174	0	153	218	1	chr1A	531645592	531645996			NA	NA		NA	NA		NA	NA		NA	NA	NA	NA
MSTRG.34084	745.23	-10.5454	0.744065	-14.1727	1.35167e-45	5.79381e-44	828	2	584	775	2	chr2B	237639054	237644263			NA	NA		NA	NA		NA	NA		NA	NA	NA	NA
MSTRG.66912	372.799	-10.5454	1.03532	-10.1856	2.29888e-24	4.62718e-23	409	2	271	426	0	chr3D	304909518	304910252			UniRef90_A0A077S1A5	5e-124	Chromosome 3B, genomic scaffold, cultivar Chinese Spring n=1 Tax=Triticum aestivum RepID=A0A077S1A5_WHEAT	AT1G70420.1	7e-10	| Protein of unknown function (DUF1645)	gi|357135659|ref|XP_003569426.1|	3e-65	PREDICTED: uncharacterized protein LOC100822333 [Brachypodium distachyon]	NA	NA	NA	NA
MSTRG.95891	372.044	-10.5442	1.04205	-10.1187	4.56457e-24	9.06331e-23	390	0	304	391	2	chr5A	651517558	651518525			NA	NA		NA	NA		NA	NA		NA	NA	NA	NA
MSTRG.88158	68.9115	-10.5403	1.47546	-7.1437	9.08494e-13	9.28772e-12	69	0	60	70	0	chr4D	440044776	440046647			NA	NA		NA	NA		NA	NA		NA	NA	NA	NA
MSTRG.147399	372.202	-10.54	1.04042	-10.1305	4.04372e-24	8.04725e-23	369	2	298	422	0	chr7D	69804948	69808080			UniRef90_W5ICG0	0	Uncharacterized protein n=1 Tax=Triticum aestivum RepID=W5ICG0_WHEAT	AT4G10540.1	0	| Subtilase family protein	gi|514807833|ref|XP_004978766.1|	0	PREDICTED: subtilisin-like protease SBT3.3 [Setaria italica]	NA	NA	NA	NA
MSTRG.4909	186.158	-10.538	1.43349	-7.3513	1.96285e-13	2.11627e-12	184	1	152	207	0	chr1A	239905834	239906778			NA	NA		NA	NA		NA	NA		NA	NA	NA	NA
MSTRG.43445	68.3279	-10.5277	1.47692	-7.12815	1.01725e-12	1.03515e-11	72	0	60	65	0	chr2D	343164040	343165176			NA	NA		NA	NA		NA	NA		NA	NA	NA	NA
MSTRG.47682	67.6582	-10.5275	1.48923	-7.06911	1.55928e-12	1.56227e-11	101	0	45	57	0	chr3A	14740	17826			UniRef90_M7YUH8	0	Subtilisin-like protease n=5 Tax=Triticinae RepID=M7YUH8_TRIUA	AT4G10540.1	0	| Subtilase family protein	gi|242054659|ref|XP_002456475.1|	0	hypothetical protein SORBIDRAFT_03g037010 [Sorghum bicolor]	NA	NA	GO:0004252	GO:0004252
MSTRG.44335	1290.41	-10.5258	0.587555	-17.9145	9.08078e-72	7.37079e-70	1205	5	1067	1485	2	chr2D	430439190	430442026			UniRef90_T1MPI7	0	Uncharacterized protein n=5 Tax=Triticeae RepID=T1MPI7_TRIUA	AT1G60680.1	2e-176	| NAD(P)-linked oxidoreductase superfamily protein	gi|514800736|ref|XP_004975288.1|	0	PREDICTED: probable aldo-keto reductase 3 [Setaria italica]	NA	NA	NA	NA
MSTRG.93675	67.9138	-10.524	1.47103	-7.15416	8.41875e-13	8.62304e-12	71	0	54	74	0	chr5A	509225144	509228611			NA	NA		NA	NA		NA	NA		NA	NA	NA	NA
MSTRG.62753	67.2182	-10.5231	1.4772	-7.12371	1.05059e-12	1.06751e-11	71	0	41	92	0	chr3B	770115027	770120647			UniRef90_I1HV41	3e-65	Uncharacterized protein n=1 Tax=Brachypodium distachyon RepID=I1HV41_BRADI	AT4G27240.1	0.51	| zinc finger (C2H2 type) family protein	gi|960464267|ref|XP_014753730.1|	4e-65	PREDICTED: uncharacterized protein LOC104582951 isoform X2 [Brachypodium distachyon]	NA	NA	NA	NA
MSTRG.153414	68.1248	-10.5204	1.48665	-7.07659	1.47745e-12	1.48321e-11	61	0	66	66	0	chr7D	620583225	620584808			NA	NA		NA	NA		NA	NA		NA	NA	NA	NA
MSTRG.48182	182.727	-10.5187	1.43374	-7.33658	2.19128e-13	2.35261e-12	184	0	128	233	1	chr3A	26134557	26144659			NA	NA		NA	NA		NA	NA		NA	NA	NA	NA
MSTRG.83855	182.546	-10.5139	1.43408	-7.33146	2.27664e-13	2.44101e-12	177	1	134	230	0	chr4B	660379873	660381852			UniRef90_D4HR85	9e-140	GER4d n=65 Tax=Pooideae RepID=D4HR85_HORVD	AT3G42860.1	0.038	| zinc knuckle (CCHC-type) family protein	gi|1009152143|ref|XP_015893934.1|	0.004	PREDICTED: uncharacterized protein LOC107428008 isoform X2 [Ziziphus jujuba]	NA	NA	NA	NA
MSTRG.77328	67.2922	-10.5117	1.48056	-7.09977	1.24968e-12	1.26226e-11	57	0	54	86	0	chr4A	708535348	708540770	noncoding	noncoding	UniRef90_E2FKJ2	4.6	Sieve element occlusion by forisomes 3 n=3 Tax=Medicago truncatula RepID=E2FKJ2_MEDTR	AT1G52560.1	0.6	| HSP20-like chaperones superfamily protein	gi|922399612|ref|XP_013466946.1|	6.8	sieve element occlusion protein [Medicago truncatula]	NA	NA	NA	NA
MSTRG.82671	67.5804	-10.5114	1.48136	-7.09575	1.28654e-12	1.29774e-11	59	0	61	74	0	chr4B	562618268	562618982			NA	NA		NA	NA		NA	NA		NA	NA	NA	NA
MSTRG.57043	66.9107	-10.511	1.47515	-7.12539	1.03789e-12	1.05538e-11	88	0	46	66	0	chr3B	141288862	141290041			NA	NA		NA	NA		NA	NA		NA	NA	NA	NA
MSTRG.78773	1455.65	-10.5108	0.569839	-18.4451	5.7067e-76	5.07404e-74	1325	4	1321	1526	4	chr4B	50398948	50400437			UniRef90_P30111	0	Glutathione S-transferase 2 n=1 Tax=Triticum aestivum RepID=GSTF2_WHEAT	AT3G62760.1	5e-50	| Symbols: ATGSTF13 | Glutathione S-transferase family protein	gi|1002229443|ref|XP_015643663.1|	3e-88	PREDICTED: probable glutathione S-transferase GSTF1 [Oryza sativa Japonica Group]	NA	NA	GO:0004364; GO:0005737; GO:0006749; GO:0043295	GO:0004364; GO:0005737; GO:0006749; GO:0043295
MSTRG.47536	363.393	-10.5074	1.04026	-10.1007	5.48344e-24	1.08412e-22	444	2	269	362	0	chr2D	645838157	645839719			NA	NA		NA	NA		NA	NA		NA	NA	NA	NA
MSTRG.91516	67.1884	-10.5023	1.48449	-7.07471	1.49766e-12	1.50302e-11	73	0	62	57	0	chr5A	309311283	309313033			UniRef90_M0XY47	0	Uncharacterized protein n=2 Tax=Triticeae RepID=M0XY47_HORVD	AT3G56630.1	1e-160	| Symbols: CYP94D2 | cytochrome P450, family 94, subfamily D, polypeptide 2	gi|960486629|ref|XP_003577084.3|	0	PREDICTED: cytochrome P450 94B3-like [Brachypodium distachyon]	NA	NA	NA	NA
MSTRG.148377	180.365	-10.5014	1.45179	-7.23338	4.71102e-13	4.92687e-12	271	0	118	153	1	chr7D	140732145	140733081			UniRef90_T1MW17	1e-176	Uncharacterized protein n=3 Tax=Triticinae RepID=T1MW17_TRIUA	AT2G29390.1	2e-15	| Symbols: SMO2-2, ATSMO2 | sterol 4-alpha-methyl-oxidase 2-2	gi|573947216|ref|XP_006655936.1|	5e-137	PREDICTED: sphinganine C4-monooxygenase 1-like [Oryza brachyantha]	NA	NA	GO:0005506; GO:0008610; GO:0016021; GO:0016491	GO:0005506; GO:0008610; GO:0016021; GO:0016491
MSTRG.111560	66.8928	-10.4989	1.5184	-6.91447	4.6963e-12	4.50997e-11	38	0	66	85	0	chr5D	533000232	533000699			UniRef90_M7YTG9	2e-69	Uncharacterized protein n=1 Tax=Triticum urartu RepID=M7YTG9_TRIUA	AT1G14870.1	2e-46	| Symbols: PCR2 | PLANT CADMIUM RESISTANCE 2	gi|514759417|ref|XP_004964285.1|	5e-54	PREDICTED: cell number regulator 10-like [Setaria italica]	NA	NA	NA	NA
MSTRG.150697	180.894	-10.4964	1.45306	-7.22366	5.06081e-13	5.27732e-12	175	0	179	156	1	chr7D	415998494	416000489			NA	NA		NA	NA		NA	NA		NA	NA	NA	NA
MSTRG.156903	66.9286	-10.4951	1.49191	-7.03467	1.99728e-12	1.98126e-11	54	0	66	69	0	chrUn	339962364	339963609	noncoding	noncoding	NA	NA		NA	NA		NA	NA		NA	NA	NA	NA
MSTRG.83863	66.1364	-10.4928	1.47572	-7.11025	1.15834e-12	1.17306e-11	63	0	47	87	0	chr4B	660440304	660441122			UniRef90_Q6DQK3	5e-137	Germin-like protein 4 n=4 Tax=Triticum RepID=Q6DQK3_TRIMO	AT5G39110.1	2e-73	| RmlC-like cupins superfamily protein	gi|357144731|ref|XP_003573394.1|	4e-122	PREDICTED: germin-like protein 8-11 [Brachypodium distachyon]	NA	NA	NA	NA
MSTRG.9463	66.8317	-10.4927	1.49473	-7.0198	2.2218e-12	2.197e-11	68	0	67	53	0	chr1B	15363934	15365526	noncoding	noncoding	NA	NA		NA	NA		NA	NA		NA	NA	NA	NA
MSTRG.118182	66.6851	-10.4925	1.47893	-7.0946	1.29722e-12	1.3081e-11	72	0	59	61	0	chr6A	617234258	617240691			NA	NA		NA	NA		NA	NA		NA	NA	NA	NA
MSTRG.39281	66.3835	-10.4924	1.47329	-7.12174	1.06573e-12	1.08199e-11	64	0	52	79	0	chr2B	777143225	777143677			UniRef90_M7ZUX0	9e-81	Lipoxygenase homology domain-containing protein 1 n=4 Tax=Triticinae RepID=M7ZUX0_TRIUA	AT2G22170.1	3e-18	| Lipase/lipooxygenase, PLAT/LH2 family protein	gi|586643780|ref|XP_006826939.1|	5e-23	PREDICTED: uncharacterized protein LOC18422462 [Amborella trichopoda]	NA	NA	NA	NA
MSTRG.82198	537.193	-10.4885	0.859466	-12.2035	2.97895e-34	8.87512e-33	580	1	445	538	2	chr4B	504943225	504943563			UniRef90_A0A096PL41	2e-58	Uncharacterized protein n=2 Tax=Poaceae RepID=A0A096PL41_MAIZE	AT5G26340.1	3e-46	| Symbols: MSS1, STP13, ATSTP13 | Major facilitator superfamily protein	gi|670362595|ref|XP_008652769.1|	3e-59	PREDICTED: sugar transport protein 13 isoform X2 [Zea mays]	NA	NA	NA	NA
MSTRG.33951	66.3998	-10.4849	1.48218	-7.074	1.50528e-12	1.5102e-11	59	0	61	70	0	chr2B	223095825	223097059	noncoding	noncoding	NA	NA		NA	NA		NA	NA		NA	NA	NA	NA
MSTRG.138834	66.154	-10.4849	1.47462	-7.11023	1.15847e-12	1.17307e-11	76	0	54	63	0	chr7B	6833589	6835283			UniRef90_F2DN92	1e-135	Predicted protein n=1 Tax=Hordeum vulgare var. distichum RepID=F2DN92_HORVD	AT4G39850.3	0.74	| Symbols: PXA1 | peroxisomal ABC transporter 1	gi|357118696|ref|XP_003561087.1|	2e-116	PREDICTED: GDSL esterase/lipase At5g45920-like [Brachypodium distachyon]	NA	NA	NA	NA
MSTRG.78631	66.1616	-10.4831	1.47592	-7.1028	1.22255e-12	1.23614e-11	62	0	56	74	0	chr4B	36663259	36714436			UniRef90_M0Y690	0	Uncharacterized protein n=5 Tax=Triticeae RepID=M0Y690_HORVD	AT1G76680.1	2e-115	| Symbols: OPR1, ATOPR1 | 12-oxophytodienoate reductase 1	gi|357111729|ref|XP_003557664.1|	0	PREDICTED: putative 12-oxophytodienoate reductase 5 [Brachypodium distachyon]	NA	NA	NA	NA
MSTRG.101186	357.68	-10.4816	1.04192	-10.0599	8.31198e-24	1.63235e-22	360	2	296	385	0	chr5B	465254781	465256462			NA	NA		NA	NA		NA	NA		NA	NA	NA	NA
MSTRG.129617	65.8066	-10.4788	1.47136	-7.12185	1.06485e-12	1.0813e-11	70	0	52	71	0	chr6D	386464645	386465948			UniRef90_C5X9A8	0	Putative uncharacterized protein Sb02g034030 n=3 Tax=Andropogoneae RepID=C5X9A8_SORBI	AT1G19440.1	4e-05	| Symbols: KCS4 | 3-ketoacyl-CoA synthase 4	gi|242050308|ref|XP_002462898.1|	0	hypothetical protein SORBIDRAFT_02g034030 [Sorghum bicolor]	NA	NA	NA	NA
MSTRG.101662	65.1177	-10.4785	1.47625	-7.09804	1.2654e-12	1.27734e-11	73	0	39	86	0	chr5B	506525542	506526282	noncoding	noncoding	NA	NA		NA	NA		NA	NA		NA	NA	NA	NA
MSTRG.40761	177.49	-10.4783	1.43858	-7.28378	3.24603e-13	3.44005e-12	173	0	118	242	1	chr2D	54103770	54104495			NA	NA		NA	NA		NA	NA		NA	NA	NA	NA
MSTRG.145423	711.632	-10.4776	0.770871	-13.5918	4.47647e-42	1.73676e-40	665	2	666	697	2	chr7B	700735556	700736282			UniRef90_M0YXP6	5e-66	Uncharacterized protein n=2 Tax=Hordeum vulgare var. distichum RepID=M0YXP6_HORVD	AT5G42380.1	7e-15	| Symbols: CML39, CML37 | calmodulin like 37	gi|573963122|ref|XP_006663707.1|	9e-25	PREDICTED: probable calcium-binding protein CML25/26 [Oryza brachyantha]	NA	NA	NA	NA
MSTRG.102338	65.259	-10.4749	1.47411	-7.10596	1.19493e-12	1.20885e-11	84	0	45	66	0	chr5B	551141504	551142507			NA	NA		NA	NA		NA	NA		NA	NA	NA	NA
MSTRG.49304	176.924	-10.4739	1.43437	-7.30206	2.83392e-13	3.01815e-12	184	0	118	229	1	chr3A	113870676	113871716			NA	NA		NA	NA		NA	NA		NA	NA	NA	NA
MSTRG.13472	65.3288	-10.4695	1.47357	-7.10483	1.2047e-12	1.2186e-11	63	0	51	78	0	chr1B	445877941	445878558			NA	NA		NA	NA		NA	NA		NA	NA	NA	NA
MSTRG.5981	528.213	-10.4673	0.862221	-12.1399	6.48732e-34	1.91102e-32	692	1	365	520	2	chr1A	366119639	366123058			NA	NA		NA	NA		NA	NA		NA	NA	NA	NA
MSTRG.33739	64.5632	-10.4651	1.47911	-7.07524	1.49186e-12	1.49752e-11	89	0	39	68	0	chr2B	200470815	200473221			UniRef90_M7ZHW0	0	Omega-hydroxypalmitate O-feruloyl transferase n=9 Tax=Triticeae RepID=M7ZHW0_TRIUA	AT5G41040.1	0	| HXXXD-type acyl-transferase family protein	gi|514808995|ref|XP_004979328.1|	0	PREDICTED: omega-hydroxypalmitate O-feruloyl transferase-like [Setaria italica]	NA	NA	NA	NA
MSTRG.132158	175.541	-10.4565	1.43227	-7.30066	2.86351e-13	3.049e-12	201	0	136	179	1	chr7A	48436869	48437597			NA	NA		NA	NA		NA	NA		NA	NA	NA	NA
MSTRG.94066	65.1921	-10.4558	1.4995	-6.97288	3.10528e-12	3.03104e-11	52	0	68	62	0	chr5A	541945988	541946781			NA	NA		NA	NA		NA	NA		NA	NA	NA	NA
MSTRG.10557	175.578	-10.4555	1.43812	-7.27022	3.58897e-13	3.79477e-12	205	0	145	161	1	chr1B	101142979	101144095			NA	NA		NA	NA		NA	NA		NA	NA	NA	NA
MSTRG.132598	64.5169	-10.4547	1.48111	-7.05869	1.68075e-12	1.67912e-11	56	0	48	87	0	chr7A	76354900	76358324			UniRef90_M7ZZU3	0	Subtilisin-like protease n=7 Tax=Triticinae RepID=M7ZZU3_TRIUA	AT4G10540.1	0	| Subtilase family protein	gi|357141756|ref|XP_003572336.1|	0	PREDICTED: subtilisin-like protease SBT3.5 [Brachypodium distachyon]	NA	NA	GO:0004252	GO:0004252
MSTRG.117145	64.784	-10.4542	1.4731	-7.09674	1.27731e-12	1.28869e-11	66	0	53	70	0	chr6A	563484766	563486386			NA	NA		NA	NA		NA	NA		NA	NA	NA	NA
MSTRG.31075	64.8768	-10.4508	1.50975	-6.92219	4.44724e-12	4.2831e-11	43	0	68	70	0	chr2A	779621724	779622318			NA	NA		NA	NA		NA	NA		NA	NA	NA	NA
MSTRG.126736	64.6537	-10.4501	1.47414	-7.08894	1.35143e-12	1.36092e-11	65	0	54	69	0	chr6D	62424026	62425306			UniRef90_W5GHG1	3e-162	Uncharacterized protein n=1 Tax=Triticum aestivum RepID=W5GHG1_WHEAT	AT4G04480.1	3e-42	| unknown protein; LOCATED IN: chloroplast; EXPRESSED IN: flower, pollen tube; EXPRESSED DURING: petal differentiation and expansion stage; BEST Arabidopsis thaliana protein match is: F-box family protein with a domain of unknown function (DUF295) (TAIR:AT4G22030.1); Has 78 Blast hits to 78 proteins in 10 species: Archae - 0; Bacteria - 0; Metazoa - 0; Fungi - 0; Plants - 78; Viruses - 0; Other E…	gi|357139112|ref|XP_003571129.1|	1e-120	PREDICTED: probable F-box protein At4g22030 [Brachypodium distachyon]	NA	NA	NA	NA
MSTRG.71366	349.514	-10.4492	1.03969	-10.0503	9.15697e-24	1.79429e-22	354	2	279	390	0	chr4A	17256616	17256843	noncoding	noncoding	NA	NA		NA	NA		NA	NA		NA	NA	NA	NA
MSTRG.105926	174.562	-10.4479	1.43039	-7.30427	2.78775e-13	2.9702e-12	188	1	132	195	0	chr5D	84680033	84681139			NA	NA		NA	NA		NA	NA		NA	NA	NA	NA
MSTRG.109298	64.5121	-10.4465	1.47756	-7.07006	1.54863e-12	1.55193e-11	59	0	55	73	0	chr5D	420372873	420373046	noncoding	noncoding	UniRef90_M0YKS2	6e-26	Uncharacterized protein n=1 Tax=Hordeum vulgare var. distichum RepID=M0YKS2_HORVD	AT5G42880.1	0.59	| Plant protein of unknown function (DUF827)	gi|566166059|ref|XP_006384264.1|	3.1	hypothetical protein POPTR_0004s11190g [Populus trichocarpa]	NA	NA	NA	NA
MSTRG.45555	64.3541	-10.4433	1.47487	-7.08082	1.43301e-12	1.44008e-11	63	0	54	70	0	chr2D	542710581	542710778	noncoding	noncoding	NA	NA		NA	NA		NA	NA		NA	NA	NA	NA
MSTRG.51107	63.6518	-10.4418	1.48214	-7.04508	1.85351e-12	1.84544e-11	60	0	41	91	0	chr3A	434005503	434006003			NA	NA		NA	NA		NA	NA		NA	NA	NA	NA
MSTRG.39418	64.4251	-10.4417	1.47993	-7.0555	1.71986e-12	1.71731e-11	60	0	58	67	0	chr2B	787818383	787820441			UniRef90_M7YUH1	0	Cytochrome P450 71D8 n=4 Tax=Triticum RepID=M7YUH1_TRIUA	AT1G13110.1	7e-90	| Symbols: CYP71B7 | cytochrome P450, family 71 subfamily B, polypeptide 7	gi|721694495|ref|XP_010240401.1|	0	PREDICTED: ent-isokaurene C2-hydroxylase-like [Brachypodium distachyon]	NA	NA	NA	NA
MSTRG.111334	63.9735	-10.4414	1.47294	-7.0888	1.35278e-12	1.36214e-11	77	0	48	64	0	chr5D	523313433	523314724			UniRef90_W5FYQ0	0	Uncharacterized protein n=2 Tax=Triticinae RepID=W5FYQ0_WHEAT	AT4G35160.1	3e-54	| O-methyltransferase family protein	gi|721636491|ref|XP_010231162.1|	0	PREDICTED: O-methyltransferase ZRP4-like isoform X1 [Brachypodium distachyon]	NA	NA	NA	NA
MSTRG.81606	64.2116	-10.4413	1.47618	-7.07316	1.51442e-12	1.51891e-11	74	0	53	60	0	chr4B	434370692	434377443			NA	NA		NA	NA		NA	NA		NA	NA	NA	NA
MSTRG.84707	346.404	-10.4409	1.03983	-10.0409	1.00731e-23	1.96983e-22	348	1	257	420	1	chr4D	30556613	30558001			UniRef90_W5EBV5	0	Uncharacterized protein n=2 Tax=Triticum aestivum RepID=W5EBV5_WHEAT	AT3G29670.1	2e-54	| HXXXD-type acyl-transferase family protein	gi|514780328|ref|XP_004969569.1|	0	PREDICTED: malonyl-CoA:anthocyanidin 5-O-glucoside-6''-O-malonyltransferase-like [Setaria italica]	NA	NA	NA	NA
MSTRG.61568	172.791	-10.4384	1.43107	-7.29407	3.0072e-13	3.19567e-12	195	1	116	207	0	chr3B	671741104	671741400	noncoding	noncoding	UniRef90_M8A9J5	2e-09	Uncharacterized protein n=1 Tax=Triticum urartu RepID=M8A9J5_TRIUA	AT3G46870.1	1.5	| Pentatricopeptide repeat (PPR) superfamily protein	gi|670432955|ref|XP_008656984.1|	2e-08	PREDICTED: uncharacterized protein LOC103636406 [Zea mays]	NA	NA	NA	NA
MSTRG.16512	344.94	-10.4363	1.03832	-10.0512	9.07845e-24	1.77963e-22	418	1	242	368	1	chr1B	676061597	676065123			NA	NA		NA	NA		NA	NA		NA	NA	NA	NA
MSTRG.131851	63.992	-10.4333	1.48375	-7.03173	2.03995e-12	2.02275e-11	73	0	57	54	0	chr7A	28807622	28808935			UniRef90_W5DNB0	0	Uncharacterized protein n=2 Tax=Triticinae RepID=W5DNB0_WHEAT	AT2G20340.1	4e-123	| Pyridoxal phosphate (PLP)-dependent transferases superfamily protein	gi|357144649|ref|XP_003573366.1|	0	PREDICTED: aromatic-L-amino-acid decarboxylase-like [Brachypodium distachyon]	NA	NA	NA	NA
MSTRG.45956	172.681	-10.4315	1.4315	-7.28709	3.16731e-13	3.35883e-12	196	1	133	179	0	chr2D	568248943	568252560			UniRef90_Q6K4P7	8e-16	Glutamate receptor n=8 Tax=Oryza RepID=Q6K4P7_ORYSJ	AT2G29120.1	0	| Symbols: ATGLR2.7, GLR2.7 | glutamate receptor 2.7	gi|357130330|ref|XP_003566802.1|	4e-17	PREDICTED: glutamate receptor 2.9-like [Brachypodium distachyon]	NA	NA	NA	NA
MSTRG.29336	1030.38	-10.4308	0.610588	-17.0832	1.97934e-65	1.38705e-63	1131	2	740	1191	4	chr2A	693428008	693429928			UniRef90_I1J1A9	0	Uncharacterized protein n=1 Tax=Brachypodium distachyon RepID=I1J1A9_BRADI	AT2G02040.1	2e-160	| Symbols: ATPTR2-B, NTR1, PTR2-B, PTR2, ATPTR2 | peptide transporter 2	gi|357165536|ref|XP_003580417.1|	0	PREDICTED: protein NRT1/ PTR FAMILY 8.3-like [Brachypodium distachyon]	NA	NA	NA	NA
MSTRG.36671	63.4876	-10.4302	1.49025	-6.99894	2.57902e-12	2.53652e-11	49	0	49	89	0	chr2B	556517321	556518128			NA	NA		NA	NA		NA	NA		NA	NA	NA	NA
MSTRG.153009	63.4064	-10.4253	1.47227	-7.08111	1.43006e-12	1.43741e-11	70	0	50	66	0	chr7D	599720722	599722884			NA	NA		NA	NA		NA	NA		NA	NA	NA	NA
MSTRG.86003	63.7411	-10.4242	1.48615	-7.01419	2.31284e-12	2.28376e-11	58	0	61	62	0	chr4D	134549769	134550477			UniRef90_A5A8T8	4e-87	17.6kDa heat-shock protein n=18 Tax=Triticeae RepID=A5A8T8_TRITD	AT1G53540.1	1e-21	| HSP20-like chaperones superfamily protein	gi|357125617|ref|XP_003564488.1|	1e-80	PREDICTED: 17.5 kDa class II heat shock protein [Brachypodium distachyon]	NA	NA	NA	NA
MSTRG.143436	63.4851	-10.4225	1.48369	-7.02474	2.14459e-12	2.12368e-11	53	0	56	74	0	chr7B	533308819	533309412			NA	NA		NA	NA		NA	NA		NA	NA	NA	NA
MSTRG.23449	63.613	-10.4208	1.48835	-7.00155	2.53141e-12	2.4912e-11	58	0	62	60	0	chr2A	16292408	16293685			UniRef90_F2DEK9	0.015	Predicted protein n=1 Tax=Hordeum vulgare var. distichum RepID=F2DEK9_HORVD	NA	NA		gi|685373396|ref|XP_009120111.1|	0.19	PREDICTED: uncharacterized protein LOC103845036 [Brassica rapa]	NA	NA	NA	NA
MSTRG.88668	63.306	-10.4195	1.47452	-7.06634	1.59079e-12	1.5927e-11	65	0	53	66	0	chr4D	477030060	477030743			UniRef90_M8BMM0	3e-22	Uncharacterized protein n=1 Tax=Aegilops tauschii RepID=M8BMM0_AEGTA	AT3G18360.1	0.006	| VQ motif-containing protein	gi|573952036|ref|XP_006658295.1|	1e-09	PREDICTED: atherin-like [Oryza brachyantha]	NA	NA	NA	NA
MSTRG.46967	340.129	-10.4179	1.0439	-9.97977	1.86908e-23	3.60915e-22	332	0	248	429	2	chr2D	621976721	621977140			UniRef90_M8C0Y9	2e-71	Uncharacterized protein n=1 Tax=Aegilops tauschii RepID=M8C0Y9_AEGTA	AT1G59700.1	2e-24	| Symbols: ATGSTU16, GSTU16 | glutathione S-transferase TAU 16	gi|242040445|ref|XP_002467617.1|	4e-36	hypothetical protein SORBIDRAFT_01g030980 [Sorghum bicolor]	NA	NA	NA	NA
MSTRG.45405	514.382	-10.4174	0.881676	-11.8154	3.24928e-32	8.98709e-31	406	3	429	661	0	chr2D	531711678	531712767			NA	NA		NA	NA		NA	NA		NA	NA	NA	NA
MSTRG.124940	340.571	-10.4129	1.05113	-9.90636	3.90625e-23	7.43622e-22	318	1	302	360	1	chr6B	692489161	692490552			NA	NA		NA	NA		NA	NA		NA	NA	NA	NA
MSTRG.130560	169.505	-10.4123	1.43474	-7.2573	3.94892e-13	4.15993e-12	218	0	112	179	1	chr6D	449216344	449221351			UniRef90_W5GYF7	0	Uncharacterized protein n=2 Tax=Triticinae RepID=W5GYF7_WHEAT	AT4G37970.1	6e-153	| Symbols: ATCAD6, CAD6 | cinnamyl alcohol dehydrogenase 6	gi|357145164|ref|XP_003573548.1|	0	PREDICTED: putative cinnamyl alcohol dehydrogenase 5 [Brachypodium distachyon]	NA	NA	NA	NA
MSTRG.69179	169.921	-10.4121	1.44041	-7.22858	4.88062e-13	5.09709e-12	157	1	117	234	0	chr3D	508574741	508575061	noncoding	noncoding	UniRef90_M8A9J5	6e-11	Uncharacterized protein n=1 Tax=Triticum urartu RepID=M8A9J5_TRIUA	AT4G31100.1	1.3	| wall-associated kinase, putative	gi|670432955|ref|XP_008656984.1|	3e-08	PREDICTED: uncharacterized protein LOC103636406 [Zea mays]	NA	NA	NA	NA
MSTRG.59883	2380.59	-10.4107	0.421228	-24.715	7.36922e-135	2.06415e-132	2462	9	1804	2756	5	chr3B	503968625	503970336			NA	NA		NA	NA		NA	NA		NA	NA	NA	NA
MSTRG.72739	62.8439	-10.4095	1.47407	-7.06179	1.64372e-12	1.64383e-11	65	0	52	66	0	chr4A	153255000	153256286			UniRef90_F2EIG9	0	Predicted protein n=2 Tax=Triticeae RepID=F2EIG9_HORVD	AT3G50150.1	2e-45	| Plant protein of unknown function (DUF247)	gi|1002250162|ref|XP_015629280.1|	0	PREDICTED: UPF0481 protein At3g47200 [Oryza sativa Japonica Group]	NA	NA	NA	NA
MSTRG.39969	168.73	-10.4092	1.44462	-7.20547	5.78429e-13	6.00268e-12	235	0	93	189	1	chr2D	11962748	11964712			UniRef90_N1R399	0	Cytochrome P450 71D7 n=1 Tax=Aegilops tauschii RepID=N1R399_AEGTA	AT3G26330.1	1e-105	| Symbols: CYP71B37 | cytochrome P450, family 71, subfamily B, polypeptide 37	gi|721694517|ref|XP_010240406.1|	0	PREDICTED: ent-cassadiene C2-hydroxylase-like [Brachypodium distachyon]	NA	NA	NA	NA
MSTRG.48094	62.6357	-10.4083	1.47257	-7.06812	1.57048e-12	1.57301e-11	64	0	49	71	0	chr3A	20771716	20773356			NA	NA		NA	NA		NA	NA		NA	NA	NA	NA
MSTRG.54828	2861.12	-10.4019	0.405	-25.6837	1.77896e-145	6.2018e-143	2706	7	2298	3364	10	chr3A	729690661	729691842			NA	NA		NA	NA		NA	NA		NA	NA	NA	NA
MSTRG.118669	61.9145	-10.4017	1.57471	-6.60545	3.96323e-11	3.48865e-10	30	0	31	131	0	chr6B	27169125	27171393			UniRef90_M7ZPA2	0	High-affinity nitrate transporter 2.1 n=6 Tax=Triticinae RepID=M7ZPA2_TRIUA	AT1G08090.1	0	| Symbols: ATNRT2:1, NRT2, NRT2;1AT, ACH1, LIN1, ATNRT2.1, NRT2.1, NRT2:1 | nitrate transporter 2:1	gi|721651922|ref|XP_003572590.2|	0	PREDICTED: high-affinity nitrate transporter 2.1-like [Brachypodium distachyon]	NA	NA	GO:0016021; GO:0055085	GO:0016021; GO:0055085
MSTRG.124246	61.5565	-10.4011	1.49978	-6.93509	4.05958e-12	3.92223e-11	94	0	28	70	0	chr6B	643423126	643426159			NA	NA		NA	NA		NA	NA		NA	NA	NA	NA
MSTRG.143097	62.7575	-10.4005	1.49529	-6.95549	3.51351e-12	3.41269e-11	54	0	64	58	0	chr7B	498969028	498969999			UniRef90_I1GY28	3e-94	Uncharacterized protein n=2 Tax=Brachypodium distachyon RepID=I1GY28_BRADI	AT5G11620.1	7e-23	| SWIM zinc finger family protein / mitogen-activated protein kinase kinase kinase (MAPKKK)-related	gi|960449177|ref|XP_014755560.1|	8e-96	PREDICTED: mitogen-activated protein kinase kinase kinase 1 [Brachypodium distachyon]	NA	NA	NA	NA
MSTRG.70427	337.579	-10.3999	1.04318	-9.96938	2.07512e-23	4.00303e-22	413	2	258	323	0	chr3D	588109037	588110110			UniRef90_M0XP21	3e-77	Uncharacterized protein n=2 Tax=Hordeum vulgare var. distichum RepID=M0XP21_HORVD	AT3G27890.1	3e-39	| Symbols: NQR | NADPH:quinone oxidoreductase	gi|1002231898|ref|XP_015614534.1|	4e-51	PREDICTED: probable NADPH:quinone oxidoreductase 1 [Oryza sativa Japonica Group]	NA	NA	NA	NA
MSTRG.37750	62.14	-10.3991	1.48866	-6.98553	2.83773e-12	2.78165e-11	49	0	48	86	0	chr2B	668377005	668378261			UniRef90_F2D5X9	0	Predicted protein n=2 Tax=Triticeae RepID=F2D5X9_HORVD	AT5G65920.1	2e-21	| ARM repeat superfamily protein	gi|514803499|ref|XP_004976636.1|	0	PREDICTED: E3 ubiquitin-protein ligase PUB23-like [Setaria italica]	NA	NA	NA	NA
MSTRG.95409	837.548	-10.398	0.686693	-15.1422	8.53609e-52	4.3268e-50	1114	1	590	790	4	chr5A	621023409	621023909			NA	NA		NA	NA		NA	NA		NA	NA	NA	NA
MSTRG.71358	168.057	-10.3949	1.43353	-7.25126	4.12915e-13	4.33941e-12	166	0	127	203	1	chr4A	17024115	17024683			NA	NA		NA	NA		NA	NA		NA	NA	NA	NA
MSTRG.154186	500.912	-10.388	0.854396	-12.1583	5.18261e-34	1.53274e-32	518	2	354	620	1	chrUn	31624840	31626467			UniRef90_W5BEK9	0	Uncharacterized protein n=1 Tax=Triticum aestivum RepID=W5BEK9_WHEAT	AT5G63560.1	1e-20	| HXXXD-type acyl-transferase family protein	gi|357120512|ref|XP_003561971.1|	2e-177	PREDICTED: agmatine coumaroyltransferase-1-like [Brachypodium distachyon]	NA	NA	NA	NA
MSTRG.43071	61.7847	-10.3852	1.47456	-7.04294	1.88226e-12	1.87214e-11	62	0	51	67	0	chr2D	301761556	301763403			NA	NA		NA	NA		NA	NA		NA	NA	NA	NA
MSTRG.153223	167.339	-10.3844	1.43819	-7.22045	5.1815e-13	5.39852e-12	159	0	144	181	1	chr7D	611458510	611459208			UniRef90_M0YXP6	7e-73	Uncharacterized protein n=2 Tax=Hordeum vulgare var. distichum RepID=M0YXP6_HORVD	AT5G42380.1	4e-21	| Symbols: CML39, CML37 | calmodulin like 37	gi|1002312199|ref|XP_015619490.1|	4e-38	PREDICTED: probable calcium-binding protein CML25/26 [Oryza sativa Japonica Group]	NA	NA	NA	NA
MSTRG.153096	332.574	-10.3842	1.05304	-9.86118	6.13237e-23	1.1565e-21	291	0	274	404	2	chr7D	604530990	604532344			NA	NA		NA	NA		NA	NA		NA	NA	NA	NA
MSTRG.107380	1996.02	-10.3824	0.446298	-23.2634	1.04059e-119	2.11869e-117	2109	6	1499	2287	6	chr5D	272354667	272357968			NA	NA		NA	NA		NA	NA		NA	NA	NA	NA
MSTRG.76918	61.0645	-10.3821	1.49596	-6.9401	3.91829e-12	3.79101e-11	51	0	38	96	0	chr4A	677731602	677731991			NA	NA		NA	NA		NA	NA		NA	NA	NA	NA
MSTRG.155748	3473.99	-10.3791	0.382359	-27.1448	2.91948e-162	1.28611e-159	3578	8	2992	3474	13	chrUn	220047390	220049774			UniRef90_W5DS07	0	Uncharacterized protein n=1 Tax=Triticum aestivum RepID=W5DS07_WHEAT	AT4G34510.1	4e-07	| Symbols: KCS17 | 3-ketoacyl-CoA synthase 17	gi|960453453|ref|XP_014751759.1|	1e-166	PREDICTED: bisdemethoxycurcumin synthase-like [Brachypodium distachyon]	NA	NA	NA	NA
MSTRG.24178	60.4351	-10.3748	1.51757	-6.83643	8.11904e-12	7.63724e-11	98	0	23	70	0	chr2A	59872634	59873936			UniRef90_Q9LEH6	0	Peroxidase (Fragment) n=1 Tax=Hordeum vulgare RepID=Q9LEH6_HORVU	AT5G05340.1	3e-112	| Peroxidase superfamily protein	gi|1002286395|ref|XP_015647502.1|	3e-148	PREDICTED: peroxidase 2-like [Oryza sativa Japonica Group]	NA	NA	NA	NA
MSTRG.31325	61.0965	-10.3743	1.48125	-7.00375	2.49195e-12	2.45437e-11	53	0	47	80	0	chr2B	13716209	13718466			NA	NA		NA	NA		NA	NA		NA	NA	NA	NA
MSTRG.99750	60.9084	-10.373	1.47417	-7.03654	1.97079e-12	1.95617e-11	61	0	44	76	0	chr5B	331320606	331321868			NA	NA		NA	NA		NA	NA		NA	NA	NA	NA
MSTRG.31073	61.2842	-10.3693	1.48819	-6.96772	3.22112e-12	3.14126e-11	50	0	57	68	0	chr2A	779510029	779512480			NA	NA		NA	NA		NA	NA		NA	NA	NA	NA
MSTRG.131820	327.676	-10.3682	1.06732	-9.71423	2.62219e-22	4.79133e-21	281	0	213	493	2	chr7A	26663877	26665338			UniRef90_M7ZXP9	0.0003	Uncharacterized protein n=1 Tax=Triticum urartu RepID=M7ZXP9_TRIUA	AT3G09140.1	1e-08	| Protein of unknown function (DUF674)	gi|1021564730|ref|XP_016173709.1|	2e-19	PREDICTED: uncharacterized protein LOC107616239 [Arachis ipaensis]	NA	NA	NA	NA
MSTRG.120132	61.0385	-10.3681	1.47475	-7.03038	2.05971e-12	2.04193e-11	67	0	50	61	0	chr6B	149551127	149552153			NA	NA		NA	NA		NA	NA		NA	NA	NA	NA
MSTRG.12425	61.0796	-10.3672	1.47807	-7.01404	2.31541e-12	2.28606e-11	68	0	52	57	0	chr1B	333623675	333624984			NA	NA		NA	NA		NA	NA		NA	NA	NA	NA
MSTRG.13249	60.6289	-10.366	1.4717	-7.04355	1.87397e-12	1.86447e-11	68	0	44	68	0	chr1B	424535174	424536003			NA	NA		NA	NA		NA	NA		NA	NA	NA	NA
MSTRG.126898	328.321	-10.3654	1.03753	-9.9904	1.67897e-23	3.24918e-22	366	0	244	361	2	chr6D	75991317	75992712			NA	NA		NA	NA		NA	NA		NA	NA	NA	NA
MSTRG.95894	164.904	-10.3651	1.4326	-7.23516	4.64976e-13	4.86753e-12	173	0	131	179	1	chr5A	651555561	651555968			UniRef90_M8A3P3	6e-92	Uncharacterized protein n=2 Tax=Triticinae RepID=M8A3P3_TRIUA	AT5G04390.1	4e-15	| C2H2-type zinc finger family protein	gi|357123918|ref|XP_003563654.1|	8e-34	PREDICTED: zinc finger protein ZAT8-like [Brachypodium distachyon]	NA	NA	GO:0003676	GO:0003676
MSTRG.46955	164.089	-10.3646	1.43347	-7.23043	4.81475e-13	5.02993e-12	172	0	112	207	1	chr2D	621545078	621545788			UniRef90_N1R0X3	0.002	Uncharacterized protein n=1 Tax=Aegilops tauschii RepID=N1R0X3_AEGTA	NA	NA		NA	NA		NA	NA	NA	NA
MSTRG.92513	165.173	-10.3646	1.43427	-7.22637	4.96083e-13	5.17855e-12	178	1	136	167	0	chr5A	415320623	415322578			NA	NA		NA	NA		NA	NA		NA	NA	NA	NA
MSTRG.54602	165.377	-10.3642	1.44031	-7.19581	6.20897e-13	6.42894e-12	165	1	148	162	0	chr3A	717679222	717683097			NA	NA		NA	NA		NA	NA		NA	NA	NA	NA
MSTRG.74416	2321.74	-10.363	0.488221	-21.2261	5.48049e-100	7.86885e-98	2065	10	2238	2277	4	chr4A	491914988	491917720			UniRef90_P10848	0	Alcohol dehydrogenase 3 n=40 Tax=Pooideae RepID=ADH3_HORVU	AT1G77120.1	0	| Symbols: ADH1, ADH, ATADH, ATADH1 | alcohol dehydrogenase 1	gi|357157190|ref|XP_003577715.1|	0	PREDICTED: alcohol dehydrogenase 3 [Brachypodium distachyon]	NA	NA	GO:0008270; GO:0016491; GO:0004024; GO:0005829; GO:0008270; GO:0046294; GO:0051903; GO:0004022; GO:0008270	GO:0008270; GO:0016491; GO:0004024; GO:0005829; GO:0008270; GO:0046294; GO:0051903; GO:0004022; GO:0008270
MSTRG.111677	60.5106	-10.3595	1.47814	-7.00847	2.40938e-12	2.37618e-11	55	0	47	76	0	chr5D	540239622	540239964			NA	NA		NA	NA		NA	NA		NA	NA	NA	NA
MSTRG.104203	327.319	-10.3567	1.03697	-9.98745	1.7297e-23	3.34535e-22	377	2	243	348	0	chr5B	682696361	682697683			NA	NA		NA	NA		NA	NA		NA	NA	NA	NA
MSTRG.87238	6080.19	-10.3554	0.354193	-29.2367	6.6289e-188	4.65541e-185	5109	21	5331	7094	16	chr4D	348035392	348048009			NA	NA		NA	NA		NA	NA		NA	NA	NA	NA
MSTRG.138362	489.512	-10.3546	0.853633	-12.13	7.32191e-34	2.15556e-32	519	1	383	535	2	chr7A	714821505	714823431			UniRef90_M7ZUG9	8e-175	Bifunctional monodehydroascorbate reductase and carbonic anhydrase nectarin-3 n=1 Tax=Triticum urartu RepID=M7ZUG9_TRIUA	AT1G08080.1	1e-78	| Symbols: ATACA7, ACA7 | alpha carbonic anhydrase 7	gi|573954487|ref|XP_006659489.1|	1e-112	PREDICTED: alpha carbonic anhydrase 7-like [Oryza brachyantha]	NA	NA	NA	NA
MSTRG.145183	60.5045	-10.354	1.50409	-6.88387	5.82476e-12	5.54858e-11	40	0	56	77	0	chr7B	686970365	686972279			NA	NA		NA	NA		NA	NA		NA	NA	NA	NA
MSTRG.96732	60.0667	-10.3537	1.51514	-6.83347	8.28868e-12	7.78774e-11	98	0	42	39	0	chr5A	699799367	699800373			NA	NA		NA	NA		NA	NA		NA	NA	NA	NA
MSTRG.148552	325.416	-10.3523	1.04313	-9.92428	3.26451e-23	6.2403e-22	317	0	252	388	2	chr7D	161143892	161144140	noncoding	noncoding	UniRef90_N1R3Y1	4e-22	Uncharacterized protein n=1 Tax=Aegilops tauschii RepID=N1R3Y1_AEGTA	AT5G62960.1	0.039	| unknown protein; BEST Arabidopsis thaliana protein match is: unknown protein (TAIR:AT1G10660.1); Has 35333 Blast hits to 34131 proteins in 2444 species: Archae - 798; Bacteria - 22429; Metazoa - 974; Fungi - 991; Plants - 531; Viruses - 0; Other Eukaryotes - 9610 (source: NCBI BLink).	gi|721616560|ref|XP_010227788.1|	1e-11	PREDICTED: uncharacterized protein LOC100845166 [Brachypodium distachyon]	NA	NA	NA	NA
MSTRG.37890	162.014	-10.3481	1.45166	-7.12847	1.01493e-12	1.0329e-11	234	1	81	186	0	chr2B	679885231	679886655			UniRef90_W5BEB7	2e-142	Uncharacterized protein n=8 Tax=Triticinae RepID=W5BEB7_WHEAT	AT5G39160.1	1e-76	| RmlC-like cupins superfamily protein	gi|1002261217|ref|XP_015634976.1|	3e-99	PREDICTED: germin-like protein 4-1 [Oryza sativa Japonica Group]	NA	NA	NA	NA
MSTRG.148573	60.1687	-10.3478	1.48305	-6.97736	3.00783e-12	2.94095e-11	74	0	50	51	0	chr7D	162130059	162130802			NA	NA		NA	NA		NA	NA		NA	NA	NA	NA
MSTRG.67789	324.786	-10.3476	1.05738	-9.78612	1.29158e-22	2.39568e-21	271	1	247	440	1	chr3D	395052228	395052707			UniRef90_A0A077RZU7	2e-93	Chromosome 3B, genomic scaffold, cultivar Chinese Spring n=3 Tax=Triticinae RepID=A0A077RZU7_WHEAT	AT5G40690.1	0.074	| CONTAINS InterPro DOMAIN/s: EF-Hand 1, calcium-binding site (InterPro:IPR018247); BEST Arabidopsis thaliana protein match is: unknown protein (TAIR:AT2G41730.1); Has 1807 Blast hits to 1807 proteins in 277 species: Archae - 0; Bacteria - 0; Metazoa - 736; Fungi - 347; Plants - 385; Viruses - 0; Other Eukaryotes - 339 (source: NCBI BLink).	gi|1002228007|ref|XP_015634905.1|	4e-24	PREDICTED: uncharacterized protein LOC4324024 [Oryza sativa Japonica Group]	NA	NA	NA	NA
MSTRG.52080	648.757	-10.3473	0.754212	-13.7193	7.78312e-43	3.10287e-41	638	1	548	696	3	chr3A	534382163	534382792			NA	NA		NA	NA		NA	NA		NA	NA	NA	NA
MSTRG.130309	59.9149	-10.3467	1.47312	-7.02365	2.16141e-12	2.13859e-11	70	0	45	62	0	chr6D	435905468	435907228			UniRef90_A0A0E0KVJ6	4e-09	Uncharacterized protein n=1 Tax=Oryza punctata RepID=A0A0E0KVJ6_ORYPU	AT4G22170.1	8e-11	| F-box family protein with a domain of unknown function (DUF295)	gi|242092068|ref|XP_002436524.1|	1e-14	hypothetical protein SORBIDRAFT_10g004190 [Sorghum bicolor]	NA	NA	NA	NA
MSTRG.136017	324.951	-10.3455	1.04312	-9.91789	3.48049e-23	6.64268e-22	343	1	270	332	1	chr7A	518570720	518571106			NA	NA		NA	NA		NA	NA		NA	NA	NA	NA
MSTRG.156417	60.0312	-10.3444	1.51633	-6.82204	8.97542e-12	8.41015e-11	35	0	55	82	0	chrUn	298146460	298147172			UniRef90_A0A0E0RK53	1e-12	Uncharacterized protein n=6 Tax=Oryza RepID=A0A0E0RK53_ORYRU	AT3G18930.2	5e-14	| RING/U-box superfamily protein	gi|242084274|ref|XP_002442562.1|	5e-21	hypothetical protein SORBIDRAFT_08g021970 [Sorghum bicolor]	NA	NA	NA	NA
MSTRG.71385	59.5496	-10.3406	1.478	-6.9963	2.62815e-12	2.58352e-11	56	0	43	78	0	chr4A	18018162	18020318			UniRef90_I1IHU7	0	Serine/threonine-protein kinase n=2 Tax=Brachypodium distachyon RepID=I1IHU7_BRADI	AT4G32300.1	8e-115	| Symbols: SD2-5 | S-domain-2 5	gi|514777628|ref|XP_004968870.1|	0	PREDICTED: G-type lectin S-receptor-like serine/threonine-protein kinase SD2-5 [Setaria italica]	NA	NA	NA	NA
MSTRG.45206	1455.62	-10.3386	0.520719	-19.8544	1.0088e-87	1.14887e-85	1424	6	1052	1847	3	chr2D	513093587	513094832			NA	NA		NA	NA		NA	NA		NA	NA	NA	NA
MSTRG.69297	642.656	-10.3351	0.75692	-13.6542	1.90556e-42	7.49815e-41	588	1	498	804	3	chr3D	516952334	516954813			NA	NA		NA	NA		NA	NA		NA	NA	NA	NA
MSTRG.16875	58.8672	-10.3315	1.47531	-7.0029	2.50718e-12	2.46912e-11	67	0	37	74	0	chr1D	7038825	7039607			UniRef90_W5A9J8	4e-162	Uncharacterized protein n=2 Tax=Triticum aestivum RepID=W5A9J8_WHEAT	AT1G10360.1	8e-77	| Symbols: ATGSTU18, GST29, GSTU18 | glutathione S-transferase TAU 18	gi|357144145|ref|XP_003573188.1|	7e-124	PREDICTED: probable glutathione S-transferase GSTU6 [Brachypodium distachyon]	NA	NA	NA	NA
MSTRG.77772	59.1075	-10.3307	1.47242	-7.01614	2.28087e-12	2.25288e-11	65	0	42	69	0	chr4A	735162618	735164432			NA	NA		NA	NA		NA	NA		NA	NA	NA	NA
MSTRG.5008	960.235	-10.3305	0.61751	-16.7293	8.02045e-63	5.33867e-61	977	1	741	1107	5	chr1A	251341949	251347039			NA	NA		NA	NA		NA	NA		NA	NA	NA	NA
MSTRG.142052	321.448	-10.3301	1.04637	-9.87234	5.48713e-23	1.03744e-21	303	1	269	362	1	chr7B	380863364	380863885			UniRef90_N1QTH8	2e-84	Blue copper protein n=1 Tax=Aegilops tauschii RepID=N1QTH8_AEGTA	AT3G17675.1	5e-24	| Cupredoxin superfamily protein	gi|357139605|ref|XP_003571371.1|	5e-46	PREDICTED: basic blue protein-like [Brachypodium distachyon]	NA	NA	NA	NA
MSTRG.62988	59.6571	-10.3286	1.48495	-6.95553	3.5125e-12	3.41269e-11	57	0	56	57	0	chr3B	786279314	786279981			NA	NA		NA	NA		NA	NA		NA	NA	NA	NA
MSTRG.125232	4967.11	-10.3277	0.334849	-30.8428	7.00138e-209	6.71828e-206	4680	15	4191	5542	16	chr6B	706979375	706993254			UniRef90_Q8L4X0	0	Os10g0130700 protein n=2 Tax=Oryza sativa RepID=Q8L4X0_ORYSJ	ATMG00820.1	4e-16	| Symbols: ORF170 | Reverse transcriptase (RNA-dependent DNA polymerase)	gi|670394026|ref|XP_008677438.1|	0	PREDICTED: uncharacterized protein LOC100304242 isoform X1 [Zea mays]	NA	NA	NA	NA
MSTRG.124018	160.442	-10.3241	1.43887	-7.17517	7.22187e-13	7.43325e-12	180	0	136	149	1	chr6B	620867649	620868194	noncoding	noncoding	NA	NA		NA	NA		NA	NA		NA	NA	NA	NA
MSTRG.47543	2225.61	-10.3209	0.432908	-23.8408	1.26237e-125	3.0134e-123	2145	5	1736	2657	9	chr2D	645947724	645948627			NA	NA		NA	NA		NA	NA		NA	NA	NA	NA
MSTRG.153527	6942.85	-10.3198	0.313509	-32.9171	1.25291e-237	2.24864e-234	6598	14	5778	7815	30	chr7D	628603672	628606656			UniRef90_W5H9T4	0	Uncharacterized protein n=2 Tax=Triticum RepID=W5H9T4_WHEAT	AT4G16770.1	1e-90	| 2-oxoglutarate (2OG) and Fe(II)-dependent oxygenase superfamily protein	gi|514730273|ref|XP_004956900.1|	7e-129	PREDICTED: 1-aminocyclopropane-1-carboxylate oxidase-like [Setaria italica]	NA	NA	NA	NA
MSTRG.156902	59.1082	-10.3195	1.48051	-6.97018	3.16526e-12	3.08771e-11	53	0	51	67	0	chrUn	339962365	339963609	noncoding	noncoding	UniRef90_W5FGP9	1e-12	Uncharacterized protein n=1 Tax=Triticum aestivum RepID=W5FGP9_WHEAT	AT4G35150.1	8e-08	| O-methyltransferase family protein	gi|1002295140|ref|XP_015610998.1|	5e-31	PREDICTED: O-methyltransferase ZRP4 [Oryza sativa Japonica Group]	NA	NA	NA	NA
MSTRG.84202	58.6775	-10.3182	1.47298	-7.005	2.4699e-12	2.43389e-11	62	0	43	69	0	chr4D	6699039	6699458			NA	NA		NA	NA		NA	NA		NA	NA	NA	NA
MSTRG.112018	58.7008	-10.3163	1.47718	-6.98381	2.8729e-12	2.81397e-11	55	0	45	73	0	chr5D	556423412	556424146			NA	NA		NA	NA		NA	NA		NA	NA	NA	NA
MSTRG.59994	58.7075	-10.3162	1.47475	-6.99522	2.64844e-12	2.60294e-11	58	0	45	70	0	chr3B	519476464	519476823	noncoding	noncoding	UniRef90_M0VD59	6e-12	Uncharacterized protein n=1 Tax=Hordeum vulgare var. distichum RepID=M0VD59_HORVD	NA	NA		gi|357136236|ref|XP_003569711.1|	2e-05	PREDICTED: uncharacterized protein LOC100832037 [Brachypodium distachyon]	NA	NA	NA	NA
MSTRG.31565	58.7142	-10.3162	1.47334	-7.00191	2.52489e-12	2.4858e-11	61	0	45	67	0	chr2B	25364883	25367071			NA	NA		NA	NA		NA	NA		NA	NA	NA	NA
MSTRG.100699	58.7142	-10.3162	1.47334	-7.00191	2.52489e-12	2.4858e-11	61	0	45	67	0	chr5B	427269846	427271222			NA	NA		NA	NA		NA	NA		NA	NA	NA	NA
MSTRG.110825	58.4993	-10.3152	1.47649	-6.98627	2.82281e-12	2.76815e-11	57	0	42	75	0	chr5D	500452718	500453962			NA	NA		NA	NA		NA	NA		NA	NA	NA	NA
MSTRG.126903	317.831	-10.3137	1.04543	-9.86556	5.8708e-23	1.10803e-21	304	1	265	355	1	chr6D	76064259	76072370			NA	NA		NA	NA		NA	NA		NA	NA	NA	NA
MSTRG.88321	58.3748	-10.3131	1.47756	-6.97981	2.95588e-12	2.89161e-11	76	0	41	57	0	chr4D	453329571	453332797			NA	NA		NA	NA		NA	NA		NA	NA	NA	NA
MSTRG.88269	58.348	-10.3127	1.47287	-7.00179	2.52709e-12	2.48746e-11	64	0	41	69	0	chr4D	449967587	449968298	noncoding	noncoding	NA	NA		NA	NA		NA	NA		NA	NA	NA	NA
MSTRG.155320	317.285	-10.3123	1.03912	-9.92405	3.27214e-23	6.25365e-22	331	1	249	351	1	chrUn	110299850	110300742			UniRef90_Q6DQK3	7e-151	Germin-like protein 4 n=4 Tax=Triticum RepID=Q6DQK3_TRIMO	AT5G39110.1	3e-78	| RmlC-like cupins superfamily protein	gi|573953854|ref|XP_006659191.1|	5e-134	PREDICTED: germin-like protein 8-5 [Oryza brachyantha]	NA	NA	NA	NA
MSTRG.30417	159.327	-10.3119	1.43501	-7.18595	6.67401e-13	6.88617e-12	164	1	133	166	0	chr2A	748960949	748961413			UniRef90_N1QXE9	1e-05	Uncharacterized protein n=1 Tax=Aegilops tauschii RepID=N1QXE9_AEGTA	AT4G10270.1	5.8	| Wound-responsive family protein	gi|514804145|ref|XP_004976950.1|	0.11	PREDICTED: uncharacterized protein LOC101771686 [Setaria italica]	NA	NA	NA	NA
MSTRG.51427	58.2645	-10.3089	1.49137	-6.91236	4.76665e-12	4.57663e-11	84	0	42	47	0	chr3A	474562786	474564004	noncoding	noncoding	NA	NA		NA	NA		NA	NA		NA	NA	NA	NA
MSTRG.55096	58.193	-10.3074	1.482	-6.95502	3.52506e-12	3.42319e-11	52	0	42	79	0	chr3A	745512622	745518027			UniRef90_M7YLH7	0	Secologanin synthase n=2 Tax=Triticum RepID=M7YLH7_TRIUA	AT1G17060.1	3e-19	| Symbols: CYP72C1, SOB7 | cytochrome p450 72c1	gi|357135603|ref|XP_003569398.1|	0	PREDICTED: cytochrome P450 72A15-like [Brachypodium distachyon]	NA	NA	NA	NA
MSTRG.151564	315.943	-10.307	1.04135	-9.89775	4.25726e-23	8.08537e-22	311	1	243	376	1	chr7D	498273301	498275523			NA	NA		NA	NA		NA	NA		NA	NA	NA	NA
MSTRG.110768	58.0729	-10.3054	1.47545	-6.98461	2.85654e-12	2.79839e-11	73	0	41	59	0	chr5D	497957559	497959382			NA	NA		NA	NA		NA	NA		NA	NA	NA	NA
MSTRG.26924	315.232	-10.3049	1.04449	-9.8659	5.85101e-23	1.10473e-21	313	0	260	345	2	chr2A	435640484	435643684			NA	NA		NA	NA		NA	NA		NA	NA	NA	NA
MSTRG.151119	1101.12	-10.3049	0.574714	-17.9304	6.82613e-72	5.56402e-70	1117	2	824	1313	5	chr7D	457196425	457196889			NA	NA		NA	NA		NA	NA		NA	NA	NA	NA
MSTRG.99998	1105.24	-10.3047	0.586325	-17.575	3.82783e-69	2.92339e-67	1111	4	944	1145	3	chr5B	355452063	355456438			UniRef90_M7ZYX6	6e-08	Uncharacterized protein n=1 Tax=Triticum urartu RepID=M7ZYX6_TRIUA	AT5G24600.2	4.3	| Protein of unknown function, DUF599	NA	NA		NA	NA	NA	NA
MSTRG.53446	58.017	-10.3039	1.48945	-6.91798	4.58143e-12	4.40562e-11	48	0	41	84	0	chr3A	646575109	646575426	noncoding	noncoding	UniRef90_M8A9J5	4e-09	Uncharacterized protein n=1 Tax=Triticum urartu RepID=M8A9J5_TRIUA	AT1G30380.1	1.6	| Symbols: PSAK | photosystem I subunit K	gi|670432955|ref|XP_008656984.1|	3e-08	PREDICTED: uncharacterized protein LOC103636406 [Zea mays]	NA	NA	NA	NA
MSTRG.40216	472.511	-10.3035	0.857813	-12.0114	3.09481e-33	8.89754e-32	473	2	333	602	1	chr2D	22155166	22157186			NA	NA		NA	NA		NA	NA		NA	NA	NA	NA
MSTRG.123997	315.783	-10.3031	1.05882	-9.73077	2.22896e-22	4.08591e-21	298	1	297	304	1	chr6B	619484010	619484306	noncoding	noncoding	NA	NA		NA	NA		NA	NA		NA	NA	NA	NA
MSTRG.46716	58.0881	-10.3016	1.49146	-6.90706	4.94791e-12	4.74173e-11	45	0	45	81	0	chr2D	611555353	611560041			NA	NA		NA	NA		NA	NA		NA	NA	NA	NA
MSTRG.74774	158.468	-10.3014	1.44742	-7.11711	1.10211e-12	1.11775e-11	151	1	151	148	0	chr4A	534523343	534526756			UniRef90_W5ES92	0	Uncharacterized protein n=2 Tax=Triticum aestivum RepID=W5ES92_WHEAT	AT1G67820.1	0.2	| Protein phosphatase 2C family protein	gi|960485367|ref|XP_014757830.1|	4e-134	PREDICTED: probable protein phosphatase 2C 74 [Brachypodium distachyon]	NA	NA	NA	NA
MSTRG.86067	58.5163	-10.3012	1.50741	-6.8337	8.275e-12	7.77565e-11	40	0	60	64	0	chr4D	143575565	143576459	noncoding	noncoding	NA	NA		NA	NA		NA	NA		NA	NA	NA	NA
MSTRG.17067	57.6687	-10.3004	1.4789	-6.96491	3.28619e-12	3.20117e-11	59	0	37	78	0	chr1D	16279097	16280366			NA	NA		NA	NA		NA	NA		NA	NA	NA	NA
MSTRG.138034	157.511	-10.3002	1.46309	-7.04002	1.92211e-12	1.90982e-11	111	1	114	243	0	chr7A	696552673	696553762			NA	NA		NA	NA		NA	NA		NA	NA	NA	NA
MSTRG.114707	157.512	-10.2992	1.43479	-7.17819	7.0641e-13	7.27705e-12	191	1	120	153	0	chr6A	212111835	212116869			NA	NA		NA	NA		NA	NA		NA	NA	NA	NA
MSTRG.39273	629.607	-10.2991	0.749832	-13.7352	6.25132e-43	2.49836e-41	611	3	506	724	1	chr2B	776707892	776708656			UniRef90_F2DX93	3e-122	Predicted protein n=3 Tax=Triticeae RepID=F2DX93_HORVD	AT2G27080.2	2e-19	| Late embryogenesis abundant (LEA) hydroxyproline-rich glycoprotein family	gi|357166732|ref|XP_003580823.1|	3e-86	PREDICTED: protein YLS9-like [Brachypodium distachyon]	NA	NA	NA	NA
MSTRG.79248	58.463	-10.2991	1.48867	-6.9183	4.57108e-12	4.39713e-11	51	0	56	59	0	chr4B	92533538	92536179			UniRef90_A0A0D9YQK2	0	Uncharacterized protein n=1 Tax=Oryza glumipatula RepID=A0A0D9YQK2_9ORYZ	AT3G48870.2	2e-153	| Symbols: HSP93-III | Clp ATPase	gi|1002237994|ref|XP_015623201.1|	0	PREDICTED: LOW QUALITY PROTEIN: chaperone protein ClpB1-like [Oryza sativa Japonica Group]	NA	NA	NA	NA
MSTRG.11504	57.9792	-10.2988	1.47639	-6.97566	3.04443e-12	2.97523e-11	71	0	44	56	0	chr1B	205877222	205877872			UniRef90_Q8H992	9e-69	Uncharacterized protein n=1 Tax=Oryza sativa subsp. japonica RepID=Q8H992_ORYSJ	AT4G20520.1	2e-08	| RNA binding;RNA-directed DNA polymerases	gi|514757039|ref|XP_004963682.1|	7e-72	PREDICTED: uncharacterized protein LOC101781465 [Setaria italica]	NA	NA	NA	NA
MSTRG.67266	157.574	-10.2984	1.43449	-7.17914	7.0151e-13	7.22964e-12	184	1	124	154	0	chr3D	343711170	343711730			UniRef90_M0X8N6	6e-25	Uncharacterized protein n=1 Tax=Hordeum vulgare var. distichum RepID=M0X8N6_HORVD	AT1G50460.1	1.4	| Symbols: HKL1, ATHKL1 | hexokinase-like 1	gi|721643960|ref|XP_010232243.1|	5e-15	PREDICTED: uncharacterized protein LOC104582857 [Brachypodium distachyon]	NA	NA	NA	NA
MSTRG.16071	312.417	-10.2968	1.05619	-9.74907	1.8616e-22	3.42677e-21	274	0	226	428	2	chr1B	655858638	655858838	noncoding	noncoding	NA	NA		NA	NA		NA	NA		NA	NA	NA	NA
MSTRG.147033	58.2594	-10.2959	1.48374	-6.93912	3.94561e-12	3.81667e-11	52	0	53	62	0	chr7D	47481360	47483180	noncoding	noncoding	UniRef90_M7ZEE2	2e-07	4-hydroxyphenylacetaldehyde oxime monooxygenase n=1 Tax=Triticum urartu RepID=M7ZEE2_TRIUA	AT2G24180.1	2e-06	| Symbols: CYP71B6 | cytochrome p450 71b6	gi|297821691|ref|XP_002878728.1|	2e-05	CYP71B6 [Arabidopsis lyrata subsp. lyrata]	NA	NA	GO:0005506; GO:0016021; GO:0016709; GO:0020037; GO:0004497; GO:0005506; GO:0016021; GO:0016705; GO:0020037; GO:0005506; GO:0016021; GO:0016705; GO:0020037	GO:0005506; GO:0016021; GO:0016709; GO:0020037; GO:0004497; GO:0005506; GO:0016021; GO:0016705; GO:0020037; GO:0005506; GO:0016021; GO:0016705; GO:0020037
MSTRG.9881	57.6541	-10.2931	1.47913	-6.95893	3.42879e-12	3.33404e-11	75	0	42	54	0	chr1B	48284402	48317070			UniRef90_A0A0D9WW34	1e-19	Uncharacterized protein n=1 Tax=Leersia perrieri RepID=A0A0D9WW34_9ORYZ	AT2G48130.1	9e-21	| Bifunctional inhibitor/lipid-transfer protein/seed storage 2S albumin superfamily protein	gi|357111407|ref|XP_003557505.1|	7e-19	PREDICTED: non-specific lipid transfer protein GPI-anchored 2-like [Brachypodium distachyon]	NA	NA	NA	NA
MSTRG.96177	156.668	-10.2923	1.43102	-7.19227	6.37249e-13	6.59332e-12	170	1	117	176	0	chr5A	666292572	666294084			NA	NA		NA	NA		NA	NA		NA	NA	NA	NA
MSTRG.109479	157.356	-10.2915	1.4464	-7.11525	1.1171e-12	1.13236e-11	142	1	148	158	0	chr5D	431562021	431565018			UniRef90_F2DAP1	0	Predicted protein n=1 Tax=Hordeum vulgare var. distichum RepID=F2DAP1_HORVD	AT4G03500.1	0.88	| Ankyrin repeat family protein	gi|721678194|ref|XP_010237878.1|	0	PREDICTED: ankyrin repeat-containing protein At5g02620-like [Brachypodium distachyon]	NA	NA	NA	NA
MSTRG.8218	311.907	-10.2896	1.03673	-9.92509	3.23794e-23	6.19196e-22	344	1	229	351	1	chr1A	549708416	549723495			NA	NA		NA	NA		NA	NA		NA	NA	NA	NA
MSTRG.157182	57.9852	-10.2893	1.49479	-6.88343	5.84269e-12	5.56402e-11	44	0	55	66	0	chrUn	364590519	364592379			UniRef90_W5EBF1	0	Uncharacterized protein n=2 Tax=Triticum aestivum RepID=W5EBF1_WHEAT	AT3G46710.1	2e-09	| NB-ARC domain-containing disease resistance protein	gi|242070975|ref|XP_002450764.1|	3e-148	hypothetical protein SORBIDRAFT_05g017250 [Sorghum bicolor]	NA	NA	NA	NA
MSTRG.85351	776.287	-10.2859	0.669245	-15.3694	2.6271e-53	1.37924e-51	904	2	514	913	3	chr4D	81913568	81913969			UniRef90_I1IMN0	1e-14	Uncharacterized protein n=2 Tax=Brachypodium distachyon RepID=I1IMN0_BRADI	AT5G20660.1	1.2	| Zn-dependent exopeptidases superfamily protein	gi|960489158|ref|XP_014758706.1|	1e-14	PREDICTED: uncharacterized protein LOC104584608 [Brachypodium distachyon]	NA	NA	NA	NA
MSTRG.76053	56.9516	-10.2828	1.4797	-6.9492	3.67365e-12	3.56356e-11	77	0	36	59	0	chr4A	615112298	615112953	noncoding	noncoding	NA	NA		NA	NA		NA	NA		NA	NA	NA	NA
MSTRG.32709	312.73	-10.2816	1.07653	-9.55067	1.28856e-21	2.28555e-20	267	2	325	281	0	chr2B	109331007	109333790			UniRef90_M8B9N9	2e-10	Uncharacterized protein n=1 Tax=Aegilops tauschii RepID=M8B9N9_AEGTA	AT3G01380.1	8.2	| transferases;sulfuric ester hydrolases;catalytics;transferases	gi|721660424|ref|XP_003572029.2|	0.0009	PREDICTED: uncharacterized protein LOC100839105 [Brachypodium distachyon]	NA	NA	NA	NA
MSTRG.105776	57.4189	-10.2813	1.47692	-6.96136	3.36992e-12	3.27943e-11	67	0	46	55	0	chr5D	65008822	65010357			NA	NA		NA	NA		NA	NA		NA	NA	NA	NA
MSTRG.143435	57.6623	-10.281	1.48657	-6.91593	4.64815e-12	4.46551e-11	49	0	53	63	0	chr7B	533308831	533309418			UniRef90_M0YQW4	8e-75	Uncharacterized protein n=3 Tax=Triticeae RepID=M0YQW4_HORVD	AT5G66580.1	6e-21	| unknown protein; FUNCTIONS IN: molecular_function unknown; INVOLVED IN: N-terminal protein myristoylation; LOCATED IN: cellular_component unknown; BEST Arabidopsis thaliana protein match is: unknown protein (TAIR:AT3G50800.1); Has 1807 Blast hits to 1807 proteins in 277 species: Archae - 0; Bacteria - 0; Metazoa - 736; Fungi - 347; Plants - 385; Viruses - 0; Other Eukaryotes - 339 (source: NCBI…	gi|573949707|ref|XP_006657151.1|	3e-48	PREDICTED: uncharacterized protein LOC102702019 [Oryza brachyantha]	NA	NA	NA	NA
MSTRG.138039	57.4086	-10.2806	1.48928	-6.90307	5.08905e-12	4.87218e-11	45	0	48	74	0	chr7A	696721805	696723567			UniRef90_M7ZJL8	1e-92	Putative WRKY transcription factor 40 n=1 Tax=Triticum urartu RepID=M7ZJL8_TRIUA	AT1G80840.1	0.025	| Symbols: WRKY40, ATWRKY40 | WRKY DNA-binding protein 40	gi|514765333|ref|XP_004965726.1|	5e-103	PREDICTED: probable WRKY transcription factor 60 [Setaria italica]	NA	NA	NA	NA
MSTRG.23272	57.4676	-10.2778	1.47979	-6.94549	3.77149e-12	3.65518e-11	54	0	50	62	0	chr2A	9791174	9793621			UniRef90_M8BWY3	0	Obtusifoliol 14-alpha demethylase n=2 Tax=Triticinae RepID=M8BWY3_AEGTA	AT5G07990.1	2e-20	| Symbols: TT7, CYP75B1, D501 | Cytochrome P450 superfamily protein	gi|1002241277|ref|XP_015624936.1|	1e-118	PREDICTED: obtusifoliol 14-alpha demethylase [Oryza sativa Japonica Group]	NA	NA	GO:0005506; GO:0005783; GO:0005886; GO:0008398; GO:0016125; GO:0016126; GO:0020037; GO:0055114; GO:0004497; GO:0005506; GO:0016705; GO:0020037; GO:0004497; GO:0005506; GO:0016021; GO:0016705; GO:0020037	GO:0005506; GO:0005783; GO:0005886; GO:0008398; GO:0016125; GO:0016126; GO:0020037; GO:0055114; GO:0004497; GO:0005506; GO:0016705; GO:0020037; GO:0004497; GO:0005506; GO:0016021; GO:0016705; GO:0020037
MSTRG.123993	4773.53	-10.2772	0.315861	-32.537	3.20185e-232	5.25951e-229	5113	11	3820	5031	20	chr6B	618942517	618944819			UniRef90_M7ZC35	0	12-oxophytodienoate reductase 2 n=4 Tax=Triticinae RepID=M7ZC35_TRIUA	AT1G76690.1	0	| Symbols: OPR2, ATOPR2 | 12-oxophytodienoate reductase 2	gi|721691395|ref|XP_010239955.1|	0	PREDICTED: putative 12-oxophytodienoate reductase 11 [Brachypodium distachyon]	NA	NA	NA	NA
MSTRG.94108	57.5731	-10.2765	1.49123	-6.8913	5.52851e-12	5.27699e-11	49	0	56	58	0	chr5A	545984620	545985924			NA	NA		NA	NA		NA	NA		NA	NA	NA	NA
MSTRG.85118	57.5983	-10.2752	1.51585	-6.77852	1.21409e-11	1.12501e-10	48	0	65	45	0	chr4D	61605144	61605755			NA	NA		NA	NA		NA	NA		NA	NA	NA	NA
MSTRG.62172	57.1058	-10.2728	1.475	-6.96466	3.29209e-12	3.20595e-11	59	0	46	62	0	chr3B	726621717	726622121			NA	NA		NA	NA		NA	NA		NA	NA	NA	NA
MSTRG.103813	57.1447	-10.2713	1.47679	-6.95515	3.52193e-12	3.4205e-11	59	0	48	59	0	chr5B	659556639	659557715			UniRef90_M8A3P3	5e-76	Uncharacterized protein n=2 Tax=Triticinae RepID=M8A3P3_TRIUA	AT2G28200.1	2e-16	| C2H2-type zinc finger family protein	gi|721604856|ref|XP_010227659.1|	3e-33	PREDICTED: zinc finger protein ZAT8-like [Brachypodium distachyon]	NA	NA	GO:0003676	GO:0003676
MSTRG.95871	307.429	-10.2697	1.04156	-9.85993	6.20912e-23	1.17074e-21	347	2	195	386	0	chr5A	650562566	650563420			NA	NA		NA	NA		NA	NA		NA	NA	NA	NA
MSTRG.62401	57.2592	-10.2693	1.48725	-6.90485	5.02577e-12	4.81302e-11	58	0	54	51	0	chr3B	744315408	744315848			UniRef90_R7WFP4	2e-11	Uncharacterized protein n=1 Tax=Aegilops tauschii RepID=R7WFP4_AEGTA	AT2G33500.1	0.95	| B-box type zinc finger protein with CCT domain	gi|960452147|ref|XP_014756635.1|	0.35	PREDICTED: zinc finger protein CONSTANS-LIKE 13-like [Brachypodium distachyon]	NA	NA	NA	NA
MSTRG.17064	56.5448	-10.2685	1.47376	-6.96759	3.22422e-12	3.14365e-11	67	0	39	63	0	chr1D	16230937	16231568			NA	NA		NA	NA		NA	NA		NA	NA	NA	NA
MSTRG.146652	154.069	-10.268	1.43991	-7.13099	9.96525e-13	1.01502e-11	138	1	116	201	0	chr7D	25066422	25068170	noncoding	noncoding	NA	NA		NA	NA		NA	NA		NA	NA	NA	NA
MSTRG.138902	56.6168	-10.2628	1.48547	-6.90877	4.88875e-12	4.68736e-11	47	0	45	74	0	chr7B	14875984	14876573			NA	NA		NA	NA		NA	NA		NA	NA	NA	NA
MSTRG.14378	56.1884	-10.2617	1.47858	-6.94026	3.91368e-12	3.78768e-11	57	0	37	75	0	chr1B	537321059	537329425			NA	NA		NA	NA		NA	NA		NA	NA	NA	NA
MSTRG.92857	1070.64	-10.2615	0.585069	-17.5389	7.2308e-69	5.49632e-67	1079	3	907	1118	4	chr5A	446605056	446606009			UniRef90_F2DIE8	2e-160	Predicted protein n=3 Tax=Triticeae RepID=F2DIE8_HORVD	AT1G32120.1	6e-18	| FUNCTIONS IN: molecular_function unknown; INVOLVED IN: biological_process unknown; LOCATED IN: membrane; EXPRESSED IN: 14 plant structures; EXPRESSED DURING: 4 anthesis, C globular stage, F mature embryo stage, petal differentiation and expansion stage, E expanded cotyledon stage; CONTAINS InterPro DOMAIN/s: Aminotransferase-like, plant mobile domain (InterPro:IPR019557), Protein of unknown fun…	gi|226531029|ref|NP_001140882.1|	7e-144	uncharacterized protein LOC100272958 [Zea mays]	NA	NA	NA	NA
MSTRG.10758	56.4265	-10.261	1.47735	-6.94557	3.76948e-12	3.6536e-11	54	0	42	71	0	chr1B	119248046	119249874			UniRef90_M7Y5M2	0	Agmatine coumaroyltransferase-1 n=11 Tax=Triticeae RepID=M7Y5M2_TRIUA	AT5G48930.1	4e-42	| Symbols: HCT | hydroxycinnamoyl-CoA shikimate/quinate hydroxycinnamoyl transferase	gi|357146048|ref|XP_003573858.1|	0	PREDICTED: agmatine coumaroyltransferase-2-like [Brachypodium distachyon]	NA	NA	GO:0016747	GO:0016747
MSTRG.30276	56.5088	-10.2572	1.47621	-6.94832	3.6967e-12	3.58485e-11	56	0	46	63	0	chr2A	743582981	743584144	noncoding	noncoding	NA	NA		NA	NA		NA	NA		NA	NA	NA	NA
MSTRG.88679	2276.52	-10.2558	0.406548	-25.2265	2.049e-140	6.53228e-138	2508	4	1592	2689	11	chr4D	477222144	477226007			UniRef90_M8BQH6	0	Thromboxane-A synthase n=4 Tax=Triticeae RepID=M8BQH6_AEGTA	AT2G26170.2	4e-12	| Symbols: CYP711A1 | cytochrome P450, family 711, subfamily A, polypeptide 1	gi|1002229615|ref|XP_015644699.1|	4e-19	PREDICTED: cytochrome P450 711A1 [Oryza sativa Japonica Group]	NA	NA	NA	NA
MSTRG.75231	915.158	-10.2535	0.626413	-16.3685	3.20772e-60	1.99027e-58	879	4	762	1020	2	chr4A	572302274	572303653			NA	NA		NA	NA		NA	NA		NA	NA	NA	NA
MSTRG.32091	759.296	-10.2512	0.689922	-14.8584	6.13327e-50	2.96465e-48	695	2	666	828	3	chr2B	57679264	57682721			UniRef90_Q6PT62	0	MLO-like protein n=14 Tax=Triticeae RepID=Q6PT62_HORVD	AT4G02600.2	6e-173	| Symbols: MLO1, ATMLO1 | Seven transmembrane MLO family protein	gi|357149583|ref|XP_003575162.1|	0	PREDICTED: MLO-like protein 1 [Brachypodium distachyon]	NA	NA	NA	NA
MSTRG.47246	56.2803	-10.2468	1.48246	-6.91205	4.777e-12	4.58566e-11	51	0	50	61	0	chr2D	635666979	635669219			NA	NA		NA	NA		NA	NA		NA	NA	NA	NA
MSTRG.118837	454.985	-10.2457	0.874784	-11.7123	1.10298e-31	2.98177e-30	379	2	376	570	1	chr6B	39367029	39369522			NA	NA		NA	NA		NA	NA		NA	NA	NA	NA
MSTRG.48200	453.768	-10.245	0.850696	-12.0431	2.10787e-33	6.09992e-32	516	2	328	503	1	chr3A	26517886	26523568			NA	NA		NA	NA		NA	NA		NA	NA	NA	NA
MSTRG.77356	55.646	-10.2445	1.47397	-6.95028	3.64575e-12	3.53685e-11	61	0	39	66	0	chr4A	709997314	709998835			UniRef90_T1MWA4	0	Uncharacterized protein n=1 Tax=Triticum urartu RepID=T1MWA4_TRIUA	AT1G25510.1	2e-20	| Eukaryotic aspartyl protease family protein	gi|514760630|ref|XP_004964588.1|	3e-79	PREDICTED: aspartic proteinase nepenthesin-2-like [Setaria italica]	NA	NA	NA	NA
MSTRG.111676	151.401	-10.2442	1.43842	-7.12184	1.06494e-12	1.0813e-11	139	0	116	191	1	chr5D	540236604	540240658			UniRef90_Q6T8L6	0	Ammonium transporter n=4 Tax=Triticinae RepID=Q6T8L6_WHEAT	AT3G24300.1	3e-19	| Symbols: AMT1;3, ATAMT1;3 | ammonium transporter 1;3	gi|357122199|ref|XP_003562803.1|	0	PREDICTED: ammonium transporter 3 member 2 [Brachypodium distachyon]	NA	NA	GO:0008519; GO:0016021; GO:0005887; GO:0008519; GO:0019740	GO:0008519; GO:0016021; GO:0005887; GO:0008519; GO:0019740
MSTRG.147091	6814.19	-10.244	0.287785	-35.5961	1.61166e-277	5.20653e-274	7090	23	5652	7080	22	chr7D	52293277	52295345			NA	NA		NA	NA		NA	NA		NA	NA	NA	NA
MSTRG.93734	151.556	-10.2439	1.43554	-7.13588	9.61713e-13	9.81316e-12	145	1	115	187	0	chr5A	512799343	512800689			UniRef90_W5FCB5	0	Uncharacterized protein n=4 Tax=Triticeae RepID=W5FCB5_WHEAT	AT5G48930.1	6e-50	| Symbols: HCT | hydroxycinnamoyl-CoA shikimate/quinate hydroxycinnamoyl transferase	gi|1002294339|ref|XP_015651503.1|	0	PREDICTED: agmatine coumaroyltransferase-2 [Oryza sativa Japonica Group]	NA	NA	NA	NA
MSTRG.155319	301.823	-10.2424	1.04347	-9.81569	9.63766e-23	1.79901e-21	338	0	243	301	2	chrUn	110294321	110295300			UniRef90_Q6DQK3	6e-136	Germin-like protein 4 n=4 Tax=Triticum RepID=Q6DQK3_TRIMO	AT5G39110.1	2e-75	| RmlC-like cupins superfamily protein	gi|357144731|ref|XP_003573394.1|	5e-121	PREDICTED: germin-like protein 8-11 [Brachypodium distachyon]	NA	NA	NA	NA
MSTRG.142888	601.944	-10.2387	0.742626	-13.7872	3.04352e-43	1.23108e-41	637	2	432	720	2	chr7B	479529985	479530455			NA	NA		NA	NA		NA	NA		NA	NA	NA	NA
MSTRG.38873	55.728	-10.2343	1.49439	-6.84845	7.4654e-12	7.04633e-11	68	0	50	42	0	chr2B	753827525	753829990			UniRef90_F2DY27	0	Predicted protein n=1 Tax=Hordeum vulgare var. distichum RepID=F2DY27_HORVD	AT2G45570.1	2e-141	| Symbols: CYP76C2 | cytochrome P450, family 76, subfamily C, polypeptide 2	gi|514815665|ref|XP_004982584.1|	0	PREDICTED: geraniol 8-hydroxylase-like [Setaria italica]	NA	NA	NA	NA
MSTRG.48162	900.179	-10.233	0.629202	-16.2634	1.79401e-59	1.09077e-57	825	3	712	1102	3	chr3A	24779835	24781642			UniRef90_W5CUG6	0	Patatin n=1 Tax=Triticum aestivum RepID=W5CUG6_WHEAT	AT2G26560.1	4e-161	| Symbols: PLP2, PLA IIA, PLA2A | phospholipase A 2A	gi|357141605|ref|XP_003572284.1|	0	PREDICTED: patatin-like protein 2 [Brachypodium distachyon]	NA	NA	GO:0004620; GO:0016042; GO:0047372; GO:0016042; GO:0016787	GO:0004620; GO:0016042; GO:0047372; GO:0016042; GO:0016787
MSTRG.38319	55.7611	-10.2302	1.49108	-6.86093	6.84152e-12	6.47391e-11	48	0	54	56	0	chr2B	712007060	712008544			UniRef90_T1LFD4	0	Uncharacterized protein n=1 Tax=Triticum urartu RepID=T1LFD4_TRIUA	AT2G42720.1	3e-12	| FBD, F-box, Skp2-like and Leucine Rich Repeat domains containing protein	gi|960494077|ref|XP_014751598.1|	1e-149	PREDICTED: putative F-box protein At3g44060 [Brachypodium distachyon]	NA	NA	NA	NA
MSTRG.103579	55.5042	-10.2288	1.47857	-6.91806	4.57876e-12	4.40364e-11	60	0	47	54	0	chr5B	642992295	642994229			NA	NA		NA	NA		NA	NA		NA	NA	NA	NA
MSTRG.132241	899.187	-10.2287	0.615352	-16.6225	4.7864e-62	3.12376e-60	1088	5	637	951	1	chr7A	54771078	54772798			UniRef90_W5I533	8e-167	Uncharacterized protein n=2 Tax=Triticeae RepID=W5I533_WHEAT	AT1G08080.1	9e-93	| Symbols: ATACA7, ACA7 | alpha carbonic anhydrase 7	gi|357148105|ref|XP_003574630.1|	1e-156	PREDICTED: alpha carbonic anhydrase 7-like [Brachypodium distachyon]	NA	NA	NA	NA
MSTRG.147668	55.0489	-10.2283	1.47492	-6.93483	4.06705e-12	3.92905e-11	58	0	39	67	0	chr7D	83455349	83456358			UniRef90_J3N4B0	2e-18	Uncharacterized protein n=1 Tax=Oryza brachyantha RepID=J3N4B0_ORYBR	AT1G10360.1	2e-56	| Symbols: ATGSTU18, GST29, GSTU18 | glutathione S-transferase TAU 18	gi|514818292|ref|XP_004983851.1|	1e-96	PREDICTED: probable glutathione S-transferase GSTU6 isoform X1 [Setaria italica]	NA	NA	NA	NA
MSTRG.64275	449.895	-10.2282	0.869006	-11.77	5.57228e-32	1.52339e-30	459	2	401	433	1	chr3D	23744024	23745360			NA	NA		NA	NA		NA	NA		NA	NA	NA	NA
MSTRG.14262	55.3581	-10.2239	1.48041	-6.90613	4.98051e-12	4.7725e-11	52	0	48	60	0	chr1B	526431341	526432808			UniRef90_M0XSH0	0	Uncharacterized protein n=3 Tax=Triticeae RepID=M0XSH0_HORVD	AT1G06990.1	3e-53	| GDSL-like Lipase/Acylhydrolase superfamily protein	gi|357129009|ref|XP_003566161.1|	2e-172	PREDICTED: GDSL esterase/lipase At2g31550-like [Brachypodium distachyon]	NA	NA	NA	NA
MSTRG.112913	1783.59	-10.2231	0.451427	-22.6462	1.52091e-113	2.80229e-111	1852	4	1390	1997	8	chr6A	34039340	34039600			UniRef90_W5GDZ2	4e-21	Uncharacterized protein n=1 Tax=Triticum aestivum RepID=W5GDZ2_WHEAT	AT4G08555.1	4.6	| unknown protein; FUNCTIONS IN: molecular_function unknown; INVOLVED IN: biological_process unknown; LOCATED IN: cellular_component unknown; EXPRESSED IN: cultured cell; Has 4 Blast hits to 4 proteins in 2 species: Archae - 0; Bacteria - 0; Metazoa - 0; Fungi - 0; Plants - 4; Viruses - 0; Other Eukaryotes - 0 (source: NCBI BLink).	gi|357149727|ref|XP_003575212.1|	1e-10	PREDICTED: uncharacterized protein LOC100835559 [Brachypodium distachyon]	NA	NA	NA	NA
MSTRG.101852	55.1545	-10.2221	1.47767	-6.91775	4.58877e-12	4.41108e-11	53	0	45	63	0	chr5B	519661047	519662351			NA	NA		NA	NA		NA	NA		NA	NA	NA	NA
MSTRG.111373	149.274	-10.2217	1.43976	-7.09959	1.25125e-12	1.26372e-11	134	0	121	181	1	chr5D	525317045	525318256			NA	NA		NA	NA		NA	NA		NA	NA	NA	NA
MSTRG.11503	54.7739	-10.2206	1.47557	-6.92657	4.31176e-12	4.15551e-11	67	0	39	57	0	chr1B	205876058	205876798			UniRef90_M0ZEP9	6e-34	Uncharacterized protein n=1 Tax=Hordeum vulgare var. distichum RepID=M0ZEP9_HORVD	AT4G29090.1	1e-11	| Ribonuclease H-like superfamily protein	gi|670434690|ref|XP_008657886.1|	1e-30	PREDICTED: putative ribonuclease H protein At1g65750 [Zea mays]	NA	NA	NA	NA
MSTRG.11850	444.957	-10.2182	0.851472	-12.0006	3.5272e-33	1.01107e-31	484	1	327	507	2	chr1B	268286180	268287124			NA	NA		NA	NA		NA	NA		NA	NA	NA	NA
MSTRG.8975	55.0375	-10.2173	1.47744	-6.9155	4.6621e-12	4.47846e-11	58	0	46	56	0	chr1A	583604369	583605397			NA	NA		NA	NA		NA	NA		NA	NA	NA	NA
MSTRG.140057	54.6614	-10.216	1.4847	-6.88086	5.94917e-12	5.66208e-11	74	0	40	48	0	chr7B	121242550	121243074			NA	NA		NA	NA		NA	NA		NA	NA	NA	NA
MSTRG.148550	54.3741	-10.2154	1.48064	-6.89935	5.22415e-12	4.99855e-11	55	0	35	74	0	chr7D	161057206	161057433	noncoding	noncoding	UniRef90_R7WFQ6	5e-47	Uncharacterized protein n=1 Tax=Aegilops tauschii RepID=R7WFQ6_AEGTA	AT5G13950.2	0.78	| unknown protein; FUNCTIONS IN: molecular_function unknown; INVOLVED IN: biological_process unknown; LOCATED IN: cellular_component unknown; EXPRESSED IN: 23 plant structures; EXPRESSED DURING: 13 growth stages; BEST Arabidopsis thaliana protein match is: unknown protein (TAIR:AT1G02290.1); Has 147 Blast hits to 145 proteins in 44 species: Archae - 0; Bacteria - 2; Metazoa - 56; Fungi - 6; Plant…	gi|242095326|ref|XP_002438153.1|	5e-18	hypothetical protein SORBIDRAFT_10g008910 [Sorghum bicolor]	NA	NA	NA	NA
MSTRG.92308	54.1807	-10.2152	1.48802	-6.86494	6.65171e-12	6.3004e-11	78	0	30	58	0	chr5A	395697117	395704282			NA	NA		NA	NA		NA	NA		NA	NA	NA	NA
MSTRG.130730	54.2406	-10.2134	1.47823	-6.90921	4.8737e-12	4.67478e-11	70	0	34	60	0	chr6D	455495988	455505312			UniRef90_T1LTN4	5e-59	Uncharacterized protein n=1 Tax=Triticum urartu RepID=T1LTN4_TRIUA	AT2G02240.1	6e-22	| Symbols: MEE66 | F-box family protein	gi|721667400|ref|XP_010235954.1|	2e-47	PREDICTED: putative F-box protein PP2-B12 [Brachypodium distachyon]	NA	NA	NA	NA
MSTRG.45914	147.192	-10.2124	1.44761	-7.05466	1.7302e-12	1.72692e-11	211	0	81	159	1	chr2D	566979884	566981466			UniRef90_W5BEB7	3e-139	Uncharacterized protein n=8 Tax=Triticinae RepID=W5BEB7_WHEAT	AT5G39160.1	2e-75	| RmlC-like cupins superfamily protein	gi|1002261217|ref|XP_015634976.1|	3e-99	PREDICTED: germin-like protein 4-1 [Oryza sativa Japonica Group]	NA	NA	NA	NA
MSTRG.82390	55.0681	-10.2113	1.50326	-6.79278	1.09991e-11	1.02234e-10	42	0	57	55	0	chr4B	526273150	526276031			NA	NA		NA	NA		NA	NA		NA	NA	NA	NA
MSTRG.12595	54.4975	-10.2098	1.4745	-6.92429	4.38178e-12	4.22216e-11	58	0	41	62	0	chr1B	352333949	352335604			UniRef90_M0X270	0	Protein DETOXIFICATION n=4 Tax=Triticeae RepID=M0X270_HORVD	AT4G23030.1	3e-128	| MATE efflux family protein	gi|242040465|ref|XP_002467627.1|	0	hypothetical protein SORBIDRAFT_01g031150 [Sorghum bicolor]	NA	NA	NA	NA
MSTRG.32669	54.72	-10.2097	1.48252	-6.88671	5.70966e-12	5.44268e-11	48	0	46	65	0	chr2B	106161663	106162770			UniRef90_W5C636	0	Pectinesterase n=2 Tax=Triticum aestivum RepID=W5C636_WHEAT	AT2G47280.1	5e-78	| Pectin lyase-like superfamily protein	gi|1002862098|ref|XP_006658052.2|	4e-136	PREDICTED: probable pectinesterase 66 [Oryza brachyantha]	NA	NA	NA	NA
MSTRG.129396	293.273	-10.209	1.04898	-9.73229	2.19587e-22	4.02754e-21	366	0	172	355	2	chr6D	368370949	368372257			UniRef90_W5GXP1	0	Uncharacterized protein n=3 Tax=Triticinae RepID=W5GXP1_WHEAT	AT3G12120.2	5e-169	| Symbols: FAD2 | fatty acid desaturase 2	gi|357137293|ref|XP_003570235.1|	0	PREDICTED: fatty acid desaturase DES2 [Brachypodium distachyon]	NA	NA	NA	NA
MSTRG.135368	294.636	-10.2089	1.03716	-9.84316	7.33671e-23	1.37773e-21	335	1	207	336	1	chr7A	435864667	435865337			UniRef90_N1QTH8	3e-71	Blue copper protein n=1 Tax=Aegilops tauschii RepID=N1QTH8_AEGTA	AT3G17675.1	1e-23	| Cupredoxin superfamily protein	gi|357150401|ref|XP_003575446.1|	2e-46	PREDICTED: stellacyanin-like [Brachypodium distachyon]	NA	NA	NA	NA
MSTRG.37874	294.416	-10.2082	1.07559	-9.49079	2.29281e-21	4.01827e-20	239	1	184	468	1	chr2B	677809565	677811430			UniRef90_I1HF34	9e-96	Uncharacterized protein n=1 Tax=Brachypodium distachyon RepID=I1HF34_BRADI	AT1G31340.1	5e-26	| Symbols: RUB1, NEDD8, ATRUB1 | related to ubiquitin 1	gi|960465297|ref|XP_010233081.2|	2e-97	PREDICTED: ubiquitin-like [Brachypodium distachyon]	NA	NA	NA	NA
MSTRG.138133	54.6008	-10.2043	1.48	-6.89481	5.39355e-12	5.15505e-11	52	0	47	59	0	chr7A	701458821	701459258			UniRef90_M7Z1E7	9e-96	Putative calcium-binding protein CML25/26 n=2 Tax=Triticum RepID=M7Z1E7_TRIUA	AT1G76640.1	4e-25	| Calcium-binding EF-hand family protein	gi|573964293|ref|XP_006664268.1|	2e-49	PREDICTED: probable calcium-binding protein CML25/26 [Oryza brachyantha]	NA	NA	GO:0005509	GO:0005509
MSTRG.62839	54.7309	-10.2038	1.49448	-6.82766	8.63082e-12	8.09664e-11	58	0	53	44	0	chr3B	776975495	776976463			NA	NA		NA	NA		NA	NA		NA	NA	NA	NA
MSTRG.136253	874.777	-10.2021	0.6426	-15.8762	9.25622e-57	5.26762e-55	785	0	748	1000	6	chr7A	543047919	543048374			UniRef90_W5I3L3	2e-72	Uncharacterized protein n=1 Tax=Triticum aestivum RepID=W5I3L3_WHEAT	AT3G24500.2	8e-15	| Symbols: MBF1C | multiprotein bridging factor 1C	gi|242096268|ref|XP_002438624.1|	2e-67	hypothetical protein SORBIDRAFT_10g023010 [Sorghum bicolor]	NA	NA	NA	NA
MSTRG.63286	879.391	-10.2017	0.611387	-16.6861	1.65481e-62	1.091e-60	992	2	649	962	4	chr3B	807547661	807571722			UniRef90_Q0J5Y3	0	Os08g0389500 protein n=1 Tax=Oryza sativa subsp. japonica RepID=Q0J5Y3_ORYSJ	AT4G23160.1	4e-16	| Symbols: CRK8 | cysteine-rich RLK (RECEPTOR-like protein kinase) 8	gi|242043114|ref|XP_002459428.1|	0	hypothetical protein SORBIDRAFT_02g004525, partial [Sorghum bicolor]	NA	NA	NA	NA
MSTRG.24788	1171.56	-10.2016	0.588405	-17.3377	2.44147e-67	1.79256e-65	945	3	1092	1305	5	chr2A	105540866	105541812			NA	NA		NA	NA		NA	NA		NA	NA	NA	NA
MSTRG.95247	440.172	-10.2005	0.851806	-11.9752	4.79479e-33	1.36835e-31	468	2	325	510	1	chr5A	612158173	612159177			NA	NA		NA	NA		NA	NA		NA	NA	NA	NA
MSTRG.39058	53.8294	-10.1978	1.4755	-6.91144	4.79748e-12	4.60441e-11	58	0	37	66	0	chr2B	763877419	763878703			NA	NA		NA	NA		NA	NA		NA	NA	NA	NA
MSTRG.16178	53.3465	-10.1953	1.49186	-6.83399	8.2584e-12	7.76231e-11	61	0	27	77	0	chr1B	661900899	661901435			UniRef90_W4ZNY1	1e-31	Uncharacterized protein n=1 Tax=Triticum aestivum RepID=W4ZNY1_WHEAT	AT5G40690.1	0.043	| CONTAINS InterPro DOMAIN/s: EF-Hand 1, calcium-binding site (InterPro:IPR018247); BEST Arabidopsis thaliana protein match is: unknown protein (TAIR:AT2G41730.1); Has 1807 Blast hits to 1807 proteins in 277 species: Archae - 0; Bacteria - 0; Metazoa - 736; Fungi - 347; Plants - 385; Viruses - 0; Other Eukaryotes - 339 (source: NCBI BLink).	gi|1002228007|ref|XP_015634905.1|	3e-20	PREDICTED: uncharacterized protein LOC4324024 [Oryza sativa Japonica Group]	NA	NA	NA	NA
MSTRG.79485	147.179	-10.1945	1.46885	-6.94044	3.90882e-12	3.78373e-11	101	1	153	157	0	chr4B	115845318	115848108			UniRef90_P10848	0	Alcohol dehydrogenase 3 n=40 Tax=Pooideae RepID=ADH3_HORVU	AT1G77120.1	0	| Symbols: ADH1, ADH, ATADH, ATADH1 | alcohol dehydrogenase 1	gi|357157190|ref|XP_003577715.1|	0	PREDICTED: alcohol dehydrogenase 3 [Brachypodium distachyon]	NA	NA	GO:0008270; GO:0016491; GO:0004024; GO:0005829; GO:0008270; GO:0046294; GO:0051903; GO:0004022; GO:0008270	GO:0008270; GO:0016491; GO:0004024; GO:0005829; GO:0008270; GO:0046294; GO:0051903; GO:0004022; GO:0008270
MSTRG.155314	292.516	-10.1929	1.04819	-9.72429	2.37546e-22	4.34952e-21	307	1	253	285	1	chrUn	110242723	110255537			UniRef90_Q6DQK3	1e-05	Germin-like protein 4 n=4 Tax=Triticum RepID=Q6DQK3_TRIMO	AT5G39110.1	0.63	| RmlC-like cupins superfamily protein	gi|357145070|ref|XP_003573513.1|	0.0001	PREDICTED: germin-like protein 8-11 [Brachypodium distachyon]	NA	NA	NA	NA
MSTRG.41691	53.9461	-10.1913	1.47585	-6.90534	5.0083e-12	4.79677e-11	58	0	43	57	0	chr2D	121230910	121231284			UniRef90_I1GSF6	5e-25	Uncharacterized protein n=1 Tax=Brachypodium distachyon RepID=I1GSF6_BRADI	AT5G44150.1	0.86	| unknown protein; FUNCTIONS IN: molecular_function unknown; INVOLVED IN: biological_process unknown; LOCATED IN: chloroplast; EXPRESSED IN: 18 plant structures; EXPRESSED DURING: 13 growth stages; Has 35333 Blast hits to 34131 proteins in 2444 species: Archae - 798; Bacteria - 22429; Metazoa - 974; Fungi - 991; Plants - 531; Viruses - 0; Other Eukaryotes - 9610 (source: NCBI BLink).	gi|778722228|ref|XP_004150505.2|	0.66	PREDICTED: UDP-glucuronic acid decarboxylase 2-like [Cucumis sativus]	NA	NA	NA	NA
MSTRG.128737	146.021	-10.191	1.45224	-7.01748	2.25905e-12	2.23224e-11	115	1	107	211	0	chr6D	297488064	297490044			UniRef90_M8BWQ9	7e-09	Myb-related protein Myb4 n=1 Tax=Aegilops tauschii RepID=M8BWQ9_AEGTA	AT3G23250.1	3e-71	| Symbols: MYB15, ATY19, ATMYB15 | myb domain protein 15	gi|357150241|ref|XP_003575391.1|	8e-121	PREDICTED: myb-related protein Myb4-like [Brachypodium distachyon]	NA	NA	NA	NA
MSTRG.109716	53.3328	-10.1886	1.47715	-6.89742	5.29551e-12	5.06334e-11	60	0	34	67	0	chr5D	440247006	440248537			UniRef90_M0VNN5	3e-24	Uncharacterized protein n=1 Tax=Hordeum vulgare var. distichum RepID=M0VNN5_HORVD	AT1G03890.1	1e-08	| RmlC-like cupins superfamily protein	gi|1002296090|ref|XP_015611504.1|	2e-13	PREDICTED: uncharacterized protein LOC4347796 [Oryza sativa Japonica Group]	NA	NA	GO:0045735	GO:0045735
MSTRG.62586	289.942	-10.1822	1.04578	-9.73644	2.10816e-22	3.87032e-21	271	1	231	347	1	chr3B	757472872	757474080			NA	NA		NA	NA		NA	NA		NA	NA	NA	NA
MSTRG.89341	3035.67	-10.1808	0.361975	-28.1257	4.75016e-174	2.57188e-171	3584	10	1942	3627	11	chr5A	3281934	3294536			NA	NA		NA	NA		NA	NA		NA	NA	NA	NA
MSTRG.64961	723.118	-10.1806	0.670788	-15.1771	5.01628e-52	2.55738e-50	777	2	572	770	3	chr3D	67458819	67460754			UniRef90_M0Z936	0	Uncharacterized protein n=3 Tax=Triticeae RepID=M0Z936_HORVD	AT5G15130.1	8e-07	| Symbols: WRKY72, ATWRKY72 | WRKY DNA-binding protein 72	gi|357127551|ref|XP_003565443.1|	7e-141	PREDICTED: probable WRKY transcription factor 72 [Brachypodium distachyon]	NA	NA	NA	NA
MSTRG.145182	144.972	-10.1784	1.43906	-7.07292	1.51702e-12	1.52135e-11	133	0	120	169	1	chr7B	686965352	686966443			UniRef90_Q5W1G0	1e-15	Putative WRKY2 protein n=3 Tax=Hordeum vulgare RepID=Q5W1G0_HORVU	AT1G80840.1	0.034	| Symbols: WRKY40, ATWRKY40 | WRKY DNA-binding protein 40	gi|1002274529|ref|XP_015641578.1|	8e-08	PREDICTED: probable WRKY transcription factor 60 [Oryza sativa Japonica Group]	NA	NA	NA	NA
MSTRG.119417	145.102	-10.178	1.43455	-7.09491	1.29432e-12	1.30531e-11	145	1	117	162	0	chr6B	80822024	80822971			UniRef90_R7WFB1	8e-131	Uncharacterized protein n=1 Tax=Aegilops tauschii RepID=R7WFB1_AEGTA	AT5G07610.1	0.022	| F-box family protein	gi|1002257348|ref|XP_015632994.1|	6e-51	PREDICTED: uncharacterized protein LOC4333673 isoform X2 [Oryza sativa Japonica Group]	NA	NA	NA	NA
MSTRG.109676	53.3169	-10.1767	1.47517	-6.89867	5.2491e-12	5.02094e-11	58	0	41	58	0	chr5D	437287794	437289410			UniRef90_F2CWD1	0	Flavin-containing monooxygenase n=1 Tax=Hordeum vulgare var. distichum RepID=F2CWD1_HORVD	AT1G62620.1	2e-15	| Flavin-binding monooxygenase family protein	gi|357159866|ref|XP_003578582.1|	0	PREDICTED: probable flavin-containing monooxygenase 1 [Brachypodium distachyon]	NA	NA	GO:0004499; GO:0050660; GO:0050661	GO:0004499; GO:0050660; GO:0050661
MSTRG.87085	574.626	-10.1745	0.752108	-13.5279	1.06978e-41	4.10771e-40	606	0	474	593	4	chr4D	333010862	333011872			UniRef90_I1H6D8	3e-173	Uncharacterized protein n=14 Tax=BOP clade RepID=I1H6D8_BRADI	AT3G51680.1	9e-105	| NAD(P)-binding Rossmann-fold superfamily protein	gi|357112642|ref|XP_003558117.1|	5e-179	PREDICTED: sex determination protein tasselseed-2 [Brachypodium distachyon]	NA	NA	NA	NA
MSTRG.64982	53.7202	-10.1744	1.52917	-6.65357	2.86058e-11	2.55847e-10	47	0	63	36	0	chr3D	68335307	68335786			UniRef90_A5A8T8	2e-91	17.6kDa heat-shock protein n=18 Tax=Triticeae RepID=A5A8T8_TRITD	AT1G53540.1	3e-23	| HSP20-like chaperones superfamily protein	gi|357125617|ref|XP_003564488.1|	4e-84	PREDICTED: 17.5 kDa class II heat shock protein [Brachypodium distachyon]	NA	NA	NA	NA
MSTRG.53958	430.89	-10.1726	0.865707	-11.7506	7.0126e-32	1.91177e-30	559	1	316	401	2	chr3A	681328809	681329516			NA	NA		NA	NA		NA	NA		NA	NA	NA	NA
MSTRG.125915	1147.84	-10.1707	0.53732	-18.9286	6.63604e-80	6.4898e-78	1202	3	867	1318	5	chr6D	13974910	13978558			NA	NA		NA	NA		NA	NA		NA	NA	NA	NA
MSTRG.157263	143.152	-10.1668	1.43305	-7.0945	1.29822e-12	1.30897e-11	153	0	100	174	1	chrUn	371634708	371635688			NA	NA		NA	NA		NA	NA		NA	NA	NA	NA
MSTRG.37917	53.0405	-10.1664	1.48005	-6.86895	6.4674e-12	6.13602e-11	49	0	43	63	0	chr2B	680803455	680806481			UniRef90_F2DTL8	3e-143	Predicted protein n=2 Tax=Hordeum vulgare var. distichum RepID=F2DTL8_HORVD	AT2G29100.1	3e-70	| Symbols: ATGLR2.9, GLR2.9 | glutamate receptor 2.9	gi|1002842882|ref|XP_006648027.2|	2e-61	PREDICTED: glutamate receptor 2.7-like [Oryza brachyantha]	NA	NA	NA	NA
MSTRG.72629	572.402	-10.1663	0.746827	-13.6126	3.37111e-42	1.31528e-40	629	1	455	592	3	chr4A	140307022	140308020			NA	NA		NA	NA		NA	NA		NA	NA	NA	NA
MSTRG.88270	52.4018	-10.1648	1.48078	-6.86453	6.67107e-12	6.31751e-11	57	0	32	70	0	chr4D	449970112	449970378			UniRef90_M7ZXD8	5e-22	Uncharacterized protein n=1 Tax=Triticum urartu RepID=M7ZXD8_TRIUA	AT4G08850.2	0.88	| Leucine-rich repeat receptor-like protein kinase family protein	NA	NA		NA	NA	NA	NA
MSTRG.105770	52.6466	-10.1644	1.47544	-6.88908	5.61553e-12	5.35664e-11	57	0	37	63	0	chr5D	64291466	64292525			UniRef90_W5FMM4	0	Uncharacterized protein n=3 Tax=Triticeae RepID=W5FMM4_WHEAT	AT1G47480.1	1e-70	| alpha/beta-Hydrolases superfamily protein	gi|357149685|ref|XP_003575197.1|	2e-166	PREDICTED: probable carboxylesterase 2 [Brachypodium distachyon]	NA	NA	NA	NA
MSTRG.55575	285.825	-10.1639	1.04328	-9.74226	1.99082e-22	3.65907e-21	280	1	208	360	1	chr3B	17988133	17990278			NA	NA		NA	NA		NA	NA		NA	NA	NA	NA
MSTRG.104671	52.6944	-10.1623	1.47542	-6.88776	5.66774e-12	5.40325e-11	61	0	39	56	0	chr5B	706684685	706685954			UniRef90_M8BYT1	2e-169	Uncharacterized protein n=1 Tax=Aegilops tauschii RepID=M8BYT1_AEGTA	AT2G02230.1	5e-49	| Symbols: AtPP2-B1, PP2-B1 | phloem protein 2-B1	gi|836004211|ref|XP_004975322.2|	1e-69	PREDICTED: F-box protein At2g02240-like [Setaria italica]	NA	NA	NA	NA
MSTRG.103037	426.885	-10.1611	0.860054	-11.8145	3.2853e-32	9.0841e-31	550	1	278	456	2	chr5B	604897998	604899519			UniRef90_M0YXP1	1e-18	Uncharacterized protein n=3 Tax=Triticeae RepID=M0YXP1_HORVD	AT5G06570.2	2.2	| alpha/beta-Hydrolases superfamily protein	gi|514813413|ref|XP_004981490.1|	2e-11	PREDICTED: probable carboxylesterase 15 [Setaria italica]	NA	NA	GO:0016787	GO:0016787
MSTRG.63679	53.0447	-10.1589	1.49049	-6.81583	9.37211e-12	8.77083e-11	56	0	50	45	0	chr3D	517257	518397	noncoding	noncoding	NA	NA		AT5G54520.1	3.9	| Transducin/WD40 repeat-like superfamily protein	NA	NA		NA	NA	NA	NA
MSTRG.106751	143.013	-10.1584	1.43591	-7.07453	1.49952e-12	1.50459e-11	141	0	117	159	1	chr5D	203057490	203060252			UniRef90_W5FC59	1e-14	Uncharacterized protein n=2 Tax=Triticum aestivum RepID=W5FC59_WHEAT	AT5G50080.1	1e-20	| Symbols: ERF110 | ethylene response factor 110	gi|729470233|ref|XP_010527318.1|	1e-21	PREDICTED: ethylene-responsive transcription factor ERF110 [Tarenaya hassleriana]	NA	NA	NA	NA
MSTRG.59597	53.0568	-10.158	1.49454	-6.79676	1.06998e-11	9.95755e-11	44	0	52	54	0	chr3B	472322008	472325817			UniRef90_M0Z988	6e-177	Uncharacterized protein n=3 Tax=Triticeae RepID=M0Z988_HORVD	AT1G15080.1	2e-110	| Symbols: ATPAP2, ATLPP2, LPP2 | lipid phosphate phosphatase 2	gi|835970298|ref|XP_012701237.1|	0.001	PREDICTED: lipid phosphate phosphatase 2-like [Setaria italica]	NA	NA	NA	NA
MSTRG.101664	142.481	-10.1567	1.43847	-7.06074	1.65615e-12	1.65591e-11	179	0	108	133	1	chr5B	506530656	506531328	noncoding	noncoding	NA	NA		NA	NA		NA	NA		NA	NA	NA	NA
MSTRG.55916	52.8442	-10.1554	1.49399	-6.79753	1.0643e-11	9.90948e-11	41	0	49	61	0	chr3B	41856929	41863111			NA	NA		NA	NA		NA	NA		NA	NA	NA	NA
MSTRG.83856	999.387	-10.153	0.580288	-17.4964	1.5255e-68	1.14965e-66	996	7	771	1173	0	chr4B	660390557	660397845			UniRef90_Q6DQK3	2e-138	Germin-like protein 4 n=4 Tax=Triticum RepID=Q6DQK3_TRIMO	AT5G39110.1	6e-73	| RmlC-like cupins superfamily protein	gi|357144731|ref|XP_003573394.1|	3e-126	PREDICTED: germin-like protein 8-11 [Brachypodium distachyon]	NA	NA	NA	NA
MSTRG.70006	52.2255	-10.1506	1.47507	-6.8814	5.92657e-12	5.64112e-11	58	0	38	59	0	chr3D	562504056	562509524			NA	NA		NA	NA		NA	NA		NA	NA	NA	NA
MSTRG.88262	142.599	-10.1499	1.43946	-7.0512	1.77381e-12	1.76863e-11	144	1	125	142	0	chr4D	449739170	449739397	noncoding	noncoding	UniRef90_T1LUS9	1e-08	Uncharacterized protein n=3 Tax=Triticum urartu RepID=T1LUS9_TRIUA	NA	NA		gi|922396303|ref|XP_003591828.2|	1.7	NAC transcription factor-like protein [Medicago truncatula]	NA	NA	NA	NA
MSTRG.32040	849.276	-10.1483	0.633963	-16.0076	1.13007e-57	6.55817e-56	769	3	719	975	3	chr2B	53583138	53584871			NA	NA		NA	NA		NA	NA		NA	NA	NA	NA
MSTRG.122553	51.8638	-10.1468	1.47674	-6.87112	6.3699e-12	6.04589e-11	63	0	34	59	0	chr6B	470819055	470825360			NA	NA		NA	NA		NA	NA		NA	NA	NA	NA
MSTRG.17313	51.7891	-10.1458	1.4923	-6.79879	1.05499e-11	9.82753e-11	47	0	32	78	0	chr1D	35788030	35788783			UniRef90_M7YRW6	7e-136	Putative germin-like protein 2-1 n=4 Tax=Triticinae RepID=M7YRW6_TRIUA	AT5G39110.1	2e-84	| RmlC-like cupins superfamily protein	gi|357149052|ref|XP_003574983.1|	7e-120	PREDICTED: putative germin-like protein 2-1 [Brachypodium distachyon]	NA	NA	GO:0005618; GO:0030145; GO:0045735; GO:0048046	GO:0005618; GO:0030145; GO:0045735; GO:0048046
MSTRG.6634	565.105	-10.1443	0.766223	-13.2394	5.19752e-40	1.90156e-38	534	2	515	569	2	chr1A	440801166	440801965			UniRef90_M0WL95	4e-86	CASP-like protein n=5 Tax=Triticeae RepID=M0WL95_HORVD	AT4G15610.1	9e-24	| Uncharacterised protein family (UPF0497)	gi|357122998|ref|XP_003563200.1|	2e-59	PREDICTED: CASP-like protein 1D1 [Brachypodium distachyon]	NA	NA	NA	NA
MSTRG.145164	141.034	-10.1421	1.43231	-7.08096	1.43161e-12	1.43882e-11	152	0	105	160	1	chr7B	685269121	685280446			NA	NA		NA	NA		NA	NA		NA	NA	NA	NA
MSTRG.64528	51.917	-10.1418	1.47745	-6.86438	6.67783e-12	6.32329e-11	52	0	38	64	0	chr3D	39620369	39621289			UniRef90_A0A077RSN0	8e-157	Chromosome 3B, genomic scaffold, cultivar Chinese Spring n=1 Tax=Triticum aestivum RepID=A0A077RSN0_WHEAT	AT2G29250.1	0.005	| Concanavalin A-like lectin protein kinase family protein	gi|357117865|ref|XP_003560682.1|	8e-80	PREDICTED: uncharacterized protein LOC100845445 [Brachypodium distachyon]	NA	NA	GO:0002229; GO:0004675; GO:0005886; GO:0006952; GO:0016021; GO:0042742; GO:0016021	GO:0002229; GO:0004675; GO:0005886; GO:0006952; GO:0016021; GO:0042742; GO:0016021
MSTRG.51718	281.087	-10.1414	1.04533	-9.70164	2.96685e-22	5.40682e-21	280	1	192	369	1	chr3A	501928848	501943745			UniRef90_R7WB38	0	Pleiotropic drug resistance protein 4 n=2 Tax=Triticinae RepID=R7WB38_AEGTA	AT1G66950.1	3e-19	| Symbols: PDR11, ATPDR11 | pleiotropic drug resistance 11	gi|357130458|ref|XP_003566865.1|	0	PREDICTED: ABC transporter G family member 32 [Brachypodium distachyon]	NA	NA	NA	NA
MSTRG.39414	51.9872	-10.1407	1.48236	-6.84088	7.87075e-12	7.4116e-11	66	0	40	47	0	chr2B	787532477	787533975			UniRef90_W5B6U3	0	Uncharacterized protein n=1 Tax=Triticum aestivum RepID=W5B6U3_WHEAT	AT5G48930.1	6e-37	| Symbols: HCT | hydroxycinnamoyl-CoA shikimate/quinate hydroxycinnamoyl transferase	gi|670362292|ref|XP_008651745.1|	0	PREDICTED: agmatine coumaroyltransferase-1-like [Zea mays]	NA	NA	NA	NA
MSTRG.54712	52.164	-10.1407	1.47803	-6.86093	6.84157e-12	6.47391e-11	53	0	43	56	0	chr3A	724519389	724520909			NA	NA		NA	NA		NA	NA		NA	NA	NA	NA
MSTRG.77019	51.3149	-10.1375	1.48397	-6.83137	8.41061e-12	7.89694e-11	59	0	29	69	0	chr4A	684610626	684611340			NA	NA		NA	NA		NA	NA		NA	NA	NA	NA
MSTRG.63135	141.002	-10.1374	1.43539	-7.06245	1.63598e-12	1.63658e-11	137	1	112	164	0	chr3B	795919141	795920145			NA	NA		NA	NA		NA	NA		NA	NA	NA	NA
MSTRG.30524	51.7598	-10.1365	1.49757	-6.76863	1.30008e-11	1.20136e-10	39	0	39	75	0	chr2A	753240950	753242259			NA	NA		NA	NA		NA	NA		NA	NA	NA	NA
MSTRG.52486	51.4761	-10.1354	1.50951	-6.71439	1.88859e-11	1.72041e-10	39	0	32	85	0	chr3A	575870203	575872143			UniRef90_A0A077S438	0	Auxin efflux carrier component n=2 Tax=Triticeae RepID=A0A077S438_WHEAT	AT1G23080.2	1e-10	| Symbols: PIN7 | Auxin efflux carrier family protein	gi|357125470|ref|XP_003564417.1|	0	PREDICTED: probable auxin efflux carrier component 5 [Brachypodium distachyon]	NA	NA	GO:0009734; GO:0016021; GO:0055085; GO:0016021; GO:0055085	GO:0009734; GO:0016021; GO:0055085; GO:0016021; GO:0055085
MSTRG.63128	140.435	-10.1352	1.43193	-7.07794	1.46308e-12	1.46924e-11	160	1	103	153	0	chr3B	795798083	795810206			UniRef90_M8ARA5	0	Protein DETOXIFICATION n=5 Tax=Triticinae RepID=M8ARA5_TRIUA	AT3G21690.1	0	| MATE efflux family protein	gi|1002256361|ref|XP_015632479.1|	0	PREDICTED: protein DETOXIFICATION 40 isoform X1 [Oryza sativa Japonica Group]	NA	NA	NA	NA
MSTRG.64828	418.767	-10.132	0.869906	-11.6473	2.3697e-31	6.31808e-30	424	0	369	413	3	chr3D	56646929	56647906			UniRef90_A0A077RF72	2e-131	Uncharacterized protein n=3 Tax=Triticinae RepID=A0A077RF72_WHEAT	AT5G10370.1	8.3	| helicase domain-containing protein / IBR domain-containing protein / zinc finger protein-related	gi|357126276|ref|XP_003564814.1|	8e-107	PREDICTED: probable NADPH:quinone oxidoreductase 1 [Brachypodium distachyon]	NA	NA	NA	NA
MSTRG.101335	51.6652	-10.1309	1.47628	-6.86242	6.77032e-12	6.40899e-11	54	0	40	58	0	chr5B	476808292	476812322			UniRef90_W5FVL3	0	Uncharacterized protein n=3 Tax=Triticeae RepID=W5FVL3_WHEAT	AT1G54570.1	0	| Esterase/lipase/thioesterase family protein	gi|835936196|ref|XP_012699541.1|	0	PREDICTED: acyltransferase-like protein At1g54570, chloroplastic [Setaria italica]	NA	NA	NA	NA
MSTRG.88166	51.9265	-10.13	1.48803	-6.80769	9.91777e-12	9.25914e-11	44	0	47	58	0	chr4D	441063783	441065612			NA	NA		NA	NA		NA	NA		NA	NA	NA	NA
MSTRG.103641	139.672	-10.1291	1.43276	-7.06962	1.55363e-12	1.55678e-11	163	0	102	149	1	chr5B	648129775	648135970			UniRef90_F2DBU0	0	Glycosyltransferase (Fragment) n=4 Tax=Hordeum vulgare var. distichum RepID=F2DBU0_HORVD	AT2G22590.1	9e-14	| UDP-Glycosyltransferase superfamily protein	gi|960491956|ref|XP_014751191.1|	0	PREDICTED: UDP-glycosyltransferase 91C1-like [Brachypodium distachyon]	NA	NA	NA	NA
MSTRG.94267	140.048	-10.1278	1.4359	-7.05324	1.74797e-12	1.74394e-11	152	0	115	141	1	chr5A	553476305	553476913			UniRef90_B6TPM7	1e-96	Retrotransposon protein n=1 Tax=Zea mays RepID=B6TPM7_MAIZE	AT1G48720.1	0.001	| unknown protein; Has 229 Blast hits to 229 proteins in 10 species: Archae - 0; Bacteria - 0; Metazoa - 1; Fungi - 0; Plants - 228; Viruses - 0; Other Eukaryotes - 0 (source: NCBI BLink).	gi|226500000|ref|NP_001150428.1|	2e-96	retrotransposon protein [Zea mays]	NA	NA	NA	NA
MSTRG.97075	51.3311	-10.1246	1.4761	-6.85899	6.93509e-12	6.5592e-11	54	0	38	60	0	chr5B	17823614	17824165			NA	NA		NA	NA		NA	NA		NA	NA	NA	NA
MSTRG.45976	51.5692	-10.1235	1.47913	-6.84421	7.68986e-12	7.2469e-11	51	0	43	56	0	chr2D	570060751	570063115			UniRef90_W5AVC1	4e-06	Uncharacterized protein n=1 Tax=Triticum aestivum RepID=W5AVC1_WHEAT	AT3G23230.1	4e-23	| Integrase-type DNA-binding superfamily protein	gi|514738121|ref|XP_004959050.1|	2e-41	PREDICTED: ethylene-responsive transcription factor 1-like [Setaria italica]	NA	NA	NA	NA
MSTRG.145487	51.626	-10.1233	1.48551	-6.81466	9.44854e-12	8.83638e-11	59	0	45	45	0	chr7B	704625308	704627973			NA	NA		NA	NA		NA	NA		NA	NA	NA	NA
MSTRG.153800	51.379	-10.1224	1.47685	-6.8541	7.17628e-12	6.78136e-11	58	0	40	53	0	chrUn	7464107	7467157			UniRef90_M0XPK9	0	Calcium-transporting ATPase n=3 Tax=Hordeum vulgare var. distichum RepID=M0XPK9_HORVD	AT5G57110.2	0	| Symbols: ACA8, AT-ACA8 | autoinhibited Ca2+ -ATPase, isoform 8	gi|357146264|ref|XP_003573930.1|	0	PREDICTED: putative calcium-transporting ATPase 13, plasma membrane-type [Brachypodium distachyon]	NA	NA	NA	NA
MSTRG.147398	830.554	-10.1224	0.627808	-16.1234	1.74746e-58	1.03645e-56	782	1	644	1016	5	chr7D	69799070	69802759			UniRef90_M0X6L7	0	Uncharacterized protein n=2 Tax=Hordeum vulgare var. distichum RepID=M0X6L7_HORVD	AT4G10520.1	0	| Subtilase family protein	gi|357141756|ref|XP_003572336.1|	0	PREDICTED: subtilisin-like protease SBT3.5 [Brachypodium distachyon]	NA	NA	NA	NA
MSTRG.78418	51.6493	-10.121	1.48507	-6.81516	9.41563e-12	8.80986e-11	52	0	47	49	0	chr4B	24745782	24746042			NA	NA		NA	NA		NA	NA		NA	NA	NA	NA
MSTRG.38538	277.891	-10.121	1.0441	-9.69352	3.21259e-22	5.84258e-21	266	1	219	330	1	chr2B	729877926	729878926			NA	NA		NA	NA		NA	NA		NA	NA	NA	NA
MSTRG.39971	689.73	-10.119	0.683978	-14.7944	1.59211e-49	7.61605e-48	901	1	420	770	4	chr2D	12137005	12138854			UniRef90_W5B2W5	0	Uncharacterized protein n=2 Tax=Triticum aestivum RepID=W5B2W5_WHEAT	AT4G31500.1	5e-86	| Symbols: CYP83B1, SUR2, RNT1, RED1, ATR4 | cytochrome P450, family 83, subfamily B, polypeptide 1	gi|514727853|ref|XP_004956323.1|	0	PREDICTED: cytochrome P450 99A2-like [Setaria italica]	NA	NA	NA	NA
MSTRG.70428	138.054	-10.1186	1.43516	-7.05045	1.78337e-12	1.77761e-11	164	0	87	166	1	chr3D	588155481	588156163			UniRef90_M7ZSJ8	8e-139	Uncharacterized protein n=2 Tax=Triticum RepID=M7ZSJ8_TRIUA	AT1G62640.2	3.6	| Symbols: KAS III | 3-ketoacyl-acyl carrier protein synthase III	gi|357126276|ref|XP_003564814.1|	6e-106	PREDICTED: probable NADPH:quinone oxidoreductase 1 [Brachypodium distachyon]	NA	NA	GO:0016491	GO:0016491
MSTRG.72447	2084.31	-10.1173	0.415049	-24.3762	3.06233e-131	7.9782e-129	2153	10	1656	2295	5	chr4A	117280910	117283518			UniRef90_W5EN66	1e-166	Uncharacterized protein n=2 Tax=Triticum aestivum RepID=W5EN66_WHEAT	AT1G19570.1	4e-16	| Symbols: DHAR1, ATDHAR1, DHAR5 | dehydroascorbate reductase	gi|226492152|ref|NP_001147616.1|	2e-116	IN2-1 protein [Zea mays]	NA	NA	NA	NA
MSTRG.86066	51.1071	-10.1113	1.47866	-6.83817	8.02115e-12	7.54735e-11	51	0	42	56	0	chr4D	143575072	143575404	noncoding	noncoding	NA	NA		NA	NA		NA	NA		NA	NA	NA	NA
MSTRG.117022	1512.33	-10.1106	0.493969	-20.4681	4.14146e-93	5.23303e-91	1436	4	1327	1596	7	chr6A	556676862	556677191			NA	NA		NA	NA		NA	NA		NA	NA	NA	NA
MSTRG.107703	51.1482	-10.1097	1.4807	-6.82762	8.63374e-12	8.0986e-11	52	0	44	52	0	chr5D	301994711	301996480			NA	NA		NA	NA		NA	NA		NA	NA	NA	NA
MSTRG.132188	50.6773	-10.1087	1.48988	-6.78487	1.16195e-11	1.07906e-10	43	0	36	72	0	chr7A	50136074	50137893			NA	NA		NA	NA		NA	NA		NA	NA	NA	NA
MSTRG.101572	137.853	-10.1076	1.43616	-7.03794	1.95106e-12	1.93779e-11	164	0	107	134	1	chr5B	496828126	496830269			NA	NA		NA	NA		NA	NA		NA	NA	NA	NA
MSTRG.84606	51.0411	-10.1041	1.48866	-6.78735	1.14213e-11	1.06097e-10	44	0	47	55	0	chr4D	25388428	25389210			NA	NA		NA	NA		NA	NA		NA	NA	NA	NA
MSTRG.113672	51.0844	-10.1032	1.49096	-6.77631	1.23284e-11	1.14151e-10	46	0	49	50	0	chr6A	91924600	91925404			NA	NA		NA	NA		NA	NA		NA	NA	NA	NA
MSTRG.156940	50.4077	-10.0984	1.50073	-6.72896	1.70881e-11	1.56399e-10	37	0	38	74	0	chrUn	342644289	342644804			UniRef90_M7YUQ7	2e-63	Blue copper protein n=2 Tax=Triticum RepID=M7YUQ7_TRIUA	AT2G31050.1	2e-25	| Cupredoxin superfamily protein	gi|242044012|ref|XP_002459877.1|	8e-50	hypothetical protein SORBIDRAFT_02g012910 [Sorghum bicolor]	NA	NA	NA	NA
MSTRG.42281	410.118	-10.0984	0.857535	-11.776	5.1885e-32	1.42168e-30	427	1	333	437	2	chr2D	180990526	180994753			NA	NA		NA	NA		NA	NA		NA	NA	NA	NA
MSTRG.40211	136.686	-10.0978	1.43433	-7.04013	1.92058e-12	1.90849e-11	165	0	100	140	1	chr2D	22108603	22110926			UniRef90_M0ZBS9	0	Glycosyltransferase n=4 Tax=Triticeae RepID=M0ZBS9_HORVD	AT2G43820.1	3e-101	| Symbols: GT, UGT74F2, ATSAGT1, SGT1, SAGT1 | UDP-glucosyltransferase 74F2	gi|357167436|ref|XP_003581162.1|	0	PREDICTED: indole-3-acetate beta-glucosyltransferase-like [Brachypodium distachyon]	NA	NA	NA	NA
MSTRG.105024	50.2464	-10.0977	1.47619	-6.84037	7.89877e-12	7.43653e-11	57	0	35	58	0	chr5D	9068493	9069444			NA	NA		NA	NA		NA	NA		NA	NA	NA	NA
MSTRG.127837	407.984	-10.094	0.867581	-11.6347	2.74578e-31	7.30469e-30	418	0	354	406	3	chr6D	156803853	156808898			UniRef90_Q94CP5	0	Os01g0337100 protein n=8 Tax=Oryza RepID=Q94CP5_ORYSJ	AT5G23960.1	3e-84	| Symbols: ATTPS21, TPS21 | terpene synthase 21	gi|1002228431|ref|XP_015637609.1|	0	PREDICTED: beta-sesquiphellandrene synthase [Oryza sativa Japonica Group]	NA	NA	NA	NA
MSTRG.132955	49.8279	-10.0939	1.48514	-6.7966	1.07114e-11	9.96642e-11	54	0	29	69	0	chr7A	105401865	105402778			NA	NA		NA	NA		NA	NA		NA	NA	NA	NA
MSTRG.79482	50.3265	-10.0929	1.47774	-6.82996	8.49408e-12	7.97223e-11	58	0	39	51	0	chr4B	115550623	115551803	noncoding	noncoding	NA	NA		NA	NA		NA	NA		NA	NA	NA	NA
MSTRG.146650	50.3784	-10.0918	1.52133	-6.6335	3.27818e-11	2.91395e-10	29	0	45	71	0	chr7D	25037214	25040682			UniRef90_M0UQ67	0	Uncharacterized protein n=4 Tax=Triticeae RepID=M0UQ67_HORVD	AT3G47090.1	3e-161	| Leucine-rich repeat protein kinase family protein	gi|573961814|ref|XP_006663060.1|	0	PREDICTED: probable LRR receptor-like serine/threonine-protein kinase At3g47570 [Oryza brachyantha]	NA	NA	NA	NA
MSTRG.111044	3410.52	-10.0908	0.365225	-27.6291	4.97943e-168	2.36562e-165	3207	14	2931	3727	11	chr5D	507435021	507435713			NA	NA		NA	NA		NA	NA		NA	NA	NA	NA
MSTRG.81984	272.115	-10.0899	1.04057	-9.69651	3.11983e-22	5.67709e-21	283	1	216	298	1	chr4B	479398067	479399389			NA	NA		NA	NA		NA	NA		NA	NA	NA	NA
MSTRG.17614	136.179	-10.0893	1.4336	-7.03778	1.95328e-12	1.9394e-11	150	0	106	144	1	chr1D	53868287	53870571			NA	NA		NA	NA		NA	NA		NA	NA	NA	NA
MSTRG.78864	680.509	-10.0891	0.69265	-14.5659	4.62898e-48	2.12416e-46	617	3	607	732	2	chr4B	57523849	57524488	noncoding	noncoding	NA	NA		NA	NA		NA	NA		NA	NA	NA	NA
MSTRG.129861	136.815	-10.088	1.47324	-6.84746	7.51737e-12	7.09193e-11	138	1	147	94	0	chr6D	406334382	406335512			UniRef90_Q6Z7V2	3e-50	24.1 kDa heat shock protein, mitochondrial n=11 Tax=Oryzinae RepID=HS24M_ORYSJ	AT5G51440.1	1e-24	| HSP20-like chaperones superfamily protein	gi|514718387|ref|XP_004953979.1|	1e-13	PREDICTED: 24.1 kDa heat shock protein, mitochondrial-like isoform X1 [Setaria italica]	NA	NA	NA	NA
MSTRG.10552	49.7364	-10.0873	1.48017	-6.81494	9.43007e-12	8.82093e-11	53	0	32	65	0	chr1B	100631031	100632151			NA	NA		NA	NA		NA	NA		NA	NA	NA	NA
MSTRG.23324	134.735	-10.0833	1.47518	-6.83534	8.18082e-12	7.69236e-11	104	0	75	234	1	chr2A	12426821	12434521			UniRef90_W5B1B6	0	Uncharacterized protein n=3 Tax=Triticum aestivum RepID=W5B1B6_WHEAT	AT4G16740.1	4e-15	| Symbols: ATTPS03, TPS03 | terpene synthase 03	gi|1002265522|ref|XP_015637093.1|	0	PREDICTED: syn-copalyl diphosphate synthase isoform X2 [Oryza sativa Japonica Group]	NA	NA	NA	NA
MSTRG.61756	269.849	-10.0807	1.03784	-9.71321	2.64863e-22	4.83781e-21	293	1	197	310	1	chr3B	685874210	685875181			UniRef90_W5D535	0	Peroxidase n=18 Tax=Triticinae RepID=W5D535_WHEAT	AT5G06730.1	3e-100	| Peroxidase superfamily protein	gi|357150393|ref|XP_003575443.1|	7e-163	PREDICTED: peroxidase 2-like [Brachypodium distachyon]	NA	NA	NA	NA
MSTRG.25262	49.6852	-10.0802	1.48973	-6.76645	1.31979e-11	1.21864e-10	70	0	35	43	0	chr2A	158589752	158592779			NA	NA		NA	NA		NA	NA		NA	NA	NA	NA
MSTRG.21669	50.1744	-10.0795	1.50551	-6.6951	2.15531e-11	1.95201e-10	35	0	49	58	0	chr1D	425672431	425673591			UniRef90_M0XPK9	0	Calcium-transporting ATPase n=3 Tax=Hordeum vulgare var. distichum RepID=M0XPK9_HORVD	AT3G22910.1	1e-107	| ATPase E1-E2 type family protein / haloacid dehalogenase-like hydrolase family protein	gi|357146264|ref|XP_003573930.1|	7e-180	PREDICTED: putative calcium-transporting ATPase 13, plasma membrane-type [Brachypodium distachyon]	NA	NA	NA	NA
MSTRG.78698	49.9743	-10.0753	1.48518	-6.78392	1.1696e-11	1.08586e-10	55	0	44	45	0	chr4B	41868029	41869427			NA	NA		NA	NA		NA	NA		NA	NA	NA	NA
MSTRG.9897	50.0163	-10.074	1.49686	-6.73008	1.69571e-11	1.55229e-10	39	0	48	55	0	chr1B	49016481	49017881			NA	NA		NA	NA		NA	NA		NA	NA	NA	NA
MSTRG.68039	671.482	-10.0713	0.686882	-14.6623	1.12434e-48	5.24885e-47	598	3	532	838	2	chr3D	419515383	419516556			NA	NA		NA	NA		NA	NA		NA	NA	NA	NA
MSTRG.120799	134.798	-10.0704	1.4428	-6.97977	2.95669e-12	2.89211e-11	128	0	121	138	1	chr6B	213467078	213467293	noncoding	noncoding	UniRef90_M8B2U7	2e-42	Uncharacterized protein n=1 Tax=Aegilops tauschii RepID=M8B2U7_AEGTA	AT3G02440.1	2e-28	| Symbols: TBL20 | TRICHOME BIREFRINGENCE-LIKE 20	gi|514717622|ref|XP_004953787.1|	2e-40	PREDICTED: protein trichome birefringence-like 19 [Setaria italica]	NA	NA	NA	NA
MSTRG.157430	49.8327	-10.0695	1.48498	-6.78087	1.19452e-11	1.10783e-10	49	0	45	49	0	chrUn	387724186	387725400	noncoding	noncoding	NA	NA		NA	NA		NA	NA		NA	NA	NA	NA
MSTRG.154895	49.5857	-10.0691	1.47972	-6.80471	1.0125e-11	9.44256e-11	48	0	40	57	0	chrUn	82618323	82618956			NA	NA		NA	NA		NA	NA		NA	NA	NA	NA
MSTRG.94273	49.8672	-10.0687	1.4892	-6.76117	1.3688e-11	1.26174e-10	47	0	47	48	0	chr5A	554199716	554203784			UniRef90_W5FYM1	6e-27	Uncharacterized protein n=1 Tax=Triticum aestivum RepID=W5FYM1_WHEAT	AT4G21390.1	1e-82	| Symbols: B120 | S-locus lectin protein kinase family protein	gi|960485541|ref|XP_010238473.2|	6e-26	PREDICTED: uncharacterized protein LOC100827322 [Brachypodium distachyon]	NA	NA	NA	NA
MSTRG.125172	49.1806	-10.0672	1.47877	-6.80779	9.91096e-12	9.25367e-11	51	0	34	62	0	chr6B	705155194	705156899			UniRef90_N1QWR8	1e-13	Putative LRR receptor-like serine/threonine-protein kinase n=1 Tax=Aegilops tauschii RepID=N1QWR8_AEGTA	AT4G00330.1	2e-104	| Symbols: CRCK2 | calmodulin-binding receptor-like cytoplasmic kinase 2	gi|960476720|ref|XP_014756151.1|	4e-171	PREDICTED: calmodulin-binding receptor-like cytoplasmic kinase 2 [Brachypodium distachyon]	NA	NA	NA	NA
MSTRG.84067	49.6291	-10.067	1.4805	-6.79975	1.04799e-11	9.76416e-11	50	0	42	52	0	chr4D	738967	739353			NA	NA		NA	NA		NA	NA		NA	NA	NA	NA
MSTRG.51069	1063.93	-10.0666	0.55631	-18.0953	3.46753e-73	2.9096e-71	1086	1	900	1099	7	chr3A	429673695	429674851			NA	NA		NA	NA		NA	NA		NA	NA	NA	NA
MSTRG.102902	49.7432	-10.0657	1.53351	-6.56382	5.24475e-11	4.54987e-10	54	0	55	28	0	chr5B	594272675	594275300			NA	NA		NA	NA		NA	NA		NA	NA	NA	NA
MSTRG.108705	267.567	-10.0655	1.04196	-9.66023	4.44844e-22	8.0554e-21	265	2	196	332	0	chr5D	380013422	380014075			NA	NA		NA	NA		NA	NA		NA	NA	NA	NA
MSTRG.148669	268.311	-10.0648	1.04952	-9.58989	8.81818e-22	1.57825e-20	245	2	229	303	0	chr7D	169466596	169467630			NA	NA		NA	NA		NA	NA		NA	NA	NA	NA
MSTRG.90046	49.2035	-10.0527	1.48271	-6.77999	1.20181e-11	1.11427e-10	49	0	43	50	0	chr5A	54653152	54654078			NA	NA		NA	NA		NA	NA		NA	NA	NA	NA
MSTRG.125733	48.3311	-10.0519	1.4849	-6.7694	1.2932e-11	1.19534e-10	62	0	27	59	0	chr6D	7114892	7115794			UniRef90_M8BNP3	1e-22	Uncharacterized protein n=1 Tax=Aegilops tauschii RepID=M8BNP3_AEGTA	NA	NA		NA	NA		NA	NA	NA	NA
MSTRG.84388	132.319	-10.0508	1.43297	-7.01395	2.31683e-12	2.28724e-11	152	0	97	143	1	chr4D	14858101	14858628			UniRef90_P93599	3e-107	PSBGer2 protein (Fragment) n=4 Tax=Triticinae RepID=P93599_WHEAT	AT1G18980.1	8e-57	| RmlC-like cupins superfamily protein	gi|357118580|ref|XP_003561030.1|	5e-103	PREDICTED: oxalate oxidase 1 [Brachypodium distachyon]	NA	NA	GO:0005618; GO:0030145; GO:0045735; GO:0048046	GO:0005618; GO:0030145; GO:0045735; GO:0048046
MSTRG.112498	49.1277	-10.0488	1.49519	-6.72079	1.80746e-11	1.64991e-10	55	0	46	39	0	chr6A	12366604	12368027			NA	NA		NA	NA		NA	NA		NA	NA	NA	NA
MSTRG.79381	527.438	-10.048	0.749087	-13.4137	5.02529e-41	1.88407e-39	581	1	425	535	3	chr4B	105331833	105332753			UniRef90_T1LS92	6e-178	Uncharacterized protein n=3 Tax=Triticum RepID=T1LS92_TRIUA	AT2G29390.5	2e-08	| Symbols: ATSMO2 | sterol 4-alpha-methyl-oxidase 2-2	gi|721630195|ref|XP_003561729.2|	2e-125	PREDICTED: sphinganine C4-monooxygenase 1-like [Brachypodium distachyon]	NA	NA	GO:0005506; GO:0008610; GO:0016021; GO:0016491	GO:0005506; GO:0008610; GO:0016021; GO:0016491
MSTRG.39417	131.933	-10.0477	1.43701	-6.99211	2.70778e-12	2.65965e-11	129	0	95	168	1	chr2B	787745788	787758089			NA	NA		NA	NA		NA	NA		NA	NA	NA	NA
MSTRG.129951	920.797	-10.0469	0.594803	-16.8912	5.22694e-64	3.56241e-62	906	2	811	935	5	chr6D	411726043	411726336	noncoding	noncoding	NA	NA		NA	NA		NA	NA		NA	NA	NA	NA
MSTRG.9893	788.563	-10.0444	0.617376	-16.2695	1.62422e-59	9.89394e-58	797	2	592	940	4	chr1B	48346465	48347106			UniRef90_W5A8U3	7e-76	Uncharacterized protein n=4 Tax=Triticinae RepID=W5A8U3_WHEAT	AT2G48130.1	6e-22	| Bifunctional inhibitor/lipid-transfer protein/seed storage 2S albumin superfamily protein	gi|357111407|ref|XP_003557505.1|	2e-47	PREDICTED: non-specific lipid transfer protein GPI-anchored 2-like [Brachypodium distachyon]	NA	NA	NA	NA
MSTRG.77369	48.9428	-10.0426	1.48708	-6.75324	1.4458e-11	1.33106e-10	47	0	45	48	0	chr4A	710193530	710196410	noncoding	noncoding	NA	NA		NA	NA		NA	NA		NA	NA	NA	NA
MSTRG.30882	48.9728	-10.0421	1.49247	-6.72851	1.71414e-11	1.56872e-10	43	0	47	49	0	chr2A	769508763	769509542			NA	NA		NA	NA		NA	NA		NA	NA	NA	NA
MSTRG.145422	655.838	-10.0395	0.683305	-14.6925	7.20044e-49	3.38264e-47	619	2	553	731	3	chr7B	700723840	700724301			UniRef90_M8B8F3	4e-70	Putative calcium-binding protein CML25/26 n=5 Tax=Triticinae RepID=M8B8F3_AEGTA	AT5G42380.1	3e-21	| Symbols: CML39, CML37 | calmodulin like 37	gi|573964293|ref|XP_006664268.1|	8e-37	PREDICTED: probable calcium-binding protein CML25/26 [Oryza brachyantha]	NA	NA	NA	NA
MSTRG.112665	48.3228	-10.0372	1.48127	-6.7761	1.23464e-11	1.14296e-10	46	0	36	61	0	chr6A	22168390	22170174			NA	NA		NA	NA		NA	NA		NA	NA	NA	NA
MSTRG.41933	262.095	-10.0346	1.04606	-9.59271	8.58017e-22	1.5365e-20	255	1	220	286	1	chr2D	139745682	139746264	noncoding	noncoding	NA	NA		NA	NA		NA	NA		NA	NA	NA	NA
MSTRG.131060	261.332	-10.0344	1.05615	-9.50086	2.08156e-21	3.65531e-20	286	0	231	235	2	chr6D	467318703	467320007			UniRef90_M8AVV2	0.0007	Uncharacterized protein n=1 Tax=Aegilops tauschii RepID=M8AVV2_AEGTA	NA	NA		gi|357115568|ref|XP_003559560.1|	3e-15	PREDICTED: uncharacterized protein LOC100821972 [Brachypodium distachyon]	NA	NA	NA	NA
MSTRG.89336	2471.47	-10.0341	0.378406	-26.5167	6.22893e-155	2.48429e-152	3000	6	1602	2837	13	chr5A	3214425	3219606			UniRef90_M7YG62	0	3beta-hydroxysteroid-dehydrogenase/decarboxylase isoform 1 n=2 Tax=Triticum RepID=M7YG62_TRIUA	AT1G47290.2	1e-108	| Symbols: AT3BETAHSD/D1, 3BETAHSD/D1 | 3beta-hydroxysteroid-dehydrogenase/decarboxylase isoform 1	gi|357145226|ref|XP_003573568.1|	2e-177	PREDICTED: 3beta-hydroxysteroid-dehydrogenase/decarboxylase isoform 1-like isoform X1 [Brachypodium distachyon]	NA	NA	NA	NA
MSTRG.53688	261.309	-10.0308	1.04082	-9.63741	5.55724e-22	1.00258e-20	313	2	195	264	0	chr3A	660436401	660444279			NA	NA		NA	NA		NA	NA		NA	NA	NA	NA
MSTRG.150813	48.494	-10.0305	1.4891	-6.736	1.62808e-11	1.49222e-10	53	0	44	42	0	chr7D	426644162	426645231			NA	NA		NA	NA		NA	NA		NA	NA	NA	NA
MSTRG.126900	47.7806	-10.0284	1.48796	-6.73967	1.58752e-11	1.45697e-10	45	0	31	68	0	chr6D	76039110	76041506			NA	NA		NA	NA		NA	NA		NA	NA	NA	NA
MSTRG.40835	47.4951	-10.0282	1.51829	-6.60493	3.97718e-11	3.49871e-10	79	0	20	50	0	chr2D	60137569	60139012			UniRef90_Q5I3F4	1e-167	Peroxidase n=12 Tax=Triticeae RepID=Q5I3F4_TRIMO	AT5G05340.1	1e-101	| Peroxidase superfamily protein	gi|721608974|ref|XP_010233996.1|	1e-144	PREDICTED: peroxidase 2-like [Brachypodium distachyon]	NA	NA	NA	NA
MSTRG.56748	48.5725	-10.0276	1.53004	-6.55382	5.60851e-11	4.85447e-10	41	0	57	34	0	chr3B	112947708	112948444			UniRef90_A5A8T8	1e-91	17.6kDa heat-shock protein n=18 Tax=Triticeae RepID=A5A8T8_TRITD	AT1G54050.1	1e-22	| HSP20-like chaperones superfamily protein	gi|357125617|ref|XP_003564488.1|	9e-82	PREDICTED: 17.5 kDa class II heat shock protein [Brachypodium distachyon]	NA	NA	NA	NA
MSTRG.38831	48.3646	-10.0259	1.50334	-6.66906	2.57455e-11	2.3114e-10	35	0	47	55	0	chr2B	751603000	751605079			UniRef90_R7WFL1	0	Putative E3 ubiquitin-protein ligase n=1 Tax=Aegilops tauschii RepID=R7WFL1_AEGTA	AT3G53690.1	0.0003	| RING/U-box superfamily protein	gi|1002295876|ref|XP_015611394.1|	0.013	PREDICTED: E3 ubiquitin-protein ligase RNF144A [Oryza sativa Japonica Group]	NA	NA	NA	NA
MSTRG.87941	48.0755	-10.0255	1.47854	-6.78069	1.19601e-11	1.1091e-10	50	0	38	53	0	chr4D	420919240	420922020			NA	NA		NA	NA		NA	NA		NA	NA	NA	NA
MSTRG.145420	47.8606	-10.0245	1.48141	-6.76685	1.31615e-11	1.21551e-10	46	0	35	61	0	chr7B	700628763	700630477			UniRef90_W5FG56	3e-23	Uncharacterized protein n=2 Tax=Triticum aestivum RepID=W5FG56_WHEAT	AT5G42380.1	9e-13	| Symbols: CML39, CML37 | calmodulin like 37	gi|1002246374|ref|XP_015627361.1|	5e-06	PREDICTED: uncharacterized protein LOC4329516 [Oryza sativa Japonica Group]	NA	NA	NA	NA
MSTRG.68586	48.3847	-10.024	1.49355	-6.71153	1.92593e-11	1.75245e-10	44	0	47	46	0	chr3D	461588918	461589606			NA	NA		NA	NA		NA	NA		NA	NA	NA	NA
MSTRG.110263	1680.04	-10.023	0.45086	-22.2309	1.72551e-109	2.89826e-107	1853	4	1388	1648	9	chr5D	472626769	472628484			NA	NA		NA	NA		NA	NA		NA	NA	NA	NA
MSTRG.46951	48.1931	-10.0224	1.50671	-6.65184	2.89457e-11	2.58816e-10	33	0	46	58	0	chr2D	621343420	621344125			NA	NA		NA	NA		NA	NA		NA	NA	NA	NA
MSTRG.88264	130.693	-10.0223	1.44796	-6.92167	4.46339e-12	4.29738e-11	117	1	123	132	0	chr4D	449859702	449859929	noncoding	noncoding	UniRef90_M7YQA1	1e-11	Uncharacterized protein n=1 Tax=Triticum urartu RepID=M7YQA1_TRIUA	AT3G12590.1	2.4	| unknown protein; INVOLVED IN: biological_process unknown; LOCATED IN: chloroplast; Has 50 Blast hits to 41 proteins in 15 species: Archae - 0; Bacteria - 0; Metazoa - 2; Fungi - 0; Plants - 43; Viruses - 0; Other Eukaryotes - 5 (source: NCBI BLink).	gi|955722784|ref|XP_012703898.2|	0.095	PREDICTED: uncharacterized protein LOC101761058 [Setaria italica]	NA	NA	NA	NA
MSTRG.77770	2189.2	-10.0205	0.413411	-24.2386	8.71317e-130	2.21059e-127	2087	5	1839	2430	12	chr4A	735161999	735168184	noncoding	noncoding	UniRef90_M7ZCB1	8e-06	Uncharacterized protein n=2 Tax=Triticum RepID=M7ZCB1_TRIUA	NA	NA		NA	NA		NA	NA	NA	NA
MSTRG.93228	129.632	-10.0189	1.47449	-6.79483	1.08437e-11	1.00847e-10	79	0	119	173	1	chr5A	475632764	475633379			NA	NA		NA	NA		NA	NA		NA	NA	NA	NA
MSTRG.126385	47.9728	-10.0179	1.48394	-6.75088	1.46947e-11	1.3517e-10	44	0	41	54	0	chr6D	37464350	37465322			UniRef90_T1NSS2	2e-17	Uncharacterized protein n=1 Tax=Triticum urartu RepID=T1NSS2_TRIUA	AT2G38870.1	0.11	| Serine protease inhibitor, potato inhibitor I-type family protein	gi|242060300|ref|XP_002451439.1|	0.0002	hypothetical protein SORBIDRAFT_04g002050 [Sorghum bicolor]	NA	NA	NA	NA
MSTRG.145016	48.0439	-10.0157	1.49169	-6.71431	1.88956e-11	1.72113e-10	41	0	45	51	0	chr7B	669203841	669204680			UniRef90_B6TPM7	2e-124	Retrotransposon protein n=1 Tax=Zea mays RepID=B6TPM7_MAIZE	AT1G48720.1	0.002	| unknown protein; Has 229 Blast hits to 229 proteins in 10 species: Archae - 0; Bacteria - 0; Metazoa - 1; Fungi - 0; Plants - 228; Viruses - 0; Other Eukaryotes - 0 (source: NCBI BLink).	gi|226500000|ref|NP_001150428.1|	2e-124	retrotransposon protein [Zea mays]	NA	NA	NA	NA
MSTRG.63264	129.494	-10.0148	1.43564	-6.97588	3.03965e-12	2.97086e-11	139	0	105	134	1	chr3B	805337523	805339970			NA	NA		NA	NA		NA	NA		NA	NA	NA	NA
MSTRG.77366	48.087	-10.0147	1.52846	-6.55216	5.67107e-11	4.90642e-10	48	0	54	30	0	chr4A	710181453	710185137	noncoding	noncoding	NA	NA		NA	NA		NA	NA		NA	NA	NA	NA
MSTRG.143895	129.853	-10.0138	1.44208	-6.94403	3.81064e-12	3.69128e-11	132	1	116	125	0	chr7B	579667083	579669220			NA	NA		NA	NA		NA	NA		NA	NA	NA	NA
MSTRG.72614	129.223	-10.0132	1.43301	-6.98756	2.79716e-12	2.7441e-11	139	1	98	144	0	chr4A	138170711	138171889			NA	NA		NA	NA		NA	NA		NA	NA	NA	NA
MSTRG.63370	47.4141	-10.0121	1.47753	-6.77624	1.2334e-11	1.14192e-10	53	0	34	54	0	chr3B	812458029	812462443			NA	NA		NA	NA		NA	NA		NA	NA	NA	NA
MSTRG.130727	514.728	-10.01	0.765212	-13.0813	4.21169e-39	1.49298e-37	450	2	446	591	2	chr6D	455311838	455313109			NA	NA		NA	NA		NA	NA		NA	NA	NA	NA
MSTRG.86063	129.316	-10.0098	1.44647	-6.92016	4.51142e-12	4.34233e-11	127	0	120	122	1	chr4D	143561887	143569045			NA	NA		NA	NA		NA	NA		NA	NA	NA	NA
MSTRG.67591	128.469	-10.0096	1.43822	-6.95971	3.40963e-12	3.31642e-11	124	0	92	166	1	chr3D	375198790	375203688			UniRef90_A0A077S2K4	5e-24	Chromosome 3B, genomic scaffold, cultivar Chinese Spring n=2 Tax=Triticinae RepID=A0A077S2K4_WHEAT	AT5G62890.3	5.4	| Xanthine/uracil permease family protein	gi|357130705|ref|XP_003566987.1|	7e-14	PREDICTED: uncharacterized protein LOC100829484 [Brachypodium distachyon]	NA	NA	NA	NA
MSTRG.122804	47.4986	-10.0075	1.48184	-6.75344	1.44377e-11	1.32958e-10	56	0	38	45	0	chr6B	502791854	502794187			NA	NA		NA	NA		NA	NA		NA	NA	NA	NA
MSTRG.143656	47.5616	-10.005	1.5075	-6.63684	3.20481e-11	2.85397e-10	32	0	44	60	0	chr7B	555429575	555430990			NA	NA		NA	NA		NA	NA		NA	NA	NA	NA
MSTRG.29518	254.931	-10.0043	1.04573	-9.5668	1.10268e-21	1.96303e-20	264	0	170	331	2	chr2A	705881135	705882728			UniRef90_I1HF34	9e-96	Uncharacterized protein n=1 Tax=Brachypodium distachyon RepID=I1HF34_BRADI	AT1G31340.1	5e-26	| Symbols: RUB1, NEDD8, ATRUB1 | related to ubiquitin 1	gi|960465297|ref|XP_010233081.2|	2e-97	PREDICTED: ubiquitin-like [Brachypodium distachyon]	NA	NA	NA	NA
MSTRG.100049	637.442	-10.0008	0.67948	-14.7183	4.9154e-49	2.32381e-47	641	1	531	681	4	chr5B	360934706	360935248			UniRef90_W5FA50	1e-113	Uncharacterized protein n=1 Tax=Triticum aestivum RepID=W5FA50_WHEAT	AT5G48205.1	3e-09	| zinc ion binding	gi|721679817|ref|XP_010238141.1|	1e-85	PREDICTED: zinc finger AN1 domain-containing stress-associated protein 17 [Brachypodium distachyon]	NA	NA	NA	NA
MSTRG.41963	128.13	-9.99952	1.43575	-6.96467	3.2917e-12	3.20589e-11	132	0	104	138	1	chr2D	145362145	145363993			UniRef90_F2E4W2	0	Predicted protein n=1 Tax=Hordeum vulgare var. distichum RepID=F2E4W2_HORVD	AT5G55560.1	3e-146	| Protein kinase superfamily protein	gi|1002280898|ref|XP_015644746.1|	0	PREDICTED: probable serine/threonine-protein kinase WNK5 [Oryza sativa Japonica Group]	NA	NA	NA	NA
MSTRG.116272	46.9497	-9.99923	1.478	-6.76536	1.32979e-11	1.22717e-10	52	0	33	55	0	chr6A	494878507	494881668			UniRef90_W5GX29	0	Uncharacterized protein n=1 Tax=Triticum aestivum RepID=W5GX29_WHEAT	AT2G02040.1	1e-105	| Symbols: ATPTR2-B, NTR1, PTR2-B, PTR2, ATPTR2 | peptide transporter 2	gi|1002237647|ref|XP_015623036.1|	0	PREDICTED: protein NRT1/ PTR FAMILY 8.3 [Oryza sativa Japonica Group]	NA	NA	NA	NA
MSTRG.111674	46.4869	-9.99835	1.49451	-6.69005	2.231e-11	2.01716e-10	64	0	23	57	0	chr5D	540000135	540001373			UniRef90_W5DVL6	0	Uncharacterized protein n=1 Tax=Triticum aestivum RepID=W5DVL6_WHEAT	AT1G34370.1	9e-79	| Symbols: STOP1 | C2H2 and C2HC zinc fingers superfamily protein	gi|573939128|ref|XP_006652000.1|	2e-130	PREDICTED: zinc finger protein STOP1 homolog [Oryza brachyantha]	NA	NA	NA	NA
MSTRG.145094	127.961	-9.99798	1.43551	-6.96475	3.28976e-12	3.20432e-11	131	0	103	140	1	chr7B	679629362	679631472			NA	NA		NA	NA		NA	NA		NA	NA	NA	NA
MSTRG.3709	255.324	-9.99764	1.04119	-9.60217	7.82816e-22	1.40365e-20	270	1	204	273	1	chr1A	61032277	61033430			NA	NA		NA	NA		NA	NA		NA	NA	NA	NA
MSTRG.104865	766.197	-9.99629	0.628659	-15.901	6.23965e-57	3.55928e-55	786	4	656	775	2	chr5D	3555756	3557333			UniRef90_M0WMW0	1e-130	Uncharacterized protein n=10 Tax=Triticeae RepID=M0WMW0_HORVD	AT2G33120.1	3e-99	| Symbols: SAR1, VAMP722, ATVAMP722 | synaptobrevin-related protein 1	gi|357157484|ref|XP_003577814.1|	5e-117	PREDICTED: putative vesicle-associated membrane protein 726 [Brachypodium distachyon]	NA	NA	NA	NA
MSTRG.40117	635.991	-9.99549	0.672613	-14.8607	5.93236e-50	2.87183e-48	666	3	437	798	2	chr2D	15966474	15967307			NA	NA		NA	NA		NA	NA		NA	NA	NA	NA
MSTRG.20661	127.877	-9.99438	1.44372	-6.92267	4.43201e-12	4.26886e-11	110	1	108	153	0	chr1D	355183846	355185531			UniRef90_R7W2L7	0	Uncharacterized protein n=2 Tax=Triticinae RepID=R7W2L7_AEGTA	AT5G42460.1	0.011	| F-box and associated interaction domains-containing protein	gi|1002257346|ref|XP_015632993.1|	1e-80	PREDICTED: uncharacterized protein LOC4333673 isoform X1 [Oryza sativa Japonica Group]	NA	NA	NA	NA
MSTRG.79676	46.6702	-9.99001	1.48103	-6.74531	1.52697e-11	1.40259e-10	59	0	33	47	0	chr4B	139399153	139400795			NA	NA		NA	NA		NA	NA		NA	NA	NA	NA
MSTRG.140258	126.955	-9.98972	1.44961	-6.89134	5.52708e-12	5.27643e-11	169	0	100	103	1	chr7B	137788644	137789333			NA	NA		NA	NA		NA	NA		NA	NA	NA	NA
MSTRG.118676	127.102	-9.9896	1.43371	-6.96768	3.22219e-12	3.14198e-11	132	1	96	147	0	chr6B	27903084	27903770			UniRef90_W5H4X2	1e-137	Uncharacterized protein n=2 Tax=Triticinae RepID=W5H4X2_WHEAT	AT1G47480.1	1e-45	| alpha/beta-Hydrolases superfamily protein	gi|1002293693|ref|XP_015651182.1|	1e-99	PREDICTED: tuliposide A-converting enzyme 1, chloroplastic isoform X1 [Oryza sativa Japonica Group]	NA	NA	NA	NA
MSTRG.146769	126.397	-9.98842	1.44505	-6.91216	4.77332e-12	4.58258e-11	116	0	85	178	1	chr7D	31579836	31580243			UniRef90_M8BDP2	3e-25	Uncharacterized protein n=1 Tax=Aegilops tauschii RepID=M8BDP2_AEGTA	AT1G65346.1	2.4	| unknown protein; FUNCTIONS IN: molecular_function unknown; INVOLVED IN: biological_process unknown; LOCATED IN: cellular_component unknown; BEST Arabidopsis thaliana protein match is: unknown protein (TAIR:AT2G07705.1); Has 6 Blast hits to 6 proteins in 2 species: Archae - 0; Bacteria - 0; Metazoa - 0; Fungi - 0; Plants - 6; Viruses - 0; Other Eukaryotes - 0 (source: NCBI BLink).	gi|568866814|ref|XP_006486743.1|	1.3	PREDICTED: probable receptor-like protein kinase At5g18500 [Citrus sinensis]	NA	NA	NA	NA
MSTRG.140105	46.2449	-9.98684	1.48459	-6.72701	1.73182e-11	1.58401e-10	53	0	27	61	0	chr7B	123809907	123818098			NA	NA		NA	NA		NA	NA		NA	NA	NA	NA
MSTRG.41526	253.466	-9.98616	1.05371	-9.47712	2.61408e-21	4.56068e-20	224	1	220	288	1	chr2D	109554242	109555672			NA	NA		NA	NA		NA	NA		NA	NA	NA	NA
MSTRG.135505	377.582	-9.98303	0.856011	-11.6623	1.98673e-31	5.30868e-30	441	0	283	391	3	chr7A	457682810	457685587			NA	NA		NA	NA		NA	NA		NA	NA	NA	NA
MSTRG.31324	46.5729	-9.97919	1.49097	-6.6931	2.18485e-11	1.97746e-10	38	0	38	60	0	chr2B	13497458	13498957			UniRef90_M8C2E0	0	Disease resistance protein RGA2 n=1 Tax=Aegilops tauschii RepID=M8C2E0_AEGTA	AT3G14460.1	2e-12	| LRR and NB-ARC domains-containing disease resistance protein	gi|357119546|ref|XP_003561498.1|	0	PREDICTED: putative disease resistance protein RGA3 [Brachypodium distachyon]	NA	NA	NA	NA
MSTRG.126395	126.446	-9.97889	1.43971	-6.9312	4.17298e-12	4.03018e-11	136	0	108	122	1	chr6D	37902799	37905768			UniRef90_M8D7J7	3e-17	Uncharacterized protein n=1 Tax=Aegilops tauschii RepID=M8D7J7_AEGTA	AT4G11070.2	1e-22	| Symbols: WRKY41, AtWRKY41 | WRKY family transcription factor	gi|743784043|ref|XP_010921554.1|	2e-19	PREDICTED: WRKY transcription factor 55 [Elaeis guineensis]	NA	NA	NA	NA
MSTRG.82755	1508.33	-9.9776	0.448763	-22.2336	1.6265e-109	2.73669e-107	1597	6	1166	1672	6	chr4B	570138452	570140057			NA	NA		NA	NA		NA	NA		NA	NA	NA	NA
MSTRG.23242	126.626	-9.97676	1.45107	-6.87543	6.18029e-12	5.87455e-11	106	1	120	134	0	chr2A	8735357	8736817			UniRef90_W5C3Y5	0	Uncharacterized protein n=2 Tax=Triticinae RepID=W5C3Y5_WHEAT	AT4G18080.1	0.25	| unknown protein; FUNCTIONS IN: molecular_function unknown; INVOLVED IN: biological_process unknown; LOCATED IN: plant-type cell wall; EXPRESSED IN: stem; BEST Arabidopsis thaliana protein match is: Protein of unknown function (DUF1184) (TAIR:AT3G27900.1); Has 1807 Blast hits to 1807 proteins in 277 species: Archae - 0; Bacteria - 0; Metazoa - 736; Fungi - 347; Plants - 385; Viruses - 0; Other E…	gi|357166985|ref|XP_003580948.1|	0	PREDICTED: uncharacterized protein LOC100840694 [Brachypodium distachyon]	NA	NA	NA	NA
MSTRG.7965	46.1856	-9.97647	1.47959	-6.74274	1.55428e-11	1.42701e-10	49	0	32	57	0	chr1A	537093250	537095642			NA	NA		NA	NA		NA	NA		NA	NA	NA	NA
MSTRG.21078	125.903	-9.97643	1.43306	-6.96161	3.36407e-12	3.27408e-11	141	1	94	137	0	chr1D	387216045	387216726			NA	NA		NA	NA		NA	NA		NA	NA	NA	NA
MSTRG.4104	125.716	-9.97642	1.43325	-6.96068	3.38627e-12	3.29436e-11	138	0	93	141	1	chr1A	99234388	99235159			NA	NA		NA	NA		NA	NA		NA	NA	NA	NA
MSTRG.155615	250.832	-9.97579	1.06834	-9.33766	9.84882e-21	1.67282e-19	255	0	241	215	2	chrUn	187697985	187710794			UniRef90_D4HR85	0.0003	GER4d n=65 Tax=Pooideae RepID=D4HR85_HORVD	AT5G39110.1	0.5	| RmlC-like cupins superfamily protein	gi|357144731|ref|XP_003573394.1|	0.0006	PREDICTED: germin-like protein 8-11 [Brachypodium distachyon]	NA	NA	NA	NA
MSTRG.110261	502.43	-9.9742	0.749267	-13.312	1.97257e-40	7.27447e-39	609	3	379	494	1	chr5D	472520185	472522863			NA	NA		NA	NA		NA	NA		NA	NA	NA	NA
MSTRG.67423	45.785	-9.9735	1.48577	-6.71269	1.9107e-11	1.73908e-10	54	0	26	60	0	chr3D	359630320	359631960			NA	NA		NA	NA		NA	NA		NA	NA	NA	NA
MSTRG.150341	125.451	-9.97218	1.43371	-6.95551	3.51278e-12	3.41269e-11	134	0	95	141	1	chr7D	383270097	383271587			NA	NA		NA	NA		NA	NA		NA	NA	NA	NA
MSTRG.9838	46.5038	-9.97063	1.48481	-6.71508	1.87961e-11	1.71255e-10	47	0	41	46	0	chr1B	45512835	45513781			NA	NA		NA	NA		NA	NA		NA	NA	NA	NA
MSTRG.45761	46.0897	-9.96751	1.48023	-6.73374	1.6536e-11	1.5146e-10	46	0	35	55	0	chr2D	556619141	556620243			NA	NA		NA	NA		NA	NA		NA	NA	NA	NA
MSTRG.8292	249.945	-9.96544	1.0497	-9.49358	2.23237e-21	3.91447e-20	268	1	216	238	1	chr1A	552119048	552119308	noncoding	noncoding	UniRef90_M7ZWV0	3e-39	Uncharacterized protein n=2 Tax=Triticinae RepID=M7ZWV0_TRIUA	AT1G32928.1	0.0001	| unknown protein; BEST Arabidopsis thaliana protein match is: unknown protein (TAIR:AT1G32920.1); Has 35333 Blast hits to 34131 proteins in 2444 species: Archae - 798; Bacteria - 22429; Metazoa - 974; Fungi - 991; Plants - 531; Viruses - 0; Other Eukaryotes - 9610 (source: NCBI BLink).	gi|721618283|ref|XP_010228065.1|	6e-20	PREDICTED: uncharacterized protein LOC100830582 [Brachypodium distachyon]	NA	NA	NA	NA
MSTRG.129946	1618.29	-9.96239	0.438148	-22.7375	1.90741e-114	3.55498e-112	1739	7	1290	1707	6	chr6D	411615441	411617915			UniRef90_I1IY57	0	Uncharacterized protein n=9 Tax=Pooideae RepID=I1IY57_BRADI	AT1G76690.1	0	| Symbols: OPR2, ATOPR2 | 12-oxophytodienoate reductase 2	gi|721691395|ref|XP_010239955.1|	0	PREDICTED: putative 12-oxophytodienoate reductase 11 [Brachypodium distachyon]	NA	NA	GO:0010181; GO:0016491	GO:0010181; GO:0016491
MSTRG.23804	373.19	-9.96156	0.865931	-11.5039	1.26121e-30	3.27787e-29	367	1	323	388	2	chr2A	34294914	34295291			NA	NA		NA	NA		NA	NA		NA	NA	NA	NA
MSTRG.150714	46.0984	-9.95864	1.49852	-6.64565	3.01875e-11	2.69571e-10	55	0	42	35	0	chr7D	417585397	417588793			UniRef90_M7YUJ2	5e-12	Uncharacterized protein n=1 Tax=Triticum urartu RepID=M7YUJ2_TRIUA	AT4G12820.1	0.23	| F-box family protein with a domain of unknown function (DUF295)	NA	NA		NA	NA	GO:0016021	GO:0016021
MSTRG.23326	368.65	-9.95763	0.89073	-11.1792	5.15643e-29	1.25911e-27	524	0	186	429	3	chr2A	12610130	12611866			UniRef90_W5B340	0	Uncharacterized protein n=1 Tax=Triticum aestivum RepID=W5B340_WHEAT	AT3G26310.1	2e-80	| Symbols: CYP71B35 | cytochrome P450, family 71, subfamily B, polypeptide 35	gi|514792387|ref|XP_004972558.1|	0	PREDICTED: cytochrome P450 99A2-like [Setaria italica]	NA	NA	NA	NA
MSTRG.131061	46.2115	-9.95538	1.51276	-6.58096	4.67423e-11	4.08151e-10	36	0	50	42	0	chr6D	467546188	467547351			UniRef90_M8AVV2	0.0002	Uncharacterized protein n=1 Tax=Aegilops tauschii RepID=M8AVV2_AEGTA	NA	NA		gi|357115568|ref|XP_003559560.1|	1e-09	PREDICTED: uncharacterized protein LOC100821972 [Brachypodium distachyon]	NA	NA	NA	NA
MSTRG.126902	46.1726	-9.95507	1.50681	-6.60671	3.92946e-11	3.46113e-10	36	0	48	45	0	chr6D	76042794	76043516	noncoding	noncoding	NA	NA		NA	NA		NA	NA		NA	NA	NA	NA
MSTRG.137289	46.1726	-9.95507	1.50681	-6.60671	3.92946e-11	3.46113e-10	36	0	48	45	0	chr7A	639773924	639774512			NA	NA		NA	NA		NA	NA		NA	NA	NA	NA
MSTRG.37351	124.285	-9.95486	1.4426	-6.90063	5.17727e-12	4.95468e-11	111	0	106	143	1	chr2B	631700503	631701292			NA	NA		NA	NA		NA	NA		NA	NA	NA	NA
MSTRG.22534	124.036	-9.95448	1.43628	-6.93072	4.18691e-12	4.04283e-11	144	0	97	123	1	chr1D	471113998	471115371			UniRef90_M7ZLJ8	6e-17	Uncharacterized protein n=1 Tax=Triticum urartu RepID=M7ZLJ8_TRIUA	AT3G16590.1	0.15	| F-box and associated interaction domains-containing protein	gi|1002296018|ref|XP_015611464.1|	2e-103	PREDICTED: uncharacterized protein LOC4346730 [Oryza sativa Japonica Group]	NA	NA	NA	NA
MSTRG.27224	45.6141	-9.95418	1.48794	-6.68991	2.23303e-11	2.01881e-10	40	0	34	61	0	chr2A	478908118	478910041			NA	NA		NA	NA		NA	NA		NA	NA	NA	NA
MSTRG.123099	123.974	-9.95083	1.43848	-6.91762	4.5929e-12	4.41461e-11	121	0	104	135	1	chr6B	529773475	529775665			NA	NA		NA	NA		NA	NA		NA	NA	NA	NA
MSTRG.19663	46.0033	-9.95055	1.50586	-6.6079	3.898e-11	3.43435e-10	35	0	47	47	0	chr1D	262304454	262305398			NA	NA		NA	NA		NA	NA		NA	NA	NA	NA
MSTRG.37336	45.02	-9.95025	1.49945	-6.63594	3.22432e-11	2.86976e-10	68	0	23	48	0	chr2B	629693498	629694274			UniRef90_F2DPY1	6e-78	Predicted protein n=3 Tax=Triticeae RepID=F2DPY1_HORVD	AT1G05450.2	6e-24	| Bifunctional inhibitor/lipid-transfer protein/seed storage 2S albumin superfamily protein	gi|357111409|ref|XP_003557506.1|	2e-49	PREDICTED: protein YLS3 [Brachypodium distachyon]	NA	NA	NA	NA
MSTRG.114351	123.057	-9.94957	1.43462	-6.93536	4.05198e-12	3.91528e-11	149	0	84	135	1	chr6A	153679549	153688233			NA	NA		NA	NA		NA	NA		NA	NA	NA	NA
MSTRG.107650	45.3248	-9.94779	1.48515	-6.69819	2.11014e-11	1.91199e-10	60	0	32	43	0	chr5D	297958220	297973546			UniRef90_F2DX79	0	Predicted protein n=1 Tax=Hordeum vulgare var. distichum RepID=F2DX79_HORVD	AT1G51800.1	0	| Leucine-rich repeat protein kinase family protein	gi|1002295421|ref|XP_015611150.1|	0	PREDICTED: probable LRR receptor-like serine/threonine-protein kinase At1g51810 [Oryza sativa Japonica Group]	NA	NA	NA	NA
MSTRG.137283	45.7353	-9.94738	1.48608	-6.6937	2.176e-11	1.96983e-10	42	0	40	50	0	chr7A	639272813	639276299			UniRef90_M8BC49	0	Uncharacterized protein n=1 Tax=Aegilops tauschii RepID=M8BC49_AEGTA	AT5G49830.1	9e-20	| Symbols: EXO84B | exocyst complex component 84B	gi|357139421|ref|XP_003571280.1|	0	PREDICTED: exocyst complex component EXO84C-like [Brachypodium distachyon]	NA	NA	NA	NA
MSTRG.111944	245.575	-9.94607	1.04271	-9.53867	1.44672e-21	2.56044e-20	299	2	154	289	0	chr5D	553464124	553468373	noncoding	noncoding	UniRef90_W5DP37	6e-16	Uncharacterized protein n=1 Tax=Triticum aestivum RepID=W5DP37_WHEAT	AT1G58230.1	1.3	| binding	NA	NA		NA	NA	NA	NA
MSTRG.144192	45.8175	-9.9453	1.49355	-6.65882	2.76038e-11	2.47296e-10	44	0	44	42	0	chr7B	603339858	603342335			NA	NA		NA	NA		NA	NA		NA	NA	NA	NA
MSTRG.28855	44.9518	-9.94279	1.48467	-6.69697	2.12783e-11	1.92748e-10	60	0	28	48	0	chr2A	655425749	655427055			NA	NA		NA	NA		NA	NA		NA	NA	NA	NA
MSTRG.23501	1344.68	-9.9419	0.473593	-20.9925	7.67732e-98	1.06598e-95	1498	4	872	1678	7	chr2A	17857252	17858086			NA	NA		NA	NA		NA	NA		NA	NA	NA	NA
MSTRG.41948	44.9996	-9.94015	1.49101	-6.66673	2.61558e-11	2.34671e-10	64	0	30	41	0	chr2D	142432137	142435571			UniRef90_M7ZHW0	0	Omega-hydroxypalmitate O-feruloyl transferase n=9 Tax=Triticeae RepID=M7ZHW0_TRIUA	AT5G41040.1	0	| HXXXD-type acyl-transferase family protein	gi|357164793|ref|XP_003580168.1|	0	PREDICTED: omega-hydroxypalmitate O-feruloyl transferase-like [Brachypodium distachyon]	NA	NA	NA	NA
MSTRG.99999	977.413	-9.93869	0.565528	-17.5742	3.88559e-69	2.96516e-67	945	3	875	987	5	chr5B	355452065	355456779			NA	NA		NA	NA		NA	NA		NA	NA	NA	NA
MSTRG.105250	1346.55	-9.93761	0.463526	-21.4391	5.76618e-102	8.4672e-100	1448	7	995	1542	4	chr5D	27689854	27690829			UniRef90_Q8GTB9	5e-150	Glutathione transferase F4 n=4 Tax=Triticinae RepID=Q8GTB9_WHEAT	AT3G62760.1	6e-56	| Symbols: ATGSTF13 | Glutathione S-transferase family protein	gi|1002236583|ref|XP_015622486.1|	2e-130	PREDICTED: glutathione S-transferase 4 [Oryza sativa Japonica Group]	NA	NA	GO:0004364	GO:0004364
MSTRG.40234	367.834	-9.93304	0.869049	-11.4298	2.96829e-30	7.59237e-29	376	3	326	356	0	chr2D	22767625	22768557			NA	NA		NA	NA		NA	NA		NA	NA	NA	NA
MSTRG.125007	44.6365	-9.93289	1.48202	-6.70226	2.05215e-11	1.86136e-10	51	0	28	56	0	chr6B	696098953	696099992			UniRef90_W5GKK9	0.011	Uncharacterized protein n=1 Tax=Triticum aestivum RepID=W5GKK9_WHEAT	AT3G21550.1	6e-24	| Symbols: DMP2, AtDMP2 | DUF679 domain membrane protein 2	gi|721620405|ref|XP_003557584.2|	8e-82	PREDICTED: uncharacterized protein LOC100840153 [Brachypodium distachyon]	NA	NA	NA	NA
MSTRG.36249	45.0873	-9.93217	1.48137	-6.70472	2.01799e-11	1.83191e-10	51	0	36	45	0	chr2B	510393563	510395184			UniRef90_M0YMR0	0	Uncharacterized protein n=4 Tax=Hordeum vulgare var. distichum RepID=M0YMR0_HORVD	AT3G48310.1	2e-79	| Symbols: CYP71A22 | cytochrome P450, family 71, subfamily A, polypeptide 22	gi|357164195|ref|XP_003579978.1|	0	PREDICTED: cytochrome P450 71A9-like [Brachypodium distachyon]	NA	NA	NA	NA
MSTRG.37701	45.0761	-9.9318	1.48075	-6.70728	1.98283e-11	1.80152e-10	46	0	36	50	0	chr2B	663828871	663830182			NA	NA		NA	NA		NA	NA		NA	NA	NA	NA
MSTRG.30234	606.898	-9.93147	0.69449	-14.3004	2.1763e-46	9.60031e-45	537	1	528	687	4	chr2A	740141505	740143037			UniRef90_I1I0U8	0	Uncharacterized protein n=19 Tax=Pooideae RepID=I1I0U8_BRADI	AT2G20340.1	6e-149	| Pyridoxal phosphate (PLP)-dependent transferases superfamily protein	gi|357144649|ref|XP_003573366.1|	0	PREDICTED: aromatic-L-amino-acid decarboxylase-like [Brachypodium distachyon]	NA	NA	NA	NA
MSTRG.69856	44.8702	-9.93094	1.48034	-6.70855	1.96569e-11	1.78678e-10	46	0	33	54	0	chr3D	554317784	554321201			UniRef90_M8CUR0	6e-13	3-ketoacyl-CoA synthase 12 n=1 Tax=Aegilops tauschii RepID=M8CUR0_AEGTA	AT4G15880.1	4.6	| Symbols: ESD4, ATESD4 | Cysteine proteinases superfamily protein	gi|923807502|ref|XP_013689655.1|	1e-18	PREDICTED: uncharacterized protein LOC106393506 [Brassica napus]	NA	NA	NA	NA
MSTRG.54630	487.298	-9.92816	0.754829	-13.1529	1.6385e-39	5.92084e-38	457	3	400	563	1	chr3A	719353611	719354069			UniRef90_M8BII4	4e-72	Putative calcium-binding protein CML31 n=5 Tax=Triticeae RepID=M8BII4_AEGTA	AT1G76650.3	3e-25	| Symbols: CML38 | calmodulin-like 38	gi|357126852|ref|XP_003565101.1|	4e-57	PREDICTED: probable calcium-binding protein CML31 [Brachypodium distachyon]	NA	NA	NA	NA
MSTRG.83329	241.614	-9.92295	1.06787	-9.29229	1.5101e-20	2.54173e-19	364	1	156	207	1	chr4B	621667260	621669492			NA	NA		NA	NA		NA	NA		NA	NA	NA	NA
MSTRG.65421	362.533	-9.92129	0.861488	-11.5165	1.0901e-30	2.84077e-29	345	1	286	432	2	chr3D	110219456	110221804			UniRef90_F2E2J7	0	Predicted protein n=1 Tax=Hordeum vulgare var. distichum RepID=F2E2J7_HORVD	AT1G28590.1	1e-14	| GDSL-like Lipase/Acylhydrolase superfamily protein	gi|1002230268|ref|XP_015648138.1|	0	PREDICTED: GDSL esterase/lipase At5g45910 [Oryza sativa Japonica Group]	NA	NA	NA	NA
MSTRG.60586	44.5549	-9.92077	1.49307	-6.64453	3.04194e-11	2.71516e-10	37	0	33	62	0	chr3B	572835450	572837880			UniRef90_A0A077S438	0	Auxin efflux carrier component n=2 Tax=Triticeae RepID=A0A077S438_WHEAT	AT1G23080.2	5e-10	| Symbols: PIN7 | Auxin efflux carrier family protein	gi|357125470|ref|XP_003564417.1|	0	PREDICTED: probable auxin efflux carrier component 5 [Brachypodium distachyon]	NA	NA	GO:0009734; GO:0016021; GO:0055085; GO:0016021; GO:0055085	GO:0009734; GO:0016021; GO:0055085; GO:0016021; GO:0055085
MSTRG.88710	44.9786	-9.91817	1.51884	-6.5301	6.57249e-11	5.64998e-10	30	0	48	47	0	chr4D	479961486	479962657			UniRef90_M8CG42	1e-23	Uncharacterized protein n=1 Tax=Aegilops tauschii RepID=M8CG42_AEGTA	AT1G68560.1	0.007	| Symbols: ATXYL1, XYL1, TRG1 | alpha-xylosidase 1	gi|721625716|ref|XP_010229201.1|	1e-12	PREDICTED: uncharacterized protein LOC104581878 [Brachypodium distachyon]	NA	NA	NA	NA
MSTRG.78632	121.431	-9.91527	1.45132	-6.83192	8.37834e-12	7.86893e-11	119	1	117	108	0	chr4B	36762122	36763558			UniRef90_M0Y690	0	Uncharacterized protein n=5 Tax=Triticeae RepID=M0Y690_HORVD	AT1G76680.1	0	| Symbols: OPR1, ATOPR1 | 12-oxophytodienoate reductase 1	gi|357134667|ref|XP_003568938.1|	0	PREDICTED: putative 12-oxophytodienoate reductase 4 [Brachypodium distachyon]	NA	NA	NA	NA
MSTRG.23518	44.4603	-9.9149	1.48101	-6.69468	2.16148e-11	1.95741e-10	52	0	34	45	0	chr2A	18422504	18425010			UniRef90_W5H4W5	0	Uncharacterized protein n=3 Tax=Triticinae RepID=W5H4W5_WHEAT	AT1G21270.1	6e-21	| Symbols: WAK2 | wall-associated kinase 2	gi|357118394|ref|XP_003560940.1|	0	PREDICTED: wall-associated receptor kinase 2-like [Brachypodium distachyon]	NA	NA	NA	NA
MSTRG.69958	44.0686	-9.9128	1.48782	-6.66265	2.68935e-11	2.41057e-10	61	0	28	44	0	chr3D	560216661	560217683			NA	NA		NA	NA		NA	NA		NA	NA	NA	NA
MSTRG.55738	598.935	-9.91232	0.686511	-14.4387	2.9538e-47	1.33273e-45	544	1	482	725	4	chr3B	27510639	27520377			NA	NA		NA	NA		NA	NA		NA	NA	NA	NA
MSTRG.8504	838.193	-9.91171	0.577911	-17.1509	6.18453e-66	4.38143e-64	1034	2	601	855	5	chr1A	560837457	560839173			NA	NA		NA	NA		NA	NA		NA	NA	NA	NA
MSTRG.131530	44.5314	-9.91007	1.48514	-6.67282	2.50933e-11	2.25555e-10	49	0	38	42	0	chr7A	12197528	12202315			UniRef90_I1H1W8	4e-23	Uncharacterized protein n=2 Tax=Brachypodium distachyon RepID=I1H1W8_BRADI	AT1G32560.1	1e-06	| Late embryogenesis abundant protein, group 1 protein	gi|357118972|ref|XP_003561221.1|	4e-22	PREDICTED: uncharacterized protein LOC100834373 [Brachypodium distachyon]	NA	NA	NA	NA
MSTRG.29652	43.8814	-9.90927	1.4828	-6.68279	2.3443e-11	2.11428e-10	52	0	27	54	0	chr2A	712858846	712861182			UniRef90_R7W0F0	6e-84	Uncharacterized protein n=1 Tax=Aegilops tauschii RepID=R7W0F0_AEGTA	AT3G06190.2	6e-16	| Symbols: ATBPM2, BPM2 | BTB-POZ and MATH domain 2	gi|514803995|ref|XP_004976876.1|	4e-27	PREDICTED: BTB/POZ and MATH domain-containing protein 2-like [Setaria italica]	NA	NA	NA	NA
MSTRG.129706	120.445	-9.90888	1.4374	-6.89361	5.43923e-12	5.19512e-11	116	1	97	139	0	chr6D	391693078	391696429			NA	NA		NA	NA		NA	NA		NA	NA	NA	NA
MSTRG.31079	957.284	-9.90825	0.545977	-18.1477	1.33793e-73	1.13743e-71	957	3	772	1068	5	chr2A	779890228	779890989			NA	NA		NA	NA		NA	NA		NA	NA	NA	NA
MSTRG.113364	44.6047	-9.90775	1.49434	-6.63017	3.35298e-11	2.97689e-10	47	0	42	38	0	chr6A	66303068	66305237	noncoding	noncoding	NA	NA		NA	NA		NA	NA		NA	NA	NA	NA
MSTRG.139467	120.752	-9.9075	1.44728	-6.8456	7.61535e-12	7.17947e-11	114	1	113	117	0	chr7B	66972651	66977186			UniRef90_Q10HU3	8e-12	Os03g0576100 protein n=2 Tax=Oryza sativa subsp. japonica RepID=Q10HU3_ORYSJ	AT3G06250.1	1e-11	| Symbols: FRS7 | FAR1-related sequence 7	gi|670364340|ref|XP_008658616.1|	1e-16	PREDICTED: protein FAR1-RELATED SEQUENCE 5-like isoform X2 [Zea mays]	NA	NA	NA	NA
MSTRG.151566	43.9391	-9.90339	1.48379	-6.67438	2.48282e-11	2.2336e-10	43	0	31	57	0	chr7D	498475019	498478929			UniRef90_I1J2S3	0	Serine/threonine-protein kinase n=1 Tax=Brachypodium distachyon RepID=I1J2S3_BRADI	AT5G35370.1	1e-10	| S-locus lectin protein kinase family protein	gi|514755878|ref|XP_004963389.1|	0	PREDICTED: putative receptor protein kinase ZmPK1 [Setaria italica]	NA	NA	NA	NA
MSTRG.62078	2624.32	-9.90336	0.370097	-26.7588	9.74855e-158	4.00335e-155	3048	10	2126	2485	12	chr3B	720177012	720183366			UniRef90_A0A077RZG0	1e-15	Chromosome 3B, genomic scaffold, cultivar Chinese Spring n=1 Tax=Triticum aestivum RepID=A0A077RZG0_WHEAT	AT1G59700.1	5e-06	| Symbols: ATGSTU16, GSTU16 | glutathione S-transferase TAU 16	gi|721642154|ref|XP_010231970.1|	4e-10	PREDICTED: probable glutathione S-transferase GSTU6 [Brachypodium distachyon]	NA	NA	GO:0004364; GO:0005737; GO:0006749	GO:0004364; GO:0005737; GO:0006749
MSTRG.35275	43.7466	-9.90282	1.4822	-6.68116	2.37058e-11	2.13619e-10	49	0	28	55	0	chr2B	408292357	408292756			NA	NA		NA	NA		NA	NA		NA	NA	NA	NA
MSTRG.83104	832.118	-9.89998	0.571801	-17.3137	3.70896e-67	2.71288e-65	978	3	560	955	4	chr4B	601934004	601935703			UniRef90_M8BQH6	0	Thromboxane-A synthase n=4 Tax=Triticeae RepID=M8BQH6_AEGTA	AT2G26170.1	0	| Symbols: CYP711A1, MAX1 | cytochrome P450, family 711, subfamily A, polypeptide 1	gi|960454630|ref|XP_003562092.2|	0	PREDICTED: cytochrome P450 711A1-like [Brachypodium distachyon]	NA	NA	NA	NA
MSTRG.6623	119.758	-9.8993	1.4468	-6.8422	7.7986e-12	7.34652e-11	106	0	109	128	1	chr1A	440029851	440030162	noncoding	noncoding	NA	NA		NA	NA		NA	NA		NA	NA	NA	NA
MSTRG.114423	43.6131	-9.89829	1.49412	-6.62482	3.47664e-11	3.08076e-10	64	0	27	41	0	chr6A	162310336	162310554	noncoding	noncoding	NA	NA		NA	NA		NA	NA		NA	NA	NA	NA
MSTRG.37308	44.0804	-9.8974	1.49093	-6.63841	3.17092e-11	2.82586e-10	54	0	37	37	0	chr2B	626650875	626651900			UniRef90_W5BC42	2e-157	Uncharacterized protein n=1 Tax=Triticum aestivum RepID=W5BC42_WHEAT	AT5G47230.1	5e-32	| Symbols: ERF5, ATERF-5, ATERF5 | ethylene responsive element binding factor 5	gi|357168115|ref|XP_003581490.1|	9e-86	PREDICTED: AP2/ERF and B3 domain-containing protein Os01g0693400 [Brachypodium distachyon]	NA	NA	NA	NA
MSTRG.62080	593.824	-9.89724	0.682668	-14.4979	1.24943e-47	5.66899e-46	740	2	454	554	3	chr3B	720182446	720182925			NA	NA		NA	NA		NA	NA		NA	NA	NA	NA
MSTRG.44452	43.6341	-9.89671	1.483	-6.67343	2.49895e-11	2.24664e-10	56	0	29	46	0	chr2D	440633947	440634603			NA	NA		NA	NA		NA	NA		NA	NA	NA	NA
MSTRG.101438	355.748	-9.89621	0.86483	-11.443	2.55045e-30	6.54261e-29	340	0	295	400	3	chr5B	486034914	486035156	noncoding	noncoding	UniRef90_M8CFF2	8e-11	Uncharacterized protein n=1 Tax=Aegilops tauschii RepID=M8CFF2_AEGTA	AT4G28460.1	0.062	| unknown protein; FUNCTIONS IN: molecular_function unknown; INVOLVED IN: biological_process unknown; LOCATED IN: endomembrane system; EXPRESSED IN: 10 plant structures; EXPRESSED DURING: LP.04 four leaves visible, 4 anthesis, petal differentiation and expansion stage; Has 8 Blast hits to 8 proteins in 3 species: Archae - 0; Bacteria - 0; Metazoa - 0; Fungi - 0; Plants - 8; Viruses - 0; Other Euk…	gi|242049830|ref|XP_002462659.1|	3e-08	hypothetical protein SORBIDRAFT_02g029816, partial [Sorghum bicolor]	NA	NA	NA	NA
MSTRG.70494	44.0746	-9.89522	1.4971	-6.60959	3.85388e-11	3.39826e-10	34	0	39	54	0	chr3D	589426264	589426566	noncoding	noncoding	UniRef90_M8BII4	9e-21	Putative calcium-binding protein CML31 n=5 Tax=Triticeae RepID=M8BII4_AEGTA	AT1G76640.1	0.0003	| Calcium-binding EF-hand family protein	gi|357126852|ref|XP_003565101.1|	1e-08	PREDICTED: probable calcium-binding protein CML31 [Brachypodium distachyon]	NA	NA	NA	NA
MSTRG.94179	44.257	-9.89453	1.51816	-6.51747	7.15042e-11	6.12831e-10	46	0	47	30	0	chr5A	548220380	548221576			UniRef90_M0WZV6	1e-36	Uncharacterized protein n=4 Tax=Triticeae RepID=M0WZV6_HORVD	AT4G20780.1	3e-17	| Symbols: CML42 | calmodulin like 42	gi|1002856338|ref|XP_015692986.1|	2e-22	PREDICTED: probable calcium-binding protein CML21 [Oryza brachyantha]	NA	NA	NA	NA
MSTRG.113301	44.2825	-9.8933	1.51916	-6.51234	7.3989e-11	6.33456e-10	40	0	49	33	0	chr6A	61404059	61404801			NA	NA		NA	NA		NA	NA		NA	NA	NA	NA
MSTRG.122803	43.6963	-9.89071	1.48021	-6.68197	2.3575e-11	2.12539e-10	49	0	33	47	0	chr6B	502791854	502794187			UniRef90_M0Z1J5	0	Uncharacterized protein n=1 Tax=Hordeum vulgare var. distichum RepID=M0Z1J5_HORVD	AT3G57880.1	0	| Calcium-dependent lipid-binding (CaLB domain) plant phosphoribosyltransferase family protein	gi|357143059|ref|XP_003572788.1|	0	PREDICTED: protein QUIRKY-like [Brachypodium distachyon]	NA	NA	NA	NA
MSTRG.77370	237.94	-9.89008	1.04938	-9.42471	4.31298e-21	7.43634e-20	243	2	208	235	0	chr4A	710196707	710199624			UniRef90_A0A0A9CZI4	0.0001	Uncharacterized protein n=1 Tax=Arundo donax RepID=A0A0A9CZI4_ARUDO	AT2G33500.2	2.7	| B-box type zinc finger protein with CCT domain	gi|357138234|ref|XP_003570702.1|	0.001	PREDICTED: phosphoinositide phosphatase SAC2-like [Brachypodium distachyon]	NA	NA	NA	NA
MSTRG.132008	43.9254	-9.88938	1.48555	-6.65703	2.79418e-11	2.50186e-10	42	0	38	47	0	chr7A	37920693	37939617			NA	NA		NA	NA		NA	NA		NA	NA	NA	NA
MSTRG.77871	236.142	-9.88763	1.05489	-9.37317	7.03829e-21	1.20367e-19	260	0	206	215	2	chr4A	738888848	738889081			NA	NA		NA	NA		NA	NA		NA	NA	NA	NA
MSTRG.123687	43.7683	-9.88674	1.51047	-6.54547	5.93066e-11	5.12187e-10	29	0	39	58	0	chr6B	585326809	585329705			NA	NA		NA	NA		NA	NA		NA	NA	NA	NA
MSTRG.61754	43.3144	-9.88589	1.48323	-6.66512	2.64453e-11	2.37137e-10	45	0	29	56	0	chr3B	685762598	685763569			UniRef90_W5D535	0	Peroxidase n=18 Tax=Triticinae RepID=W5D535_WHEAT	AT5G06730.1	3e-99	| Peroxidase superfamily protein	gi|357150393|ref|XP_003575443.1|	5e-162	PREDICTED: peroxidase 2-like [Brachypodium distachyon]	NA	NA	NA	NA
MSTRG.105548	43.8107	-9.88432	1.48952	-6.63589	3.22542e-11	2.87048e-10	48	0	39	39	0	chr5D	47857753	47864459			UniRef90_T1ND76	0	Uncharacterized protein n=5 Tax=Triticinae RepID=T1ND76_TRIUA	AT5G01010.4	0.42	| EXPRESSED IN: 23 plant structures; EXPRESSED DURING: 14 growth stages; CONTAINS InterPro DOMAIN/s: GOLD (InterPro:IPR009038).	gi|573959124|ref|XP_006661760.1|	0	PREDICTED: uncharacterized protein LOC102711835 isoform X1 [Oryza brachyantha]	NA	NA	GO:0051321	GO:0051321
MSTRG.151549	117.647	-9.8838	1.43582	-6.88375	5.82965e-12	5.55269e-11	123	0	82	146	1	chr7D	497899829	497900780			UniRef90_I1GX25	1e-08	Uncharacterized protein n=1 Tax=Brachypodium distachyon RepID=I1GX25_BRADI	AT3G66652.2	0.23	| fip1 motif-containing protein	gi|514765612|ref|XP_004965793.1|	2e-07	PREDICTED: uncharacterized protein LOC101774728 [Setaria italica]	NA	NA	NA	NA
MSTRG.109464	117.822	-9.88053	1.43751	-6.87335	6.27107e-12	5.95499e-11	114	0	92	140	1	chr5D	430445545	430446849			NA	NA		NA	NA		NA	NA		NA	NA	NA	NA
MSTRG.103244	42.996	-9.87888	1.48266	-6.66293	2.68413e-11	2.40643e-10	52	0	27	51	0	chr5B	617258665	617260062			NA	NA		NA	NA		NA	NA		NA	NA	NA	NA
[truncated: 16,325 more rows]
