# Supplementary material for: Genomic sequencing of Thinopyrum elongatum chromosome arm 7EL, carrying fusarium head blight resistance, and characterization of its impact on the transcriptome of the introgressed line CS-7EL
Source: BMC Genomics. 2022 Mar 23;23:228. doi: 10.1186/s12864-022-08433-8 (PMC8944066; doi:10.1186/s12864-022-08433-8)
Supplement: Supplementary file 14 — Additional file 14. [file 12864_2022_8433_MOESM14_ESM.xlsx]

## Sheet: log2FC>2, p<0.001, counts>10
Additional file 14, first tab. CS-7EL transcripts (Th. elongtum followed by wheat ones) significantly differentially expressed between F. graminearum and H2O treatments. Log2FoldChange (FC) was calculated as log2 of average ratio of F. graminearum/H2O treatments.
Transcripts were considered DE when log2FC>|2|, padj<0.001 and normalized counts >10 for all samples of at least one treatment. Th. elongatum transcripts are listed first, then wheat ones.
Th. elongatum transcripts
Transcript	Differential gene expression analysis						Normalized count values						Dvorak74 draft assembly co-ordinate			D-3458 Chromosome anchored co-ordinate				Putative lncRNAs		Best match to UniProtKB/Swiss-Prot db			Best match to A. thaliana (TAIR) db			Best match to Reference proteins			Go terms
gene_id	baseMean	log2FoldChange	lfcSE	stat	pvalue	padj	7EL-Fg-R1	7EL-H2O-R1	7EL-Fg-R2	7EL-H2O-R2	7EL-Fg-R3	7EL-H2O-R3	seq_id	start	end	Scaffold	Start	End	Reference ID	CPC2_label	CNIT_label	uniprot_hit_id	uniprot_evalue	uniprot_desc	tair_hit_id	tair_evalue	tair_desc	refseq_hit_id	refseq_evalue	refseq_desc	go_id_arab	go_id_rice	go_id_wheat	go_id_merged
MSTRG.2058	153.85	-11.0949	1.19423	-9.29044	1.53658e-20	3.96617e-19	228	0	292	0	208	0	7EL_scaffold5834	4720	6547	GWHABKY00000007_RagTag	120218568	120220395	GWHGABKY041686			UniRef90_M0WJ75	0	Uncharacterized protein n=15 Tax=Triticeae RepID=M0WJ75_HORVD	AT3G30842.1	1e-97	| Symbols: PDR10, ATPDR10 | pleiotropic drug resistance 10	gi|357147642|ref|XP_003574423.1|	1e-161	PREDICTED: ABC transporter G family member 44 [Brachypodium distachyon]	NA	NA	NA	NA
MSTRG.576	83.9914	-10.2191	1.21577	-8.40542	4.26322e-17	8.76451e-16	176	0	130	0	85	0	7EL_scaffold168	96587	98963	GWHABKY00000007_RagTag	228796832	228799208	GWHGABKY044045			UniRef90_A0A077RF56	0	Uncharacterized protein n=4 Tax=Triticinae RepID=A0A077RF56_WHEAT	AT5G56960.1	3e-19	| basic helix-loop-helix (bHLH) DNA-binding family protein	gi|357127581|ref|XP_003565458.1|	4e-109	PREDICTED: putative transcription factor bHLH041 [Brachypodium distachyon]	NA	NA	NA	NA
MSTRG.2274	80.9297	-10.1682	1.1991	-8.47987	2.25452e-17	4.74762e-16	118	0	146	0	119	0	7EL_scaffold739	93293	95535							NA	NA		NA	NA		NA	NA		NA	NA	NA	NA
MSTRG.1917	119.611	-9.76755	1.19412	-8.17973	2.84472e-16	5.54237e-15	191	1	186	0	186	0	7EL_scaffold5082	1939	3050							NA	NA		NA	NA		NA	NA		NA	NA	NA	NA
MSTRG.1230	656.583	-9.75724	0.610669	-15.978	1.82029e-57	1.69084e-55	1065	3	1151	0	875	3	7EL_scaffold2767	31934	33165					noncoding	noncoding	NA	NA		NA	NA		NA	NA		NA	NA	NA	NA
MSTRG.403	115.297	-9.71479	1.20077	-8.09047	5.94327e-16	1.13114e-14	180	0	227	1	137	0	7EL_scaffold1446	65486	66315							NA	NA		NA	NA		NA	NA		NA	NA	NA	NA
MSTRG.2515	115.033	-9.71147	1.19507	-8.12628	4.42651e-16	8.48682e-15	182	1	196	0	164	0	7EL_scaffold970	86103	86923							NA	NA		NA	NA		NA	NA		NA	NA	NA	NA
MSTRG.757	52.1172	-9.53032	1.21186	-7.86423	3.71377e-15	6.65082e-14	96	0	76	0	72	0	7EL_scaffold1910	112	3098							NA	NA		NA	NA		NA	NA		NA	NA	NA	NA
MSTRG.2016	93.4481	-9.40971	1.20319	-7.82061	5.25675e-15	9.29758e-14	167	0	115	0	155	1	7EL_scaffold5669	3201	4103							NA	NA		NA	NA		NA	NA		NA	NA	NA	NA
MSTRG.1933	47.4749	-9.3967	1.21705	-7.7209	1.15515e-14	1.98507e-13	84	0	85	0	54	0	7EL_scaffold522	118708	119335					noncoding	noncoding	NA	NA		NA	NA		NA	NA		NA	NA	NA	NA
MSTRG.481	42.187	-9.22349	1.23587	-7.46318	8.44607e-14	1.3612e-12	97	0	46	0	52	0	7EL_scaffold1535	36433	37377							NA	NA		NA	NA		NA	NA		NA	NA	NA	NA
MSTRG.942	40.969	-9.18637	1.21515	-7.55988	4.03444e-14	6.65496e-13	56	0	60	0	78	0	7EL_scaffold2211	10755	11943							NA	NA		NA	NA		NA	NA		NA	NA	NA	NA
MSTRG.772	142.937	-9.14163	1.03991	-8.79082	1.48476e-18	3.37998e-17	228	2	250	0	195	0	7EL_scaffold1945	25476	26360					noncoding	noncoding	NA	NA		NA	NA		NA	NA		NA	NA	NA	NA
MSTRG.228	132.347	-9.02984	1.03938	-8.68771	3.69833e-18	8.1987e-17	214	2	198	0	210	0	7EL_scaffold1243	15185	16750							NA	NA		NA	NA		NA	NA		NA	NA	NA	NA
MSTRG.1070	36.5898	-9.02274	1.21616	-7.41904	1.17974e-13	1.87828e-12	54	0	62	0	57	0	7EL_scaffold2439	11034	16967							NA	NA		NA	NA		NA	NA		NA	NA	NA	NA
MSTRG.424	35.8994	-8.99382	1.21796	-7.38434	1.53217e-13	2.41785e-12	58	0	53	0	58	0	7EL_scaffold1467	15767	19276							NA	NA		NA	NA		NA	NA		NA	NA	NA	NA
MSTRG.2059	507.349	-8.96296	0.544954	-16.4472	8.78486e-61	8.8895e-59	800	2	998	3	593	3	7EL_scaffold5834	2	5855							NA	NA		NA	NA		NA	NA		NA	NA	NA	NA
MSTRG.1244	32.1887	-8.83543	1.22713	-7.20006	6.0184e-13	9.01704e-12	58	0	54	0	39	0	7EL_scaffold2796	15140	16406							NA	NA		NA	NA		NA	NA		NA	NA	NA	NA
MSTRG.1949	111.6	-8.78573	1.04654	-8.395	4.6588e-17	9.54692e-16	167	2	220	0	140	0	7EL_scaffold530	118491	121651							NA	NA		NA	NA		NA	NA		NA	NA	NA	NA
MSTRG.432	30.6735	-8.77157	1.24444	-7.04859	1.80746e-12	2.60559e-11	33	0	79	0	35	0	7EL_scaffold1488	19661	21100							NA	NA		NA	NA		NA	NA		NA	NA	NA	NA
MSTRG.575	23.7588	-8.39482	1.26585	-6.63179	3.31651e-11	4.24052e-10	55	0	36	0	19	0	7EL_scaffold168	96182	96506					noncoding	noncoding	NA	NA		NA	NA		NA	NA		NA	NA	NA	NA
MSTRG.1956	22.0657	-8.292	1.24133	-6.67993	2.39057e-11	3.10029e-10	36	0	40	0	28	0	7EL_scaffold533	39694	43214							NA	NA		NA	NA		NA	NA		NA	NA	NA	NA
MSTRG.1682	21.7052	-8.26759	1.25806	-6.5717	4.97435e-11	6.24571e-10	39	0	44	0	19	0	7EL_scaffold404	97144	98542	GWHABKY00000007_RagTag	217877321	217878719	GWHGABKY043753			UniRef90_W5HZD5	0	Uncharacterized protein n=2 Tax=Triticinae RepID=W5HZD5_WHEAT	AT5G54160.1	7e-125	| Symbols: ATOMT1, OMT1 | O-methyltransferase 1	gi|721631485|ref|XP_010230425.1|	0	PREDICTED: tricetin 3',4',5'-O-trimethyltransferase-like [Brachypodium distachyon]	NA	NA	NA	NA
MSTRG.759	41.5211	-8.23948	1.21224	-6.79689	1.06898e-11	1.43416e-10	58	0	67	0	71	1	7EL_scaffold1910	37343	41357	GWHABKY00000007_RagTag	180395160	180399174	GWHGABKY042928			UniRef90_M8AG35	6e-128	Uncharacterized protein n=3 Tax=Triticinae RepID=M8AG35_TRIUA	AT3G02430.1	4e-35	| Protein of unknown function (DUF679)	gi|721620405|ref|XP_003557584.2|	6e-100	PREDICTED: uncharacterized protein LOC100840153 [Brachypodium distachyon]	NA	NA	NA	NA
MSTRG.2479	370.486	-8.18494	0.492509	-16.6188	5.09021e-62	5.29132e-60	575	4	712	5	457	1	7EL_scaffold923	85800	86380	GWHABKY00000007_RagTag	207183070	207183650				UniRef90_M7ZUG9	2e-58	Bifunctional monodehydroascorbate reductase and carbonic anhydrase nectarin-3 n=1 Tax=Triticum urartu RepID=M7ZUG9_TRIUA	AT1G08080.1	6e-23	| Symbols: ATACA7, ACA7 | alpha carbonic anhydrase 7	gi|242081713|ref|XP_002445625.1|	1e-35	hypothetical protein SORBIDRAFT_07g022890 [Sorghum bicolor]	NA	NA	NA	NA
MSTRG.130	547.488	-8.10526	0.674379	-12.0189	2.82833e-33	1.26036e-31	858	4	1020	10	697	1	7EL_scaffold1138	19785	22766							NA	NA		NA	NA		NA	NA		NA	NA	NA	NA
MSTRG.451	18.9474	-8.07125	1.25596	-6.42638	1.30682e-10	1.57162e-09	31	0	21	0	37	0	7EL_scaffold1511	60527	63561	GWHABKY00000007_RagTag	190010457	190013491				UniRef90_M8B8I5	1.8	E3 ubiquitin-protein ligase RNF14 n=1 Tax=Aegilops tauschii RepID=M8B8I5_AEGTA	AT3G53010.1	2.7	| Domain of unknown function (DUF303)	NA	NA		NA	NA	NA	NA
MSTRG.760	17.9004	-7.98869	1.25559	-6.36248	1.98521e-10	2.34699e-09	32	0	30	0	22	0	7EL_scaffold1910	44055	44976							NA	NA		NA	NA		NA	NA		NA	NA	NA	NA
MSTRG.1061	17.8536	-7.98578	1.25197	-6.37858	1.78732e-10	2.12248e-09	29	0	25	0	30	0	7EL_scaffold2404	9582	10480							NA	NA		NA	NA		NA	NA		NA	NA	NA	NA
MSTRG.1863	17.4699	-7.95364	1.25643	-6.33037	2.44581e-10	2.8684e-09	31	0	29	0	22	0	7EL_scaffold4799	4001	5317					noncoding	noncoding	NA	NA		NA	NA		NA	NA		NA	NA	NA	NA
MSTRG.179	33.7339	-7.93903	1.2185	-6.51541	7.24908e-11	8.96305e-10	49	1	55	0	55	0	7EL_scaffold11945	1	551	GWHABKY00000007_RagTag	76590020	76590570				UniRef90_W5I4Q7	2e-50	Uncharacterized protein n=1 Tax=Triticum aestivum RepID=W5I4Q7_WHEAT	AT4G14746.1	4e-09	| CONTAINS InterPro DOMAIN/s: EGF-like (InterPro:IPR006210); Has 259 Blast hits to 234 proteins in 55 species: Archae - 0; Bacteria - 0; Metazoa - 184; Fungi - 0; Plants - 69; Viruses - 0; Other Eukaryotes - 6 (source: NCBI BLink).	gi|670399246|ref|XP_008679586.1|	9e-23	PREDICTED: neurogenic locus notch homolog protein 1-like [Zea mays]	NA	NA	NA	NA
MSTRG.155	61.4396	-7.92185	1.05725	-7.49285	6.73944e-14	1.09464e-12	81	1	130	0	80	1	7EL_scaffold1164	15163	24004							NA	NA		NA	NA		NA	NA		NA	NA	NA	NA
MSTRG.101	17.0541	-7.91919	1.28001	-6.18684	6.13826e-10	6.88731e-09	32	0	35	0	13	0	7EL_scaffold1110	27788	29276							NA	NA		NA	NA		NA	NA		NA	NA	NA	NA
MSTRG.137	323.032	-7.85276	0.467738	-16.7888	2.94635e-63	3.14568e-61	529	5	558	3	428	3	7EL_scaffold1148	76672	80765	GWHABKY00000007_RagTag	51481928	51486021	GWHGABKY040798			UniRef90_W5AKJ2	0	Uncharacterized protein n=2 Tax=Triticinae RepID=W5AKJ2_WHEAT	AT2G46750.1	0	| D-arabinono-1,4-lactone oxidase family protein	gi|357139491|ref|XP_003571315.1|	0	PREDICTED: probable L-gulonolactone oxidase 4 [Brachypodium distachyon]	NA	NA	NA	NA
MSTRG.1714	86.3254	-7.83005	0.873122	-8.96787	3.02291e-19	7.1982e-18	144	3	161	0	100	0	7EL_scaffold4200	13005	13851							NA	NA		NA	NA		NA	NA		NA	NA	NA	NA
MSTRG.2373	86.4601	-7.82096	0.86385	-9.05361	1.38318e-19	3.36371e-18	137	0	156	1	113	2	7EL_scaffold8234	1	810							NA	NA		NA	NA		NA	NA		NA	NA	NA	NA
MSTRG.2222	29.5564	-7.74643	1.22417	-6.3279	2.4852e-10	2.91221e-09	45	0	51	0	43	1	7EL_scaffold704	63364	64239							NA	NA		NA	NA		NA	NA		NA	NA	NA	NA
MSTRG.294	15.1306	-7.7461	1.26688	-6.11429	9.69863e-10	1.06624e-08	27	0	25	0	19	0	7EL_scaffold13193	240	568							NA	NA		NA	NA		NA	NA		NA	NA	NA	NA
MSTRG.437	14.7768	-7.71532	1.26438	-6.10206	1.04711e-09	1.14785e-08	21	0	27	0	22	0	7EL_scaffold1491	13509	14150							NA	NA		NA	NA		NA	NA		NA	NA	NA	NA
MSTRG.108	14.7124	-7.7105	1.26941	-6.07409	1.24694e-09	1.35509e-08	19	0	31	0	20	0	7EL_scaffold1114	20117	22148							NA	NA		NA	NA		NA	NA		NA	NA	NA	NA
MSTRG.1046	14.3386	-7.66717	1.27328	-6.02158	1.72721e-09	1.85045e-08	27	0	18	0	22	0	7EL_scaffold2384	40449	41708							UniRef90_A0A0A9B2D5	7e-11	Uncharacterized protein n=2 Tax=Arundo donax RepID=A0A0A9B2D5_ARUDO	AT1G21010.1	1e-12	| unknown protein; FUNCTIONS IN: molecular_function unknown; INVOLVED IN: N-terminal protein myristoylation; LOCATED IN: cellular_component unknown; EXPRESSED IN: 24 plant structures; EXPRESSED DURING: 14 growth stages; BEST Arabidopsis thaliana protein match is: unknown protein (TAIR:AT1G76600.1); Has 206 Blast hits to 206 proteins in 13 species: Archae - 0; Bacteria - 0; Metazoa - 0; Fungi - 0;…	gi|242065906|ref|XP_002454242.1|	3e-06	hypothetical protein SORBIDRAFT_04g027375, partial [Sorghum bicolor]	NA	NA	NA	NA
MSTRG.2367	255.8	-7.6486	0.48477	-15.7778	4.42244e-56	3.97554e-54	404	4	429	5	367	1	7EL_scaffold819	17047	19971							NA	NA		NA	NA		NA	NA		NA	NA	NA	NA
MSTRG.217	300.155	-7.62254	0.464934	-16.3949	2.07979e-60	2.08428e-58	491	6	575	3	342	3	7EL_scaffold123	209868	213581							NA	NA		NA	NA		NA	NA		NA	NA	NA	NA
MSTRG.367	72.654	-7.57791	0.890526	-8.50947	1.74724e-17	3.70943e-16	149	2	117	0	71	1	7EL_scaffold14	24842	25820							NA	NA		NA	NA		NA	NA		NA	NA	NA	NA
MSTRG.1077	70.8716	-7.54629	0.896326	-8.41914	3.79264e-17	7.83652e-16	153	3	73	0	101	0	7EL_scaffold2450	1169	1612							NA	NA		NA	NA		NA	NA		NA	NA	NA	NA
MSTRG.462	13.0942	-7.53537	1.28825	-5.84933	4.9357e-09	5.01982e-08	27	0	20	0	14	0	7EL_scaffold1519	56166	57490							NA	NA		NA	NA		NA	NA		NA	NA	NA	NA
MSTRG.593	67.2633	-7.45405	0.865409	-8.61333	7.09688e-18	1.54366e-16	100	0	119	2	97	1	7EL_scaffold1710	43277	46411							NA	NA		NA	NA		NA	NA		NA	NA	NA	NA
MSTRG.485	42.8942	-7.39497	1.05962	-6.97891	2.97477e-12	4.19786e-11	68	0	70	0	63	2	7EL_scaffold154	105612	108892	GWHABKY00000007_RagTag	51656374	51659654				UniRef90_F2DTT5	0	Predicted protein n=4 Tax=Hordeum vulgare var. distichum RepID=F2DTT5_HORVD	AT5G56490.1	2e-143	| D-arabinono-1,4-lactone oxidase family protein	gi|514794292|ref|XP_004973024.1|	0	PREDICTED: L-gulonolactone oxidase 2-like [Setaria italica]	NA	NA	NA	NA
MSTRG.1032	22.9415	-7.37746	1.23872	-5.95572	2.58927e-09	2.71726e-08	41	1	33	0	33	0	7EL_scaffold2345	34304	36166							NA	NA		NA	NA		NA	NA		NA	NA	NA	NA
MSTRG.2384	22.9574	-7.37673	1.24964	-5.90308	3.5677e-09	3.68488e-08	42	0	43	1	22	0	7EL_scaffold840	73631	74251							NA	NA		NA	NA		NA	NA		NA	NA	NA	NA
MSTRG.131	22.3645	-7.34095	1.2361	-5.93881	2.87102e-09	2.9978e-08	33	0	37	1	35	0	7EL_scaffold1138	23444	24826							NA	NA		NA	NA		NA	NA		NA	NA	NA	NA
MSTRG.1864	11.114	-7.30678	1.29305	-5.65081	1.59697e-08	1.53014e-07	13	0	22	0	18	0	7EL_scaffold4799	5600	7153							NA	NA		NA	NA		NA	NA		NA	NA	NA	NA
MSTRG.1955	10.7131	-7.24612	1.30149	-5.56757	2.58312e-08	2.41354e-07	21	0	15	0	14	0	7EL_scaffold533	36119	39658							NA	NA		NA	NA		NA	NA		NA	NA	NA	NA
MSTRG.1713	73.5864	-7.16962	0.776278	-9.2359	2.56118e-20	6.51381e-19	139	1	78	1	124	2	7EL_scaffold42	109474	117156							NA	NA		NA	NA		NA	NA		NA	NA	NA	NA
MSTRG.890	19.6242	-7.14717	1.25009	-5.71734	1.08207e-08	1.05663e-07	37	0	26	1	28	0	7EL_scaffold2110	45789	48196							NA	NA		NA	NA		NA	NA		NA	NA	NA	NA
MSTRG.350	19.5676	-7.1461	1.24967	-5.71841	1.07524e-08	1.05076e-07	36	1	25	0	30	0	7EL_scaffold1383	20967	22068							NA	NA		NA	NA		NA	NA		NA	NA	NA	NA
MSTRG.1270	71.6114	-7.13449	0.770952	-9.25413	2.15981e-20	5.51755e-19	127	1	84	0	122	3	7EL_scaffold2842	25988	27026							NA	NA		NA	NA		NA	NA		NA	NA	NA	NA
MSTRG.15	88.3331	-7.11699	0.682437	-10.4288	1.8321e-25	6.04772e-24	144	3	142	1	127	1	7EL_scaffold1010	85185	85839							NA	NA		NA	NA		NA	NA		NA	NA	NA	NA
MSTRG.585	423.228	-7.11248	0.326993	-21.7512	6.73676e-105	1.60484e-102	650	9	647	6	685	9	7EL_scaffold169	184118	184991							NA	NA		NA	NA		NA	NA		NA	NA	NA	NA
MSTRG.685	525.132	-7.1009	0.297155	-23.8962	3.3507e-126	1.17889e-123	813	13	839	10	807	7	7EL_scaffold185	104010	104752	GWHABKY00000007_RagTag	90062609	90063351		noncoding	noncoding	UniRef90_F2CQ49	8e-20	Predicted protein n=1 Tax=Hordeum vulgare var. distichum RepID=F2CQ49_HORVD	AT4G11510.1	0.03	| Symbols: RALFL28 | ralf-like 28	gi|721615071|ref|XP_003560624.2|	0.0004	PREDICTED: translation initiation factor IF-2-like [Brachypodium distachyon]	NA	NA	NA	NA
MSTRG.1188	275.148	-7.06678	0.406056	-17.4035	7.76499e-68	9.22968e-66	490	5	412	8	378	3	7EL_scaffold2684	25155	27183							NA	NA		NA	NA		NA	NA		NA	NA	NA	NA
MSTRG.2182	9.46358	-7.06604	1.32151	-5.34695	8.94493e-08	7.80776e-07	20	0	13	0	11	0	7EL_scaffold67	186230	186999					noncoding	noncoding	NA	NA		NA	NA		NA	NA		NA	NA	NA	NA
MSTRG.1369	49.9249	-7.03589	0.88038	-7.99188	1.32896e-15	2.46449e-14	84	3	72	0	77	0	7EL_scaffold3090	3782	4632							NA	NA		NA	NA		NA	NA		NA	NA	NA	NA
MSTRG.383	63.4642	-6.96254	0.762796	-9.12767	6.99916e-20	1.73156e-18	100	2	105	0	92	2	7EL_scaffold1429	41972	44084	GWHABKY00000007_RagTag	92281238	92283350	GWHGABKY041306			UniRef90_M7ZT35	2e-20	Uncharacterized protein n=1 Tax=Triticum urartu RepID=M7ZT35_TRIUA	AT1G04625.1	0.51	| Polynucleotidyl transferase, ribonuclease H-like superfamily protein	gi|242035781|ref|XP_002465285.1|	1e-08	hypothetical protein SORBIDRAFT_01g035565, partial [Sorghum bicolor]	NA	NA	NA	NA
MSTRG.2221	8.45034	-6.90882	1.32131	-5.22876	1.70654e-07	1.43926e-06	12	0	14	0	14	0	7EL_scaffold704	58880	63191							NA	NA		NA	NA		NA	NA		NA	NA	NA	NA
MSTRG.68	1077.59	-6.90812	0.226387	-30.5146	1.66718e-204	2.04984e-201	1425	19	1652	21	1989	30	7EL_scaffold1065	15366	16152	GWHABKY00000007_RagTag	90165103	90165889		noncoding	noncoding	UniRef90_M0UNT2	8e-11	Uncharacterized protein n=1 Tax=Hordeum vulgare var. distichum RepID=M0UNT2_HORVD	AT5G17020.2	3.1	| Symbols: XPO1A | exportin 1A	gi|242083872|ref|XP_002442361.1|	0.002	hypothetical protein SORBIDRAFT_08g018835, partial [Sorghum bicolor]	NA	NA	NA	NA
MSTRG.1060	106.646	-6.89954	0.62901	-10.9689	5.39375e-28	1.97298e-26	227	2	173	1	92	4	7EL_scaffold2404	7815	8870							NA	NA		NA	NA		NA	NA		NA	NA	NA	NA
MSTRG.1546	69.254	-6.75794	0.688316	-9.81807	9.41303e-23	2.7201e-21	113	2	113	2	97	1	7EL_scaffold36	263729	264503							NA	NA		NA	NA		NA	NA		NA	NA	NA	NA
MSTRG.1628	917.692	-6.70861	0.255603	-26.2462	7.90422e-152	4.34527e-149	1382	19	1833	25	1084	24	7EL_scaffold3901	7234	14647							NA	NA		NA	NA		NA	NA		NA	NA	NA	NA
MSTRG.1662	34.7133	-6.51417	0.931901	-6.9902	2.74502e-12	3.88853e-11	80	3	46	0	33	0	7EL_scaffold4001	8601	9803							NA	NA		NA	NA		NA	NA		NA	NA	NA	NA
MSTRG.2171	20.1967	-6.29834	1.09633	-5.74494	9.19539e-09	9.07288e-08	31	0	28	0	35	2	7EL_scaffold661	96552	97632							NA	NA		NA	NA		NA	NA		NA	NA	NA	NA
MSTRG.1621	448.716	-6.24868	0.255727	-24.4349	7.27881e-132	2.85035e-129	702	17	724	13	662	16	7EL_scaffold3885	16080	19024							NA	NA		NA	NA		NA	NA		NA	NA	NA	NA
MSTRG.1076	344.633	-6.21283	0.283569	-21.9094	2.11367e-106	5.14234e-104	504	12	540	17	562	7	7EL_scaffold245	169030	172308	GWHABKY00000007_RagTag	73767645	73770923	GWHGABKY041186			UniRef90_F2DK78	0	Peroxidase n=4 Tax=Triticeae RepID=F2DK78_HORVD	AT2G18150.1	1e-70	| Peroxidase superfamily protein	gi|357132033|ref|XP_003567637.1|	0	PREDICTED: peroxidase 1-like [Brachypodium distachyon]	NA	NA	NA	NA
MSTRG.1003	18.1908	-6.15523	1.11218	-5.53439	3.12315e-08	2.88628e-07	27	1	38	0	20	1	7EL_scaffold2304	30018	41602							NA	NA		NA	NA		NA	NA		NA	NA	NA	NA
MSTRG.1335	2953.88	-6.10155	0.168485	-36.2142	3.6348e-287	1.48437e-283	4651	112	5284	102	3798	119	7EL_scaffold2996	14688	18346	GWHABKY00000007_RagTag	155142697	155146355	GWHGABKY042366			UniRef90_Q9ATU4	1e-18	Putative cytochrome P450 n=2 Tax=Lolium rigidum RepID=Q9ATU4_LOLRI	AT3G14690.1	1e-175	| Symbols: CYP72A15 | cytochrome P450, family 72, subfamily A, polypeptide 15	gi|357135601|ref|XP_003569397.1|	3e-17	PREDICTED: cytochrome P450 72A15-like [Brachypodium distachyon]	NA	NA	NA	NA
MSTRG.402	17.067	-6.05094	1.12057	-5.39989	6.66819e-08	5.9208e-07	30	0	32	0	17	2	7EL_scaffold1446	60039	61127	GWHABKY00000007_RagTag	224523579	224524667				UniRef90_F2DDM0	5e-07	Predicted protein n=1 Tax=Hordeum vulgare var. distichum RepID=F2DDM0_HORVD	AT1G56560.1	1.2	| Plant neutral invertase family protein	NA	NA		NA	NA	NA	NA
MSTRG.1718	208.618	-6.02101	0.338522	-17.7862	9.0477e-71	1.1457e-68	301	13	367	10	304	2	7EL_scaffold4224	645	3545	GWHABKY00000007_RagTag	205969330	205972230	GWHGABKY043526			UniRef90_F2CSP8	2e-18	Predicted protein n=2 Tax=Triticeae RepID=F2CSP8_HORVD	AT3G14650.1	8e-158	| Symbols: CYP72A11 | cytochrome P450, family 72, subfamily A, polypeptide 11	gi|357135623|ref|XP_003569408.1|	5e-16	PREDICTED: cytochrome P450 72A13-like [Brachypodium distachyon]	NA	NA	GO:0004497; GO:0005506; GO:0016705; GO:0020037	GO:0004497; GO:0005506; GO:0016705; GO:0020037
MSTRG.272	163.861	-5.92621	0.362502	-16.3481	4.48813e-60	4.44329e-58	228	8	295	4	241	9	7EL_scaffold1296	5381	8851							NA	NA		NA	NA		NA	NA		NA	NA	NA	NA
MSTRG.63	23.5276	-5.91696	0.935427	-6.32542	2.52552e-10	2.95672e-09	39	1	50	2	20	0	7EL_scaffold1058	5561	9611							NA	NA		NA	NA		NA	NA		NA	NA	NA	NA
MSTRG.2065	7.75104	-5.79989	1.33073	-4.35842	1.31006e-05	8.40439e-05	12	1	11	0	13	0	7EL_scaffold587	29913	30880							NA	NA		NA	NA		NA	NA		NA	NA	NA	NA
MSTRG.1350	66.1995	-5.69179	0.525774	-10.8255	2.60538e-27	9.28953e-26	115	5	98	0	92	5	7EL_scaffold303	75368	77564							NA	NA		NA	NA		NA	NA		NA	NA	NA	NA
MSTRG.1561	159.411	-5.68646	0.354966	-16.0197	9.30364e-58	8.71281e-56	208	9	316	7	219	8	7EL_scaffold3671	5413	6985	GWHABKY00000007_RagTag	204146566	204148138	GWHGABKY043454			UniRef90_W5I2P5	9e-17	Uncharacterized protein n=1 Tax=Triticum aestivum RepID=W5I2P5_WHEAT	AT2G19590.1	3e-108	| Symbols: ACO1, ATACO1 | ACC oxidase 1	gi|721642021|ref|XP_003566807.2|	1e-171	PREDICTED: 1-aminocyclopropane-1-carboxylate oxidase 1-like [Brachypodium distachyon]	NA	NA	NA	NA
MSTRG.1153	79.9506	-5.67941	0.482721	-11.7654	5.88267e-32	2.50712e-30	142	3	106	5	119	4	7EL_scaffold263	120809	123639							NA	NA		NA	NA		NA	NA		NA	NA	NA	NA
MSTRG.353	98.0434	-5.66602	0.427937	-13.2403	5.13266e-40	2.82299e-38	155	8	149	4	149	3	7EL_scaffold1384	15006	15781							NA	NA		NA	NA		NA	NA		NA	NA	NA	NA
MSTRG.635	24.9606	-5.58928	0.835085	-6.69307	2.18533e-11	2.84217e-10	50	0	38	0	26	4	7EL_scaffold1781	10740	12481	GWHABKY00000007_RagTag	192162558	192164299	GWHGABKY043144			UniRef90_B2KJ87	8e-161	WRKY transcription factor 23 (Fragment) n=3 Tax=Hordeum vulgare var. distichum RepID=B2KJ87_HORVD	AT4G31800.1	4e-43	| Symbols: WRKY18, ATWRKY18 | WRKY DNA-binding protein 18	gi|1002274529|ref|XP_015641578.1|	6e-85	PREDICTED: probable WRKY transcription factor 60 [Oryza sativa Japonica Group]	NA	NA	NA	NA
MSTRG.1502	24.5695	-5.58847	0.81936	-6.82053	9.07069e-12	1.22499e-10	37	3	48	0	29	1	7EL_scaffold3488	17789	21398	GWHABKY00000007_RagTag	218515752	218519361	GWHGABKY043779			UniRef90_D2KZ48	3e-161	Nodulin-26 like intrinsic protein n=5 Tax=Triticeae RepID=D2KZ48_HORVD	AT4G18910.1	7e-106	| Symbols: NIP1;2, NLM2, ATNLM2 | NOD26-like intrinsic protein 1;2	gi|357134299|ref|XP_003568755.1|	2e-144	PREDICTED: aquaporin NIP1-3-like [Brachypodium distachyon]	NA	NA	GO:0015267; GO:0016021	GO:0015267; GO:0016021
MSTRG.880	429.271	-5.56216	0.234311	-23.7384	1.44762e-124	4.92648e-122	655	17	650	18	677	35	7EL_scaffold2096	15653	16905							NA	NA		NA	NA		NA	NA		NA	NA	NA	NA
MSTRG.2066	348.8	-5.56136	0.238409	-23.3269	2.36301e-120	7.36243e-118	510	20	581	19	523	18	7EL_scaffold589	27551	30067							NA	NA		NA	NA		NA	NA		NA	NA	NA	NA
MSTRG.965	18.351	-5.56015	0.942437	-5.89975	3.6405e-09	3.75633e-08	34	0	24	0	26	3	7EL_scaffold2236	37499	38402					noncoding	noncoding	NA	NA		NA	NA		NA	NA		NA	NA	NA	NA
MSTRG.2291	34.3061	-5.46979	0.674361	-8.11107	5.01774e-16	9.5802e-15	56	4	58	2	44	0	7EL_scaffold759	26836	33731	GWHABKY00000007_RagTag	166383181	166390076	GWHGABKY018289			UniRef90_W4GQR2	1.9	Uncharacterized protein n=1 Tax=Aphanomyces astaci RepID=W4GQR2_9STRA	AT5G48340.2	2.7	| unknown protein; FUNCTIONS IN: molecular_function unknown; INVOLVED IN: biological_process unknown; LOCATED IN: cellular_component unknown; EXPRESSED IN: 24 plant structures; EXPRESSED DURING: 14 growth stages.	gi|823215078|ref|XP_012440302.1|	8.1	PREDICTED: kinesin-like protein NACK1 [Gossypium raimondii]	NA	NA	NA	NA
MSTRG.371	28.5293	-5.44998	0.728249	-7.48368	7.22725e-14	1.17071e-12	38	0	45	2	49	3	7EL_scaffold1406	20021	23119							NA	NA		NA	NA		NA	NA		NA	NA	NA	NA
MSTRG.2077	16.8501	-5.44463	0.938392	-5.80209	6.54948e-09	6.57224e-08	24	2	30	1	24	0	7EL_scaffold597	56365	57100							NA	NA		NA	NA		NA	NA		NA	NA	NA	NA
MSTRG.7	70.7104	-5.38718	0.463077	-11.6335	2.78591e-31	1.15629e-29	113	4	108	4	104	5	7EL_scaffold1006	125072	126816	GWHABKY00000007_RagTag	177526315	177528059	GWHGABKY042856			UniRef90_M8CCC8	0	Aspartic proteinase nepenthesin-2 n=2 Tax=Triticinae RepID=M8CCC8_AEGTA	AT5G10770.1	8e-80	| Eukaryotic aspartyl protease family protein	gi|514717514|ref|XP_004953760.1|	0	PREDICTED: protein ASPARTIC PROTEASE IN GUARD CELL 2-like isoform X1 [Setaria italica]	NA	NA	NA	NA
MSTRG.2295	30.5612	-5.29621	0.674183	-7.85575	3.97397e-15	7.10122e-14	44	3	54	2	43	1	7EL_scaffold765	9815	12155							NA	NA		NA	NA		NA	NA		NA	NA	NA	NA
MSTRG.706	14.7957	-5.26397	0.969837	-5.42769	5.70883e-08	5.11505e-07	25	2	29	0	14	1	7EL_scaffold1869	23540	24209					noncoding	noncoding	NA	NA		NA	NA		NA	NA		NA	NA	NA	NA
MSTRG.2064	963.327	-5.22452	0.185575	-28.1531	2.1937e-174	1.79172e-171	1628	85	1494	55	1285	59	7EL_scaffold587	27673	29750							NA	NA		NA	NA		NA	NA		NA	NA	NA	NA
MSTRG.634	18.8728	-5.19047	0.845995	-6.13535	8.49728e-10	9.39136e-09	17	2	30	1	41	1	7EL_scaffold178	126489	127926	GWHABKY00000007_RagTag	162452654	162454091				UniRef90_A0A0E0QIZ7	4e-16	Uncharacterized protein n=3 Tax=Oryza RepID=A0A0E0QIZ7_ORYRU	AT1G13520.1	5e-59	| Protein of unknown function (DUF1262)	gi|1002289540|ref|XP_015649076.1|	1e-94	PREDICTED: uncharacterized protein LOC4345564 [Oryza sativa Japonica Group]	NA	NA	NA	NA
MSTRG.1707	13.9043	-5.13197	0.953132	-5.38432	7.2719e-08	6.42293e-07	18	0	25	2	21	1	7EL_scaffold4171	5765	7090							NA	NA		NA	NA		NA	NA		NA	NA	NA	NA
MSTRG.2502	21.4719	-5.06062	0.760346	-6.65568	2.81996e-11	3.6308e-10	30	3	42	0	27	2	7EL_scaffold950	26583	30158							UniRef90_W5CLA8	3e-19	Uncharacterized protein n=1 Tax=Triticum aestivum RepID=W5CLA8_WHEAT	AT1G05410.1	1.8	| Protein of unknown function (DUF1423)	gi|721651130|ref|XP_010233529.1|	1e-17	PREDICTED: uncharacterized protein LOC104583341 [Brachypodium distachyon]	NA	NA	NA	NA
MSTRG.1119	95.3347	-5.05987	0.412651	-12.2619	1.45136e-34	6.72708e-33	179	7	153	3	101	12	7EL_scaffold254	30020	34472	GWHABKY00000007_RagTag	171842202	171846654	GWHGABKY042685			UniRef90_M0XXX3	2e-16	Uncharacterized protein n=4 Tax=Triticeae RepID=M0XXX3_HORVD	AT5G35580.1	3e-12	| Protein kinase superfamily protein	gi|357119666|ref|XP_003561556.1|	2e-15	PREDICTED: serine/threonine-protein kinase At5g01020 [Brachypodium distachyon]	NA	NA	GO:0004672; GO:0005524	GO:0004672; GO:0005524
MSTRG.1231	16.6321	-5.01435	0.850684	-5.89449	3.75839e-09	3.87064e-08	28	3	27	0	21	1	7EL_scaffold2767	34361	34981							NA	NA		NA	NA		NA	NA		NA	NA	NA	NA
MSTRG.1999	66.5835	-4.99831	0.458609	-10.8989	1.16719e-27	4.21687e-26	101	3	120	1	84	12	7EL_scaffold560	27101	28951							NA	NA		NA	NA		NA	NA		NA	NA	NA	NA
MSTRG.42	157.981	-4.94748	0.301163	-16.4279	1.20705e-60	1.21497e-58	247	15	268	15	206	9	7EL_scaffold104	37406	42757	GWHABKY00000007_RagTag	45555871	45561222	GWHGABKY040742			UniRef90_J7RA72	0	Putative lysine/histidine transporter n=8 Tax=Triticeae RepID=J7RA72_HORVU	AT5G40780.1	0	| Symbols: LHT1 | lysine histidine transporter 1	gi|357144533|ref|XP_003573326.1|	0	PREDICTED: lysine histidine transporter 1-like [Brachypodium distachyon]	NA	NA	NA	NA
MSTRG.412	92.5295	-4.93602	0.369544	-13.357	1.07756e-40	6.04585e-39	142	9	140	10	140	4	7EL_scaffold1452	64684	67404							NA	NA		NA	NA		NA	NA		NA	NA	NA	NA
MSTRG.65	27.3449	-4.92518	0.673467	-7.31317	2.60919e-13	4.03394e-12	28	5	62	1	37	1	7EL_scaffold1058	11125	18294							NA	NA		NA	NA		NA	NA		NA	NA	NA	NA
MSTRG.1803	404.142	-4.70608	0.213495	-22.043	1.11491e-107	2.78353e-105	653	48	675	33	504	37	7EL_scaffold455	8432	10735							NA	NA		NA	NA		NA	NA		NA	NA	NA	NA
MSTRG.934	1374.01	-4.6206	0.157289	-29.3765	1.09771e-189	1.14108e-186	2070	142	2351	124	1810	156	7EL_scaffold2197	28673	32163							NA	NA		NA	NA		NA	NA		NA	NA	NA	NA
MSTRG.1834	89.9057	-4.59343	0.393893	-11.6616	2.002e-31	8.37618e-30	164	6	152	8	88	14	7EL_scaffold4660	11461	12333							NA	NA		NA	NA		NA	NA		NA	NA	NA	NA
MSTRG.966	12.3489	-4.55652	0.879267	-5.18218	2.19302e-07	1.82187e-06	18	1	19	0	19	3	7EL_scaffold2236	40503	41135							NA	NA		NA	NA		NA	NA		NA	NA	NA	NA
MSTRG.573	12.3451	-4.53509	0.895418	-5.06477	4.08897e-07	3.27765e-06	25	2	17	2	13	0	7EL_scaffold1675	26358	30456							NA	NA		NA	NA		NA	NA		NA	NA	NA	NA
MSTRG.1051	21.5599	-4.53458	0.666618	-6.80237	1.02913e-11	1.38281e-10	28	2	41	3	29	2	7EL_scaffold2394	41290	42076							NA	NA		NA	NA		NA	NA		NA	NA	NA	NA
MSTRG.549	486.85	-4.52932	0.182069	-24.8769	1.32329e-136	5.64601e-134	753	63	771	42	675	55	7EL_scaffold1633	54126	58086							NA	NA		NA	NA		NA	NA		NA	NA	NA	NA
MSTRG.1277	11.321	-4.39117	0.904898	-4.85267	1.21811e-06	9.14552e-06	24	1	14	2	12	1	7EL_scaffold2857	8443	9487							NA	NA		NA	NA		NA	NA		NA	NA	NA	NA
MSTRG.1905	13.6033	-4.35583	0.807934	-5.39132	6.99431e-08	6.19593e-07	14	2	29	2	19	1	7EL_scaffold501	47950	48662							NA	NA		NA	NA		NA	NA		NA	NA	NA	NA
MSTRG.10	11.033	-4.32962	0.898199	-4.82034	1.43312e-06	1.0659e-05	19	0	15	3	15	1	7EL_scaffold1007	45702	46213							NA	NA		NA	NA		NA	NA		NA	NA	NA	NA
MSTRG.2533	37.2641	-4.32267	0.548579	-7.87975	3.28025e-15	5.9031e-14	63	4	77	3	27	7	7EL_scaffold993	44365	48591	GWHABKY00000007_RagTag	230715930	230720156	7EL_transcript			UniRef90_W5HC19	1e-178	Uncharacterized protein n=1 Tax=Triticum aestivum RepID=W5HC19_WHEAT	AT1G35710.1	0	| Protein kinase family protein with leucine-rich repeat domain	gi|960487500|ref|XP_014758357.1|	0	PREDICTED: probable LRR receptor-like serine/threonine-protein kinase At4g08850 [Brachypodium distachyon]	NA	NA	NA	NA
MSTRG.2450	23.8618	-4.31797	0.60161	-7.17736	7.10695e-13	1.05883e-11	37	3	35	2	35	4	7EL_scaffold904	11631	15200							NA	NA		NA	NA		NA	NA		NA	NA	NA	NA
MSTRG.1367	7.77346	-4.29692	1.03823	-4.13871	3.49266e-05	0.00020843	11	1	11	0	13	2	7EL_scaffold308	115393	125485							NA	NA		NA	NA		NA	NA		NA	NA	NA	NA
MSTRG.2451	27.7822	-4.2689	0.565302	-7.55154	4.30139e-14	7.08101e-13	40	8	42	2	43	1	7EL_scaffold904	17004	18224							NA	NA		NA	NA		NA	NA		NA	NA	NA	NA
MSTRG.1552	35.5875	-4.25523	0.505065	-8.42512	3.6038e-17	7.46657e-16	43	5	74	4	44	5	7EL_scaffold363	96559	103358							NA	NA		NA	NA		NA	NA		NA	NA	NA	NA
MSTRG.1437	243.115	-4.17577	0.240845	-17.338	2.43196e-67	2.87873e-65	383	40	396	38	305	22	7EL_scaffold3284	19794	26198	GWHABKY00000007_RagTag	178266875	178273279	GWHGABKY042884			UniRef90_W5I056	0	Uncharacterized protein n=8 Tax=Triticeae RepID=W5I056_WHEAT	AT4G22130.2	4e-14	| Symbols: SRF8 | STRUBBELIG-receptor family 8	gi|721613352|ref|XP_010240248.1|	0	PREDICTED: protein STRUBBELIG-RECEPTOR FAMILY 3-like [Brachypodium distachyon]	NA	NA	NA	NA
MSTRG.230	105.449	-4.16052	0.30111	-13.8173	2.00568e-43	1.2212e-41	170	17	144	14	155	13	7EL_scaffold1246	300	1631							UniRef90_W5H864	3e-96	Uncharacterized protein n=1 Tax=Triticum aestivum RepID=W5H864_WHEAT	AT4G02520.1	1e-27	| Symbols: ATGSTF2, ATPM24.1, ATPM24, GST2, GSTF2 | glutathione S-transferase PHI 2	gi|514777396|ref|XP_004968763.1|	1e-67	PREDICTED: probable glutathione S-transferase GSTF1 isoform X1 [Setaria italica]	NA	NA	NA	NA
MSTRG.653	66.0778	-4.15009	0.401008	-10.3491	4.22304e-25	1.36641e-23	105	13	128	7	62	8	7EL_scaffold1796	35953	39235							NA	NA		NA	NA		NA	NA		NA	NA	NA	NA
MSTRG.1774	90.1473	-4.13948	0.320369	-12.921	3.4274e-38	1.79364e-36	140	11	121	12	140	15	7EL_scaffold4440	5441	6464							NA	NA		NA	NA		NA	NA		NA	NA	NA	NA
MSTRG.683	1027.23	-4.04959	0.144589	-28.0075	1.31653e-172	1.04542e-169	1447	171	1551	112	1579	181	7EL_scaffold185	26555	30113	GWHABKY00000007_RagTag	89985154	89988712	GWHGABKY041282			UniRef90_W5I462	1e-15	Uncharacterized protein n=1 Tax=Triticum aestivum RepID=W5I462_WHEAT	AT1G05065.1	8.8	| Symbols: CLE20 | CLAVATA3/ESR-RELATED 20	gi|357124005|ref|XP_003563697.1|	1e-43	PREDICTED: two-on-two hemoglobin-3 [Brachypodium distachyon]	NA	NA	NA	NA
MSTRG.2051	26.7155	-4.04409	0.573941	-7.04618	1.839e-12	2.64873e-11	43	3	24	3	51	6	7EL_scaffold58	126267	128000							NA	NA		NA	NA		NA	NA		NA	NA	NA	NA
MSTRG.1837	84.183	-4.04202	0.325899	-12.4027	2.52725e-35	1.20258e-33	129	15	141	12	104	11	7EL_scaffold468	50612	53180							NA	NA		NA	NA		NA	NA		NA	NA	NA	NA
MSTRG.225	68.066	-4.02309	0.362828	-11.0882	1.43215e-28	5.37274e-27	119	11	93	10	88	10	7EL_scaffold1239	10515	13813	GWHABKY00000007_RagTag	153251610	153254908	GWHGABKY042338			UniRef90_F2D791	2e-55	Predicted protein n=1 Tax=Hordeum vulgare var. distichum RepID=F2D791_HORVD	AT1G62790.2	8e-12	| Bifunctional inhibitor/lipid-transfer protein/seed storage 2S albumin superfamily protein	gi|357123498|ref|XP_003563447.1|	3e-44	PREDICTED: lipid transfer-like protein VAS [Brachypodium distachyon]	NA	NA	NA	NA
MSTRG.1944	24.2124	-4.0097	0.590564	-6.78962	1.12428e-11	1.50711e-10	47	3	34	5	25	3	7EL_scaffold5289	4107	6402	GWHABKY00000007_RagTag	122230986	122233281	GWHGABKY041741			UniRef90_F2DV07	0	Predicted protein n=2 Tax=Hordeum vulgare var. distichum RepID=F2DV07_HORVD	AT2G33590.1	8e-109	| NAD(P)-binding Rossmann-fold superfamily protein	gi|357123807|ref|XP_003563599.1|	4e-178	PREDICTED: cinnamoyl-CoA reductase 1-like [Brachypodium distachyon]	NA	NA	NA	NA
MSTRG.927	100.536	-3.99913	0.291237	-13.7315	6.57298e-43	3.94124e-41	127	20	158	11	164	16	7EL_scaffold2177	40426	42534							NA	NA		NA	NA		NA	NA		NA	NA	NA	NA
MSTRG.1599	235.414	-3.92863	0.227749	-17.2498	1.12252e-66	1.31243e-64	371	51	356	21	313	44	7EL_scaffold3788	7383	10057	GWHABKY00000007_RagTag	86210701	86213375	GWHGABKY041239			UniRef90_K7VAF4	0	3-ketoacyl-CoA synthase n=18 Tax=Poaceae RepID=K7VAF4_MAIZE	AT2G26640.1	0	| Symbols: KCS11 | 3-ketoacyl-CoA synthase 11	gi|1002860884|ref|XP_015694331.1|	0	PREDICTED: 3-ketoacyl-CoA synthase 11-like [Oryza brachyantha]	NA	NA	NA	NA
MSTRG.64	9.96404	-3.88498	0.852404	-4.55767	5.17247e-06	3.54566e-05	15	3	16	2	13	0	7EL_scaffold1058	10136	11052					noncoding	noncoding	NA	NA		NA	NA		NA	NA		NA	NA	NA	NA
MSTRG.1606	9.69343	-3.87241	0.855954	-4.52409	6.06554e-06	4.1098e-05	14	3	15	0	14	2	7EL_scaffold3801	5827	8078					noncoding	noncoding	NA	NA		NA	NA		NA	NA		NA	NA	NA	NA
MSTRG.1775	80.145	-3.71744	0.310157	-11.9856	4.22561e-33	1.8699e-31	115	18	130	9	107	18	7EL_scaffold4448	5638	10081	GWHABKY00000007_RagTag	61111419	61115862				UniRef90_M8BNR8	0	PI-PLC X domain-containing protein n=1 Tax=Aegilops tauschii RepID=M8BNR8_AEGTA	AT4G36945.1	1e-126	| PLC-like phosphodiesterases superfamily protein	gi|960478836|ref|XP_014756554.1|	0	PREDICTED: PI-PLC X domain-containing protein At5g67130-like [Brachypodium distachyon]	NA	NA	NA	NA
MSTRG.489	16.0197	-3.71509	0.675847	-5.49694	3.86436e-08	3.53528e-07	27	4	30	2	13	3	7EL_scaffold1544	3438	5849							NA	NA		NA	NA		NA	NA		NA	NA	NA	NA
MSTRG.666	1113.21	-3.71259	0.179947	-20.6316	1.4297e-94	2.9089e-92	1545	200	2053	195	1296	222	7EL_scaffold1821	3000	8613							NA	NA		NA	NA		NA	NA		NA	NA	NA	NA
MSTRG.1086	97.4106	-3.69932	0.280006	-13.2116	7.52202e-40	4.10164e-38	122	19	159	15	148	21	7EL_scaffold2469	7358	10065							NA	NA		NA	NA		NA	NA		NA	NA	NA	NA
MSTRG.1349	168.678	-3.66049	0.229109	-15.9771	1.84588e-57	1.71322e-55	230	32	283	33	226	32	7EL_scaffold3023	1515	4658							NA	NA		NA	NA		NA	NA		NA	NA	NA	NA
MSTRG.1428	164.493	-3.60875	0.259662	-13.8979	6.52112e-44	4.05473e-42	217	23	244	44	257	29	7EL_scaffold3263	13837	16989	GWHABKY00000007_RagTag	171171266	171174418	GWHGABKY042678			UniRef90_M8AVL9	0	Phosphoglycerate kinase n=4 Tax=Triticeae RepID=M8AVL9_AEGTA	AT1G79550.2	0	| Symbols: PGK | phosphoglycerate kinase	gi|1002279747|ref|XP_015644193.1|	0	PREDICTED: phosphoglycerate kinase, cytosolic [Oryza sativa Japonica Group]	NA	NA	NA	NA
MSTRG.181	24.912	-3.58971	0.513389	-6.99218	2.70644e-12	3.83625e-11	39	5	34	5	35	5	7EL_scaffold1199	17780	19837							NA	NA		NA	NA		NA	NA		NA	NA	NA	NA
MSTRG.1683	29.6695	-3.57855	0.488314	-7.32838	2.32956e-13	3.61776e-12	45	6	54	6	30	6	7EL_scaffold404	137223	138822	GWHABKY00000007_RagTag	217837041	217838640	GWHGABKY043752			UniRef90_M8C4G8	0	Cytochrome P450 71C4 n=1 Tax=Aegilops tauschii RepID=M8C4G8_AEGTA	AT3G48300.1	4e-70	| Symbols: CYP71A23 | cytochrome P450, family 71, subfamily A, polypeptide 23	gi|357147824|ref|XP_003574501.1|	1e-164	PREDICTED: indole-2-monooxygenase-like [Brachypodium distachyon]	NA	NA	NA	NA
MSTRG.1980	1100.59	-3.55076	0.172453	-20.5896	3.39844e-94	6.84151e-92	1584	232	1753	159	1449	295	7EL_scaffold549	11364	16240	GWHABKY00000007_RagTag	174822199	174827041	GWHGABKY042762			UniRef90_M8BBA7	0	Allantoate deiminase, chloroplastic n=1 Tax=Aegilops tauschii RepID=M8BBA7_AEGTA	AT5G43600.1	1e-19	| Symbols: ATAAH-2, UAH | ureidoglycolate amidohydrolase	gi|514764903|ref|XP_004965622.1|	0	PREDICTED: probable allantoate deiminase [Setaria italica]	NA	NA	NA	NA
MSTRG.1772	60.6193	-3.49445	0.361974	-9.65388	4.73309e-22	1.32293e-20	109	17	80	12	71	10	7EL_scaffold444	121042	122392							NA	NA		NA	NA		NA	NA		NA	NA	NA	NA
MSTRG.1462	11.3597	-3.49143	0.784852	-4.44852	8.64641e-06	5.71625e-05	16	0	21	5	12	2	7EL_scaffold3355	9068	13366					noncoding	noncoding	NA	NA		NA	NA		NA	NA		NA	NA	NA	NA
MSTRG.992	87.8004	-3.48982	0.348548	-10.0125	1.34357e-23	4.06002e-22	150	17	137	9	91	31	7EL_scaffold2285	23483	25386	GWHABKY00000007_RagTag	192117885	192119788				UniRef90_B2KJ87	1e-93	WRKY transcription factor 23 (Fragment) n=3 Tax=Hordeum vulgare var. distichum RepID=B2KJ87_HORVD	AT2G25000.1	6e-45	| Symbols: WRKY60, ATWRKY60 | WRKY DNA-binding protein 60	gi|242096534|ref|XP_002438757.1|	1e-63	hypothetical protein SORBIDRAFT_10g025600 [Sorghum bicolor]	NA	NA	NA	NA
MSTRG.333	16.9156	-3.4587	0.638074	-5.42053	5.94211e-08	5.30825e-07	33	2	21	3	18	6	7EL_scaffold1369	16235	17777							NA	NA		NA	NA		NA	NA		NA	NA	NA	NA
MSTRG.926	13.2269	-3.41787	0.706064	-4.84074	1.29357e-06	9.68027e-06	12	2	26	1	20	6	7EL_scaffold2177	39140	39892							NA	NA		NA	NA		NA	NA		NA	NA	NA	NA
MSTRG.1829	414.822	-3.41285	0.184463	-18.5015	2.00623e-76	2.84268e-74	615	112	687	77	486	93	7EL_scaffold4637	5145	10458							NA	NA		NA	NA		NA	NA		NA	NA	NA	NA
MSTRG.1374	49.4192	-3.39703	0.363144	-9.35451	8.39855e-21	2.19808e-19	63	16	81	10	70	8	7EL_scaffold31	135426	141995	GWHABKY00000007_RagTag	229560172	229566741	GWHGABKY044216			UniRef90_W5HZR6	4e-179	Uncharacterized protein n=2 Tax=Triticinae RepID=W5HZR6_WHEAT	AT1G59780.1	4e-19	| NB-ARC domain-containing disease resistance protein	gi|960468713|ref|XP_014754671.1|	1e-131	PREDICTED: disease resistance protein RGA2-like [Brachypodium distachyon]	NA	NA	NA	NA
MSTRG.1645	265.341	-3.38723	0.207169	-16.3501	4.34537e-60	4.30568e-58	402	73	425	43	314	68	7EL_scaffold395	62699	66599							NA	NA		NA	NA		NA	NA		NA	NA	NA	NA
MSTRG.1699	14.7294	-3.28081	0.628887	-5.21685	1.81993e-07	1.52758e-06	22	6	20	2	21	3	7EL_scaffold412	121282	123495	GWHABKY00000007_RagTag	169951149	169953362				UniRef90_T1NTL2	5e-110	Uncharacterized protein n=3 Tax=Triticinae RepID=T1NTL2_TRIUA	AT1G14600.1	8e-23	| Homeodomain-like superfamily protein	gi|357117365|ref|XP_003560440.1|	1e-66	PREDICTED: uncharacterized protein LOC100845348 [Brachypodium distachyon]	NA	NA	NA	NA
MSTRG.507	293.425	-3.27645	0.277809	-11.7939	4.19826e-32	1.79863e-30	442	66	528	42	284	110	7EL_scaffold1577	54308	58202	GWHABKY00000007_RagTag	225110335	225114229	GWHGABKY043915			UniRef90_M7ZNA4	0	Uncharacterized protein n=5 Tax=Triticeae RepID=M7ZNA4_TRIUA	AT5G44250.1	9e-07	| Protein of unknown function DUF829, transmembrane 53	gi|357123038|ref|XP_003563220.1|	0	PREDICTED: transmembrane protein 53 [Brachypodium distachyon]	NA	NA	NA	NA
MSTRG.201	60.7105	-3.26507	0.364342	-8.96155	3.2016e-19	7.61103e-18	107	13	88	11	62	21	7EL_scaffold1210	63793	67859							NA	NA		NA	NA		NA	NA		NA	NA	NA	NA
MSTRG.2151	201.806	-3.24871	0.213023	-15.2505	1.63369e-52	1.30908e-50	291	54	329	48	241	49	7EL_scaffold645	119	1910							NA	NA		NA	NA		NA	NA		NA	NA	NA	NA
MSTRG.2417	29.3657	-3.24529	0.500394	-6.48548	8.84524e-11	1.08486e-09	52	4	37	4	35	14	7EL_scaffold87	158641	160110							NA	NA		NA	NA		NA	NA		NA	NA	NA	NA
MSTRG.132	19.6851	-3.21545	0.549545	-5.85112	4.88281e-09	4.96868e-08	25	3	27	4	32	8	7EL_scaffold1138	31224	33726							NA	NA		NA	NA		NA	NA		NA	NA	NA	NA
MSTRG.1673	61.0757	-3.19368	0.39489	-8.08752	6.08906e-16	1.15812e-14	120	25	82	13	54	10	7EL_scaffold4021	4779	5872							NA	NA		NA	NA		NA	NA		NA	NA	NA	NA
MSTRG.346	122.862	-3.1726	0.243123	-13.0494	6.40771e-39	3.42221e-37	181	40	186	28	154	29	7EL_scaffold1380	33844	37443	GWHABKY00000007_RagTag	124113372	124116971	GWHGABKY041794			UniRef90_R7WAF0	5e-15	Uncharacterized protein n=1 Tax=Aegilops tauschii RepID=R7WAF0_AEGTA	AT2G16860.1	0.001	| GCIP-interacting family protein	gi|1002279521|ref|XP_015644081.1|	1e-11	PREDICTED: uncharacterized protein LOC4342036 [Oryza sativa Japonica Group]	NA	NA	NA	NA
MSTRG.1703	108.622	-3.11528	0.314024	-9.92053	3.38952e-23	1.00331e-21	180	37	188	25	89	27	7EL_scaffold4140	5829	9843	GWHABKY00000007_RagTag	147103142	147107156	GWHGABKY042183			UniRef90_M0ZAS4	0.23	Uncharacterized protein n=1 Tax=Hordeum vulgare var. distichum RepID=M0ZAS4_HORVD	AT1G72300.1	0	| Leucine-rich receptor-like protein kinase family protein	gi|721613975|ref|XP_010227389.1|	0	PREDICTED: tyrosine-sulfated glycopeptide receptor 1-like [Brachypodium distachyon]	NA	NA	NA	NA
MSTRG.425	42.9264	-3.07061	0.371376	-8.2682	1.35992e-16	2.70672e-15	60	11	66	9	55	16	7EL_scaffold1476	55386	56827							NA	NA		NA	NA		NA	NA		NA	NA	NA	NA
MSTRG.1785	34.0208	-3.03997	0.417332	-7.28429	3.2337e-13	4.96323e-12	37	9	45	9	62	11	7EL_scaffold45	134666	137387							NA	NA		NA	NA		NA	NA		NA	NA	NA	NA
MSTRG.877	33.3021	-3.03329	0.417131	-7.27179	3.54762e-13	5.41959e-12	49	15	48	6	43	8	7EL_scaffold2091	39150	39861					noncoding	noncoding	NA	NA		NA	NA		NA	NA		NA	NA	NA	NA
MSTRG.672	71.3239	-3.00514	0.294186	-10.2151	1.69719e-24	5.34324e-23	96	26	105	12	99	25	7EL_scaffold183	63080	65898							NA	NA		NA	NA		NA	NA		NA	NA	NA	NA
MSTRG.932	17.0672	-3.00133	0.598048	-5.01854	5.20656e-07	4.1121e-06	22	7	36	5	14	3	7EL_scaffold2191	36704	42722	GWHABKY00000007_RagTag	212867152	212873170	GWHGABKY043658			UniRef90_W5H6N7	4e-51	Uncharacterized protein n=1 Tax=Triticum aestivum RepID=W5H6N7_WHEAT	AT4G35770.1	5e-22	| Symbols: SEN1, ATSEN1, DIN1 | Rhodanese/Cell cycle control phosphatase superfamily protein	gi|721612923|ref|XP_010239617.1|	1e-45	PREDICTED: thiosulfate sulfurtransferase 16, chloroplastic [Brachypodium distachyon]	NA	NA	NA	NA
MSTRG.508	17.3836	-2.95414	0.569602	-5.18633	2.14475e-07	1.78449e-06	24	8	31	2	18	6	7EL_scaffold1579	63446	64598							NA	NA		NA	NA		NA	NA		NA	NA	NA	NA
MSTRG.1465	71.9586	-2.87303	0.321926	-8.92451	4.47668e-19	1.05479e-17	118	30	82	24	96	14	7EL_scaffold3361	770	3017	GWHABKY00000007_RagTag	189674901	189677148	GWHGABKY043091			UniRef90_W5I1U7	0	Patatin n=4 Tax=Triticeae RepID=W5I1U7_WHEAT	AT2G26560.1	3e-148	| Symbols: PLP2, PLA IIA, PLA2A | phospholipase A 2A	gi|357141605|ref|XP_003572284.1|	0	PREDICTED: patatin-like protein 2 [Brachypodium distachyon]	NA	NA	NA	NA
MSTRG.1562	22.5612	-2.84524	0.552667	-5.14821	2.6299e-07	2.15971e-06	38	9	42	4	13	9	7EL_scaffold3671	17238	17754					noncoding	noncoding	NA	NA		NA	NA		NA	NA		NA	NA	NA	NA
MSTRG.2439	99.7499	-2.65732	0.28778	-9.23389	2.60988e-20	6.62882e-19	147	32	143	22	115	54	7EL_scaffold8957	1019	2273							NA	NA		AT5G63580.1	1.6	| Symbols: FLS2, ATFLS2 | flavonol synthase 2	NA	NA		NA	NA	NA	NA
MSTRG.1835	97.2062	-2.65304	0.24651	-10.7624	5.1802e-27	1.82876e-25	127	34	139	29	130	42	7EL_scaffold467	71133	72730							NA	NA		NA	NA		NA	NA		NA	NA	NA	NA
MSTRG.286	21.6939	-2.62131	0.473113	-5.54056	3.01505e-08	2.79112e-07	30	9	31	6	27	9	7EL_scaffold1304	72180	73588							NA	NA		NA	NA		NA	NA		NA	NA	NA	NA
MSTRG.2024	34.1591	-2.6179	0.39545	-6.62005	3.59069e-11	4.57269e-10	45	15	58	9	36	14	7EL_scaffold569	107964	115769							NA	NA		NA	NA		NA	NA		NA	NA	NA	NA
MSTRG.356	490.39	-2.60578	0.162599	-16.0258	8.43782e-58	7.90845e-56	688	190	720	154	576	201	7EL_scaffold1384	44913	50398							NA	NA		NA	NA		NA	NA		NA	NA	NA	NA
MSTRG.1994	85.3924	-2.60247	0.309415	-8.41095	4.06718e-17	8.37805e-16	107	40	155	16	86	41	7EL_scaffold5553	207	1697							NA	NA		NA	NA		NA	NA		NA	NA	NA	NA
MSTRG.73	43.9213	-2.55169	0.424576	-6.00996	1.85567e-09	1.98029e-08	35	18	44	19	100	13	7EL_scaffold1074	42756	43966							NA	NA		NA	NA		NA	NA		NA	NA	NA	NA
MSTRG.1741	96.8625	-2.50647	0.281797	-8.89462	5.86205e-19	1.37104e-17	90	52	125	27	178	37	7EL_scaffold4305	11737	14392							NA	NA		NA	NA		NA	NA		NA	NA	NA	NA
MSTRG.1315	359.522	-2.50412	0.156416	-16.0094	1.09845e-57	1.02617e-55	477	164	514	127	451	134	7EL_scaffold2937	10531	14336							NA	NA		NA	NA		NA	NA		NA	NA	NA	NA
MSTRG.2316	47.2816	-2.48544	0.394622	-6.29828	3.0096e-10	3.49803e-09	58	11	84	14	48	31	7EL_scaffold784	83275	84526	GWHABKY00000007_RagTag	158815356	158816607	GWHGABKY042437			UniRef90_Q4KXE1	5e-69	Early salt stress and cold acclimation-induced protein 2-3 n=1 Tax=Thinopyrum elongatum RepID=Q4KXE1_THIEL	AT4G32490.1	4e-24	| Symbols: ENODL4, AtENODL4 | early nodulin-like protein 4	gi|242096748|ref|XP_002438864.1|	1e-49	hypothetical protein SORBIDRAFT_10g027460 [Sorghum bicolor]	NA	NA	NA	NA
MSTRG.993	11.5768	-2.45749	0.650362	-3.77864	0.000157686	0.000831293	17	3	16	3	13	8	7EL_scaffold2289	7321	11731							NA	NA		NA	NA		NA	NA		NA	NA	NA	NA
MSTRG.1563	35.316	-2.44322	0.434423	-5.62405	1.8653e-08	1.77342e-07	57	17	54	6	29	21	7EL_scaffold3671	18373	19845							NA	NA		NA	NA		NA	NA		NA	NA	NA	NA
MSTRG.987	50.2793	-2.43869	0.340477	-7.16256	7.91845e-13	1.17407e-11	74	15	64	19	61	27	7EL_scaffold2270	26462	27759	GWHABKY00000007_RagTag	218616273	218617570	GWHGABKY000048			UniRef90_F2DEC5	8e-132	Predicted protein n=2 Tax=Hordeum vulgare var. distichum RepID=F2DEC5_HORVD	AT3G09270.1	1e-52	| Symbols: ATGSTU8, GSTU8 | glutathione S-transferase TAU 8	gi|162458508|ref|NP_001104988.1|	2e-120	glutathione transferase24 [Zea mays]	NA	NA	NA	NA
MSTRG.1390	37.0527	-2.40927	0.370731	-6.4987	8.10152e-11	9.9621e-10	45	22	60	10	43	15	7EL_scaffold314	152127	157342	GWHABKY00000007_RagTag	92916081	92919416	GWHGABKY041320			UniRef90_A0A0E0LCY8	5e-12	Uncharacterized protein n=1 Tax=Oryza punctata RepID=A0A0E0LCY8_ORYPU	AT1G22750.3	2e-24	| unknown protein; FUNCTIONS IN: molecular_function unknown; INVOLVED IN: biological_process unknown; LOCATED IN: vacuole; EXPRESSED IN: 23 plant structures; EXPRESSED DURING: 15 growth stages; CONTAINS InterPro DOMAIN/s: Protein of unknown function DUF1475 (InterPro:IPR009943); Has 35333 Blast hits to 34131 proteins in 2444 species: Archae - 798; Bacteria - 22429; Metazoa - 974; Fungi - 991; Pla…	gi|721615153|ref|XP_010227574.1|	3e-70	PREDICTED: uncharacterized protein LOC100829680 isoform X2 [Brachypodium distachyon]	NA	NA	NA	NA
MSTRG.322	16.1735	-2.40181	0.550395	-4.3638	1.27821e-05	8.21393e-05	22	6	27	8	15	6	7EL_scaffold1355	65417	67931	GWHABKY00000007_RagTag	169822160	169824674	GWHGABKY042622			UniRef90_M8BG54	9e-110	Putative Myb family transcription factor n=1 Tax=Aegilops tauschii RepID=M8BG54_AEGTA	AT1G14600.1	2e-22	| Homeodomain-like superfamily protein	gi|357117365|ref|XP_003560440.1|	4e-66	PREDICTED: uncharacterized protein LOC100845348 [Brachypodium distachyon]	NA	NA	NA	NA
MSTRG.1426	18.8631	-2.37916	0.512236	-4.64465	3.40656e-06	2.39561e-05	22	6	29	5	24	13	7EL_scaffold326	3912	7032							NA	NA		NA	NA		NA	NA		NA	NA	NA	NA
MSTRG.1047	98.4281	-2.37136	0.292164	-8.11652	4.79733e-16	9.17163e-15	144	54	160	39	84	33	7EL_scaffold2385	33641	37523	GWHABKY00000007_RagTag	85316135	85320017	GWHGABKY041209			UniRef90_M7ZI12	0	Putative disease resistance protein RGA4 n=3 Tax=Triticum RepID=M7ZI12_TRIUA	AT3G50950.1	4e-59	| Symbols: ZAR1 | HOPZ-ACTIVATED RESISTANCE 1	gi|960485221|ref|XP_014757772.1|	0	PREDICTED: uncharacterized protein LOC100821227 [Brachypodium distachyon]	NA	NA	GO:0043531	GO:0043531
MSTRG.1038	234.566	-2.36808	0.223312	-10.6043	2.84467e-26	9.76806e-25	312	108	318	57	297	139	7EL_scaffold2363	34248	35665							NA	NA		NA	NA		NA	NA		NA	NA	NA	NA
MSTRG.2157	370.167	-2.35688	0.2147	-10.9776	4.89853e-28	1.79643e-26	548	184	529	101	378	198	7EL_scaffold649	18007	24053							NA	NA		NA	NA		NA	NA		NA	NA	NA	NA
MSTRG.834	15.474	-2.3456	0.543693	-4.3142	1.60183e-05	0.000101301	19	8	18	7	24	5	7EL_scaffold2026	5332	6314							NA	NA		NA	NA		NA	NA		NA	NA	NA	NA
MSTRG.865	273.6	-2.30886	0.495881	-4.65607	3.22302e-06	2.27493e-05	389	112	451	63	232	192	7EL_scaffold2077	11118	15629							NA	NA		NA	NA		NA	NA		NA	NA	NA	NA
MSTRG.2326	23.7658	-2.29232	0.466963	-4.90901	9.15365e-07	6.99514e-06	22	15	28	10	44	7	7EL_scaffold792	85389	85863							NA	NA		NA	NA		NA	NA		NA	NA	NA	NA
MSTRG.1268	1287.27	-2.26672	0.127744	-17.7442	1.91013e-70	2.40546e-68	1550	632	1907	543	1586	564	7EL_scaffold2834	16884	31821	GWHABKY00000007_RagTag	139147612	139155699	GWHGABKY033238			UniRef90_M8C447	0.0005	Uncharacterized protein n=1 Tax=Aegilops tauschii RepID=M8C447_AEGTA	AT3G01720.1	0.049	| unknown protein; FUNCTIONS IN: molecular_function unknown; INVOLVED IN: biological_process unknown; LOCATED IN: endomembrane system; EXPRESSED IN: 24 plant structures; EXPRESSED DURING: 13 growth stages; BEST Arabidopsis thaliana protein match is: unknown protein (TAIR:AT5G25265.1); Has 374 Blast hits to 211 proteins in 23 species: Archae - 0; Bacteria - 0; Metazoa - 0; Fungi - 0; Plants - 316;…	gi|242060740|ref|XP_002451659.1|	0.86	hypothetical protein SORBIDRAFT_04g005430 [Sorghum bicolor]	NA	NA	NA	NA
MSTRG.878	359.789	-2.2632	0.220334	-10.2717	9.45282e-25	3.01504e-23	487	193	587	163	330	131	7EL_scaffold2096	1	3315							NA	NA		NA	NA		NA	NA		NA	NA	NA	NA
MSTRG.1400	100.156	-2.24599	0.25357	-8.85747	8.18477e-19	1.8976e-17	112	38	158	45	122	53	7EL_scaffold3180	9119	18076	GWHABKY00000007_RagTag	122113814	122122771	GWHGABKY041739			UniRef90_F2DLP3	0	Predicted protein n=3 Tax=Triticeae RepID=F2DLP3_HORVD	AT5G22850.1	4e-75	| Eukaryotic aspartyl protease family protein	gi|573919375|ref|XP_006647302.1|	0	PREDICTED: aspartic proteinase-like protein 2 isoform X2 [Oryza brachyantha]	NA	NA	NA	NA
MSTRG.2050	134.097	-2.24182	0.232764	-9.63129	5.89871e-22	1.64031e-20	199	65	158	46	162	74	7EL_scaffold58	82699	84602							NA	NA		NA	NA		NA	NA		NA	NA	NA	NA
MSTRG.2475	90.001	-2.23721	0.247925	-9.02375	1.81766e-19	4.38672e-18	118	50	105	31	127	44	7EL_scaffold92	93105	96464							NA	NA		NA	NA		NA	NA		NA	NA	NA	NA
MSTRG.2298	35.0001	-2.22463	0.364002	-6.11157	9.86529e-10	1.08394e-08	38	19	53	12	46	18	7EL_scaffold7654	1	711							NA	NA		NA	NA		NA	NA		NA	NA	NA	NA
MSTRG.285	23.1752	-2.13022	0.433076	-4.9188	8.70771e-07	6.6713e-06	29	13	29	10	31	11	7EL_scaffold1304	71273	72069							NA	NA		NA	NA		NA	NA		NA	NA	NA	NA
MSTRG.1136	13.7517	-2.08415	0.558159	-3.73397	0.000188484	0.000978055	14	10	20	5	19	6	7EL_scaffold259	33373	36177	GWHABKY00000007_RagTag	98351824	98354628				UniRef90_W5HYH3	0	Uncharacterized protein n=4 Tax=Triticeae RepID=W5HYH3_WHEAT	AT1G30300.1	3e-143	| Metallo-hydrolase/oxidoreductase superfamily protein	gi|226498240|ref|NP_001144639.1|	0	uncharacterized protein LOC100277658 [Zea mays]	NA	NA	NA	NA
MSTRG.458	2857.69	-2.0623	0.133096	-15.4948	3.76189e-54	3.18399e-52	3536	1681	4140	1337	3215	1329	7EL_scaffold1517	61848	64674							NA	NA		NA	NA		NA	NA		NA	NA	NA	NA
MSTRG.1688	124.318	-2.04663	0.22999	-8.89879	5.64613e-19	1.32189e-17	180	69	149	61	140	60	7EL_scaffold406	58966	64276	GWHABKY00000007_RagTag	93600275	93605401				UniRef90_I1GXT3	2e-17	Uncharacterized protein n=3 Tax=Brachypodium distachyon RepID=I1GXT3_BRADI	AT5G57035.1	1e-18	| U-box domain-containing protein kinase family protein	gi|721615182|ref|XP_003560635.2|	0	PREDICTED: U-box domain-containing protein 34-like isoform X2 [Brachypodium distachyon]	NA	NA	NA	NA
MSTRG.1862	23.1904	-2.02186	0.477168	-4.23721	2.26319e-05	0.000139545	28	8	37	8	23	20	7EL_scaffold4793	2535	5601	GWHABKY00000007_RagTag	144979508	144982574				UniRef90_W5I096	3e-180	Uncharacterized protein n=1 Tax=Triticum aestivum RepID=W5I096_WHEAT	AT3G59180.1	1.9	| Protein with RNI-like/FBD-like domains	gi|357117487|ref|XP_003560499.1|	2e-160	PREDICTED: uncharacterized protein At2g39910 [Brachypodium distachyon]	NA	NA	NA	NA
MSTRG.2387	17.6387	-2.01404	0.539736	-3.73153	0.000190323	0.000986656	28	12	12	5	26	11	7EL_scaffold843	85111	85848							NA	NA		NA	NA		NA	NA		NA	NA	NA	NA
MSTRG.2192	35.5267	2.02945	0.38226	5.30908	1.10181e-07	9.5193e-07	12	90	11	57	10	80	7EL_scaffold674	65864	68936							NA	NA		NA	NA		NA	NA		NA	NA	NA	NA
MSTRG.1498	24.6407	2.02958	0.472765	4.29299	1.76283e-05	0.000110693	5	62	8	55	10	38	7EL_scaffold3480	9129	10159	GWHABKY00000007_RagTag	175001775	175002805	GWHGABKY017958	noncoding	noncoding	UniRef90_A0A024TT01	4.1	Uncharacterized protein n=1 Tax=Aphanomyces invadans RepID=A0A024TT01_9STRA	AT2G22200.1	7.3	| Integrase-type DNA-binding superfamily protein	NA	NA		NA	NA	NA	NA
MSTRG.1442	54.2697	2.03233	0.346911	5.85835	4.675e-09	4.76824e-08	8	123	28	100	15	121	7EL_scaffold3292	13350	19966							NA	NA		NA	NA		NA	NA		NA	NA	NA	NA
MSTRG.1423	427.021	2.04014	0.233859	8.72379	2.69041e-18	6.02266e-17	76	980	126	886	197	822	7EL_scaffold3256	9420	14786							UniRef90_W5AZB7	3e-93	Uncharacterized protein n=1 Tax=Triticum aestivum RepID=W5AZB7_WHEAT	AT1G61110.1	2e-54	| Symbols: anac025, NAC025 | NAC domain containing protein 25	gi|357122375|ref|XP_003562891.1|	2e-123	PREDICTED: NAC transcription factor NAM-B2-like [Brachypodium distachyon]	NA	NA	NA	NA
MSTRG.1212	28.4255	2.04612	0.472044	4.3346	1.46027e-05	9.29921e-05	12	70	6	32	8	82	7EL_scaffold2737	23739	25322							NA	NA		NA	NA		NA	NA		NA	NA	NA	NA
MSTRG.1124	294.034	2.16074	0.188475	11.4643	1.99264e-30	8.04274e-29	65	621	87	558	103	705	7EL_scaffold2556	35494	38081	GWHABKY00000007_RagTag	56634102	56636689	GWHGABKY040859			UniRef90_M0Y9P1	1e-149	Auxin-responsive protein n=10 Tax=Triticeae RepID=M0Y9P1_HORVD	AT3G16500.1	2e-29	| Symbols: PAP1, IAA26 | phytochrome-associated protein 1	gi|357139461|ref|XP_003571300.1|	5e-114	PREDICTED: auxin-responsive protein IAA25-like [Brachypodium distachyon]	NA	NA	NA	NA
MSTRG.1734	35.2678	2.22753	0.419474	5.3103	1.09446e-07	9.4629e-07	14	83	9	80	6	63	7EL_scaffold429	4300	5385							NA	NA		NA	NA		NA	NA		NA	NA	NA	NA
MSTRG.531	546.416	2.23406	0.226731	9.85334	6.63e-23	1.93347e-21	153	1233	166	702	133	1667	7EL_scaffold1601	15357	18038	GWHABKY00000007_RagTag	178334794	178337475	GWHGABKY042852			UniRef90_M7ZTE2	3e-09	Regulatory protein opaque-2 n=1 Tax=Triticum urartu RepID=M7ZTE2_TRIUA	AT4G02640.1	1e-14	| Symbols: BZO2H1, ATBZIP10 | bZIP transcription factor family protein	gi|357123336|ref|XP_003563367.1|	6e-20	PREDICTED: basic leucine zipper 9 isoform X2 [Brachypodium distachyon]	NA	NA	NA	NA
MSTRG.978	31.3008	2.23555	0.422656	5.28929	1.22792e-07	1.05466e-06	7	69	11	53	8	82	7EL_scaffold2258	14980	15713							NA	NA		NA	NA		NA	NA		NA	NA	NA	NA
MSTRG.354	33.5728	2.42343	0.437708	5.53663	3.08346e-08	2.85099e-07	7	105	9	69	9	51	7EL_scaffold1384	32675	35727	GWHABKY00000007_RagTag	174128368	174131420				UniRef90_W5I3L7	0	Uncharacterized protein n=3 Tax=Triticeae RepID=W5I3L7_WHEAT	AT2G03530.2	7e-137	| Symbols: UPS2, ATUPS2 | ureide permease 2	gi|960482725|ref|XP_014757277.1|	0	PREDICTED: ureide permease 2-like [Brachypodium distachyon]	NA	NA	NA	NA
MSTRG.756	82.8259	2.48212	0.336562	7.37492	1.64438e-13	2.58921e-12	14	286	28	104	18	184	7EL_scaffold191	144531	145747							NA	NA		NA	NA		NA	NA		NA	NA	NA	NA
MSTRG.476	15.1782	2.48677	0.644267	3.85985	0.000113455	0.000616154	2	41	7	19	2	44	7EL_scaffold153	181765	183447							NA	NA		NA	NA		NA	NA		NA	NA	NA	NA
MSTRG.1708	67.2901	2.50193	0.338727	7.38628	1.50995e-13	2.38344e-12	11	194	12	99	25	167	7EL_scaffold4185	10675	11509							NA	NA		NA	NA		NA	NA		NA	NA	NA	NA
MSTRG.355	21.2678	2.51128	0.522943	4.80221	1.56926e-06	1.1596e-05	5	63	4	40	6	41	7EL_scaffold1384	39044	41774							NA	NA		NA	NA		NA	NA		NA	NA	NA	NA
MSTRG.1138	67.4339	2.53354	0.312042	8.11922	4.69173e-16	8.98175e-15	13	156	14	126	20	171	7EL_scaffold2598	17665	19026							NA	NA		NA	NA		NA	NA		NA	NA	NA	NA
MSTRG.195	21.6367	2.62805	0.586494	4.48094	7.43144e-06	4.96353e-05	8	31	4	52	2	59	7EL_scaffold1209	62796	63364							NA	NA		NA	NA		NA	NA		NA	NA	NA	NA
MSTRG.1058	119.062	2.66938	0.267692	9.97184	2.02437e-23	6.06281e-22	14	264	31	245	32	297	7EL_scaffold2402	36194	39165	GWHABKY00000002_RagTag	109626	112579				UniRef90_I1IVR7	0	Uncharacterized protein n=1 Tax=Brachypodium distachyon RepID=I1IVR7_BRADI	AT1G62200.1	3e-177	| Major facilitator superfamily protein	gi|960494340|ref|XP_014751629.1|	0	PREDICTED: protein NRT1/ PTR FAMILY 8.5-like [Brachypodium distachyon]	NA	NA	NA	NA
MSTRG.1693	12.6316	2.6706	0.700024	3.81501	0.000136178	0.000728377	5	31	2	23	1	32	7EL_scaffold4084	1582	5080	GWHABKY00000007_RagTag	225477716	225481214	GWHGABKY036587			UniRef90_W5HNJ7	0	Uncharacterized protein n=1 Tax=Triticum aestivum RepID=W5HNJ7_WHEAT	AT1G50180.1	2e-91	| NB-ARC domain-containing disease resistance protein	gi|960453715|ref|XP_014751856.1|	0	PREDICTED: probable disease resistance protein RF45 isoform X2 [Brachypodium distachyon]	NA	NA	NA	NA
MSTRG.1445	32.3346	2.7386	0.442993	6.18204	6.32768e-10	7.08802e-09	4	78	8	67	8	76	7EL_scaffold3296	8411	10488	GWHABKY00000007_RagTag	53885123	53887200				UniRef90_W5H8J0	2e-158	Uncharacterized protein n=3 Tax=BOP clade RepID=W5H8J0_WHEAT	AT1G71692.1	2e-61	| Symbols: AGL12, XAL1 | AGAMOUS-like 12	gi|1002292890|ref|XP_015650791.1|	8e-149	PREDICTED: MADS-box transcription factor 26 [Oryza sativa Japonica Group]	NA	NA	NA	NA
MSTRG.415	44.0153	2.8324	0.419253	6.75583	1.42023e-11	1.88374e-10	1	124	13	85	12	98	7EL_scaffold1454	33421	34436	GWHABKY00000007_RagTag	43361659	43362674	GWHGABKY042727			UniRef90_W5I0Z9	4e-65	Uncharacterized protein n=3 Tax=Triticeae RepID=W5I0Z9_WHEAT	AT3G10910.1	6e-20	| RING/U-box superfamily protein	gi|242093856|ref|XP_002437418.1|	7e-43	hypothetical protein SORBIDRAFT_10g026650 [Sorghum bicolor]	NA	NA	NA	NA
MSTRG.1791	17.5956	2.8625	0.638329	4.48436	7.31319e-06	4.89112e-05	3	28	2	46	5	44	7EL_scaffold4518	8621	10743							NA	NA		NA	NA		NA	NA		NA	NA	NA	NA
MSTRG.2161	71.4158	2.98047	0.337941	8.81948	1.14992e-18	2.63717e-17	11	220	8	138	19	147	7EL_scaffold649	89722	91154							NA	NA		NA	NA		NA	NA		NA	NA	NA	NA
MSTRG.297	42.0132	3.01831	0.472366	6.38977	1.6614e-10	1.97973e-09	3	92	5	64	14	141	7EL_scaffold1320	16024	18991	GWHABKY00000007_RagTag	156290379	156293346	GWHGABKY042413			UniRef90_M0WTA7	0	Uncharacterized protein n=4 Tax=Triticeae RepID=M0WTA7_HORVD	AT5G11420.1	2e-169	| Protein of unknown function, DUF642	gi|357135484|ref|XP_003569339.1|	0	PREDICTED: uncharacterized protein LOC100821501 [Brachypodium distachyon]	NA	NA	NA	NA
MSTRG.1782	21.4016	3.05551	0.604397	5.05547	4.29323e-07	3.43224e-06	0	43	5	41	6	66	7EL_scaffold449	124278	126879							NA	NA		NA	NA		NA	NA		NA	NA	NA	NA
MSTRG.1547	73.1521	3.1237	0.345219	9.04845	1.45009e-19	3.52042e-18	3	202	17	142	16	177	7EL_scaffold3600	2916	4386	GWHABKY00000007_RagTag	210050074	210051544	GWHGABKY043604			UniRef90_M0W0U6	1e-44	Uncharacterized protein n=1 Tax=Hordeum vulgare var. distichum RepID=M0W0U6_HORVD	AT1G23000.1	2e-13	| Heavy metal transport/detoxification superfamily protein	gi|670363501|ref|XP_008655565.1|	7e-19	PREDICTED: neurofilament heavy polypeptide-like isoform X1 [Zea mays]	NA	NA	NA	NA
MSTRG.528	14.6631	3.15639	0.722577	4.36824	1.25253e-05	8.05929e-05	3	57	2	19	2	32	7EL_scaffold160	38614	39396							NA	NA		NA	NA		NA	NA		NA	NA	NA	NA
MSTRG.1208	14.6167	3.15758	0.709193	4.45236	8.49324e-06	5.62242e-05	1	45	2	33	4	26	7EL_scaffold273	114844	116687	GWHABKY00000007_RagTag	79821770	79823613				UniRef90_N1R3S6	1e-14	Uncharacterized protein n=1 Tax=Aegilops tauschii RepID=N1R3S6_AEGTA	AT2G35030.1	0.18	| Pentatricopeptide repeat (PPR) superfamily protein	gi|568829332|ref|XP_006468977.1|	6e-07	PREDICTED: protein NSP-INTERACTING KINASE 2-like [Citrus sinensis]	NA	NA	NA	NA
MSTRG.761	25.9795	3.49191	0.595531	5.86353	4.53142e-09	4.62717e-08	4	93	0	47	6	52	7EL_scaffold1915	36948	38073							NA	NA		NA	NA		NA	NA		NA	NA	NA	NA
MSTRG.2525	16.2495	3.53109	0.788834	4.47634	7.59344e-06	5.06286e-05	4	19	1	49	1	44	7EL_scaffold984	24699	25326	GWHABKY00000007_RagTag	162149770	162150397				UniRef90_A0A0D9VDN2	0.6	Uncharacterized protein n=1 Tax=Leersia perrieri RepID=A0A0D9VDN2_9ORYZ	AT1G12500.1	2.9	| Nucleotide-sugar transporter family protein	NA	NA		NA	NA	NA	NA
MSTRG.194	11.381	3.65266	0.9004	4.05671	4.97698e-05	0.000288516	0	22	2	20	2	41	7EL_scaffold1209	46892	47467							NA	NA		NA	NA		NA	NA		NA	NA	NA	NA
MSTRG.1185	13.6438	3.93994	0.892613	4.41393	1.01509e-05	6.63151e-05	0	52	4	29	0	22	7EL_scaffold2684	8869	10107							NA	NA		NA	NA		NA	NA		NA	NA	NA	NA
MSTRG.1471	102.58	4.14791	0.352416	11.7699	5.57673e-32	2.37762e-30	5	312	13	235	8	220	7EL_scaffold3370	15896	16937	GWHABKY00000007_RagTag	119619980	119621021				UniRef90_M8C1P1	5e-13	Uncharacterized protein n=1 Tax=Aegilops tauschii RepID=M8C1P1_AEGTA	AT2G47430.1	0.77	| Symbols: CKI1 | Signal transduction histidine kinase	gi|970055747|ref|XP_015089520.1|	3.3	PREDICTED: uncharacterized protein LOC107032432 [Solanum pennellii]	NA	NA	NA	NA
MSTRG.496	18.0025	4.35143	0.824838	5.2755	1.32397e-07	1.13189e-06	0	54	2	39	2	43	7EL_scaffold155	11398	12424							NA	NA		NA	NA		NA	NA		NA	NA	NA	NA
MSTRG.1649	23.3334	4.39442	0.796829	5.51488	3.49027e-08	3.20793e-07	1	70	0	74	4	28	7EL_scaffold396	58683	60793							NA	NA		NA	NA		NA	NA		NA	NA	NA	NA
MSTRG.776	45.7679	4.53549	0.565535	8.01981	1.05907e-15	1.97877e-14	1	150	7	105	1	93	7EL_scaffold1952	46053	50053							NA	NA		NA	NA		NA	NA		NA	NA	NA	NA
Wheat transcripts
Transcript	Differential gene expression analysis						Normalized count values						T. aestivum pseudomolecules co-ordinate							Putative lncRNAs		Best match to UniProtKB/Swiss-Prot db			Best match to A. thaliana (TAIR) db			Best match to Reference proteins			Go terms
gene_id	baseMean	log2FoldChange	lfcSE	stat	pvalue	padj	7EL-Fg-R1	7EL-H2O-R1	7EL-Fg-R2	7EL-H2O-R2	7EL-Fg-R3	7EL-H2O-R3	seq_id	start	end					CPC2_label	CNIT_label	uniprot_hit_id	uniprot_evalue	uniprot_desc	tair_hit_id	tair_evalue	tair_desc	refseq_hit_id	refseq_evalue	refseq_desc	go_id_arab	go_id_rice	go_id_wheat	go_id_merged
MSTRG.96720	746.589	-13.3733	1.19051	-11.2333	2.79964e-29	1.07353e-27	1262	0	1313	0	938	0	chr5A	699534569	699535372							UniRef90_Q6DQK3	9e-151	Germin-like protein 4 n=4 Tax=Triticum RepID=Q6DQK3_TRIMO	AT5G39110.1	2e-80	| RmlC-like cupins superfamily protein	gi|357144731|ref|XP_003573394.1|	4e-134	PREDICTED: germin-like protein 8-11 [Brachypodium distachyon]	NA	NA	NA	NA
MSTRG.23325	585.567	-13.0232	1.19358	-10.9111	1.02038e-27	3.69229e-26	867	0	1206	0	700	0	chr2A	12588084	12590197							UniRef90_N1R399	0	Cytochrome P450 71D7 n=1 Tax=Aegilops tauschii RepID=N1R399_AEGTA	AT1G13110.1	2e-97	| Symbols: CYP71B7 | cytochrome P450, family 71 subfamily B, polypeptide 7	gi|721694495|ref|XP_010240401.1|	0	PREDICTED: ent-isokaurene C2-hydroxylase-like [Brachypodium distachyon]	NA	NA	NA	NA
MSTRG.69853	401.625	-12.479	1.18769	-10.507	8.02281e-26	2.70055e-24	615	0	707	0	575	0	chr3D	554216932	554217405							UniRef90_M0XPN5	2e-98	Laccase n=8 Tax=Triticeae RepID=M0XPN5_HORVD	AT3G09220.1	8e-53	| Symbols: LAC7 | laccase 7	gi|357155954|ref|XP_003577293.1|	7e-94	PREDICTED: laccase-19-like [Brachypodium distachyon]	NA	NA	NA	NA
MSTRG.23326	396.209	-12.4596	1.1939	-10.436	1.69805e-25	5.61659e-24	603	0	796	0	475	0	chr2A	12610130	12611866							UniRef90_W5B340	0	Uncharacterized protein n=1 Tax=Triticum aestivum RepID=W5B340_WHEAT	AT3G26310.1	2e-80	| Symbols: CYP71B35 | cytochrome P450, family 71, subfamily B, polypeptide 35	gi|514792387|ref|XP_004972558.1|	0	PREDICTED: cytochrome P450 99A2-like [Setaria italica]	NA	NA	NA	NA
MSTRG.77009	367.374	-12.3505	1.18992	-10.3793	3.07939e-25	1.00346e-23	555	0	689	0	493	0	chr4A	684084323	684086196							UniRef90_M8BQH6	0	Thromboxane-A synthase n=4 Tax=Triticeae RepID=M8BQH6_AEGTA	AT2G26170.1	0	| Symbols: CYP711A1, MAX1 | cytochrome P450, family 711, subfamily A, polypeptide 1	gi|960454630|ref|XP_003562092.2|	0	PREDICTED: cytochrome P450 711A1-like [Brachypodium distachyon]	NA	NA	NA	NA
MSTRG.45914	364.149	-12.338	1.18663	-10.3975	2.54433e-25	8.32667e-24	519	0	626	0	579	0	chr2D	566979884	566981466							UniRef90_W5BEB7	3e-139	Uncharacterized protein n=8 Tax=Triticinae RepID=W5BEB7_WHEAT	AT5G39160.1	2e-75	| RmlC-like cupins superfamily protein	gi|1002261217|ref|XP_015634976.1|	3e-99	PREDICTED: germin-like protein 4-1 [Oryza sativa Japonica Group]	NA	NA	NA	NA
MSTRG.32498	339.754	-12.2381	1.18876	-10.2948	7.43403e-25	2.3831e-23	459	0	523	0	628	0	chr2B	93138213	93139374							UniRef90_P27337	0	Peroxidase 1 n=12 Tax=Triticeae RepID=PER1_HORVU	AT5G05340.1	2e-113	| Peroxidase superfamily protein	gi|721608969|ref|XP_003559801.2|	1e-154	PREDICTED: peroxidase-like [Brachypodium distachyon]	NA	NA	GO:0004601; GO:0005576; GO:0006979; GO:0020037; GO:0042744; GO:0046872	GO:0004601; GO:0005576; GO:0006979; GO:0020037; GO:0042744; GO:0046872
MSTRG.70244	330.435	-12.1977	1.18988	-10.2511	1.16955e-24	3.70967e-23	473	0	470	0	619	0	chr3D	577249595	577251069							NA	NA		NA	NA		NA	NA		NA	NA	NA	NA
MSTRG.83329	289.313	-12.0054	1.19436	-10.0517	9.02998e-24	2.74831e-22	494	0	519	0	348	0	chr4B	621667260	621669492							NA	NA		NA	NA		NA	NA		NA	NA	NA	NA
MSTRG.133222	284.864	-11.9839	1.19188	-10.0546	8.77202e-24	2.67052e-22	408	0	562	0	380	0	chr7A	128774496	128776637							UniRef90_T1LU36	0	Laccase n=1 Tax=Triticum urartu RepID=T1LU36_TRIUA	AT5G09360.1	0	| Symbols: LAC14 | laccase 14	gi|357138107|ref|XP_003570639.1|	0	PREDICTED: putative laccase-9 [Brachypodium distachyon]	NA	NA	GO:0005507; GO:0046274; GO:0048046; GO:0052716	GO:0005507; GO:0046274; GO:0048046; GO:0052716
MSTRG.125966	273.287	-11.9232	1.18995	-10.0199	1.24669e-23	3.77326e-22	441	0	468	0	379	0	chr6D	15383632	15385158							UniRef90_M7ZPA2	0	High-affinity nitrate transporter 2.1 n=6 Tax=Triticinae RepID=M7ZPA2_TRIUA	AT1G08090.1	0	| Symbols: ATNRT2:1, NRT2, NRT2;1AT, ACH1, LIN1, ATNRT2.1, NRT2.1, NRT2:1 | nitrate transporter 2:1	gi|721651922|ref|XP_003572590.2|	0	PREDICTED: high-affinity nitrate transporter 2.1-like [Brachypodium distachyon]	NA	NA	GO:0016021; GO:0055085	GO:0016021; GO:0055085
MSTRG.39450	270.95	-11.9106	1.18886	-10.0185	1.26378e-23	3.82396e-22	438	0	423	0	415	0	chr2B	789605350	789606529							UniRef90_M0V3E7	9e-147	Uncharacterized protein n=6 Tax=Triticeae RepID=M0V3E7_HORVD	AT1G17170.1	2e-89	| Symbols: ATGSTU24, GST, GSTU24 | glutathione S-transferase TAU 24	gi|226510462|ref|NP_001146786.1|	6e-110	GST6 protein [Zea mays]	NA	NA	NA	NA
MSTRG.136304	260.616	-11.8544	1.18979	-9.96342	2.20349e-23	6.58377e-22	433	0	406	0	387	0	chr7A	546569471	546581499							NA	NA		NA	NA		NA	NA		NA	NA	NA	NA
MSTRG.136494	481.654	-11.7789	1.19251	-9.87737	5.21846e-23	1.53081e-21	795	1	893	0	581	0	chr7A	563245283	563246815							UniRef90_I1I0U8	0	Uncharacterized protein n=19 Tax=Pooideae RepID=I1I0U8_BRADI	AT2G20340.1	6e-160	| Pyridoxal phosphate (PLP)-dependent transferases superfamily protein	gi|357144649|ref|XP_003573366.1|	0	PREDICTED: aromatic-L-amino-acid decarboxylase-like [Brachypodium distachyon]	NA	NA	NA	NA
MSTRG.111323	2653.69	-11.771	0.601764	-19.5608	3.33477e-85	5.7255e-83	4137	1	4200	0	4175	5	chr5D	522759015	522761630							UniRef90_N1R399	0	Cytochrome P450 71D7 n=1 Tax=Aegilops tauschii RepID=N1R399_AEGTA	AT1G13080.1	6e-98	| Symbols: CYP71B2 | cytochrome P450, family 71, subfamily B, polypeptide 2	gi|721694495|ref|XP_010240401.1|	0	PREDICTED: ent-isokaurene C2-hydroxylase-like [Brachypodium distachyon]	NA	NA	NA	NA
MSTRG.79381	477.816	-11.7671	1.18984	-9.8896	4.61883e-23	1.35665e-21	814	0	795	0	637	1	chr4B	105331833	105332753							UniRef90_T1LS92	6e-178	Uncharacterized protein n=3 Tax=Triticum RepID=T1LS92_TRIUA	AT2G29390.5	2e-08	| Symbols: ATSMO2 | sterol 4-alpha-methyl-oxidase 2-2	gi|721630195|ref|XP_003561729.2|	2e-125	PREDICTED: sphinganine C4-monooxygenase 1-like [Brachypodium distachyon]	NA	NA	GO:0005506; GO:0008610; GO:0016021; GO:0016491	GO:0005506; GO:0008610; GO:0016021; GO:0016491
MSTRG.23332	1280.46	-11.7191	0.849179	-13.8005	2.5297e-43	1.53617e-41	1865	0	2530	0	1668	3	chr2A	12803594	12805629							UniRef90_W5B2W5	0	Uncharacterized protein n=2 Tax=Triticum aestivum RepID=W5B2W5_WHEAT	AT2G45550.1	1e-20	| Symbols: CYP76C4 | cytochrome P450, family 76, subfamily C, polypeptide 4	gi|514727853|ref|XP_004956323.1|	0	PREDICTED: cytochrome P450 99A2-like [Setaria italica]	NA	NA	NA	NA
MSTRG.142674	233.038	-11.693	1.19969	-9.7467	1.90554e-22	5.42153e-21	426	0	413	0	254	0	chr7B	453442936	453443967							UniRef90_M8ANP4	2e-10	Uncharacterized protein n=1 Tax=Triticum urartu RepID=M8ANP4_TRIUA	AT1G13150.1	8.6	| Symbols: CYP86C4 | cytochrome P450, family 86, subfamily C, polypeptide 4	gi|922393780|ref|XP_013465296.1|	4.9	SIT4 phosphatase-associated family protein [Medicago truncatula]	NA	NA	NA	NA
MSTRG.75117	443.562	-11.6595	1.1929	-9.77408	1.45475e-22	4.15966e-21	817	1	687	0	573	0	chr4A	561111843	561112536					noncoding	noncoding	UniRef90_W5EBF6	2e-16	Uncharacterized protein n=1 Tax=Triticum aestivum RepID=W5EBF6_WHEAT	AT4G35170.1	0.15	| Late embryogenesis abundant (LEA) hydroxyproline-rich glycoprotein family	gi|514814201|ref|XP_004981873.1|	1e-17	PREDICTED: uncharacterized protein LOC101773898 [Setaria italica]	NA	NA	NA	NA
MSTRG.39971	1224.45	-11.6544	0.847392	-13.7533	4.86875e-43	2.93166e-41	1811	1	2348	1	1634	1	chr2D	12137005	12138854							UniRef90_W5B2W5	0	Uncharacterized protein n=2 Tax=Triticum aestivum RepID=W5B2W5_WHEAT	AT4G31500.1	5e-86	| Symbols: CYP83B1, SUR2, RNT1, RED1, ATR4 | cytochrome P450, family 83, subfamily B, polypeptide 1	gi|514727853|ref|XP_004956323.1|	0	PREDICTED: cytochrome P450 99A2-like [Setaria italica]	NA	NA	NA	NA
MSTRG.111212	219.131	-11.6051	1.20043	-9.66745	4.14598e-22	1.16195e-20	341	0	458	0	237	0	chr5D	517590361	517591282					noncoding	noncoding	UniRef90_M8ATI6	8e-23	Uncharacterized protein n=1 Tax=Aegilops tauschii RepID=M8ATI6_AEGTA	AT1G07720.1	4.7	| Symbols: KCS3 | 3-ketoacyl-CoA synthase 3	gi|357133606|ref|XP_003568415.1|	5e-24	PREDICTED: uncharacterized protein LOC100823259 [Brachypodium distachyon]	NA	NA	NA	NA
MSTRG.112572	424.779	-11.5973	1.18896	-9.75409	1.77185e-22	5.04617e-21	696	0	724	1	580	0	chr6A	15951887	15953413							UniRef90_M7ZPA2	0	High-affinity nitrate transporter 2.1 n=6 Tax=Triticinae RepID=M7ZPA2_TRIUA	AT1G08090.1	0	| Symbols: ATNRT2:1, NRT2, NRT2;1AT, ACH1, LIN1, ATNRT2.1, NRT2.1, NRT2:1 | nitrate transporter 2:1	gi|721651922|ref|XP_003572590.2|	0	PREDICTED: high-affinity nitrate transporter 2.1-like [Brachypodium distachyon]	NA	NA	GO:0016021; GO:0055085	GO:0016021; GO:0055085
MSTRG.39970	214.066	-11.5725	1.19908	-9.65115	4.86059e-22	1.3579e-20	251	0	480	0	291	0	chr2D	12125691	12129592							NA	NA		NA	NA		NA	NA		NA	NA	NA	NA
MSTRG.111341	1146.33	-11.5611	0.846177	-13.6627	1.695e-42	1.00475e-40	1931	2	1788	0	1669	1	chr5D	524249341	524251096							NA	NA		NA	NA		NA	NA		NA	NA	NA	NA
MSTRG.143468	210.338	-11.546	1.34614	-8.57711	9.72894e-18	2.1008e-16	363	0	466	0	162	0	chr7B	536640475	536640831							UniRef90_W5C4K9	4e-68	Uncharacterized protein n=1 Tax=Triticum aestivum RepID=W5C4K9_WHEAT	AT2G40890.1	7e-19	| Symbols: CYP98A3 | cytochrome P450, family 98, subfamily A, polypeptide 3	gi|226495991|ref|NP_001151365.1|	2e-64	trans-cinnamate 4-monooxygenase [Zea mays]	NA	NA	NA	NA
MSTRG.118668	202.565	-11.4907	1.19151	-9.64379	5.22221e-22	1.45537e-20	338	0	327	0	288	0	chr6B	27122861	27124387							UniRef90_M7ZPA2	0	High-affinity nitrate transporter 2.1 n=6 Tax=Triticinae RepID=M7ZPA2_TRIUA	AT1G08090.1	0	| Symbols: ATNRT2:1, NRT2, NRT2;1AT, ACH1, LIN1, ATNRT2.1, NRT2.1, NRT2:1 | nitrate transporter 2:1	gi|721651922|ref|XP_003572590.2|	0	PREDICTED: high-affinity nitrate transporter 2.1-like [Brachypodium distachyon]	NA	NA	GO:0016021; GO:0055085	GO:0016021; GO:0055085
MSTRG.23324	391.164	-11.4791	1.19408	-9.61338	7.02047e-22	1.94139e-20	545	0	823	0	488	1	chr2A	12426821	12434521							UniRef90_W5B1B6	0	Uncharacterized protein n=3 Tax=Triticum aestivum RepID=W5B1B6_WHEAT	AT4G16740.1	4e-15	| Symbols: ATTPS03, TPS03 | terpene synthase 03	gi|1002265522|ref|XP_015637093.1|	0	PREDICTED: syn-copalyl diphosphate synthase isoform X2 [Oryza sativa Japonica Group]	NA	NA	NA	NA
MSTRG.17734	199.105	-11.466	1.1934	-9.60785	7.40791e-22	2.04654e-20	334	0	343	0	260	0	chr1D	62935742	62936888							NA	NA		NA	NA		NA	NA		NA	NA	NA	NA
MSTRG.88901	180.551	-11.3253	1.19223	-9.49924	2.11422e-21	5.70709e-20	284	0	320	0	248	0	chr4D	490367037	490372014							NA	NA		NA	NA		NA	NA		NA	NA	NA	NA
MSTRG.33253	178.088	-11.3048	1.19838	-9.43344	3.96839e-21	1.05774e-19	318	0	310	0	208	0	chr2B	157373982	157374338							UniRef90_W5C4K9	3e-69	Uncharacterized protein n=1 Tax=Triticum aestivum RepID=W5C4K9_WHEAT	AT2G40890.1	5e-20	| Symbols: CYP98A3 | cytochrome P450, family 98, subfamily A, polypeptide 3	gi|226495991|ref|NP_001151365.1|	5e-65	trans-cinnamate 4-monooxygenase [Zea mays]	NA	NA	NA	NA
MSTRG.52080	176.269	-11.2897	1.19484	-9.44871	3.43023e-21	9.16647e-20	313	0	277	0	237	0	chr3A	534382163	534382792							NA	NA		NA	NA		NA	NA		NA	NA	NA	NA
MSTRG.53819	341.526	-11.2826	1.19185	-9.46648	2.89421e-21	7.76859e-20	558	0	620	0	431	1	chr3A	671660105	671661449							UniRef90_M8C5T5	0	Uncharacterized protein n=4 Tax=Triticeae RepID=M8C5T5_AEGTA	AT1G14590.1	2e-81	| Nucleotide-diphospho-sugar transferase family protein	gi|721651375|ref|XP_010233583.1|	3e-170	PREDICTED: uncharacterized protein At4g15970-like [Brachypodium distachyon]	NA	NA	NA	NA
MSTRG.23195	173.611	-11.2683	1.19558	-9.42499	4.30155e-21	1.14387e-19	293	0	307	0	217	0	chr2A	4942163	4943317					noncoding	noncoding	NA	NA		AT4G09570.1	3.1	| Symbols: CPK4, ATCPK4 | calcium-dependent protein kinase 4	NA	NA		NA	NA	NA	NA
MSTRG.15206	172.573	-11.2603	1.19641	-9.41171	4.88139e-21	1.29385e-19	271	0	333	0	211	0	chr1B	602003035	602004696							UniRef90_F2DQP3	0	Predicted protein n=1 Tax=Hordeum vulgare var. distichum RepID=F2DQP3_HORVD	AT3G48520.1	2e-171	| Symbols: CYP94B3 | cytochrome P450, family 94, subfamily B, polypeptide 3	gi|960484087|ref|XP_014757517.1|	0	PREDICTED: cytochrome P450 94B3 [Brachypodium distachyon]	NA	NA	NA	NA
MSTRG.38212	172.291	-11.2578	1.19938	-9.38635	6.21168e-21	1.63924e-19	278	0	340	0	195	0	chr2B	704727850	704729854							NA	NA		NA	NA		NA	NA		NA	NA	NA	NA
MSTRG.30233	170.53	-11.2426	1.19644	-9.39673	5.62871e-21	1.4878e-19	285	0	310	0	208	0	chr2A	740116714	740119015							UniRef90_I1I0U8	0	Uncharacterized protein n=19 Tax=Pooideae RepID=I1I0U8_BRADI	AT2G20340.1	6e-145	| Pyridoxal phosphate (PLP)-dependent transferases superfamily protein	gi|357144649|ref|XP_003573366.1|	0	PREDICTED: aromatic-L-amino-acid decarboxylase-like [Brachypodium distachyon]	NA	NA	NA	NA
MSTRG.103674	167.931	-11.2201	1.19214	-9.41172	4.88076e-21	1.29385e-19	277	0	252	0	261	0	chr5B	649729712	649735690							NA	NA		NA	NA		NA	NA		NA	NA	NA	NA
MSTRG.82567	324.531	-11.2088	1.19499	-9.37982	6.60861e-21	1.74077e-19	564	1	581	0	380	0	chr4B	546818743	546821054							NA	NA		NA	NA		NA	NA		NA	NA	NA	NA
MSTRG.144294	595.518	-11.2014	1.03183	-10.8559	1.86944e-27	6.69892e-26	921	2	1061	0	829	0	chr7B	612403545	612405903							NA	NA		NA	NA		NA	NA		NA	NA	NA	NA
MSTRG.93228	165.345	-11.1983	1.19552	-9.36695	7.46578e-21	1.96204e-19	265	0	307	0	208	0	chr5A	475632764	475633379							NA	NA		NA	NA		NA	NA		NA	NA	NA	NA
MSTRG.100588	164.611	-11.1916	1.19666	-9.35238	8.56972e-21	2.24134e-19	276	0	298	0	201	0	chr5B	417336102	417337066							UniRef90_M7ZQK0	0.98	Uncharacterized protein n=1 Tax=Triticum urartu RepID=M7ZQK0_TRIUA	AT3G47680.1	0.0003	| DNA binding	gi|721644959|ref|XP_010232402.1|	2e-11	PREDICTED: glutathione S-transferase T3-like [Brachypodium distachyon]	NA	NA	NA	NA
MSTRG.48012	161.232	-11.1628	1.1935	-9.35303	8.51685e-21	2.22802e-19	230	0	309	0	225	0	chr3A	18161289	18162050							UniRef90_Q25AG1	3e-64	H0512B01.3 protein n=1 Tax=Oryza sativa RepID=Q25AG1_ORYSA	AT1G48720.1	0.004	| unknown protein; Has 229 Blast hits to 229 proteins in 10 species: Archae - 0; Bacteria - 0; Metazoa - 1; Fungi - 0; Plants - 228; Viruses - 0; Other Eukaryotes - 0 (source: NCBI BLink).	gi|1002292067|ref|XP_015650369.1|	7e-68	PREDICTED: uncharacterized protein LOC107282066 [Oryza sativa Japonica Group]	NA	NA	NA	NA
MSTRG.154046	161.269	-11.1623	1.19318	-9.35507	8.3541e-21	2.18694e-19	254	0	287	0	220	0	chrUn	26920608	26921528							UniRef90_Q4W6G2	0	Uncharacterized protein n=2 Tax=Triticum aestivum RepID=Q4W6G2_WHEAT	AT3G03060.1	3.7	| P-loop containing nucleoside triphosphate hydrolases superfamily protein	gi|357155717|ref|XP_003577214.1|	3e-163	PREDICTED: xylanase inhibitor protein 1-like [Brachypodium distachyon]	NA	NA	NA	NA
MSTRG.37890	310.875	-11.1477	1.18809	-9.38286	6.42063e-21	1.69281e-19	433	0	566	0	474	1	chr2B	679885231	679886655							UniRef90_W5BEB7	2e-142	Uncharacterized protein n=8 Tax=Triticinae RepID=W5BEB7_WHEAT	AT5G39160.1	1e-76	| RmlC-like cupins superfamily protein	gi|1002261217|ref|XP_015634976.1|	3e-99	PREDICTED: germin-like protein 4-1 [Oryza sativa Japonica Group]	NA	NA	NA	NA
MSTRG.148236	308.322	-11.1354	1.19324	-9.33206	1.0383e-20	2.70384e-19	456	0	616	1	387	0	chr7D	128746448	128748629							UniRef90_F2DUM8	0	Laccase n=1 Tax=Hordeum vulgare var. distichum RepID=F2DUM8_HORVD	AT5G09360.1	0	| Symbols: LAC14 | laccase 14	gi|357138107|ref|XP_003570639.1|	0	PREDICTED: putative laccase-9 [Brachypodium distachyon]	NA	NA	NA	NA
MSTRG.45700	303.356	-11.1116	1.19689	-9.28379	1.63557e-20	4.21597e-19	488	0	603	1	340	0	chr2D	553251657	553253573							UniRef90_I1J1A9	0	Uncharacterized protein n=1 Tax=Brachypodium distachyon RepID=I1J1A9_BRADI	AT2G02040.1	3e-160	| Symbols: ATPTR2-B, NTR1, PTR2-B, PTR2, ATPTR2 | peptide transporter 2	gi|357165536|ref|XP_003580417.1|	0	PREDICTED: protein NRT1/ PTR FAMILY 8.3-like [Brachypodium distachyon]	NA	NA	NA	NA
MSTRG.157539	300.173	-11.0959	1.19254	-9.30447	1.34661e-20	3.48766e-19	512	0	519	1	380	0	chrUn	395272893	395274260							UniRef90_W5D9P7	2e-100	Uncharacterized protein n=2 Tax=Triticum aestivum RepID=W5D9P7_WHEAT	AT2G23570.1	6e-22	| Symbols: MES19, ATMES19 | methyl esterase 19	gi|1002839151|ref|XP_015699239.1|	3e-67	PREDICTED: LOW QUALITY PROTEIN: esterase PIR7B-like [Oryza brachyantha]	NA	NA	NA	NA
MSTRG.23331	544.906	-11.0689	1.04168	-10.626	2.25649e-26	7.79518e-25	770	0	1202	1	613	1	chr2A	12738161	12742367							NA	NA		NA	NA		NA	NA		NA	NA	NA	NA
MSTRG.124932	150.31	-11.0599	1.1947	-9.25741	2.09446e-20	5.35779e-19	260	0	237	0	209	0	chr6B	692193540	692194802							UniRef90_W5GU98	0	Uncharacterized protein n=9 Tax=Triticeae RepID=W5GU98_WHEAT	AT2G35930.1	8e-110	| Symbols: PUB23 | plant U-box 23	gi|357149370|ref|XP_003575089.1|	0	PREDICTED: E3 ubiquitin-protein ligase PUB23 [Brachypodium distachyon]	NA	NA	NA	NA
MSTRG.32519	149.507	-11.0528	1.1918	-9.27403	1.79241e-20	4.60779e-19	234	0	236	0	235	0	chr2B	94223834	94224982							UniRef90_Q5I3F4	1e-171	Peroxidase n=12 Tax=Triticeae RepID=Q5I3F4_TRIMO	AT5G05340.1	4e-106	| Peroxidase superfamily protein	gi|721608974|ref|XP_010233996.1|	3e-149	PREDICTED: peroxidase 2-like [Brachypodium distachyon]	NA	NA	NA	NA
MSTRG.76255	149.27	-11.051	1.19511	-9.24685	2.31216e-20	5.89621e-19	232	0	278	0	195	0	chr4A	626280869	626286020							UniRef90_M0YMJ9	1e-136	Uncharacterized protein n=2 Tax=Hordeum vulgare var. distichum RepID=M0YMJ9_HORVD	AT3G62760.1	3e-15	| Symbols: ATGSTF13 | Glutathione S-transferase family protein	gi|1002236583|ref|XP_015622486.1|	2e-114	PREDICTED: glutathione S-transferase 4 [Oryza sativa Japonica Group]	NA	NA	GO:0016740	GO:0016740
MSTRG.29904	290.023	-11.0466	1.19863	-9.21602	3.08346e-20	7.81257e-19	507	1	544	0	312	0	chr2A	724017137	724018642							UniRef90_A9ZPJ6	0	Agmatine coumaroyltransferase-1 n=22 Tax=Triticeae RepID=AGCT1_HORVU	AT5G48930.1	2e-59	| Symbols: HCT | hydroxycinnamoyl-CoA shikimate/quinate hydroxycinnamoyl transferase	gi|573941152|ref|XP_006652971.1|	0	PREDICTED: agmatine coumaroyltransferase-1-like [Oryza brachyantha]	NA	NA	GO:0016747	GO:0016747
MSTRG.120536	147.721	-11.0348	1.19401	-9.24178	2.42433e-20	6.17538e-19	251	0	217	0	226	0	chr6B	182575760	182576581							NA	NA		NA	NA		NA	NA		NA	NA	NA	NA
MSTRG.71098	285.039	-11.0218	1.19113	-9.25322	2.17838e-20	5.56375e-19	447	0	523	0	375	1	chr4A	2980119	2995234							UniRef90_M8CT55	5e-20	Uncharacterized protein n=1 Tax=Aegilops tauschii RepID=M8CT55_AEGTA	AT3G24220.1	2e-25	| Symbols: NCED6, ATNCED6 | nine-cis-epoxycarotenoid dioxygenase 6	gi|1002289906|ref|XP_015649272.1|	1e-18	PREDICTED: carotenoid 9,10(9',10')-cleavage dioxygenase 1 [Oryza sativa Japonica Group]	NA	NA	NA	NA
MSTRG.22310	146.154	-11.0201	1.20053	-9.17929	4.33937e-20	1.09005e-18	248	0	275	0	165	0	chr1D	462475293	462479120							NA	NA		NA	NA		NA	NA		NA	NA	NA	NA
MSTRG.47536	145.66	-11.0156	1.19165	-9.24397	2.37527e-20	6.0531e-19	220	0	241	0	227	0	chr2D	645838157	645839719							NA	NA		NA	NA		NA	NA		NA	NA	NA	NA
MSTRG.76052	775.987	-10.9974	0.849467	-12.9462	2.46781e-38	1.2968e-36	1217	1	1446	0	999	2	chr4A	615109204	615110130					noncoding	noncoding	NA	NA		NA	NA		NA	NA		NA	NA	NA	NA
MSTRG.147084	142.795	-10.9872	1.19397	-9.20221	3.50657e-20	8.84737e-19	216	0	262	0	197	0	chr7D	52035239	52037164							NA	NA		NA	NA		NA	NA		NA	NA	NA	NA
MSTRG.126903	142.31	-10.981	1.19833	-9.16357	5.02079e-20	1.25543e-18	253	0	240	0	175	0	chr6D	76064259	76072370							NA	NA		NA	NA		NA	NA		NA	NA	NA	NA
MSTRG.112300	273.614	-10.962	1.19468	-9.17565	4.48873e-20	1.12608e-18	498	0	442	0	342	1	chr6A	1960696	1961678							NA	NA		NA	NA		NA	NA		NA	NA	NA	NA
MSTRG.70680	502.737	-10.9543	1.03507	-10.5831	3.56893e-26	1.22074e-24	858	1	866	1	639	0	chr3D	598060797	598062191							NA	NA		NA	NA		NA	NA		NA	NA	NA	NA
MSTRG.23262	271.433	-10.9505	1.19017	-9.20073	3.55535e-20	8.96648e-19	459	0	406	0	410	1	chr2A	9180065	9182477							NA	NA		NA	NA		NA	NA		NA	NA	NA	NA
MSTRG.63257	138.298	-10.9399	1.1983	-9.12953	6.87977e-20	1.70313e-18	240	0	241	0	169	0	chr3B	804389502	804390305					noncoding	noncoding	NA	NA		NA	NA		NA	NA		NA	NA	NA	NA
MSTRG.49367	137.739	-10.9342	1.19757	-9.13035	6.82794e-20	1.69103e-18	234	0	243	0	171	0	chr3A	120266168	120269020							NA	NA		NA	NA		NA	NA		NA	NA	NA	NA
MSTRG.17174	263.001	-10.9046	1.19432	-9.13039	6.82528e-20	1.69073e-18	487	0	365	0	378	1	chr1D	23244979	23249193							NA	NA		NA	NA		NA	NA		NA	NA	NA	NA
MSTRG.131090	262.345	-10.902	1.19022	-9.15966	5.20615e-20	1.30007e-18	408	0	470	0	360	1	chr6D	469066789	469070940							NA	NA		NA	NA		NA	NA		NA	NA	NA	NA
MSTRG.63089	132.273	-10.8763	1.19514	-9.1004	9.0001e-20	2.20937e-18	210	0	236	0	178	0	chr3B	793125491	793126093							NA	NA		NA	NA		NA	NA		NA	NA	NA	NA
MSTRG.48162	252.998	-10.8491	1.18959	-9.12008	7.50662e-20	1.85349e-18	416	1	389	0	385	0	chr3A	24779835	24781642							UniRef90_W5CUG6	0	Patatin n=1 Tax=Triticum aestivum RepID=W5CUG6_WHEAT	AT2G26560.1	4e-161	| Symbols: PLP2, PLA IIA, PLA2A | phospholipase A 2A	gi|357141605|ref|XP_003572284.1|	0	PREDICTED: patatin-like protein 2 [Brachypodium distachyon]	NA	NA	GO:0004620; GO:0016042; GO:0047372; GO:0016042; GO:0016787	GO:0004620; GO:0016042; GO:0047372; GO:0016042; GO:0016787
MSTRG.20637	129.849	-10.849	1.19533	-9.07614	1.12493e-19	2.74561e-18	217	0	216	0	178	0	chr1D	352540946	352543967							NA	NA		NA	NA		NA	NA		NA	NA	NA	NA
MSTRG.116155	129.532	-10.846	1.19624	-9.06682	1.22543e-19	2.98641e-18	207	0	235	0	169	0	chr6A	484408696	484410012							UniRef90_M7YAF6	0	Anthranilate N-benzoyltransferase protein 1 n=5 Tax=Triticeae RepID=M7YAF6_TRIUA	AT5G48930.1	3e-79	| Symbols: HCT | hydroxycinnamoyl-CoA shikimate/quinate hydroxycinnamoyl transferase	gi|242056545|ref|XP_002457418.1|	8e-174	hypothetical protein SORBIDRAFT_03g006970 [Sorghum bicolor]	NA	NA	GO:0016747	GO:0016747
MSTRG.70322	252.201	-10.8445	1.1906	-9.10849	8.35357e-20	2.05728e-18	421	0	412	0	353	1	chr3D	580586664	580587696							UniRef90_A0A0E0JTL9	2e-60	Uncharacterized protein n=1 Tax=Oryza punctata RepID=A0A0E0JTL9_ORYPU	AT3G09270.1	1e-19	| Symbols: ATGSTU8, GSTU8 | glutathione S-transferase TAU 8	gi|460408228|ref|XP_004249548.1|	2e-50	PREDICTED: probable glutathione S-transferase [Solanum lycopersicum]	NA	NA	NA	NA
MSTRG.111334	250.813	-10.8364	1.19142	-9.09538	9.42533e-20	2.31177e-18	431	1	357	0	389	0	chr5D	523313433	523314724							UniRef90_W5FYQ0	0	Uncharacterized protein n=2 Tax=Triticinae RepID=W5FYQ0_WHEAT	AT4G35160.1	3e-54	| O-methyltransferase family protein	gi|721636491|ref|XP_010231162.1|	0	PREDICTED: O-methyltransferase ZRP4-like isoform X1 [Brachypodium distachyon]	NA	NA	NA	NA
MSTRG.8218	126.59	-10.8132	1.19386	-9.05737	1.3364e-19	3.25408e-18	193	0	222	0	183	0	chr1A	549708416	549723495							NA	NA		NA	NA		NA	NA		NA	NA	NA	NA
MSTRG.30432	678.114	-10.8031	0.844119	-12.7981	1.68019e-37	8.55018e-36	1048	2	1049	0	1100	1	chr2A	750149439	750149870							UniRef90_M8ABZ7	2e-81	Cytochrome P450 81D1 n=1 Tax=Triticum urartu RepID=M8ABZ7_TRIUA	AT4G37360.1	6e-39	| Symbols: CYP81D2 | cytochrome P450, family 81, subfamily D, polypeptide 2	gi|242055021|ref|XP_002456656.1|	1e-63	hypothetical protein SORBIDRAFT_03g040280 [Sorghum bicolor]	NA	NA	NA	NA
MSTRG.16512	125.414	-10.7989	1.19702	-9.02149	1.85541e-19	4.47308e-18	212	0	215	0	163	0	chr1B	676061597	676065123							NA	NA		NA	NA		NA	NA		NA	NA	NA	NA
MSTRG.155626	122.519	-10.7644	1.19845	-8.98195	2.66017e-19	6.35694e-18	223	0	183	0	168	0	chrUn	190743301	190751174							NA	NA		NA	NA		NA	NA		NA	NA	NA	NA
MSTRG.63264	122.336	-10.7635	1.20907	-8.90231	5.46977e-19	1.28218e-17	210	0	248	0	118	0	chr3B	805337523	805339970							NA	NA		NA	NA		NA	NA		NA	NA	NA	NA
MSTRG.47815	238.397	-10.7634	1.19308	-9.0215	1.85534e-19	4.47308e-18	403	0	413	0	305	1	chr3A	9573189	9574226							NA	NA		NA	NA		NA	NA		NA	NA	NA	NA
MSTRG.60963	438.351	-10.7546	1.03708	-10.3701	3.39346e-25	1.10173e-23	775	0	750	1	532	1	chr3B	610555378	610558694							NA	NA		NA	NA		NA	NA		NA	NA	NA	NA
MSTRG.96799	120.973	-10.7479	1.19565	-8.98918	2.49092e-19	5.95998e-18	182	0	224	0	166	0	chr5A	705526767	705527426							UniRef90_Q2R072	2e-44	Os11g0656500 protein n=1 Tax=Oryza sativa subsp. japonica RepID=Q2R072_ORYSJ	AT4G23160.1	5e-08	| Symbols: CRK8 | cysteine-rich RLK (RECEPTOR-like protein kinase) 8	gi|670394026|ref|XP_008677438.1|	7e-41	PREDICTED: uncharacterized protein LOC100304242 isoform X1 [Zea mays]	NA	NA	NA	NA
MSTRG.29818	119.741	-10.7331	1.19526	-8.97972	2.71458e-19	6.48291e-18	181	0	218	0	167	0	chr2A	721007833	721021457							UniRef90_I1J294	0	Serine/threonine-protein kinase n=1 Tax=Brachypodium distachyon RepID=I1J294_BRADI	AT4G27300.1	6e-125	| S-locus lectin protein kinase family protein	gi|960492968|ref|XP_014751392.1|	2e-13	PREDICTED: G-type lectin S-receptor-like serine/threonine-protein kinase B120 isoform X2 [Brachypodium distachyon]	NA	NA	NA	NA
MSTRG.143469	427.118	-10.7191	1.04975	-10.2111	1.76847e-24	5.56155e-23	799	0	802	0	400	2	chr7B	536639243	536640841							NA	NA		NA	NA		NA	NA		NA	NA	NA	NA
MSTRG.119938	229.901	-10.711	1.1907	-8.9955	2.35154e-19	5.63356e-18	377	0	383	0	322	1	chr6B	133447772	133448713							NA	NA		NA	NA		NA	NA		NA	NA	NA	NA
MSTRG.69549	117.483	-10.7055	1.19355	-8.96947	2.97933e-19	7.0959e-18	176	0	191	0	188	0	chr3D	536243875	536244441							UniRef90_M7YZQ4	5e-61	Uncharacterized protein n=3 Tax=Triticinae RepID=M7YZQ4_TRIUA	AT5G44820.1	2e-23	| Nucleotide-diphospho-sugar transferase family protein	gi|1002226973|ref|XP_015629571.1|	2e-56	PREDICTED: uncharacterized protein At4g15970 [Oryza sativa Japonica Group]	NA	NA	GO:0016021	GO:0016021
MSTRG.45913	228.267	-10.7026	1.19051	-8.98992	2.474e-19	5.92072e-18	287	1	417	0	381	0	chr2D	566835321	566837732							UniRef90_W5BEB7	2e-146	Uncharacterized protein n=8 Tax=Triticinae RepID=W5BEB7_WHEAT	AT5G39160.1	2e-75	| RmlC-like cupins superfamily protein	gi|1002261217|ref|XP_015634976.1|	1e-102	PREDICTED: germin-like protein 4-1 [Oryza sativa Japonica Group]	NA	NA	NA	NA
MSTRG.95871	116.673	-10.695	1.19729	-8.93273	4.1562e-19	9.80896e-18	189	0	209	0	152	0	chr5A	650562566	650563420							NA	NA		NA	NA		NA	NA		NA	NA	NA	NA
MSTRG.32502	227.011	-10.6945	1.19139	-8.97645	2.79652e-19	6.66885e-18	275	0	414	1	391	0	chr2B	93687167	93689529							UniRef90_Q9LEH6	0	Peroxidase (Fragment) n=1 Tax=Hordeum vulgare RepID=Q9LEH6_HORVU	AT5G05340.1	2e-111	| Peroxidase superfamily protein	gi|1002286395|ref|XP_015647502.1|	2e-154	PREDICTED: peroxidase 2-like [Oryza sativa Japonica Group]	NA	NA	NA	NA
MSTRG.140057	116.349	-10.6895	1.20366	-8.88085	6.63513e-19	1.54742e-17	224	0	141	0	178	0	chr7B	121242550	121243074							NA	NA		NA	NA		NA	NA		NA	NA	NA	NA
MSTRG.103568	225.936	-10.6865	1.19726	-8.92576	4.42634e-19	1.04336e-17	361	1	446	0	259	0	chr5B	641833347	641835469							NA	NA		NA	NA		NA	NA		NA	NA	NA	NA
MSTRG.21908	116.034	-10.6863	1.19713	-8.9266	4.39296e-19	1.03592e-17	201	0	184	0	160	0	chr1D	442525529	442527124							NA	NA		NA	NA		NA	NA		NA	NA	NA	NA
MSTRG.76068	2475.21	-10.6735	0.450062	-23.7156	2.49189e-124	8.45511e-122	3855	6	4777	2	3054	4	chr4A	615694100	615702325							UniRef90_B9UYP3	0	PDR-type ABC transporter n=7 Tax=Triticum aestivum RepID=B9UYP3_WHEAT	AT1G66950.1	0	| Symbols: PDR11, ATPDR11 | pleiotropic drug resistance 11	gi|960456838|ref|XP_014752458.1|	0	PREDICTED: ABC transporter G family member 48 isoform X1 [Brachypodium distachyon]	NA	NA	GO:0005524; GO:0016021; GO:0016887; GO:0005524; GO:0005886; GO:0016021; GO:0016887; GO:0042626; GO:0055085	GO:0005524; GO:0016021; GO:0016887; GO:0005524; GO:0005886; GO:0016021; GO:0016887; GO:0042626; GO:0055085
MSTRG.65335	223.779	-10.6723	1.19249	-8.94959	3.56817e-19	8.45083e-18	365	1	397	0	292	0	chr3D	98146646	98150407							UniRef90_W5CNV5	0	Uncharacterized protein n=1 Tax=Triticum aestivum RepID=W5CNV5_WHEAT	AT4G10520.1	9e-158	| Subtilase family protein	gi|1002239846|ref|XP_015624165.1|	0	PREDICTED: subtilisin-like protease SBT3.8 [Oryza sativa Japonica Group]	NA	NA	NA	NA
MSTRG.118874	111.903	-10.6376	1.20236	-8.84732	8.96471e-19	2.07087e-17	122	0	238	0	175	0	chr6B	42393045	42394212							NA	NA		NA	NA		NA	NA		NA	NA	NA	NA
MSTRG.54514	400.496	-10.6256	1.03084	-10.3077	6.50088e-25	2.08982e-23	570	0	605	1	718	1	chr3A	712552564	712553912							NA	NA		NA	NA		NA	NA		NA	NA	NA	NA
MSTRG.155519	110.901	-10.6208	1.20011	-8.8499	8.75941e-19	2.02672e-17	193	0	140	0	187	0	chrUn	156743494	156744311							NA	NA		NA	NA		NA	NA		NA	NA	NA	NA
MSTRG.9024	396.861	-10.6124	1.03038	-10.2995	7.08255e-25	2.2717e-23	599	0	692	1	583	1	chr1A	586085542	586087282							NA	NA		NA	NA		NA	NA		NA	NA	NA	NA
MSTRG.25426	394.164	-10.6032	1.03467	-10.2479	1.20967e-24	3.83267e-23	645	1	701	1	510	0	chr2A	175437488	175438310							NA	NA		NA	NA		NA	NA		NA	NA	NA	NA
MSTRG.94709	109.353	-10.6019	1.20214	-8.81916	1.15321e-18	2.64417e-17	176	0	213	0	127	0	chr5A	583627218	583627760							UniRef90_M0Z1U1	3e-92	Uncharacterized protein n=5 Tax=Triticeae RepID=M0Z1U1_HORVD	AT1G58170.1	5e-45	| Disease resistance-responsive (dirigent-like protein) family protein	gi|514808012|ref|XP_004978854.1|	1e-79	PREDICTED: dirigent protein 22-like [Setaria italica]	NA	NA	NA	NA
MSTRG.38075	212.349	-10.5957	1.19283	-8.88285	6.51696e-19	1.5211e-17	372	0	328	1	296	0	chr2B	694532301	694533008							UniRef90_W5BFF8	2e-126	Uncharacterized protein n=1 Tax=Triticum aestivum RepID=W5BFF8_WHEAT	AT1G54290.1	3e-39	| Translation initiation factor SUI1 family protein	gi|721697327|ref|XP_003580602.2|	1e-54	PREDICTED: splicing factor, proline- and glutamine-rich-like [Brachypodium distachyon]	NA	NA	NA	NA
MSTRG.55873	108.105	-10.5851	1.19509	-8.85712	8.21058e-19	1.9032e-17	169	0	180	0	161	0	chr3B	39440975	39442390							NA	NA		NA	NA		NA	NA		NA	NA	NA	NA
MSTRG.118259	107.319	-10.5756	1.21238	-8.72299	2.70962e-18	6.06329e-17	157	0	247	0	105	0	chr6B	4532466	4538583							UniRef90_W5GRD6	2e-06	Uncharacterized protein n=1 Tax=Triticum aestivum RepID=W5GRD6_WHEAT	AT4G29990.1	0	| Leucine-rich repeat transmembrane protein kinase protein	gi|960467830|ref|XP_010232474.2|	0	PREDICTED: probable LRR receptor-like serine/threonine-protein kinase At1g51810 [Brachypodium distachyon]	NA	NA	NA	NA
MSTRG.76090	104.919	-10.5415	1.19646	-8.81052	1.24564e-18	2.8464e-17	168	0	151	0	175	0	chr4A	616977285	616977749							UniRef90_M7ZM12	1e-63	Chemocyanin n=7 Tax=Triticeae RepID=M7ZM12_TRIUA	AT2G31050.1	7e-19	| Cupredoxin superfamily protein	gi|357121201|ref|XP_003562309.1|	3e-56	PREDICTED: chemocyanin-like [Brachypodium distachyon]	NA	NA	NA	NA
MSTRG.30855	373.745	-10.5291	1.03559	-10.1673	2.77514e-24	8.65592e-23	638	2	619	0	499	0	chr2A	767984633	767986369							UniRef90_M8AXX5	0	Agmatine coumaroyltransferase-1 n=3 Tax=Triticinae RepID=M8AXX5_TRIUA	AT5G57840.1	4e-20	| HXXXD-type acyl-transferase family protein	gi|960454655|ref|XP_014752031.1|	0	PREDICTED: agmatine coumaroyltransferase-1-like [Brachypodium distachyon]	NA	NA	GO:0016747	GO:0016747
MSTRG.152460	202.293	-10.5264	1.19055	-8.84168	9.42923e-19	2.17334e-17	323	0	338	0	292	1	chr7D	565643644	565646091							NA	NA		NA	NA		NA	NA		NA	NA	NA	NA
MSTRG.62280	2045.03	-10.5181	0.455469	-23.0929	5.4544e-118	1.64562e-115	3149	1	3579	2	2922	8	chr3B	736310632	736312737							NA	NA		NA	NA		NA	NA		NA	NA	NA	NA
MSTRG.69346	102.98	-10.5145	1.20552	-8.722	2.73331e-18	6.11033e-17	181	0	191	0	112	0	chr3D	520639301	520641869							UniRef90_W5D535	0	Peroxidase n=18 Tax=Triticinae RepID=W5D535_WHEAT	AT5G06730.1	2e-102	| Peroxidase superfamily protein	gi|357150393|ref|XP_003575443.1|	3e-171	PREDICTED: peroxidase 2-like [Brachypodium distachyon]	NA	NA	NA	NA
MSTRG.102869	199.702	-10.508	1.19156	-8.81864	1.15856e-18	2.65592e-17	320	1	346	0	275	0	chr5B	589894031	589896065							NA	NA		NA	NA		NA	NA		NA	NA	NA	NA
MSTRG.114707	102.1	-10.5044	1.20877	-8.69009	3.62163e-18	8.03335e-17	134	0	236	0	116	0	chr6A	212111835	212116869							NA	NA		NA	NA		NA	NA		NA	NA	NA	NA
MSTRG.104878	920.652	-10.5039	0.65778	-15.9687	2.11283e-57	1.95781e-55	1332	0	1621	2	1401	3	chr5D	3635819	3637486							NA	NA		NA	NA		NA	NA		NA	NA	NA	NA
MSTRG.40117	367.805	-10.4996	1.03467	-10.1478	3.39066e-24	1.05327e-22	648	0	589	2	488	0	chr2D	15966474	15967307							NA	NA		NA	NA		NA	NA		NA	NA	NA	NA
MSTRG.79485	101.537	-10.4952	1.39829	-7.50575	6.10796e-14	9.94477e-13	187	0	222	0	68	0	chr4B	115845318	115848108							UniRef90_P10848	0	Alcohol dehydrogenase 3 n=40 Tax=Pooideae RepID=ADH3_HORVU	AT1G77120.1	0	| Symbols: ADH1, ADH, ATADH, ATADH1 | alcohol dehydrogenase 1	gi|357157190|ref|XP_003577715.1|	0	PREDICTED: alcohol dehydrogenase 3 [Brachypodium distachyon]	NA	NA	GO:0008270; GO:0016491; GO:0004024; GO:0005829; GO:0008270; GO:0046294; GO:0051903; GO:0004022; GO:0008270	GO:0008270; GO:0016491; GO:0004024; GO:0005829; GO:0008270; GO:0046294; GO:0051903; GO:0004022; GO:0008270
MSTRG.111336	3455.74	-10.486	0.352893	-29.7143	5.02128e-194	5.5208e-191	5363	6	5783	7	5150	6	chr5D	523452114	523454959							UniRef90_A0A077RSK4	0	Chromosome 3B, genomic scaffold, cultivar Chinese Spring n=1 Tax=Triticum aestivum RepID=A0A077RSK4_WHEAT	AT3G48280.1	4e-112	| Symbols: CYP71A25 | cytochrome P450, family 71, subfamily A, polypeptide 25	gi|357117000|ref|XP_003560264.1|	0	PREDICTED: indole-2-monooxygenase-like [Brachypodium distachyon]	NA	NA	NA	NA
MSTRG.95046	100.102	-10.4751	1.20014	-8.72819	2.58777e-18	5.79856e-17	147	0	198	0	129	0	chr5A	600361424	600363308							NA	NA		NA	NA		NA	NA		NA	NA	NA	NA
MSTRG.47442	358.554	-10.4665	1.04049	-10.0592	8.36373e-24	2.54961e-22	583	1	700	1	407	0	chr2D	643122263	643124034							UniRef90_M8AXX5	0	Agmatine coumaroyltransferase-1 n=3 Tax=Triticinae RepID=M8AXX5_TRIUA	AT5G57840.1	2e-21	| HXXXD-type acyl-transferase family protein	gi|960454655|ref|XP_014752031.1|	0	PREDICTED: agmatine coumaroyltransferase-1-like [Brachypodium distachyon]	NA	NA	GO:0016747	GO:0016747
MSTRG.59418	356.394	-10.4575	1.0342	-10.1117	4.90382e-24	1.51141e-22	602	1	592	1	481	0	chr3B	452725215	452725482					noncoding	noncoding	UniRef90_P93598	3e-18	PSBGer1 protein n=2 Tax=Triticum aestivum RepID=P93598_WHEAT	AT1G18970.1	3e-06	| Symbols: GLP4 | germin-like protein 4	gi|357118580|ref|XP_003561030.1|	8e-16	PREDICTED: oxalate oxidase 1 [Brachypodium distachyon]	NA	NA	GO:0005618; GO:0030145; GO:0045735; GO:0048046	GO:0005618; GO:0030145; GO:0045735; GO:0048046
MSTRG.47541	711.918	-10.4551	0.735633	-14.2123	7.68262e-46	5.10445e-44	1162	0	1163	1	1025	3	chr2D	645932036	645935493							NA	NA		NA	NA		NA	NA		NA	NA	NA	NA
MSTRG.38765	532.579	-10.4548	0.845964	-12.3584	4.38676e-35	2.06849e-33	806	2	941	0	768	1	chr2B	747821169	747821507							UniRef90_N1R2I0	1e-49	Uncharacterized protein n=1 Tax=Aegilops tauschii RepID=N1R2I0_AEGTA	AT2G37650.1	0.41	| GRAS family transcription factor	gi|224106451|ref|XP_002314170.1|	1.4	hypothetical protein POPTR_0009s03810g [Populus trichocarpa]	NA	NA	NA	NA
MSTRG.143366	98.6441	-10.453	1.37483	-7.60315	2.88998e-14	4.83055e-13	233	0	141	0	82	0	chr7B	526385849	526386115							UniRef90_I1GX25	6e-14	Uncharacterized protein n=1 Tax=Brachypodium distachyon RepID=I1GX25_BRADI	AT4G37290.1	0.043	| unknown protein; FUNCTIONS IN: molecular_function unknown; INVOLVED IN: response to karrikin; LOCATED IN: endomembrane system; EXPRESSED IN: cotyledon, hypocotyl, leaf; EXPRESSED DURING: LP.04 four leaves visible; BEST Arabidopsis thaliana protein match is: unknown protein (TAIR:AT2G23270.1); Has 30201 Blast hits to 17322 proteins in 780 species: Archae - 12; Bacteria - 1396; Metazoa - 17338; F…	gi|514765612|ref|XP_004965793.1|	6e-08	PREDICTED: uncharacterized protein LOC101774728 [Setaria italica]	NA	NA	NA	NA
MSTRG.114351	98.5888	-10.4521	1.19694	-8.73236	2.49414e-18	5.59646e-17	156	0	169	0	140	0	chr6A	153679549	153688233							NA	NA		NA	NA		NA	NA		NA	NA	NA	NA
MSTRG.42238	353.606	-10.4464	1.03376	-10.1052	5.23783e-24	1.61348e-22	575	1	615	1	475	0	chr2D	175300446	175301277							NA	NA		NA	NA		NA	NA		NA	NA	NA	NA
MSTRG.112575	191.008	-10.4436	1.19037	-8.77338	1.73384e-18	3.93291e-17	302	0	313	0	285	1	chr6A	16098567	16100283							UniRef90_M7ZPA2	0	High-affinity nitrate transporter 2.1 n=6 Tax=Triticinae RepID=M7ZPA2_TRIUA	AT1G08090.1	0	| Symbols: ATNRT2:1, NRT2, NRT2;1AT, ACH1, LIN1, ATNRT2.1, NRT2.1, NRT2:1 | nitrate transporter 2:1	gi|721651922|ref|XP_003572590.2|	0	PREDICTED: high-affinity nitrate transporter 2.1-like [Brachypodium distachyon]	NA	NA	GO:0016021; GO:0055085	GO:0016021; GO:0055085
MSTRG.88092	98.0057	-10.4434	1.19651	-8.7282	2.5876e-18	5.79856e-17	153	0	146	0	163	0	chr4D	435231166	435231732							UniRef90_M0Y493	1e-105	Uncharacterized protein n=3 Tax=Triticeae RepID=M0Y493_HORVD	AT3G07390.1	7e-24	| Symbols: AIR12 | auxin-responsive family protein	gi|721630418|ref|XP_010230226.1|	5e-82	PREDICTED: cytochrome b561 and DOMON domain-containing protein At5g47530-like [Brachypodium distachyon]	NA	NA	NA	NA
MSTRG.68039	351.989	-10.4433	1.04065	-10.0354	1.0652e-23	3.23509e-22	629	2	603	0	419	0	chr3D	419515383	419516556							NA	NA		NA	NA		NA	NA		NA	NA	NA	NA
MSTRG.154050	190.08	-10.4365	1.19141	-8.75981	1.95577e-18	4.42141e-17	308	1	318	0	269	0	chrUn	26996929	26998029							NA	NA		NA	NA		NA	NA		NA	NA	NA	NA
MSTRG.23803	350.32	-10.4327	1.03864	-10.0445	9.71005e-24	2.95216e-22	604	1	625	1	417	0	chr2A	34293913	34295350							UniRef90_W5B1X3	7e-76	L-lactate dehydrogenase n=1 Tax=Triticum aestivum RepID=W5B1X3_WHEAT	AT3G47520.1	7e-13	| Symbols: MDH | malate dehydrogenase	gi|357144786|ref|XP_003573413.1|	0	PREDICTED: L-lactate dehydrogenase B [Brachypodium distachyon]	NA	NA	NA	NA
MSTRG.15522	96.9461	-10.4277	1.19795	-8.70467	3.18505e-18	7.08454e-17	156	0	168	0	133	0	chr1B	626684344	626688870							NA	NA		NA	NA		NA	NA		NA	NA	NA	NA
MSTRG.25283	188.136	-10.4216	1.1967	-8.70862	3.07609e-18	6.85649e-17	325	1	334	0	225	0	chr2A	161267454	161268365							NA	NA		NA	NA		NA	NA		NA	NA	NA	NA
MSTRG.33950	347.648	-10.4207	1.03188	-10.0988	5.59429e-24	1.7219e-22	553	0	594	1	491	1	chr2B	223091289	223092116							NA	NA		NA	NA		NA	NA		NA	NA	NA	NA
MSTRG.23327	519.862	-10.4194	0.850589	-12.2497	1.68695e-34	7.80325e-33	760	1	1017	0	683	2	chr2A	12698323	12702419							UniRef90_N1R399	0	Cytochrome P450 71D7 n=1 Tax=Aegilops tauschii RepID=N1R399_AEGTA	AT2G45560.1	2e-17	| Symbols: CYP76C1 | cytochrome P450, family 76, subfamily C, polypeptide 1	gi|721694517|ref|XP_010240406.1|	0	PREDICTED: ent-cassadiene C2-hydroxylase-like [Brachypodium distachyon]	NA	NA	NA	NA
MSTRG.23122	186.92	-10.4137	1.19098	-8.74381	2.25384e-18	5.07918e-17	257	1	346	0	283	0	chr2A	2655812	2657356							NA	NA		NA	NA		NA	NA		NA	NA	NA	NA
MSTRG.104499	95.762	-10.4099	1.20077	-8.66935	4.34589e-18	9.57856e-17	159	0	172	0	120	0	chr5B	697493318	697494130							NA	NA		NA	NA		NA	NA		NA	NA	NA	NA
MSTRG.39737	1032.14	-10.4075	0.604546	-17.2153	2.03795e-66	2.3634e-64	1386	1	1896	1	1613	4	chr2D	3033992	3035747							UniRef90_W5BL89	0	Uncharacterized protein n=1 Tax=Triticum aestivum RepID=W5BL89_WHEAT	AT1G13110.1	2e-95	| Symbols: CYP71B7 | cytochrome P450, family 71 subfamily B, polypeptide 7	gi|721694495|ref|XP_010240401.1|	0	PREDICTED: ent-isokaurene C2-hydroxylase-like [Brachypodium distachyon]	NA	NA	NA	NA
MSTRG.111342	4293.07	-10.3996	0.322219	-32.2749	1.57551e-228	2.61092e-225	7150	9	7019	12	6016	4	chr5D	524259550	524261054							NA	NA		NA	NA		NA	NA		NA	NA	NA	NA
MSTRG.46657	853.756	-10.3937	0.676733	-15.3587	3.09867e-53	2.55827e-51	1468	1	1626	2	920	2	chr2D	608576876	608578408							UniRef90_I1I0U8	0	Uncharacterized protein n=19 Tax=Pooideae RepID=I1I0U8_BRADI	AT2G20340.1	4e-150	| Pyridoxal phosphate (PLP)-dependent transferases superfamily protein	gi|357144649|ref|XP_003573366.1|	0	PREDICTED: aromatic-L-amino-acid decarboxylase-like [Brachypodium distachyon]	NA	NA	NA	NA
MSTRG.53644	94.4609	-10.3907	1.20381	-8.63157	6.05138e-18	1.32153e-16	150	0	186	0	110	0	chr3A	658186863	658187834							NA	NA		NA	NA		NA	NA		NA	NA	NA	NA
MSTRG.103216	337.122	-10.3754	1.04088	-9.96797	2.10495e-23	6.29261e-22	548	0	665	1	376	1	chr5B	616265748	616266245							NA	NA		NA	NA		NA	NA		NA	NA	NA	NA
MSTRG.140059	335.226	-10.3661	1.04301	-9.93868	2.82559e-23	8.4008e-22	664	0	403	1	494	1	chr7B	121496032	121496556							NA	NA		NA	NA		NA	NA		NA	NA	NA	NA
MSTRG.69905	332.772	-10.3583	1.0341	-10.0167	1.28682e-23	3.89268e-22	572	1	517	1	473	0	chr3D	557523087	557524970							UniRef90_A0A077RZP2	2e-179	Chromosome 3B, genomic scaffold, cultivar Chinese Spring n=2 Tax=Triticum aestivum RepID=A0A077RZP2_WHEAT	AT2G23620.1	2e-63	| Symbols: ATMES1, MES1 | methyl esterase 1	gi|1002233350|ref|XP_015620872.1|	2e-138	PREDICTED: esterase PIR7B [Oryza sativa Japonica Group]	NA	NA	GO:0009694; GO:0009696; GO:0080030; GO:0080031; GO:0080032	GO:0009694; GO:0009696; GO:0080030; GO:0080031; GO:0080032
MSTRG.10839	332.647	-10.358	1.03514	-10.0065	1.42782e-23	4.3112e-22	572	0	543	0	447	2	chr1B	128578095	128580522							NA	NA		NA	NA		NA	NA		NA	NA	NA	NA
MSTRG.62343	92.2221	-10.3544	1.20324	-8.60546	7.60108e-18	1.65081e-16	170	0	146	0	116	0	chr3B	739660699	739661913							UniRef90_A0A077RHT4	3e-98	Uncharacterized protein n=3 Tax=Triticinae RepID=A0A077RHT4_WHEAT	AT2G23570.1	8e-24	| Symbols: MES19, ATMES19 | methyl esterase 19	gi|1002233350|ref|XP_015620872.1|	3e-92	PREDICTED: esterase PIR7B [Oryza sativa Japonica Group]	NA	NA	GO:0009694; GO:0009696; GO:0080030; GO:0080031; GO:0080032	GO:0009694; GO:0009696; GO:0080030; GO:0080031; GO:0080032
MSTRG.111332	496.586	-10.3508	0.851903	-12.1502	5.72069e-34	2.59991e-32	906	1	724	1	694	1	chr5D	523186243	523187535							UniRef90_W5FYQ0	0	Uncharacterized protein n=2 Tax=Triticinae RepID=W5FYQ0_WHEAT	AT4G35160.1	4e-53	| O-methyltransferase family protein	gi|721636491|ref|XP_010231162.1|	0	PREDICTED: O-methyltransferase ZRP4-like isoform X1 [Brachypodium distachyon]	NA	NA	NA	NA
MSTRG.70000	91.7976	-10.3503	1.20077	-8.61974	6.71086e-18	1.4608e-16	132	0	182	0	121	0	chr3D	562433003	562436712							UniRef90_A0A077S7V5	2e-19	Chromosome 3B, genomic scaffold, cultivar Chinese Spring n=2 Tax=Triticum RepID=A0A077S7V5_WHEAT	AT5G07610.1	0.61	| F-box family protein	gi|242074384|ref|XP_002447128.1|	1e-15	hypothetical protein SORBIDRAFT_06g029120 [Sorghum bicolor]	NA	NA	NA	NA
MSTRG.74412	91.9701	-10.3503	1.21188	-8.54068	1.33434e-17	2.85404e-16	186	0	147	0	96	0	chr4A	491709686	491710078							UniRef90_I1IMN0	8e-12	Uncharacterized protein n=2 Tax=Brachypodium distachyon RepID=I1IMN0_BRADI	AT5G50330.1	1.4	| Protein kinase superfamily protein	gi|960489158|ref|XP_014758706.1|	1e-11	PREDICTED: uncharacterized protein LOC104584608 [Brachypodium distachyon]	NA	NA	NA	NA
MSTRG.40835	91.7543	-10.3499	1.19712	-8.64564	5.35028e-18	1.17133e-16	127	0	166	0	142	0	chr2D	60137569	60139012							UniRef90_Q5I3F4	1e-167	Peroxidase n=12 Tax=Triticeae RepID=Q5I3F4_TRIMO	AT5G05340.1	1e-101	| Peroxidase superfamily protein	gi|721608974|ref|XP_010233996.1|	1e-144	PREDICTED: peroxidase 2-like [Brachypodium distachyon]	NA	NA	NA	NA
MSTRG.29336	655.261	-10.3362	0.740849	-13.9519	3.0639e-44	1.92286e-42	1089	1	1158	1	836	2	chr2A	693428008	693429928							UniRef90_I1J1A9	0	Uncharacterized protein n=1 Tax=Brachypodium distachyon RepID=I1J1A9_BRADI	AT2G02040.1	2e-160	| Symbols: ATPTR2-B, NTR1, PTR2-B, PTR2, ATPTR2 | peptide transporter 2	gi|357165536|ref|XP_003580417.1|	0	PREDICTED: protein NRT1/ PTR FAMILY 8.3-like [Brachypodium distachyon]	NA	NA	NA	NA
MSTRG.89341	4577.93	-10.328	0.306075	-33.7435	1.33225e-249	3.04676e-246	7175	9	8078	13	6334	6	chr5A	3281934	3294536							NA	NA		NA	NA		NA	NA		NA	NA	NA	NA
MSTRG.104587	90.0286	-10.3206	1.1978	-8.61629	6.91567e-18	1.50481e-16	146	0	144	0	134	0	chr5B	703305874	703306352							NA	NA		NA	NA		NA	NA		NA	NA	NA	NA
MSTRG.133369	642.617	-10.31	0.734058	-14.0453	8.23531e-45	5.27549e-43	988	3	1063	1	980	0	chr7A	142643364	142644518							UniRef90_T1MW17	0	Uncharacterized protein n=3 Tax=Triticinae RepID=T1MW17_TRIUA	AT2G29390.1	4e-15	| Symbols: SMO2-2, ATSMO2 | sterol 4-alpha-methyl-oxidase 2-2	gi|226508892|ref|NP_001149259.1|	9e-138	protein SUR2 [Zea mays]	NA	NA	GO:0005506; GO:0008610; GO:0016021; GO:0016491	GO:0005506; GO:0008610; GO:0016021; GO:0016491
MSTRG.108817	89.0254	-10.3049	1.19812	-8.60092	7.90804e-18	1.7152e-16	140	0	153	0	127	0	chr5D	387097965	387099311							NA	NA		NA	NA		NA	NA		NA	NA	NA	NA
MSTRG.67266	172.921	-10.3001	1.19233	-8.63865	5.68825e-18	1.24341e-16	275	1	301	0	239	0	chr3D	343711170	343711730							UniRef90_M0X8N6	6e-25	Uncharacterized protein n=1 Tax=Hordeum vulgare var. distichum RepID=M0X8N6_HORVD	AT1G50460.1	1.4	| Symbols: HKL1, ATHKL1 | hexokinase-like 1	gi|721643960|ref|XP_010232243.1|	5e-15	PREDICTED: uncharacterized protein LOC104582857 [Brachypodium distachyon]	NA	NA	NA	NA
MSTRG.3831	88.326	-10.2917	1.20375	-8.54968	1.23434e-17	2.64508e-16	166	0	122	0	125	0	chr1A	72430196	72430897					noncoding	noncoding	NA	NA		NA	NA		NA	NA		NA	NA	NA	NA
MSTRG.44887	88.1616	-10.291	1.2026	-8.55726	1.15577e-17	2.47997e-16	141	0	167	0	108	0	chr2D	480589330	480590354					noncoding	noncoding	NA	NA		NA	NA		NA	NA		NA	NA	NA	NA
MSTRG.46414	632.334	-10.2863	0.741029	-13.881	8.25408e-44	5.10174e-42	1008	2	1166	1	807	1	chr2D	593223965	593231225							NA	NA		NA	NA		NA	NA		NA	NA	NA	NA
MSTRG.38350	87.6244	-10.2811	1.2169	-8.44859	2.9484e-17	6.14766e-16	170	0	161	0	79	0	chr2B	713880139	713882056							NA	NA		NA	NA		NA	NA		NA	NA	NA	NA
MSTRG.30433	1567.52	-10.2735	0.472568	-21.7398	8.63651e-105	2.04462e-102	2394	2	2509	1	2490	7	chr2A	750148150	750150255							NA	NA		NA	NA		NA	NA		NA	NA	NA	NA
MSTRG.89333	1393.57	-10.2583	0.500098	-20.5127	1.65908e-93	3.29356e-91	2205	5	2361	1	2001	3	chr5A	3166734	3174292							NA	NA		NA	NA		NA	NA		NA	NA	NA	NA
MSTRG.125787	309.576	-10.2517	1.0335	-9.91941	3.42793e-23	1.01389e-21	477	0	570	2	414	0	chr6D	8347471	8348928							UniRef90_W5H5E5	6e-19	Glycosyltransferase n=1 Tax=Triticum aestivum RepID=W5H5E5_WHEAT	AT1G22360.1	7e-168	| Symbols: AtUGT85A2, UGT85A2 | UDP-glucosyl transferase 85A2	gi|573920652|ref|XP_006647925.1|	0	PREDICTED: 7-deoxyloganetin glucosyltransferase-like [Oryza brachyantha]	NA	NA	NA	NA
MSTRG.156588	85.7466	-10.2494	1.21137	-8.46104	2.65011e-17	5.54389e-16	166	0	146	0	89	0	chrUn	314617889	314618404							UniRef90_M7YUQ7	1e-75	Blue copper protein n=2 Tax=Triticum RepID=M7YUQ7_TRIUA	AT2G31050.1	1e-25	| Cupredoxin superfamily protein	gi|226505206|ref|NP_001152010.1|	1e-50	blue copper protein precursor [Zea mays]	NA	NA	NA	NA
MSTRG.100911	166.346	-10.2432	1.19501	-8.57165	1.02016e-17	2.19931e-16	294	0	262	0	224	1	chr5B	441745526	441746374							NA	NA		NA	NA		NA	NA		NA	NA	NA	NA
MSTRG.53616	306.271	-10.2423	1.03696	-9.8773	5.22224e-23	1.53153e-21	480	2	571	0	394	0	chr3A	655993960	655994928							UniRef90_M8A638	0	Peroxidase n=1 Tax=Triticum urartu RepID=M8A638_TRIUA	AT5G06730.1	5e-99	| Peroxidase superfamily protein	gi|357150393|ref|XP_003575443.1|	9e-166	PREDICTED: peroxidase 2-like [Brachypodium distachyon]	NA	NA	NA	NA
MSTRG.106953	166.113	-10.2422	1.19738	-8.5538	1.19098e-17	2.55408e-16	268	0	317	0	198	1	chr5D	229141248	229142756							UniRef90_M8C4H5	0	Uncharacterized protein n=1 Tax=Aegilops tauschii RepID=M8C4H5_AEGTA	AT1G11380.1	0.091	| PLAC8 family protein	gi|836013974|ref|XP_012703766.1|	1e-137	PREDICTED: LOW QUALITY PROTEIN: putative pentatricopeptide repeat-containing protein At3g08820 [Setaria italica]	NA	NA	NA	NA
MSTRG.70596	459.193	-10.2398	0.853935	-11.9913	3.9451e-33	1.74983e-31	757	2	851	1	554	0	chr3D	594802502	594803661							NA	NA		NA	NA		NA	NA		NA	NA	NA	NA
MSTRG.94892	165.791	-10.2392	1.19347	-8.57932	9.54389e-18	2.0614e-16	267	0	292	0	222	1	chr5A	593340034	593341244							NA	NA		NA	NA		NA	NA		NA	NA	NA	NA
MSTRG.88557	84.8946	-10.2368	1.21645	-8.41532	3.91834e-17	8.08455e-16	137	0	186	0	78	0	chr4D	469072609	469074058							UniRef90_M8AN56	0	Agmatine coumaroyltransferase-2 n=6 Tax=Triticeae RepID=M8AN56_TRIUA	AT5G48930.1	7e-43	| Symbols: HCT | hydroxycinnamoyl-CoA shikimate/quinate hydroxycinnamoyl transferase	gi|357120516|ref|XP_003561973.1|	0	PREDICTED: agmatine coumaroyltransferase-1-like [Brachypodium distachyon]	NA	NA	GO:0016747	GO:0016747
MSTRG.147392	165.36	-10.236	1.20977	-8.46106	2.6495e-17	5.54364e-16	271	1	359	0	150	0	chr7D	69709115	69712588							UniRef90_W5I8E8	0	Uncharacterized protein n=1 Tax=Triticum aestivum RepID=W5I8E8_WHEAT	AT4G10520.1	0	| Subtilase family protein	gi|357141756|ref|XP_003572336.1|	0	PREDICTED: subtilisin-like protease SBT3.5 [Brachypodium distachyon]	NA	NA	NA	NA
MSTRG.54602	84.484	-10.229	1.19836	-8.53577	1.39224e-17	2.97398e-16	135	0	130	0	133	0	chr3A	717679222	717683097							NA	NA		NA	NA		NA	NA		NA	NA	NA	NA
MSTRG.17111	163.859	-10.2214	1.21272	-8.42848	3.50195e-17	7.26214e-16	333	0	288	1	143	0	chr1D	19011947	19020800							UniRef90_W5FGA4	0	Phenylalanine ammonia-lyase n=27 Tax=Triticeae RepID=W5FGA4_WHEAT	AT5G04230.1	0	| Symbols: PAL3, ATPAL3 | phenyl alanine ammonia-lyase 3	gi|514802698|ref|XP_004976241.1|	0	PREDICTED: phenylalanine ammonia-lyase [Setaria italica]	NA	NA	NA	NA
MSTRG.143359	163.215	-10.2164	1.2165	-8.39819	4.53408e-17	9.29963e-16	313	0	323	0	128	1	chr7B	525596961	525598490							UniRef90_I1I0U8	0	Uncharacterized protein n=19 Tax=Pooideae RepID=I1I0U8_BRADI	AT2G20340.1	4e-159	| Pyridoxal phosphate (PLP)-dependent transferases superfamily protein	gi|357144649|ref|XP_003573366.1|	0	PREDICTED: aromatic-L-amino-acid decarboxylase-like [Brachypodium distachyon]	NA	NA	NA	NA
MSTRG.158350	83.75	-10.2162	1.20239	-8.49653	1.95343e-17	4.13183e-16	142	0	146	0	106	0	chrUn	470694217	470694884							NA	NA		NA	NA		NA	NA		NA	NA	NA	NA
MSTRG.37439	4523.84	-10.2158	0.295823	-34.5334	2.52921e-261	6.57283e-258	7125	11	7889	10	6311	9	chr2B	638751575	638753606							NA	NA		NA	NA		NA	NA		NA	NA	NA	NA
MSTRG.85250	300.475	-10.2114	1.03316	-9.88368	4.89992e-23	1.43811e-21	469	1	530	1	418	0	chr4D	71824551	71825715							UniRef90_T1LS92	9e-162	Uncharacterized protein n=3 Tax=Triticum RepID=T1LS92_TRIUA	AT2G29390.5	2e-08	| Symbols: ATSMO2 | sterol 4-alpha-methyl-oxidase 2-2	gi|721630195|ref|XP_003561729.2|	2e-118	PREDICTED: sphinganine C4-monooxygenase 1-like [Brachypodium distachyon]	NA	NA	GO:0005506; GO:0008610; GO:0016021; GO:0016491	GO:0005506; GO:0008610; GO:0016021; GO:0016491
MSTRG.11951	448.952	-10.208	0.84704	-12.0513	1.90851e-33	8.54133e-32	722	2	746	0	646	1	chr1B	280167668	280172639							NA	NA		NA	NA		NA	NA		NA	NA	NA	NA
MSTRG.148223	298.724	-10.2026	1.03843	-9.82502	8.78569e-23	2.54203e-21	530	0	499	0	372	2	chr7D	127729767	127737726							UniRef90_M8A3P9	5e-165	12-oxophytodienoate reductase 2 n=2 Tax=Triticum RepID=M8A3P9_TRIUA	AT1G76690.1	3e-20	| Symbols: OPR2, ATOPR2 | 12-oxophytodienoate reductase 2	gi|1002279195|ref|XP_015643915.1|	2e-19	PREDICTED: 12-oxophytodienoate reductase 1 isoform X2 [Oryza sativa Japonica Group]	NA	NA	NA	NA
MSTRG.23804	295.736	-10.1918	1.04038	-9.79623	1.16869e-22	3.35344e-21	520	2	510	0	358	0	chr2A	34294914	34295291							NA	NA		NA	NA		NA	NA		NA	NA	NA	NA
MSTRG.16923	82.0902	-10.1875	1.21153	-8.40879	4.14249e-17	8.52397e-16	144	0	159	0	83	0	chr1D	8796990	8798901							NA	NA		NA	NA		NA	NA		NA	NA	NA	NA
MSTRG.65238	81.9525	-10.1858	1.20022	-8.48658	2.12804e-17	4.48623e-16	127	0	148	0	112	0	chr3D	91708075	91709076							NA	NA		NA	NA		NA	NA		NA	NA	NA	NA
MSTRG.39493	81.7006	-10.1807	1.19872	-8.49299	2.0138e-17	4.25322e-16	130	0	128	0	127	0	chr2B	793140845	793142231							UniRef90_Q5I3E8	2e-12	Peroxidase (Fragment) n=6 Tax=Triticinae RepID=Q5I3E8_TRIMO	AT1G71695.1	0.002	| Peroxidase superfamily protein	gi|357166834|ref|XP_003580874.1|	2e-08	PREDICTED: peroxidase 12-like [Brachypodium distachyon]	NA	NA	NA	NA
MSTRG.110627	81.7085	-10.1803	1.20238	-8.46679	2.52245e-17	5.29136e-16	141	0	137	0	106	0	chr5D	490494767	490495771							NA	NA		NA	NA		NA	NA		NA	NA	NA	NA
MSTRG.68568	291.984	-10.1717	1.03864	-9.79324	1.20377e-22	3.4515e-21	493	1	522	0	358	1	chr3D	460445118	460447671							NA	NA		NA	NA		NA	NA		NA	NA	NA	NA
MSTRG.16362	80.9376	-10.1677	1.20425	-8.4432	3.0876e-17	6.42618e-16	129	0	155	0	98	0	chr1B	670424445	670427393							UniRef90_Q7XPB1	0	OSJNBb0026E15.10 protein n=2 Tax=Oryza sativa RepID=Q7XPB1_ORYSJ	ATMG00810.1	4e-20	| Symbols: ORF240B | DNA/RNA polymerases superfamily protein	gi|670394026|ref|XP_008677438.1|	0	PREDICTED: uncharacterized protein LOC100304242 isoform X1 [Zea mays]	NA	GO:0003676; GO:0008270; GO:0015074	NA	GO:0003676; GO:0008270; GO:0015074
MSTRG.110626	80.9703	-10.1666	1.20841	-8.41325	3.988e-17	8.22681e-16	153	0	134	0	92	0	chr5D	490494728	490495927							UniRef90_M0YXP1	0	Uncharacterized protein n=3 Tax=Triticeae RepID=M0YXP1_HORVD	AT5G06570.2	9e-70	| alpha/beta-Hydrolases superfamily protein	gi|1002249510|ref|XP_015628940.1|	3e-146	PREDICTED: probable carboxylesterase 15 [Oryza sativa Japonica Group]	NA	NA	GO:0016787	GO:0016787
MSTRG.112100	156.905	-10.1591	1.19689	-8.4879	2.10405e-17	4.43648e-16	278	1	261	0	197	0	chr5D	559743728	559747447							UniRef90_Q2EZ09	0	Receptor kinase TRKc n=1 Tax=Oryza sativa subsp. indica RepID=Q2EZ09_ORYSI	AT5G20480.1	6e-17	| Symbols: EFR | EF-TU receptor	gi|1002303724|ref|XP_015615242.1|	0	PREDICTED: probable LRR receptor-like serine/threonine-protein kinase At3g47570 [Oryza sativa Japonica Group]	NA	NA	NA	NA
MSTRG.39415	80.22	-10.1558	1.20026	-8.46131	2.64389e-17	5.53392e-16	115	0	151	0	114	0	chr2B	787537638	787538858							UniRef90_M7Y493	5e-177	5-pentadecatrienyl resorcinol O-methyltransferase n=1 Tax=Triticum urartu RepID=M7Y493_TRIUA	AT4G35160.1	7e-48	| O-methyltransferase family protein	gi|514708470|ref|XP_004951544.1|	3e-119	PREDICTED: trans-resveratrol di-O-methyltransferase-like [Setaria italica]	NA	NA	NA	NA
MSTRG.101571	156.307	-10.1547	1.19511	-8.49689	1.94739e-17	4.11983e-16	241	1	295	0	202	0	chr5B	496816425	496818442							NA	NA		NA	NA		NA	NA		NA	NA	NA	NA
MSTRG.118837	156.397	-10.1545	1.19307	-8.51126	1.72058e-17	3.6569e-16	262	1	246	0	227	0	chr6B	39367029	39369522							NA	NA		NA	NA		NA	NA		NA	NA	NA	NA
MSTRG.118669	79.8896	-10.1515	1.20275	-8.44024	3.1669e-17	6.58524e-16	93	0	157	0	131	0	chr6B	27169125	27171393							UniRef90_M7ZPA2	0	High-affinity nitrate transporter 2.1 n=6 Tax=Triticinae RepID=M7ZPA2_TRIUA	AT1G08090.1	0	| Symbols: ATNRT2:1, NRT2, NRT2;1AT, ACH1, LIN1, ATNRT2.1, NRT2.1, NRT2:1 | nitrate transporter 2:1	gi|721651922|ref|XP_003572590.2|	0	PREDICTED: high-affinity nitrate transporter 2.1-like [Brachypodium distachyon]	NA	NA	GO:0016021; GO:0055085	GO:0016021; GO:0055085
MSTRG.31949	156.077	-10.1514	1.19285	-8.51016	1.73695e-17	3.69032e-16	257	0	254	1	223	0	chr2B	47641659	47644293							UniRef90_M0XWS3	0	Uncharacterized protein n=6 Tax=Triticeae RepID=M0XWS3_HORVD	AT1G19250.1	4e-100	| Symbols: FMO1 | flavin-dependent monooxygenase 1	gi|1002258404|ref|XP_015633535.1|	0	PREDICTED: probable flavin-containing monooxygenase 1 [Oryza sativa Japonica Group]	NA	NA	NA	NA
MSTRG.77370	79.9821	-10.1503	1.20674	-8.41132	4.05412e-17	8.35567e-16	132	0	154	0	91	0	chr4A	710196707	710199624							UniRef90_A0A0A9CZI4	0.0001	Uncharacterized protein n=1 Tax=Arundo donax RepID=A0A0A9CZI4_ARUDO	AT2G33500.2	2.7	| B-box type zinc finger protein with CCT domain	gi|357138234|ref|XP_003570702.1|	0.001	PREDICTED: phosphoinositide phosphatase SAC2-like [Brachypodium distachyon]	NA	NA	NA	NA
MSTRG.39449	431.1	-10.1495	0.847214	-11.9799	4.53007e-33	2.0023e-31	679	2	740	0	613	1	chr2B	789600215	789602146							UniRef90_M7ZIC4	3e-104	Putative glutathione S-transferase n=5 Tax=Triticinae RepID=M7ZIC4_TRIUA	AT1G17180.1	5e-43	| Symbols: ATGSTU25, GSTU25 | glutathione S-transferase TAU 25	gi|514724327|ref|XP_004955464.1|	4e-76	PREDICTED: probable glutathione S-transferase [Setaria italica]	NA	NA	NA	NA
MSTRG.74710	431.152	-10.1485	0.846643	-11.9868	4.167e-33	1.84539e-31	665	2	753	1	616	0	chr4A	527112680	527113582							UniRef90_T1LS92	0	Uncharacterized protein n=3 Tax=Triticum RepID=T1LS92_TRIUA	AT2G29390.4	5e-08	| Symbols: ATSMO2 | sterol 4-alpha-methyl-oxidase 2-2	gi|721630195|ref|XP_003561729.2|	9e-124	PREDICTED: sphinganine C4-monooxygenase 1-like [Brachypodium distachyon]	NA	NA	GO:0005506; GO:0008610; GO:0016021; GO:0016491	GO:0005506; GO:0008610; GO:0016021; GO:0016491
MSTRG.54155	2590	-10.1477	0.362821	-27.9689	3.88912e-172	3.00476e-169	3982	5	4455	6	3781	7	chr3A	690784602	690786737							NA	NA		NA	NA		NA	NA		NA	NA	NA	NA
MSTRG.130652	574.717	-10.1471	0.737121	-13.7659	4.08709e-43	2.46879e-41	885	1	1033	1	794	2	chr6D	452497207	452499200							UniRef90_M8C508	0	Laccase-19 n=1 Tax=Aegilops tauschii RepID=M8C508_AEGTA	AT3G09220.1	5e-164	| Symbols: LAC7 | laccase 7	gi|357142499|ref|XP_003572592.1|	0	PREDICTED: laccase-20-like [Brachypodium distachyon]	NA	NA	NA	NA
MSTRG.117999	155.533	-10.1465	1.19282	-8.50634	1.79518e-17	3.80908e-16	245	0	222	1	265	0	chr6A	611077761	611079477							UniRef90_W5GW22	0	Uncharacterized protein n=1 Tax=Triticum aestivum RepID=W5GW22_WHEAT	AT5G52400.1	0	| Symbols: CYP715A1 | cytochrome P450, family 715, subfamily A, polypeptide 1	gi|1002241607|ref|XP_015625090.1|	0	PREDICTED: cytochrome P450 714C3-like [Oryza sativa Japonica Group]	NA	NA	NA	NA
MSTRG.112003	79.4745	-10.1444	1.20636	-8.40905	4.13331e-17	8.50839e-16	82	0	147	0	151	0	chr5D	555503241	555503681							NA	NA		NA	NA		NA	NA		NA	NA	NA	NA
MSTRG.41933	79.4703	-10.1419	1.20118	-8.44329	3.08535e-17	6.42266e-16	118	0	150	0	108	0	chr2D	139745682	139746264					noncoding	noncoding	NA	NA		NA	NA		NA	NA		NA	NA	NA	NA
MSTRG.150524	154.471	-10.1376	1.19837	-8.45949	2.68539e-17	5.61668e-16	222	1	194	0	313	0	chr7D	401716154	401717717							UniRef90_F2E2L4	3e-18	Peroxidase n=3 Tax=Triticeae RepID=F2E2L4_HORVD	AT4G33420.1	8e-13	| Peroxidase superfamily protein	gi|1002865641|ref|XP_006659757.2|	2e-17	PREDICTED: peroxidase 47 [Oryza brachyantha]	NA	NA	NA	NA
MSTRG.147893	153.435	-10.1272	1.19448	-8.47833	2.28454e-17	4.80728e-16	245	0	276	1	202	0	chr7D	101077436	101079140							NA	NA		NA	NA		NA	NA		NA	NA	NA	NA
MSTRG.43463	152.88	-10.121	1.19816	-8.44717	2.98447e-17	6.22173e-16	278	0	249	1	189	0	chr2D	345246670	345246849					noncoding	noncoding	UniRef90_F2EGH5	3e-15	Predicted protein n=1 Tax=Hordeum vulgare var. distichum RepID=F2EGH5_HORVD	AT5G45650.1	3.2	| subtilase family protein	gi|657979220|ref|XP_008381570.1|	1.7	PREDICTED: transcription factor GTE4-like [Malus domestica]	NA	NA	NA	NA
MSTRG.95043	152.263	-10.1185	1.19512	-8.46655	2.52761e-17	5.30122e-16	177	1	270	0	278	0	chr5A	600236882	600238239							NA	NA		NA	NA		NA	NA		NA	NA	NA	NA
MSTRG.93734	78.1309	-10.1161	1.2001	-8.42938	3.4749e-17	7.21127e-16	127	0	128	0	113	0	chr5A	512799343	512800689							UniRef90_W5FCB5	0	Uncharacterized protein n=4 Tax=Triticeae RepID=W5FCB5_WHEAT	AT5G48930.1	6e-50	| Symbols: HCT | hydroxycinnamoyl-CoA shikimate/quinate hydroxycinnamoyl transferase	gi|1002294339|ref|XP_015651503.1|	0	PREDICTED: agmatine coumaroyltransferase-2 [Oryza sativa Japonica Group]	NA	NA	NA	NA
MSTRG.70256	151.923	-10.1129	1.19261	-8.47965	2.25873e-17	4.75561e-16	239	0	261	1	216	0	chr3D	577892383	577894064							NA	NA		NA	NA		NA	NA		NA	NA	NA	NA
MSTRG.101029	280.955	-10.1125	1.0346	-9.77427	1.452e-22	4.15284e-21	475	0	464	1	381	1	chr5B	453692028	453692444							UniRef90_M7ZCA2	0.79	Uncharacterized protein n=1 Tax=Triticum urartu RepID=M7ZCA2_TRIUA	AT1G56580.1	5e-25	| Symbols: SVB | Protein of unknown function, DUF538	gi|226503157|ref|NP_001145335.1|	1e-48	uncharacterized protein LOC100278663 [Zea mays]	NA	NA	NA	NA
MSTRG.86063	77.7733	-10.1107	1.20787	-8.37069	5.728e-17	1.16834e-15	118	0	161	0	89	0	chr4D	143561887	143569045							NA	NA		NA	NA		NA	NA		NA	NA	NA	NA
MSTRG.153096	77.7755	-10.1094	1.20323	-8.4019	4.39312e-17	9.02022e-16	131	0	136	0	99	0	chr7D	604530990	604532344							NA	NA		NA	NA		NA	NA		NA	NA	NA	NA
MSTRG.62469	77.6676	-10.1093	1.19971	-8.42646	3.56278e-17	7.38425e-16	106	0	123	0	139	0	chr3B	749648133	749653319							NA	NA		NA	NA		NA	NA		NA	NA	NA	NA
MSTRG.2974	279.716	-10.107	1.03535	-9.76188	1.64078e-22	4.68107e-21	410	0	542	1	371	1	chr1A	10126382	10128389							NA	NA		NA	NA		NA	NA		NA	NA	NA	NA
MSTRG.136017	77.4054	-10.1024	1.20494	-8.38415	5.10943e-17	1.04441e-15	133	0	137	0	94	0	chr7A	518570720	518571106							NA	NA		NA	NA		NA	NA		NA	NA	NA	NA
MSTRG.40479	77.1394	-10.0984	1.21277	-8.32673	8.31042e-17	1.67565e-15	126	0	160	0	78	0	chr2D	35022662	35025731							UniRef90_Q6PT62	0	MLO-like protein n=14 Tax=Triticeae RepID=Q6PT62_HORVD	AT4G02600.2	1e-165	| Symbols: MLO1, ATMLO1 | Seven transmembrane MLO family protein	gi|357149583|ref|XP_003575162.1|	0	PREDICTED: MLO-like protein 1 [Brachypodium distachyon]	NA	NA	NA	NA
MSTRG.37436	77.0158	-10.0971	1.20251	-8.39669	4.59244e-17	9.41595e-16	110	0	151	0	104	0	chr2B	638519624	638530122							NA	NA		NA	NA		NA	NA		NA	NA	NA	NA
MSTRG.156507	76.9069	-10.0926	1.20399	-8.3826	5.17695e-17	1.05783e-15	136	0	126	0	99	0	chrUn	306395340	306396524							UniRef90_W5DTE4	0	Uncharacterized protein n=4 Tax=Triticum aestivum RepID=W5DTE4_WHEAT	AT4G35160.1	1e-44	| O-methyltransferase family protein	gi|1002295140|ref|XP_015610998.1|	1e-131	PREDICTED: O-methyltransferase ZRP4 [Oryza sativa Japonica Group]	NA	NA	NA	NA
MSTRG.45408	76.5152	-10.0863	1.21666	-8.29018	1.13078e-16	2.26089e-15	118	0	75	0	167	0	chr2D	531895283	531895891							NA	NA		NA	NA		NA	NA		NA	NA	NA	NA
MSTRG.15745	76.5405	-10.0849	1.21216	-8.31978	8.81275e-17	1.77444e-15	154	0	117	0	86	0	chr1B	637592544	637595267							NA	NA		NA	NA		NA	NA		NA	NA	NA	NA
MSTRG.156335	148.613	-10.0816	1.19664	-8.42495	3.60898e-17	7.47595e-16	235	1	281	0	185	0	chrUn	292246720	292247475							UniRef90_A0A0E0IAY7	4e-16	rRNA N-glycosidase n=1 Tax=Oryza nivara RepID=A0A0E0IAY7_ORYNI	AT3G03890.1	4.8	| FMN binding	gi|1002305524|ref|XP_015616112.1|	5e-19	PREDICTED: 60 kDa jasmonate-induced protein-like [Oryza sativa Japonica Group]	NA	NA	NA	NA
MSTRG.16721	274.008	-10.0778	1.03547	-9.73255	2.19029e-22	6.20849e-21	460	1	463	1	365	0	chr1B	689489793	689505393							UniRef90_W5DTE4	0	Uncharacterized protein n=4 Tax=Triticum aestivum RepID=W5DTE4_WHEAT	AT4G35160.1	2e-47	| O-methyltransferase family protein	gi|1002295140|ref|XP_015610998.1|	4e-133	PREDICTED: O-methyltransferase ZRP4 [Oryza sativa Japonica Group]	NA	NA	NA	NA
MSTRG.147095	75.9634	-10.0765	1.19957	-8.40011	4.46066e-17	9.15396e-16	114	0	131	0	114	0	chr7D	52690711	52697968							NA	NA		NA	NA		NA	NA		NA	NA	NA	NA
MSTRG.9496	274.038	-10.0753	1.0326	-9.75722	1.71802e-22	4.89774e-21	448	0	449	2	392	0	chr1B	16665947	16673619							UniRef90_A0A0D2PRL4	0.13	Uncharacterized protein n=3 Tax=Gossypium RepID=A0A0D2PRL4_GOSRA	AT2G38870.1	2e-05	| Serine protease inhibitor, potato inhibitor I-type family protein	gi|242089211|ref|XP_002440438.1|	6e-19	hypothetical protein SORBIDRAFT_09g001020 [Sorghum bicolor]	NA	NA	NA	NA
MSTRG.52420	75.8284	-10.0718	1.20757	-8.34055	7.39484e-17	1.49606e-15	142	0	122	0	91	0	chr3A	572043536	572043868							UniRef90_I1HSF6	3e-25	Uncharacterized protein n=1 Tax=Brachypodium distachyon RepID=I1HSF6_BRADI	AT3G20340.1	0.016	| Expression of the gene is downregulated in the presence of paraquat, an inducer of photoxidative stress.	gi|357125410|ref|XP_003564387.1|	5e-25	PREDICTED: uncharacterized protein LOC100831522 [Brachypodium distachyon]	NA	NA	NA	NA
MSTRG.95891	75.703	-10.0709	1.19963	-8.395	4.65883e-17	9.54692e-16	118	0	118	0	121	0	chr5A	651517558	651518525							NA	NA		NA	NA		NA	NA		NA	NA	NA	NA
MSTRG.71366	75.3234	-10.0635	1.19993	-8.38673	4.9984e-17	1.02226e-15	119	0	116	0	120	0	chr4A	17256616	17256843					noncoding	noncoding	NA	NA		NA	NA		NA	NA		NA	NA	NA	NA
MSTRG.47268	75.2818	-10.0615	1.20392	-8.35726	6.4191e-17	1.30303e-15	135	0	116	0	102	0	chr2D	636354441	636356245							NA	NA		NA	NA		NA	NA		NA	NA	NA	NA
MSTRG.142052	75.249	-10.0611	1.21653	-8.2703	1.33619e-16	2.66135e-15	146	0	134	0	72	0	chr7B	380863364	380863885							UniRef90_N1QTH8	2e-84	Blue copper protein n=1 Tax=Aegilops tauschii RepID=N1QTH8_AEGTA	AT3G17675.1	5e-24	| Cupredoxin superfamily protein	gi|357139605|ref|XP_003571371.1|	5e-46	PREDICTED: basic blue protein-like [Brachypodium distachyon]	NA	NA	NA	NA
MSTRG.46968	270.347	-10.0598	1.03763	-9.695	3.16641e-22	8.92448e-21	486	1	399	0	381	1	chr2D	621976757	621978046							NA	NA		NA	NA		NA	NA		NA	NA	NA	NA
MSTRG.104992	2288.95	-10.0572	0.381886	-26.3357	7.47908e-153	4.15147e-150	3628	9	4147	4	3015	4	chr5D	6482797	6485843							UniRef90_M8BTV9	0	Obtusifoliol 14-alpha demethylase n=2 Tax=Triticinae RepID=M8BTV9_AEGTA	AT3G19270.1	5e-22	| Symbols: CYP707A4 | cytochrome P450, family 707, subfamily A, polypeptide 4	gi|721658411|ref|XP_010234659.1|	0	PREDICTED: obtusifoliol 14-alpha demethylase-like [Brachypodium distachyon]	NA	NA	NA	NA
MSTRG.41351	268.634	-10.0539	1.04046	-9.66289	4.33458e-22	1.21362e-20	404	2	537	0	329	0	chr2D	92919313	92921156							UniRef90_A0A0C5AWL1	0	4CL3 protein n=3 Tax=Pooideae RepID=A0A0C5AWL1_LOLPR	AT3G21240.1	0	| Symbols: 4CL2, AT4CL2 | 4-coumarate:CoA ligase 2	gi|721661880|ref|XP_010235187.1|	0	PREDICTED: probable 4-coumarate--CoA ligase 5 [Brachypodium distachyon]	NA	NA	GO:0003824	GO:0003824
MSTRG.16254	669.446	-10.0479	0.659436	-15.237	2.00763e-52	1.59975e-50	995	4	1155	1	1012	0	chr1B	667072242	667084754							NA	NA		NA	NA		NA	NA		NA	NA	NA	NA
MSTRG.37438	5982.28	-10.0456	0.258223	-38.903	0	0	9027	26	10823	9	8401	10	chr2B	638629236	638634394							UniRef90_M8BSC4	0	Syn-copalyl diphosphate synthase n=1 Tax=Aegilops tauschii RepID=M8BSC4_AEGTA	AT4G16740.2	1e-12	| Symbols: ATTPS03, TPS03 | terpene synthase 03	gi|1002265522|ref|XP_015637093.1|	0	PREDICTED: syn-copalyl diphosphate synthase isoform X2 [Oryza sativa Japonica Group]	NA	NA	NA	NA
MSTRG.29781	1333.35	-10.0429	0.48042	-20.9045	4.87535e-97	1.02289e-94	2124	5	2360	1	1799	4	chr2A	718916822	718919346							NA	NA		NA	NA		NA	NA		NA	NA	NA	NA
MSTRG.47423	401.074	-10.0428	0.847956	-11.8436	2.32306e-32	1.00277e-30	643	1	693	1	553	1	chr2D	643005366	643006758							UniRef90_M8AXX5	0	Agmatine coumaroyltransferase-1 n=3 Tax=Triticinae RepID=M8AXX5_TRIUA	AT5G57840.1	8e-20	| HXXXD-type acyl-transferase family protein	gi|960454655|ref|XP_014752031.1|	7e-176	PREDICTED: agmatine coumaroyltransferase-1-like [Brachypodium distachyon]	NA	NA	GO:0016747	GO:0016747
MSTRG.95870	144.601	-10.0408	1.19381	-8.41067	4.0766e-17	8.39595e-16	244	0	221	1	214	0	chr5A	650554068	650555114							UniRef90_M8BIX5	8e-152	rRNA N-glycosidase n=1 Tax=Aegilops tauschii RepID=M8BIX5_AEGTA	NA	NA		gi|1002226845|ref|XP_015628991.1|	9e-88	PREDICTED: protein synthesis inhibitor II isoform X1 [Oryza sativa Japonica Group]	NA	NA	NA	NA
MSTRG.62341	144.302	-10.0379	1.19689	-8.38661	5.00356e-17	1.02314e-15	260	1	224	0	192	0	chr3B	739599762	739601742							UniRef90_A0A077RZP2	0	Chromosome 3B, genomic scaffold, cultivar Chinese Spring n=2 Tax=Triticum aestivum RepID=A0A077RZP2_WHEAT	AT2G23620.1	7e-65	| Symbols: ATMES1, MES1 | methyl esterase 1	gi|721647714|ref|XP_003565022.2|	2e-138	PREDICTED: esterase PIR7B-like [Brachypodium distachyon]	NA	NA	GO:0009694; GO:0009696; GO:0080030; GO:0080031; GO:0080032	GO:0009694; GO:0009696; GO:0080030; GO:0080031; GO:0080032
MSTRG.92515	394.679	-10.0226	0.851291	-11.7735	5.34904e-32	2.2831e-30	631	2	717	0	512	1	chr5A	415430425	415431978							NA	NA		NA	NA		NA	NA		NA	NA	NA	NA
MSTRG.15171	142.168	-10.0185	1.19251	-8.40117	4.42033e-17	9.07446e-16	190	0	255	1	229	0	chr1B	598839072	598839956							UniRef90_W4ZQ31	5e-176	Uncharacterized protein n=1 Tax=Triticum aestivum RepID=W4ZQ31_WHEAT	AT5G24090.1	8e-47	| Symbols: ATCHIA, CHIA | chitinase A	gi|357155708|ref|XP_003577211.1|	2e-126	PREDICTED: xylanase inhibitor protein 1-like [Brachypodium distachyon]	NA	NA	NA	NA
MSTRG.115619	263.36	-10.0172	1.05015	-9.53886	1.44409e-21	3.93438e-20	501	0	481	1	250	1	chr6A	416648422	416650746							NA	NA		NA	NA		NA	NA		NA	NA	NA	NA
MSTRG.150889	261.67	-10.014	1.03318	-9.69241	3.24766e-22	9.14898e-21	358	1	479	0	403	1	chr7D	433888909	433893602							UniRef90_R7W2B0	7e-21	Uncharacterized protein n=1 Tax=Aegilops tauschii RepID=R7W2B0_AEGTA	AT4G14746.1	7e-22	| CONTAINS InterPro DOMAIN/s: EGF-like (InterPro:IPR006210); Has 259 Blast hits to 234 proteins in 55 species: Archae - 0; Bacteria - 0; Metazoa - 184; Fungi - 0; Plants - 69; Viruses - 0; Other Eukaryotes - 6 (source: NCBI BLink).	gi|514809480|ref|XP_004979562.1|	7e-22	PREDICTED: uncharacterized protein LOC101760250 [Setaria italica]	NA	NA	NA	NA
MSTRG.7980	260.105	-10.0065	1.04057	-9.61633	6.8223e-22	1.88841e-20	429	2	320	0	472	0	chr1A	537966278	537967103							UniRef90_W9RHR3	5e-47	Uncharacterized protein n=1 Tax=Morus notabilis RepID=W9RHR3_9ROSA	AT3G04720.1	4e-41	| Symbols: PR4, HEL, PR-4 | pathogenesis-related 4	gi|670395217|ref|XP_008678014.1|	2e-46	PREDICTED: barwin-like [Zea mays]	NA	NA	NA	NA
MSTRG.93735	72.4221	-10.0063	1.21374	-8.2442	1.66274e-16	3.28713e-15	131	0	136	0	73	0	chr5A	512799274	512800984							NA	NA		NA	NA		NA	NA		NA	NA	NA	NA
MSTRG.129582	72.1306	-10.0002	1.20259	-8.31562	9.12702e-17	1.83674e-15	123	0	114	0	102	0	chr6D	384217225	384223151							NA	NA		NA	NA		NA	NA		NA	NA	NA	NA
MSTRG.24629	259.627	-10.0002	1.03843	-9.63016	5.96354e-22	1.65793e-20	421	1	484	1	318	0	chr2A	90595247	90597087							UniRef90_A0A0C5AWL1	0	4CL3 protein n=3 Tax=Pooideae RepID=A0A0C5AWL1_LOLPR	AT3G21240.1	0	| Symbols: 4CL2, AT4CL2 | 4-coumarate:CoA ligase 2	gi|514796577|ref|XP_004973586.1|	0	PREDICTED: probable 4-coumarate--CoA ligase 5 [Setaria italica]	NA	NA	GO:0003824	GO:0003824
MSTRG.146714	1028.8	-9.98656	0.531402	-18.7929	8.64035e-79	1.28477e-76	1696	2	1729	2	1414	4	chr7D	28577037	28578569							UniRef90_I1I0U8	0	Uncharacterized protein n=19 Tax=Pooideae RepID=I1I0U8_BRADI	AT2G20340.1	5e-155	| Pyridoxal phosphate (PLP)-dependent transferases superfamily protein	gi|357144649|ref|XP_003573366.1|	0	PREDICTED: aromatic-L-amino-acid decarboxylase-like [Brachypodium distachyon]	NA	NA	NA	NA
MSTRG.15915	513.488	-9.98642	0.73534	-13.5807	5.21372e-42	3.04634e-40	767	3	895	1	763	0	chr1B	645886704	645888602							NA	NA		NA	NA		NA	NA		NA	NA	NA	NA
MSTRG.95247	256.849	-9.98602	1.0376	-9.62417	6.32124e-22	1.75439e-20	449	1	417	0	339	1	chr5A	612158173	612159177							NA	NA		NA	NA		NA	NA		NA	NA	NA	NA
MSTRG.104987	4445.42	-9.97219	0.279295	-35.7048	3.32966e-279	1.08781e-275	7238	17	7350	10	6329	8	chr5D	6377964	6391459							UniRef90_A0A0C4BK11	0	Terpene cyclase/mutase family member n=2 Tax=Triticum aestivum RepID=A0A0C4BK11_WHEAT	AT3G45130.1	0	| Symbols: LAS1 | lanosterol synthase 1	gi|357145952|ref|XP_003573825.1|	0	PREDICTED: cycloartenol synthase-like isoform X2 [Brachypodium distachyon]	NA	NA	NA	NA
MSTRG.54524	760.918	-9.96958	0.603095	-16.5307	2.20527e-61	2.24545e-59	1070	3	1280	0	1250	3	chr3A	713622093	713623922							UniRef90_F2DTH1	0	Predicted protein n=2 Tax=Hordeum vulgare var. distichum RepID=F2DTH1_HORVD	AT4G16260.1	2e-79	| Glycosyl hydrolase superfamily protein	gi|960466176|ref|XP_014754159.1|	1e-156	PREDICTED: glucan endo-1,3-beta-glucosidase 6-like [Brachypodium distachyon]	NA	NA	GO:0004553; GO:0005975	GO:0004553; GO:0005975
MSTRG.71468	70.6341	-9.96933	1.21451	-8.20851	2.23947e-16	4.3916e-15	139	0	117	0	74	0	chr4A	26026656	26028347							NA	NA		NA	NA		NA	NA		NA	NA	NA	NA
MSTRG.30926	137.076	-9.96433	1.19679	-8.32587	8.37118e-17	1.68672e-15	227	0	245	0	173	1	chr2A	771547033	771548344							NA	NA		NA	NA		NA	NA		NA	NA	NA	NA
MSTRG.27055	136.787	-9.96082	1.19529	-8.33337	7.85702e-17	1.58759e-15	236	1	215	0	191	0	chr2A	453528977	453529150					noncoding	noncoding	UniRef90_A0A0E0P7Q7	3e-05	Uncharacterized protein n=7 Tax=Oryza RepID=A0A0E0P7Q7_ORYRU	AT1G49180.1	3.1	| protein kinase family protein	gi|593266310|ref|XP_007135333.1|	4.6	hypothetical protein PHAVU_010G120500g [Phaseolus vulgaris]	NA	NA	NA	NA
MSTRG.77297	375.411	-9.94873	0.848777	-11.7212	9.92006e-32	4.19652e-30	603	1	649	0	516	2	chr4A	705952053	705954136							UniRef90_W5DS07	0	Uncharacterized protein n=1 Tax=Triticum aestivum RepID=W5DS07_WHEAT	AT4G34510.1	8e-08	| Symbols: KCS17 | 3-ketoacyl-CoA synthase 17	gi|960453453|ref|XP_014751759.1|	7e-167	PREDICTED: bisdemethoxycurcumin synthase-like [Brachypodium distachyon]	NA	NA	NA	NA
MSTRG.144348	135.512	-9.94698	1.20144	-8.27921	1.23992e-16	2.47477e-15	253	0	223	0	158	1	chr7B	617485776	617490664							NA	NA		NA	NA		NA	NA		NA	NA	NA	NA
MSTRG.16511	134.616	-9.93693	1.1973	-8.29946	1.04585e-16	2.09621e-15	244	0	198	1	188	0	chr1B	676061597	676065123							UniRef90_W5EY87	3e-23	Uncharacterized protein n=1 Tax=Triticum aestivum RepID=W5EY87_WHEAT	AT3G28600.1	2e-13	| P-loop containing nucleoside triphosphate hydrolases superfamily protein	gi|1002270241|ref|XP_015639446.1|	5e-22	PREDICTED: AAA-ATPase At3g50940 [Oryza sativa Japonica Group]	NA	NA	NA	NA
MSTRG.64275	68.9753	-9.93639	1.20288	-8.26048	1.45086e-16	2.8817e-15	112	0	118	0	95	0	chr3D	23744024	23745360							NA	NA		NA	NA		NA	NA		NA	NA	NA	NA
MSTRG.140088	68.7486	-9.93102	1.20653	-8.23107	1.85544e-16	3.65608e-15	120	0	118	0	85	0	chr7B	123311129	123312160							UniRef90_F2DKB0	1e-18	Predicted protein n=1 Tax=Hordeum vulgare var. distichum RepID=F2DKB0_HORVD	AT2G43745.1	4.2	| BEST Arabidopsis thaliana protein match is: Mannose-binding lectin superfamily protein (TAIR:AT2G43730.1); Has 10 Blast hits to 10 proteins in 2 species: Archae - 0; Bacteria - 0; Metazoa - 0; Fungi - 0; Plants - 10; Viruses - 0; Other Eukaryotes - 0 (source: NCBI BLink).	gi|721616560|ref|XP_010227788.1|	5e-17	PREDICTED: uncharacterized protein LOC100845166 [Brachypodium distachyon]	NA	NA	NA	NA
MSTRG.130718	247.682	-9.9308	1.03479	-9.59696	8.23333e-22	2.26964e-20	394	0	441	1	332	1	chr6D	455084963	455086225							UniRef90_M7YKD8	0	E3 ubiquitin-protein ligase PUB23 n=1 Tax=Triticum urartu RepID=M7YKD8_TRIUA	AT2G35930.1	5e-100	| Symbols: PUB23 | plant U-box 23	gi|357149370|ref|XP_003575089.1|	0	PREDICTED: E3 ubiquitin-protein ligase PUB23 [Brachypodium distachyon]	NA	NA	GO:0004842	GO:0004842
MSTRG.124911	133.894	-9.93076	1.21202	-8.19355	2.53622e-16	4.95652e-15	230	0	281	0	119	1	chr6B	691782272	691783993							UniRef90_F2E8R7	0	Predicted protein n=8 Tax=Triticeae RepID=F2E8R7_HORVD	AT1G15950.1	5e-118	| Symbols: CCR1, IRX4, ATCCR1 | cinnamoyl coa reductase 1	gi|960473632|ref|XP_003570365.2|	0	PREDICTED: cinnamoyl-CoA reductase 1-like [Brachypodium distachyon]	NA	NA	NA	NA
MSTRG.40417	68.6832	-9.92974	1.20346	-8.25103	1.57034e-16	3.11038e-15	116	0	112	0	95	0	chr2D	32150492	32152169							UniRef90_P22989	0	L-lactate dehydrogenase B (Fragment) n=12 Tax=Pooideae RepID=LDHB_HORVU	AT2G22780.1	2e-12	| Symbols: PMDH1 | peroxisomal NAD-malate dehydrogenase 1	gi|357144786|ref|XP_003573413.1|	0	PREDICTED: L-lactate dehydrogenase B [Brachypodium distachyon]	NA	NA	NA	NA
MSTRG.83128	133.713	-9.92868	1.19543	-8.30553	9.93763e-17	1.99496e-15	214	0	239	0	177	1	chr4B	604129038	604141445							NA	NA		NA	NA		NA	NA		NA	NA	NA	NA
MSTRG.152869	133.583	-9.92705	1.19295	-8.32142	8.69182e-17	1.7504e-15	212	0	212	0	205	1	chr7D	590416936	590417971							UniRef90_R7W5M2	6e-17	Uncharacterized protein n=1 Tax=Aegilops tauschii RepID=R7W5M2_AEGTA	AT3G62760.1	5e-58	| Symbols: ATGSTF13 | Glutathione S-transferase family protein	gi|721644787|ref|XP_010232378.1|	3e-94	PREDICTED: glutathione S-transferase 1 [Brachypodium distachyon]	NA	NA	NA	NA
MSTRG.29540	133.305	-9.92531	1.19446	-8.30949	9.61158e-17	1.9312e-15	190	0	252	0	189	1	chr2A	706741364	706742787							UniRef90_W5BEB7	4e-139	Uncharacterized protein n=8 Tax=Triticinae RepID=W5BEB7_WHEAT	AT5G39160.1	1e-75	| RmlC-like cupins superfamily protein	gi|1002261217|ref|XP_015634976.1|	7e-100	PREDICTED: germin-like protein 4-1 [Oryza sativa Japonica Group]	NA	NA	NA	NA
MSTRG.92187	68.2015	-9.91977	1.20227	-8.25086	1.57265e-16	3.11441e-15	112	0	107	0	102	0	chr5A	382291561	382292892							NA	NA		NA	NA		NA	NA		NA	NA	NA	NA
MSTRG.91708	491.013	-9.91939	0.73834	-13.4347	3.7849e-41	2.15318e-39	791	2	851	2	670	0	chr5A	327573712	327580445							NA	NA		NA	NA		NA	NA		NA	NA	NA	NA
MSTRG.101572	132.668	-9.91677	1.20355	-8.23957	1.72835e-16	3.41211e-15	240	0	239	0	143	1	chr5B	496828126	496830269							NA	NA		NA	NA		NA	NA		NA	NA	NA	NA
MSTRG.61757	244.881	-9.91583	1.0386	-9.5473	1.33118e-21	3.63629e-20	393	1	460	1	301	0	chr3B	685909153	685910118							UniRef90_W5D535	0	Peroxidase n=18 Tax=Triticinae RepID=W5D535_WHEAT	AT5G06730.1	8e-101	| Peroxidase superfamily protein	gi|357150393|ref|XP_003575443.1|	9e-168	PREDICTED: peroxidase 2-like [Brachypodium distachyon]	NA	NA	NA	NA
MSTRG.89335	3039	-9.90995	0.318414	-31.1228	1.18236e-212	1.68997e-209	4580	12	5466	5	4304	8	chr5A	3194660	3197765							UniRef90_T1NSE0	0	Uncharacterized protein n=4 Tax=Triticinae RepID=T1NSE0_TRIUA	AT2G32440.2	5e-22	| Symbols: KAO2 | ent-kaurenoic acid hydroxylase 2	gi|357145957|ref|XP_003573827.1|	0	PREDICTED: obtusifoliol 14-alpha demethylase-like [Brachypodium distachyon]	NA	NA	GO:0004497; GO:0005506; GO:0016705; GO:0020037	GO:0004497; GO:0005506; GO:0016705; GO:0020037
MSTRG.33190	363.394	-9.90004	0.851946	-11.6205	3.24215e-31	1.34516e-29	620	1	621	1	466	1	chr2B	152608437	152610784							UniRef90_Q6DV71	0	Cytochrome P450 CYP709C1 n=14 Tax=Triticeae RepID=Q6DV71_WHEAT	AT2G46950.1	2e-175	| Symbols: CYP709B2 | cytochrome P450, family 709, subfamily B, polypeptide 2	gi|357121805|ref|XP_003562608.1|	0	PREDICTED: cytochrome P450 734A6-like [Brachypodium distachyon]	NA	NA	NA	NA
MSTRG.46655	1809.82	-9.89484	0.414302	-23.8832	4.58022e-126	1.60162e-123	2891	5	3521	4	2121	6	chr2D	608557467	608559552							UniRef90_I1I0U8	0	Uncharacterized protein n=19 Tax=Pooideae RepID=I1I0U8_BRADI	AT2G20340.1	3e-148	| Pyridoxal phosphate (PLP)-dependent transferases superfamily protein	gi|357144649|ref|XP_003573366.1|	0	PREDICTED: aromatic-L-amino-acid decarboxylase-like [Brachypodium distachyon]	NA	NA	NA	NA
MSTRG.40478	353.039	-9.88432	0.961742	-10.2775	8.89911e-25	2.84398e-23	594	3	717	0	351	0	chr2D	35000180	35003269							UniRef90_Q6PT62	0	MLO-like protein n=14 Tax=Triticeae RepID=Q6PT62_HORVD	AT4G02600.2	5e-178	| Symbols: MLO1, ATMLO1 | Seven transmembrane MLO family protein	gi|357149583|ref|XP_003575162.1|	0	PREDICTED: MLO-like protein 1 [Brachypodium distachyon]	NA	NA	NA	NA
MSTRG.74821	66.4673	-9.88283	1.20487	-8.20238	2.35678e-16	4.6155e-15	110	0	116	0	87	0	chr4A	539147640	539153231							UniRef90_W5EDR6	0	Uncharacterized protein n=2 Tax=Triticinae RepID=W5EDR6_WHEAT	AT3G03080.1	2e-15	| Zinc-binding dehydrogenase family protein	gi|242067913|ref|XP_002449233.1|	2e-143	hypothetical protein SORBIDRAFT_05g006640 [Sorghum bicolor]	NA	NA	NA	NA
MSTRG.103209	129.143	-9.87924	1.20767	-8.18039	2.82925e-16	5.51319e-15	186	0	292	1	134	0	chr5B	616026317	616026823							UniRef90_F8S6T6	3e-101	Pathogenesis-related protein 1-6 n=10 Tax=Triticinae RepID=F8S6T6_WHEAT	AT3G19690.1	9e-49	| CAP (Cysteine-rich secretory proteins, Antigen 5, and Pathogenesis-related 1 protein) superfamily protein	gi|1002281688|ref|XP_015645134.1|	1e-65	PREDICTED: pathogenesis-related protein PRB1-3 [Oryza sativa Japonica Group]	NA	NA	NA	NA
MSTRG.119937	596.941	-9.87915	0.665569	-14.8432	7.70382e-50	5.71272e-48	1032	1	951	1	818	3	chr6B	133445063	133450453							UniRef90_M7ZML4	1e-18	Uncharacterized protein n=1 Tax=Triticum urartu RepID=M7ZML4_TRIUA	AT1G48720.1	0.001	| unknown protein; Has 229 Blast hits to 229 proteins in 10 species: Archae - 0; Bacteria - 0; Metazoa - 1; Fungi - 0; Plants - 228; Viruses - 0; Other Eukaryotes - 0 (source: NCBI BLink).	gi|721687366|ref|XP_010239227.1|	2e-53	PREDICTED: uncharacterized protein LOC104585030 [Brachypodium distachyon]	NA	NA	NA	NA
MSTRG.94104	356.475	-9.87728	0.865587	-11.4111	3.68132e-30	1.46619e-28	650	2	657	0	364	1	chr5A	545831113	545832706							UniRef90_I1ISE4	0	Uncharacterized protein n=5 Tax=Pooideae RepID=I1ISE4_BRADI	AT3G14390.1	4e-13	| Pyridoxal-dependent decarboxylase family protein	gi|357159773|ref|XP_003578555.1|	0	PREDICTED: LOW QUALITY PROTEIN: ornithine decarboxylase-like [Brachypodium distachyon]	NA	NA	NA	NA
MSTRG.126898	128.974	-9.87638	1.20143	-8.22049	2.02671e-16	3.98464e-15	223	1	237	0	146	0	chr6D	75991317	75992712							NA	NA		NA	NA		NA	NA		NA	NA	NA	NA
MSTRG.93491	356.873	-9.87225	0.850096	-11.6131	3.53532e-31	1.46414e-29	607	1	590	2	479	0	chr5A	491093783	491094091							UniRef90_A0A0A9VVA1	4e-20	Uncharacterized protein n=1 Tax=Arundo donax RepID=A0A0A9VVA1_ARUDO	AT5G43580.1	7e-07	| Serine protease inhibitor, potato inhibitor I-type family protein	gi|1002311702|ref|XP_015619221.1|	3e-19	PREDICTED: uncharacterized protein LOC4352127 [Oryza sativa Japonica Group]	NA	NA	NA	NA
MSTRG.120800	65.6592	-9.86676	1.20711	-8.1739	2.98576e-16	5.80233e-15	96	0	132	0	83	0	chr6B	213466566	213468673							NA	NA		NA	NA		NA	NA		NA	NA	NA	NA
MSTRG.151667	65.5919	-9.86373	1.20281	-8.20058	2.3923e-16	4.68326e-15	106	0	107	0	96	0	chr7D	505328960	505329679							UniRef90_W5I1U0	0.001	Uncharacterized protein n=1 Tax=Triticum aestivum RepID=W5I1U0_WHEAT	AT5G66580.1	9e-13	| unknown protein; FUNCTIONS IN: molecular_function unknown; INVOLVED IN: N-terminal protein myristoylation; LOCATED IN: cellular_component unknown; BEST Arabidopsis thaliana protein match is: unknown protein (TAIR:AT3G50800.1); Has 1807 Blast hits to 1807 proteins in 277 species: Archae - 0; Bacteria - 0; Metazoa - 736; Fungi - 347; Plants - 385; Viruses - 0; Other Eukaryotes - 339 (source: NCBI…	gi|573949707|ref|XP_006657151.1|	2e-38	PREDICTED: uncharacterized protein LOC102702019 [Oryza brachyantha]	NA	NA	NA	NA
MSTRG.32709	127.68	-9.86211	1.1929	-8.26733	1.36988e-16	2.72569e-15	195	0	201	0	206	1	chr2B	109331007	109333790							UniRef90_M8B9N9	2e-10	Uncharacterized protein n=1 Tax=Aegilops tauschii RepID=M8B9N9_AEGTA	AT3G01380.1	8.2	| transferases;sulfuric ester hydrolases;catalytics;transferases	gi|721660424|ref|XP_003572029.2|	0.0009	PREDICTED: uncharacterized protein LOC100839105 [Brachypodium distachyon]	NA	NA	NA	NA
MSTRG.103211	65.4883	-9.86211	1.21488	-8.11775	4.74904e-16	9.08388e-15	107	0	135	0	67	0	chr5B	616160257	616160763							NA	NA		NA	NA		NA	NA		NA	NA	NA	NA
MSTRG.78417	65.5104	-9.86031	1.21223	-8.13402	4.153e-16	7.97579e-15	128	0	101	0	77	0	chr4B	24741569	24742960							NA	NA		NA	NA		NA	NA		NA	NA	NA	NA
MSTRG.89336	3741.08	-9.85565	0.28996	-33.9897	3.16241e-253	7.53352e-250	6013	15	6343	5	5258	12	chr5A	3214425	3219606							UniRef90_M7YG62	0	3beta-hydroxysteroid-dehydrogenase/decarboxylase isoform 1 n=2 Tax=Triticum RepID=M7YG62_TRIUA	AT1G47290.2	1e-108	| Symbols: AT3BETAHSD/D1, 3BETAHSD/D1 | 3beta-hydroxysteroid-dehydrogenase/decarboxylase isoform 1	gi|357145226|ref|XP_003573568.1|	2e-177	PREDICTED: 3beta-hydroxysteroid-dehydrogenase/decarboxylase isoform 1-like isoform X1 [Brachypodium distachyon]	NA	NA	NA	NA
MSTRG.155518	469.916	-9.85432	0.744374	-13.2384	5.26683e-40	2.89261e-38	808	0	824	1	575	3	chrUn	156734697	156735745							NA	NA		NA	NA		NA	NA		NA	NA	NA	NA
MSTRG.93286	65.1579	-9.85224	1.21194	-8.1293	4.31786e-16	8.28268e-15	129	0	93	0	82	0	chr5A	478859090	478859335					noncoding	noncoding	NA	NA		NA	NA		NA	NA		NA	NA	NA	NA
MSTRG.15207	64.9151	-9.84805	1.20415	-8.17846	2.875e-16	5.59852e-15	110	0	95	0	100	0	chr1B	602003828	602004310							NA	NA		NA	NA		NA	NA		NA	NA	NA	NA
MSTRG.47476	233.012	-9.84553	1.03336	-9.52764	1.60896e-21	4.37731e-20	308	0	417	0	380	2	chr2D	644016385	644017500							UniRef90_O49866	0	Peroxidase n=9 Tax=Triticeae RepID=O49866_HORVU	AT1G71695.1	7e-97	| Peroxidase superfamily protein	gi|357166834|ref|XP_003580874.1|	1e-162	PREDICTED: peroxidase 12-like [Brachypodium distachyon]	NA	NA	NA	NA
MSTRG.27686	2218.6	-9.84212	0.358322	-27.4672	4.32388e-166	3.01475e-163	3652	2	3392	7	3383	10	chr2A	541200491	541201744							NA	NA		NA	NA		NA	NA		NA	NA	NA	NA
MSTRG.85353	64.46	-9.83991	1.20557	-8.16204	3.2941e-16	6.38311e-15	96	0	124	0	85	0	chr4D	81971736	81974285							UniRef90_P10848	0	Alcohol dehydrogenase 3 n=40 Tax=Pooideae RepID=ADH3_HORVU	AT1G77120.1	0	| Symbols: ADH1, ADH, ATADH, ATADH1 | alcohol dehydrogenase 1	gi|357157190|ref|XP_003577715.1|	0	PREDICTED: alcohol dehydrogenase 3 [Brachypodium distachyon]	NA	NA	GO:0008270; GO:0016491; GO:0004024; GO:0005829; GO:0008270; GO:0046294; GO:0051903; GO:0004022; GO:0008270	GO:0008270; GO:0016491; GO:0004024; GO:0005829; GO:0008270; GO:0046294; GO:0051903; GO:0004022; GO:0008270
MSTRG.97108	463.75	-9.83732	0.738892	-13.3136	1.92912e-40	1.07604e-38	708	1	853	1	628	2	chr5B	20670843	20671754							UniRef90_Q8GTB9	1e-158	Glutathione transferase F4 n=4 Tax=Triticinae RepID=Q8GTB9_WHEAT	AT3G62760.1	6e-54	| Symbols: ATGSTF13 | Glutathione S-transferase family protein	gi|1002236583|ref|XP_015622486.1|	8e-127	PREDICTED: glutathione S-transferase 4 [Oryza sativa Japonica Group]	NA	NA	GO:0004364	GO:0004364
MSTRG.47430	347.347	-9.83529	0.846751	-11.6153	3.44441e-31	1.42753e-29	536	1	598	1	504	1	chr2D	643069483	643071129							UniRef90_M0YZK6	0	Uncharacterized protein n=1 Tax=Hordeum vulgare var. distichum RepID=M0YZK6_HORVD	AT1G65880.1	0	| Symbols: BZO1 | benzoyloxyglucosinolate 1	gi|1002249692|ref|XP_015629039.1|	0	PREDICTED: probable acyl-activating enzyme 12, peroxisomal [Oryza sativa Japonica Group]	NA	NA	NA	NA
MSTRG.46326	925.248	-9.83298	0.538086	-18.274	1.33347e-74	1.83266e-72	1527	3	1681	3	1146	2	chr2D	589627895	589629548							NA	NA		NA	NA		NA	NA		NA	NA	NA	NA
MSTRG.19662	805.831	-9.82708	0.567051	-17.3301	2.78634e-67	3.2948e-65	1191	1	1523	1	1095	5	chr1D	262302697	262303532							UniRef90_M7ZI94	1e-142	Putative glutathione S-transferase GSTU6 n=2 Tax=Triticum RepID=M7ZI94_TRIUA	AT1G10370.1	1e-67	| Symbols: GST30, ATGSTU17, GST30B, ERD9 | Glutathione S-transferase family protein	gi|357147142|ref|XP_003574234.1|	9e-109	PREDICTED: probable glutathione S-transferase GSTU6 [Brachypodium distachyon]	NA	NA	NA	NA
MSTRG.107380	1036.55	-9.82632	0.501937	-19.5768	2.43931e-85	4.19436e-83	1633	2	1818	3	1434	4	chr5D	272354667	272357968							NA	NA		NA	NA		NA	NA		NA	NA	NA	NA
MSTRG.30930	1151.08	-9.82483	0.475347	-20.6688	6.61878e-95	1.35633e-92	1830	1	1892	3	1698	6	chr2A	771677058	771680365							NA	NA		NA	NA		NA	NA		NA	NA	NA	NA
MSTRG.107650	63.6936	-9.82388	1.21193	-8.10598	5.23218e-16	9.98129e-15	84	0	141	0	78	0	chr5D	297958220	297973546							UniRef90_F2DX79	0	Predicted protein n=1 Tax=Hordeum vulgare var. distichum RepID=F2DX79_HORVD	AT1G51800.1	0	| Leucine-rich repeat protein kinase family protein	gi|1002295421|ref|XP_015611150.1|	0	PREDICTED: probable LRR receptor-like serine/threonine-protein kinase At1g51810 [Oryza sativa Japonica Group]	NA	NA	NA	NA
MSTRG.23599	343.799	-9.82185	0.848708	-11.5727	5.66665e-31	2.33246e-29	514	1	491	0	616	2	chr2A	24363959	24364882							NA	NA		NA	NA		NA	NA		NA	NA	NA	NA
MSTRG.30927	63.3546	-9.81328	1.20543	-8.14088	3.9243e-16	7.55434e-15	107	0	106	0	85	0	chr2A	771609434	771610684							NA	NA		NA	NA		NA	NA		NA	NA	NA	NA
MSTRG.53958	123.397	-9.81225	1.19727	-8.1955	2.49552e-16	4.8795e-15	208	0	213	0	159	1	chr3A	681328809	681329516							NA	NA		NA	NA		NA	NA		NA	NA	NA	NA
MSTRG.79177	1138.05	-9.81112	0.499424	-19.6449	6.3957e-86	1.12511e-83	2075	3	2007	2	1250	5	chr4B	86091981	86094494							NA	NA		NA	NA		NA	NA		NA	NA	NA	NA
MSTRG.52060	63.0285	-9.80909	1.20763	-8.12259	4.56336e-16	8.74479e-15	80	0	131	0	89	0	chr3A	533589200	533598495							NA	NA		NA	NA		NA	NA		NA	NA	NA	NA
MSTRG.53957	122.31	-9.80078	1.19519	-8.20017	2.40054e-16	4.69861e-15	182	1	226	0	170	0	chr3A	681321455	681322517							UniRef90_M7ZV31	2e-154	Putative glutathione S-transferase GSTU6 n=2 Tax=Triticinae RepID=M7ZV31_TRIUA	AT1G10370.1	2e-10	| Symbols: GST30, ATGSTU17, GST30B, ERD9 | Glutathione S-transferase family protein	gi|960478811|ref|XP_014756547.1|	7e-21	PREDICTED: probable glutathione S-transferase GSTU6 [Brachypodium distachyon]	NA	NA	NA	NA
MSTRG.145130	62.4621	-9.79306	1.20747	-8.11038	5.04603e-16	9.6326e-15	105	0	111	0	78	0	chr7B	682282185	682283834							UniRef90_W5GC52	0	Uncharacterized protein n=2 Tax=Triticum RepID=W5GC52_WHEAT	AT3G26330.1	4e-91	| Symbols: CYP71B37 | cytochrome P450, family 71, subfamily B, polypeptide 37	gi|721653594|ref|XP_003570902.2|	0	PREDICTED: premnaspirodiene oxygenase-like [Brachypodium distachyon]	NA	NA	NA	NA
MSTRG.113675	121.743	-9.79276	1.1963	-8.18587	2.70344e-16	5.27522e-15	206	1	201	0	165	0	chr6A	92054302	92055453							NA	NA		NA	NA		NA	NA		NA	NA	NA	NA
MSTRG.107357	62.264	-9.79038	1.2036	-8.13421	4.14625e-16	7.96552e-15	85	0	98	0	112	0	chr5D	268933301	268934477							UniRef90_W5FEA8	0	Uncharacterized protein n=1 Tax=Triticum aestivum RepID=W5FEA8_WHEAT	AT3G49340.1	5e-84	| Cysteine proteinases superfamily protein	gi|357130486|ref|XP_003566879.1|	6e-165	PREDICTED: ervatamin-C-like [Brachypodium distachyon]	NA	NA	NA	NA
MSTRG.100502	336.157	-9.78742	0.853694	-11.4648	1.98246e-30	8.00815e-29	607	0	520	0	447	3	chr5B	406556940	406557893							UniRef90_F2DIE8	2e-156	Predicted protein n=3 Tax=Triticeae RepID=F2DIE8_HORVD	AT1G32120.1	4e-16	| FUNCTIONS IN: molecular_function unknown; INVOLVED IN: biological_process unknown; LOCATED IN: membrane; EXPRESSED IN: 14 plant structures; EXPRESSED DURING: 4 anthesis, C globular stage, F mature embryo stage, petal differentiation and expansion stage, E expanded cotyledon stage; CONTAINS InterPro DOMAIN/s: Aminotransferase-like, plant mobile domain (InterPro:IPR019557), Protein of unknown fun…	gi|226531029|ref|NP_001140882.1|	2e-141	uncharacterized protein LOC100272958 [Zea mays]	NA	NA	NA	NA
MSTRG.46441	62.1602	-9.78657	1.21258	-8.07086	6.98072e-16	1.32155e-14	103	0	122	0	68	0	chr2D	594996449	594999339							UniRef90_M8CE01	8e-16	Leucoanthocyanidin reductase n=1 Tax=Aegilops tauschii RepID=M8CE01_AEGTA	AT1G61720.1	2e-106	| Symbols: BAN | NAD(P)-binding Rossmann-fold superfamily protein	gi|357166146|ref|XP_003580614.1|	0	PREDICTED: anthocyanidin reductase-like [Brachypodium distachyon]	NA	NA	NA	NA
MSTRG.127837	121.133	-9.78626	1.20049	-8.15186	3.58373e-16	6.92322e-15	186	0	242	1	144	0	chr6D	156803853	156808898							UniRef90_Q94CP5	0	Os01g0337100 protein n=8 Tax=Oryza RepID=Q94CP5_ORYSJ	AT5G23960.1	3e-84	| Symbols: ATTPS21, TPS21 | terpene synthase 21	gi|1002228431|ref|XP_015637609.1|	0	PREDICTED: beta-sesquiphellandrene synthase [Oryza sativa Japonica Group]	NA	NA	NA	NA
MSTRG.117720	121.172	-9.78619	1.19877	-8.16355	3.25309e-16	6.30686e-15	202	0	219	0	149	1	chr6A	598164826	598166784							UniRef90_I1IAB2	0	Uncharacterized protein n=2 Tax=Brachypodium distachyon RepID=I1IAB2_BRADI	AT3G09220.1	2e-164	| Symbols: LAC7 | laccase 7	gi|357142499|ref|XP_003572592.1|	0	PREDICTED: laccase-20-like [Brachypodium distachyon]	NA	NA	NA	NA
MSTRG.12572	893.329	-9.78229	0.539728	-18.1245	2.04264e-73	2.75433e-71	1573	2	1506	2	1111	4	chr1B	348905072	348905818							UniRef90_Q8RW01	4e-151	Glutathione transferase n=3 Tax=Triticinae RepID=Q8RW01_WHEAT	AT1G10370.1	1e-70	| Symbols: GST30, ATGSTU17, GST30B, ERD9 | Glutathione S-transferase family protein	gi|955724242|ref|XP_004983842.2|	6e-122	PREDICTED: probable glutathione S-transferase GSTU6 [Setaria italica]	NA	NA	GO:0004364; GO:0005737; GO:0006749	GO:0004364; GO:0005737; GO:0006749
MSTRG.131545	120.54	-9.77765	1.19991	-8.14863	3.68057e-16	7.1007e-15	222	0	188	0	154	1	chr7A	13177000	13179329							UniRef90_M7ZXF8	0	Asparaginyl-tRNA synthetase, cytoplasmic 1 n=3 Tax=Triticinae RepID=M7ZXF8_TRIUA	AT4G31180.2	2e-26	| Class II aminoacyl-tRNA and biotin synthetases superfamily protein	gi|357134675|ref|XP_003568942.1|	0	PREDICTED: asparagine--tRNA ligase, cytoplasmic 1-like [Brachypodium distachyon]	NA	NA	NA	NA
MSTRG.142051	61.7933	-9.77656	1.21867	-8.02232	1.03764e-15	1.94e-14	120	0	108	0	61	0	chr7B	380855048	380856442							UniRef90_N1QTH8	1e-65	Blue copper protein n=1 Tax=Aegilops tauschii RepID=N1QTH8_AEGTA	AT2G31050.1	5e-21	| Cupredoxin superfamily protein	gi|357150401|ref|XP_003575446.1|	8e-44	PREDICTED: stellacyanin-like [Brachypodium distachyon]	NA	NA	NA	NA
MSTRG.74774	61.7673	-9.77627	1.20812	-8.09216	5.86143e-16	1.11612e-14	109	0	103	0	78	0	chr4A	534523343	534526756							UniRef90_W5ES92	0	Uncharacterized protein n=2 Tax=Triticum aestivum RepID=W5ES92_WHEAT	AT1G67820.1	0.2	| Protein phosphatase 2C family protein	gi|960485367|ref|XP_014757830.1|	4e-134	PREDICTED: probable protein phosphatase 2C 74 [Brachypodium distachyon]	NA	NA	NA	NA
MSTRG.125278	61.5088	-9.77233	1.20567	-8.10531	5.26125e-16	1.00334e-14	86	0	88	0	117	0	chr6B	708271367	708273102							UniRef90_W5GW22	0	Uncharacterized protein n=1 Tax=Triticum aestivum RepID=W5GW22_WHEAT	AT5G52400.1	6e-177	| Symbols: CYP715A1 | cytochrome P450, family 715, subfamily A, polypeptide 1	gi|1002241607|ref|XP_015625090.1|	0	PREDICTED: cytochrome P450 714C3-like [Oryza sativa Japonica Group]	NA	NA	NA	NA
MSTRG.30234	119.821	-9.76942	1.19685	-8.16262	3.27837e-16	6.35404e-15	209	1	186	0	167	0	chr2A	740141505	740143037							UniRef90_I1I0U8	0	Uncharacterized protein n=19 Tax=Pooideae RepID=I1I0U8_BRADI	AT2G20340.1	6e-149	| Pyridoxal phosphate (PLP)-dependent transferases superfamily protein	gi|357144649|ref|XP_003573366.1|	0	PREDICTED: aromatic-L-amino-acid decarboxylase-like [Brachypodium distachyon]	NA	NA	NA	NA
MSTRG.54037	119.228	-9.76177	1.19687	-8.1561	3.46019e-16	6.69134e-15	208	0	184	1	167	0	chr3A	684769855	684770883							NA	NA		NA	NA		NA	NA		NA	NA	NA	NA
MSTRG.109463	439.778	-9.75994	0.744495	-13.1095	2.90572e-39	1.5643e-37	785	1	720	1	556	2	chr5D	430164063	430165367							NA	NA		NA	NA		NA	NA		NA	NA	NA	NA
MSTRG.37666	437.837	-9.75426	0.744975	-13.0934	3.59103e-39	1.92689e-37	704	0	824	0	535	4	chr2B	659001897	659003826							UniRef90_I1J1A9	0	Uncharacterized protein n=1 Tax=Brachypodium distachyon RepID=I1J1A9_BRADI	AT2G02040.1	3e-161	| Symbols: ATPTR2-B, NTR1, PTR2-B, PTR2, ATPTR2 | peptide transporter 2	gi|357165536|ref|XP_003580417.1|	0	PREDICTED: protein NRT1/ PTR FAMILY 8.3-like [Brachypodium distachyon]	NA	NA	NA	NA
MSTRG.38701	1316.18	-9.75106	0.446409	-21.8433	8.99864e-106	2.17539e-103	2232	2	2246	6	1705	4	chr2B	742171211	742172743							UniRef90_I1I0U8	0	Uncharacterized protein n=19 Tax=Pooideae RepID=I1I0U8_BRADI	AT2G20340.1	7e-149	| Pyridoxal phosphate (PLP)-dependent transferases superfamily protein	gi|357144649|ref|XP_003573366.1|	0	PREDICTED: aromatic-L-amino-acid decarboxylase-like [Brachypodium distachyon]	NA	NA	NA	NA
MSTRG.116773	118.114	-9.74891	1.19664	-8.14688	3.73442e-16	7.19731e-15	199	0	197	0	159	1	chr6A	537873611	537876621							NA	NA		NA	NA		NA	NA		NA	NA	NA	NA
MSTRG.69544	217.841	-9.74833	1.03501	-9.41862	4.57039e-21	1.21311e-19	347	1	371	0	308	1	chr3D	536163992	536165080							NA	NA		NA	NA		NA	NA		NA	NA	NA	NA
MSTRG.138015	60.5875	-9.74731	1.21102	-8.04885	8.35724e-16	1.572e-14	116	0	81	0	86	0	chr7A	694329927	694331903							UniRef90_F2D0V6	0	Predicted protein n=1 Tax=Hordeum vulgare var. distichum RepID=F2D0V6_HORVD	AT5G10530.1	0.0002	| Concanavalin A-like lectin protein kinase family protein	gi|960487538|ref|XP_014758369.1|	1e-10	PREDICTED: L-type lectin-domain containing receptor kinase IX.1-like isoform X1 [Brachypodium distachyon]	NA	NA	NA	NA
MSTRG.103516	60.476	-9.7458	1.20788	-8.06851	7.11588e-16	1.34603e-14	106	0	100	0	78	0	chr5B	639120496	639123039							NA	NA		NA	NA		NA	NA		NA	NA	NA	NA
MSTRG.6040	60.3337	-9.74312	1.21017	-8.05105	8.20869e-16	1.54583e-14	102	0	111	0	71	0	chr1A	369996918	369998152							UniRef90_M7ZRU9	4e-20	Expansin-B9 n=2 Tax=Triticum RepID=M7ZRU9_TRIUA	AT4G28250.1	3e-38	| Symbols: ATEXPB3, EXPB3, ATHEXP BETA 1.6 | expansin B3	gi|357147313|ref|XP_003574297.1|	1e-138	PREDICTED: expansin-B9-like [Brachypodium distachyon]	NA	NA	NA	NA
MSTRG.51427	60.2408	-9.73997	1.21836	-7.99432	1.3029e-15	2.41853e-14	115	0	107	0	60	0	chr3A	474562786	474564004					noncoding	noncoding	NA	NA		NA	NA		NA	NA		NA	NA	NA	NA
MSTRG.115773	59.9943	-9.73749	1.20657	-8.07036	7.00908e-16	1.32648e-14	80	0	119	0	86	0	chr6A	440257680	440264924							UniRef90_I1IAW0	0	Uncharacterized protein n=1 Tax=Brachypodium distachyon RepID=I1IAW0_BRADI	AT1G26810.1	0	| Symbols: GALT1 | galactosyltransferase1	gi|357142663|ref|XP_003572649.1|	0	PREDICTED: beta-1,3-galactosyltransferase 15-like [Brachypodium distachyon]	NA	NA	NA	NA
MSTRG.35296	116.737	-9.73093	1.20808	-8.0549	7.95438e-16	1.49918e-14	241	0	170	0	132	1	chr2B	410941340	410941537					noncoding	noncoding	UniRef90_F2EGH5	2e-25	Predicted protein n=1 Tax=Hordeum vulgare var. distichum RepID=F2EGH5_HORVD	AT3G45760.2	1.2	| Nucleotidyltransferase family protein	gi|657979220|ref|XP_008381570.1|	0.87	PREDICTED: transcription factor GTE4-like [Malus domestica]	NA	NA	NA	NA
MSTRG.128449	59.8384	-9.73011	1.21545	-8.00534	1.19138e-15	2.218e-14	107	0	64	0	109	0	chr6D	267236834	267237729							UniRef90_Q5UBW9	1e-106	NAR2.1 n=4 Tax=Triticeae RepID=Q5UBW9_WHEAT	AT5G50200.1	2e-34	| Symbols: WR3, ATNRT3.1, NRT3.1 | nitrate transmembrane transporters	gi|357149934|ref|XP_003575282.1|	4e-86	PREDICTED: high-affinity nitrate transporter-activating protein 2.1-like [Brachypodium distachyon]	NA	NA	NA	NA
MSTRG.125967	115.768	-9.72101	1.19407	-8.14108	3.91754e-16	7.5426e-15	169	0	203	1	175	0	chr6D	15418086	15419612							UniRef90_M7ZPA2	0	High-affinity nitrate transporter 2.1 n=6 Tax=Triticinae RepID=M7ZPA2_TRIUA	AT1G08090.1	0	| Symbols: ATNRT2:1, NRT2, NRT2;1AT, ACH1, LIN1, ATNRT2.1, NRT2.1, NRT2:1 | nitrate transporter 2:1	gi|721651922|ref|XP_003572590.2|	0	PREDICTED: high-affinity nitrate transporter 2.1-like [Brachypodium distachyon]	NA	NA	GO:0016021; GO:0055085	GO:0016021; GO:0055085
MSTRG.37351	59.4675	-9.7201	1.22505	-7.93447	2.11397e-15	3.86449e-14	125	0	56	0	95	0	chr2B	631700503	631701292							NA	NA		NA	NA		NA	NA		NA	NA	NA	NA
MSTRG.72010	59.3099	-9.7191	1.20392	-8.07289	6.86521e-16	1.2999e-14	91	0	99	0	90	0	chr4A	71166137	71167486							NA	NA		NA	NA		NA	NA		NA	NA	NA	NA
MSTRG.33279	319.175	-9.71744	0.863527	-11.2532	2.23345e-29	8.60756e-28	558	2	603	0	338	1	chr2B	159098405	159099835							NA	NA		NA	NA		NA	NA		NA	NA	NA	NA
MSTRG.47417	211.079	-9.70405	1.03407	-9.38428	6.33465e-21	1.67091e-19	326	2	344	0	325	0	chr2D	642965524	642967170							NA	NA		NA	NA		NA	NA		NA	NA	NA	NA
MSTRG.145490	58.6623	-9.70234	1.2077	-8.03371	9.45714e-16	1.77393e-14	99	0	101	0	76	0	chr7B	704825900	704827489							UniRef90_F2DD08	0	Predicted protein n=1 Tax=Hordeum vulgare var. distichum RepID=F2DD08_HORVD	AT3G26210.1	5e-77	| Symbols: CYP71B23 | cytochrome P450, family 71, subfamily B, polypeptide 23	gi|960486950|ref|XP_014758226.1|	0	PREDICTED: cytochrome P450 71D8-like [Brachypodium distachyon]	NA	NA	NA	NA
MSTRG.62957	210.093	-9.69463	1.04625	-9.26607	1.93139e-20	4.95727e-19	327	1	439	1	226	0	chr3B	784484760	784493278							UniRef90_M0U1V0	0	Uncharacterized protein n=4 Tax=Musa acuminata subsp. malaccensis RepID=M0U1V0_MUSAM	AT3G01420.1	0	| Symbols: ALPHA-DOX1, DOX1, DIOX1, PADOX-1 | Peroxidase superfamily protein	gi|1002314022|ref|XP_015620387.1|	0	PREDICTED: alpha-dioxygenase 1 isoform X2 [Oryza sativa Japonica Group]	NA	NA	NA	NA
MSTRG.9261	113.57	-9.69222	1.20127	-8.06832	7.12735e-16	1.34775e-14	199	0	200	0	134	1	chr1B	4114506	4118709							NA	NA		NA	NA		NA	NA		NA	NA	NA	NA
MSTRG.138978	209.249	-9.68793	1.04742	-9.24935	2.25862e-20	5.76484e-19	385	1	376	1	219	0	chr7B	20759419	20760928							NA	NA		NA	NA		NA	NA		NA	NA	NA	NA
MSTRG.62989	57.9762	-9.68576	1.21349	-7.98177	1.44247e-15	2.66766e-14	98	0	111	0	64	0	chr3B	786510570	786511510							UniRef90_M7ZSJ8	4e-12	Uncharacterized protein n=2 Tax=Triticum RepID=M7ZSJ8_TRIUA	AT3G27890.1	4e-05	| Symbols: NQR | NADPH:quinone oxidoreductase	gi|357126276|ref|XP_003564814.1|	0.002	PREDICTED: probable NADPH:quinone oxidoreductase 1 [Brachypodium distachyon]	NA	NA	GO:0016491	GO:0016491
MSTRG.17733	113.035	-9.68542	1.2039	-8.04505	8.62117e-16	1.62111e-14	195	0	212	1	124	0	chr1D	62889848	62890968							NA	NA		NA	NA		NA	NA		NA	NA	NA	NA
MSTRG.155320	57.8728	-9.68453	1.21099	-7.99723	1.27253e-15	2.36368e-14	86	0	118	0	70	0	chrUn	110299850	110300742							UniRef90_Q6DQK3	7e-151	Germin-like protein 4 n=4 Tax=Triticum RepID=Q6DQK3_TRIMO	AT5G39110.1	3e-78	| RmlC-like cupins superfamily protein	gi|573953854|ref|XP_006659191.1|	5e-134	PREDICTED: germin-like protein 8-5 [Oryza brachyantha]	NA	NA	NA	NA
MSTRG.62281	2184.15	-9.68276	0.342404	-28.2788	6.30266e-176	5.18478e-173	3286	8	3921	4	3105	9	chr3B	736324650	736326737							NA	NA		NA	NA		NA	NA		NA	NA	NA	NA
MSTRG.35297	311.757	-9.68019	0.857615	-11.2873	1.51549e-29	5.88421e-28	567	2	519	1	374	0	chr2B	410943005	410943196					noncoding	noncoding	NA	NA		NA	NA		NA	NA		NA	NA	NA	NA
MSTRG.155319	208.484	-9.67843	1.0403	-9.3035	1.35892e-20	3.51872e-19	359	0	375	2	245	0	chrUn	110294321	110295300							UniRef90_Q6DQK3	6e-136	Germin-like protein 4 n=4 Tax=Triticum RepID=Q6DQK3_TRIMO	AT5G39110.1	2e-75	| RmlC-like cupins superfamily protein	gi|357144731|ref|XP_003573394.1|	5e-121	PREDICTED: germin-like protein 8-11 [Brachypodium distachyon]	NA	NA	NA	NA
MSTRG.91707	207.633	-9.67788	1.04555	-9.25622	2.11806e-20	5.41453e-19	333	0	420	0	226	2	chr5A	327574550	327579305							UniRef90_M8AE51	1e-12	Uncharacterized protein n=2 Tax=Triticum urartu RepID=M8AE51_TRIUA	AT3G21940.1	6.5	| Receptor protein kinase-related	NA	NA		NA	NA	NA	NA
MSTRG.153324	57.7076	-9.67731	1.21064	-7.99358	1.31078e-15	2.43237e-14	108	0	85	0	77	0	chr7D	615946450	615947555							NA	NA		NA	NA		NA	NA		NA	NA	NA	NA
MSTRG.63152	57.6714	-9.67669	1.21249	-7.98081	1.45378e-15	2.68769e-14	108	0	93	0	69	0	chr3B	797012459	797013880							UniRef90_A0A077S8B3	0	Chromosome 3B, genomic scaffold, cultivar Chinese Spring n=1 Tax=Triticum aestivum RepID=A0A077S8B3_WHEAT	AT3G16210.1	4e-06	| F-box family protein	gi|242073176|ref|XP_002446524.1|	5e-49	hypothetical protein SORBIDRAFT_06g017515, partial [Sorghum bicolor]	NA	NA	NA	NA
MSTRG.29039	112.307	-9.67579	1.20079	-8.05784	7.76539e-16	1.46453e-14	204	1	183	0	139	0	chr2A	673194886	673196220							UniRef90_W5BC42	2e-166	Uncharacterized protein n=1 Tax=Triticum aestivum RepID=W5BC42_WHEAT	AT5G47230.1	7e-33	| Symbols: ERF5, ATERF-5, ATERF5 | ethylene responsive element binding factor 5	gi|357168115|ref|XP_003581490.1|	4e-98	PREDICTED: AP2/ERF and B3 domain-containing protein Os01g0693400 [Brachypodium distachyon]	NA	NA	NA	NA
MSTRG.3929	57.4805	-9.67468	1.20684	-8.01653	1.08771e-15	2.03028e-14	80	0	83	0	109	0	chr1A	84728023	84729767							NA	NA		NA	NA		NA	NA		NA	NA	NA	NA
MSTRG.63784	311.67	-9.6745	0.854014	-11.3283	9.50658e-30	3.72274e-28	532	0	553	2	379	1	chr3D	4010418	4011454							UniRef90_I1I109	3e-07	Uncharacterized protein n=6 Tax=Pooideae RepID=I1I109_BRADI	AT5G39160.1	0.027	| RmlC-like cupins superfamily protein	gi|357144745|ref|XP_003573399.1|	5e-07	PREDICTED: germin-like protein 8-11 isoform X1 [Brachypodium distachyon]	NA	NA	NA	NA
MSTRG.32492	57.3621	-9.67309	1.21186	-7.98203	1.43951e-15	2.6626e-14	74	0	124	0	75	0	chr2B	93111977	93113131							NA	NA		NA	NA		NA	NA		NA	NA	NA	NA
MSTRG.95757	111.927	-9.67238	1.20573	-8.02201	1.04026e-15	1.94457e-14	179	1	230	0	119	0	chr5A	644918196	644923286							UniRef90_M8ATI6	1e-24	Uncharacterized protein n=1 Tax=Aegilops tauschii RepID=M8ATI6_AEGTA	AT2G35940.3	7.9	| Symbols: BLH1 | BEL1-like homeodomain 1	gi|357133606|ref|XP_003568415.1|	1e-19	PREDICTED: uncharacterized protein LOC100823259 [Brachypodium distachyon]	NA	NA	NA	NA
MSTRG.104989	5630.23	-9.67135	0.24349	-39.7197	0	0	8754	33	9773	11	8016	11	chr5D	6441705	6457968							NA	NA		NA	NA		NA	NA		NA	NA	NA	NA
MSTRG.53956	309.135	-9.66887	0.852213	-11.3456	7.79881e-30	3.06764e-28	460	1	595	0	406	2	chr3A	681318056	681318757							UniRef90_R7W653	4e-144	Uncharacterized protein n=1 Tax=Aegilops tauschii RepID=R7W653_AEGTA	AT1G10370.1	6e-63	| Symbols: GST30, ATGSTU17, GST30B, ERD9 | Glutathione S-transferase family protein	gi|721642154|ref|XP_010231970.1|	5e-110	PREDICTED: probable glutathione S-transferase GSTU6 [Brachypodium distachyon]	NA	NA	NA	NA
MSTRG.140086	57.3362	-9.6687	1.21086	-7.98499	1.40539e-15	2.6016e-14	103	0	96	0	70	0	chr7B	123303364	123303992							UniRef90_N1R3Y1	2e-12	Uncharacterized protein n=1 Tax=Aegilops tauschii RepID=N1R3Y1_AEGTA	AT3G16730.1	5.1	| CONTAINS InterPro DOMAIN/s: Non-SMC condensin II complex, subunit H2-like (InterPro:IPR009378); Has 249 Blast hits to 211 proteins in 82 species: Archae - 0; Bacteria - 0; Metazoa - 145; Fungi - 8; Plants - 30; Viruses - 0; Other Eukaryotes - 66 (source: NCBI BLink).	gi|721616560|ref|XP_010227788.1|	8e-12	PREDICTED: uncharacterized protein LOC100845166 [Brachypodium distachyon]	NA	NA	NA	NA
MSTRG.30804	206.187	-9.66828	1.03487	-9.34247	9.41107e-21	2.45521e-19	290	1	385	1	301	0	chr2A	765016186	765018791							NA	NA		NA	NA		NA	NA		NA	NA	NA	NA
MSTRG.155525	111.765	-9.66814	1.19975	-8.0585	7.72387e-16	1.45717e-14	198	0	144	1	181	0	chrUn	162315758	162316288							NA	NA		NA	NA		NA	NA		NA	NA	NA	NA
MSTRG.122687	57.0869	-9.66452	1.2204	-7.91917	2.3911e-15	4.3537e-14	89	0	125	0	56	0	chr6B	484099413	484101131							UniRef90_I1ICK4	0	Protein DETOXIFICATION n=4 Tax=Pooideae RepID=I1ICK4_BRADI	AT5G19700.1	2e-134	| MATE efflux family protein	gi|357143122|ref|XP_003572811.1|	0	PREDICTED: protein DETOXIFICATION 49-like [Brachypodium distachyon]	NA	NA	GO:0015297; GO:0016021; GO:0042910	GO:0015297; GO:0016021; GO:0042910
MSTRG.48290	205.628	-9.6618	1.03996	-9.29054	1.53505e-20	3.96314e-19	314	0	407	1	250	1	chr3A	32999736	33001071							NA	NA		NA	NA		NA	NA		NA	NA	NA	NA
MSTRG.43784	56.7759	-9.65983	1.21442	-7.95428	1.80171e-15	3.31432e-14	56	0	116	0	100	0	chr2D	379704010	379704734							NA	NA		NA	NA		NA	NA		NA	NA	NA	NA
MSTRG.87678	56.9247	-9.65734	1.21179	-7.96949	1.5933e-15	2.94041e-14	108	0	76	0	82	0	chr4D	394378196	394379420							UniRef90_F2DFF2	0	Peroxidase n=2 Tax=Triticeae RepID=F2DFF2_HORVD	AT5G06730.1	3e-115	| Peroxidase superfamily protein	gi|357120279|ref|XP_003561855.1|	5e-169	PREDICTED: peroxidase A2-like [Brachypodium distachyon]	NA	NA	NA	NA
MSTRG.51718	204.136	-9.65618	1.03771	-9.30529	1.3363e-20	3.46251e-19	331	2	357	0	273	0	chr3A	501928848	501943745							UniRef90_R7WB38	0	Pleiotropic drug resistance protein 4 n=2 Tax=Triticinae RepID=R7WB38_AEGTA	AT1G66950.1	3e-19	| Symbols: PDR11, ATPDR11 | pleiotropic drug resistance 11	gi|357130458|ref|XP_003566865.1|	0	PREDICTED: ABC transporter G family member 32 [Brachypodium distachyon]	NA	NA	NA	NA
MSTRG.110746	110.42	-9.65383	1.20475	-8.01313	1.11823e-15	2.08556e-14	152	1	243	0	129	0	chr5D	497038498	497039004							NA	NA		NA	NA		NA	NA		NA	NA	NA	NA
MSTRG.9882	110.375	-9.65231	1.20581	-8.00484	1.19618e-15	2.22622e-14	174	1	229	0	118	0	chr1B	48285037	48301199							UniRef90_Q7XTU6	0	OSJNBb0034I13.10 protein n=2 Tax=Oryza sativa subsp. japonica RepID=Q7XTU6_ORYSJ	ATMG00820.1	1e-15	| Symbols: ORF170 | Reverse transcriptase (RNA-dependent DNA polymerase)	gi|923805335|ref|XP_013688817.1|	5e-12	PREDICTED: uncharacterized protein LOC106392554, partial [Brassica napus]	NA	NA	NA	NA
MSTRG.94028	56.5111	-9.65078	1.2058	-8.00365	1.20783e-15	2.24679e-14	78	0	105	0	85	0	chr5A	538101587	538103561							UniRef90_I1HEM8	0	Purple acid phosphatase n=16 Tax=Pooideae RepID=I1HEM8_BRADI	AT3G07130.1	0	| Symbols: ATPAP15, PAP15 | purple acid phosphatase 15	gi|357131591|ref|XP_003567420.1|	0	PREDICTED: purple acid phosphatase 15 [Brachypodium distachyon]	NA	NA	GO:0003993; GO:0046872	GO:0003993; GO:0046872
MSTRG.111204	56.365	-9.6435	1.20953	-7.97296	1.54919e-15	2.86131e-14	102	0	78	0	84	0	chr5D	517317789	517318411							NA	NA		NA	NA		NA	NA		NA	NA	NA	NA
MSTRG.59419	506.758	-9.64239	0.66978	-14.3963	5.45532e-47	3.76687e-45	907	1	812	1	655	3	chr3B	452725303	452725977							NA	NA		NA	NA		NA	NA		NA	NA	NA	NA
MSTRG.102083	109.691	-9.64216	1.20048	-8.03189	9.59812e-16	1.80008e-14	182	0	202	1	132	0	chr5B	532931750	532935483							UniRef90_A0A0E0QUS6	0	Uncharacterized protein n=2 Tax=Oryza RepID=A0A0E0QUS6_ORYRU	AT4G21390.1	0	| Symbols: B120 | S-locus lectin protein kinase family protein	gi|514728935|ref|XP_004956577.1|	0	PREDICTED: putative G-type lectin S-receptor-like serine/threonine-protein kinase At1g61610 [Setaria italica]	NA	NA	NA	NA
MSTRG.55799	109.541	-9.64061	1.196	-8.06073	7.58375e-16	1.43192e-14	174	0	189	0	153	1	chr3B	30678937	30684638							NA	NA		NA	NA		NA	NA		NA	NA	NA	NA
MSTRG.154185	56.0661	-9.63955	1.20526	-7.99793	1.26526e-15	2.35133e-14	75	0	97	0	94	0	chrUn	31605479	31607124							UniRef90_M8BJQ0	0	Medium-chain-fatty-acid--CoA ligase n=1 Tax=Aegilops tauschii RepID=M8BJQ0_AEGTA	AT1G65890.1	5e-169	| Symbols: AAE12 | acyl activating enzyme 12	gi|1002249692|ref|XP_015629039.1|	0	PREDICTED: probable acyl-activating enzyme 12, peroxisomal [Oryza sativa Japonica Group]	NA	NA	NA	NA
MSTRG.77245	303.257	-9.63879	0.856848	-11.2491	2.33899e-29	8.99006e-28	510	1	562	1	354	1	chr4A	702326272	702327804							UniRef90_I1I0U8	0	Uncharacterized protein n=19 Tax=Pooideae RepID=I1I0U8_BRADI	AT2G20340.1	5e-158	| Pyridoxal phosphate (PLP)-dependent transferases superfamily protein	gi|357144649|ref|XP_003573366.1|	0	PREDICTED: aromatic-L-amino-acid decarboxylase-like [Brachypodium distachyon]	NA	NA	NA	NA
MSTRG.27078	301.82	-9.63375	0.858689	-11.2191	3.28478e-29	1.25661e-27	553	1	503	0	357	2	chr2A	457221647	457221838							NA	NA		NA	NA		NA	NA		NA	NA	NA	NA
MSTRG.94826	55.871	-9.63322	1.20483	-7.99548	1.29072e-15	2.39671e-14	83	0	90	0	91	0	chr5A	590239522	590245511							NA	NA		NA	NA		NA	NA		NA	NA	NA	NA
MSTRG.39969	502.526	-9.63312	0.660348	-14.588	3.35088e-48	2.39176e-46	714	3	890	1	773	1	chr2D	11962748	11964712							UniRef90_N1R399	0	Cytochrome P450 71D7 n=1 Tax=Aegilops tauschii RepID=N1R399_AEGTA	AT3G26330.1	1e-105	| Symbols: CYP71B37 | cytochrome P450, family 71, subfamily B, polypeptide 37	gi|721694517|ref|XP_010240406.1|	0	PREDICTED: ent-cassadiene C2-hydroxylase-like [Brachypodium distachyon]	NA	NA	NA	NA
MSTRG.20501	55.8189	-9.62996	1.20822	-7.97036	1.58212e-15	2.92024e-14	96	0	77	0	89	0	chr1D	342170250	342172007							NA	NA		NA	NA		NA	NA		NA	NA	NA	NA
MSTRG.16374	55.7289	-9.62829	1.21346	-7.93456	2.11243e-15	3.8623e-14	97	0	102	0	63	0	chr1B	670916655	670918645							NA	NA		NA	NA		NA	NA		NA	NA	NA	NA
MSTRG.63021	55.7622	-9.62735	1.21613	-7.91638	2.44526e-15	4.44806e-14	109	0	65	0	86	0	chr3B	788054934	788055505					noncoding	noncoding	UniRef90_M7YYA9	3e-31	Putative calcium-binding protein CML31 n=1 Tax=Triticum urartu RepID=M7YYA9_TRIUA	AT1G76650.3	8e-16	| Symbols: CML38 | calmodulin-like 38	gi|672109922|ref|XP_008792681.1|	2e-23	PREDICTED: probable calcium-binding protein CML31 [Phoenix dactylifera]	NA	NA	NA	NA
MSTRG.63135	55.6037	-9.62665	1.20826	-7.96736	1.62104e-15	2.99063e-14	78	0	78	0	107	0	chr3B	795919141	795920145							NA	NA		NA	NA		NA	NA		NA	NA	NA	NA
MSTRG.113080	55.5592	-9.62353	1.21007	-7.95286	1.82261e-15	3.35115e-14	97	0	94	0	70	0	chr6A	47105058	47105975							NA	NA		NA	NA		NA	NA		NA	NA	NA	NA
MSTRG.9941	399.574	-9.62017	0.744755	-12.9172	3.59846e-38	1.88143e-36	660	0	733	1	487	3	chr1B	50900673	50902208							NA	NA		NA	NA		NA	NA		NA	NA	NA	NA
MSTRG.17736	55.3123	-9.61623	1.21016	-7.94626	1.92234e-15	3.52829e-14	101	0	78	0	80	0	chr1D	63357056	63358168							NA	NA		NA	NA		NA	NA		NA	NA	NA	NA
MSTRG.36229	499.17	-9.61583	0.667677	-14.4019	5.03238e-47	3.48114e-45	858	1	843	4	642	0	chr2B	508213603	508215002							UniRef90_T1MPI7	0	Uncharacterized protein n=5 Tax=Triticeae RepID=T1MPI7_TRIUA	AT1G60690.1	4e-161	| NAD(P)-linked oxidoreductase superfamily protein	gi|514800736|ref|XP_004975288.1|	0	PREDICTED: probable aldo-keto reductase 3 [Setaria italica]	NA	NA	NA	NA
MSTRG.109373	198.767	-9.61401	1.04119	-9.23369	2.61473e-20	6.6382e-19	338	1	359	1	237	0	chr5D	423544484	423547999							UniRef90_W5FWL1	0	Uncharacterized protein n=1 Tax=Triticum aestivum RepID=W5FWL1_WHEAT	AT4G31180.2	0	| Class II aminoacyl-tRNA and biotin synthetases superfamily protein	gi|960483695|ref|XP_003575513.2|	0	PREDICTED: aspartate--tRNA ligase 2, cytoplasmic-like [Brachypodium distachyon]	NA	NA	NA	NA
MSTRG.27788	107.445	-9.61213	1.19593	-8.03739	9.17697e-16	1.72307e-14	177	0	167	0	161	1	chr2A	551721520	551723339							NA	NA		NA	NA		NA	NA		NA	NA	NA	NA
MSTRG.27054	54.9778	-9.61133	1.20892	-7.95032	1.86035e-15	3.41616e-14	75	0	110	0	76	0	chr2A	453521729	453521914					noncoding	noncoding	NA	NA		NA	NA		NA	NA		NA	NA	NA	NA
MSTRG.23240	106.844	-9.60444	1.20289	-7.98444	1.4116e-15	2.61225e-14	184	1	196	0	122	0	chr2A	8630960	8632420							NA	NA		NA	NA		NA	NA		NA	NA	NA	NA
MSTRG.112730	54.6577	-9.60311	1.21823	-7.88281	3.20098e-15	5.76408e-14	73	0	125	0	62	0	chr6A	24048620	24049849							NA	NA		NA	NA		NA	NA		NA	NA	NA	NA
MSTRG.114350	196.864	-9.60265	1.03728	-9.25751	2.0926e-20	5.35422e-19	302	1	363	0	264	1	chr6A	153678444	153688085							UniRef90_M7YUX7	0	Uncharacterized protein n=4 Tax=Triticeae RepID=M7YUX7_TRIUA	AT2G36290.1	3e-143	| alpha/beta-Hydrolases superfamily protein	gi|357149313|ref|XP_003575069.1|	0	PREDICTED: uncharacterized protein LOC100845212 isoform X1 [Brachypodium distachyon]	NA	NA	NA	NA
MSTRG.93214	887.138	-9.60223	0.504956	-19.016	1.25723e-80	1.95858e-78	1518	2	1392	2	1253	5	chr5A	475294801	475296378							NA	NA		NA	NA		NA	NA		NA	NA	NA	NA
MSTRG.142797	5333.05	-9.60188	0.433171	-22.1665	7.22902e-109	1.85338e-106	10217	14	8845	12	5852	28	chr7B	467971735	467976302							NA	NA		NA	NA		NA	NA		NA	NA	NA	NA
MSTRG.39972	686.838	-9.60028	0.574359	-16.7148	1.02301e-62	1.07713e-60	1067	4	1330	1	844	2	chr2D	12258635	12262975							UniRef90_W5C639	0	Uncharacterized protein n=5 Tax=Triticum RepID=W5C639_WHEAT	AT4G16740.1	3e-14	| Symbols: ATTPS03, TPS03 | terpene synthase 03	gi|1002265522|ref|XP_015637093.1|	0	PREDICTED: syn-copalyl diphosphate synthase isoform X2 [Oryza sativa Japonica Group]	NA	NA	NA	NA
MSTRG.22734	54.5551	-9.59692	1.22671	-7.82329	5.14612e-15	9.11177e-14	98	0	48	0	109	0	chr1D	480972177	480972505					noncoding	noncoding	NA	NA		NA	NA		NA	NA		NA	NA	NA	NA
MSTRG.152878	105.986	-9.59295	1.20015	-7.99313	1.31551e-15	2.43996e-14	173	0	196	0	130	1	chr7D	590732137	590732880							NA	NA		NA	NA		NA	NA		NA	NA	NA	NA
MSTRG.101465	585.502	-9.5909	0.605707	-15.8342	1.80649e-56	1.63811e-54	913	4	977	1	869	1	chr5B	488111547	488113259							NA	NA		NA	NA		NA	NA		NA	NA	NA	NA
MSTRG.82565	54.1696	-9.58864	1.20892	-7.93158	2.1637e-15	3.95161e-14	83	0	102	0	71	0	chr4B	546733304	546733756							UniRef90_W5E5T3	2e-40	Uncharacterized protein n=1 Tax=Triticum aestivum RepID=W5E5T3_WHEAT	AT3G18930.2	7e-18	| RING/U-box superfamily protein	gi|670386905|ref|XP_008674102.1|	7e-24	PREDICTED: E3 ubiquitin-protein ligase EL5-like [Zea mays]	NA	NA	NA	NA
MSTRG.95977	682.503	-9.58779	0.57199	-16.7622	4.61489e-63	4.90423e-61	1147	3	1204	2	857	2	chr5A	655042535	655050001							UniRef90_N1QV27	2e-105	ATP-dependent DNA helicase Q5 n=1 Tax=Aegilops tauschii RepID=N1QV27_AEGTA	AT1G12000.1	6e-22	| Phosphofructokinase family protein	gi|960485473|ref|XP_014757873.1|	4e-66	PREDICTED: uncharacterized protein LOC106866720, partial [Brachypodium distachyon]	NA	NA	NA	NA
MSTRG.83855	54.0764	-9.5858	1.22792	-7.80653	5.87832e-15	1.03585e-13	91	0	118	0	46	0	chr4B	660379873	660381852							UniRef90_D4HR85	9e-140	GER4d n=65 Tax=Pooideae RepID=D4HR85_HORVD	AT3G42860.1	0.038	| zinc knuckle (CCHC-type) family protein	gi|1009152143|ref|XP_015893934.1|	0.004	PREDICTED: uncharacterized protein LOC107428008 isoform X2 [Ziziphus jujuba]	NA	NA	NA	NA
MSTRG.76253	194.711	-9.58474	1.04203	-9.19814	3.64194e-20	9.18283e-19	324	0	363	0	229	2	chr4A	626164804	626168894							NA	NA		NA	NA		NA	NA		NA	NA	NA	NA
MSTRG.68229	53.9937	-9.58281	1.21474	-7.88875	3.05225e-15	5.50667e-14	93	0	101	0	60	0	chr3D	433512081	433512413							UniRef90_M7Y897	1e-43	Uncharacterized protein n=4 Tax=Triticinae RepID=M7Y897_TRIUA	AT3G20340.1	2e-05	| Expression of the gene is downregulated in the presence of paraquat, an inducer of photoxidative stress.	gi|573914329|ref|XP_006644834.1|	1e-23	PREDICTED: uncharacterized protein LOC102706426 [Oryza brachyantha]	NA	NA	NA	NA
MSTRG.10871	54.0086	-9.58207	1.21333	-7.89731	2.84984e-15	5.15614e-14	100	0	88	0	65	0	chr1B	133032458	133034890							NA	NA		NA	NA		NA	NA		NA	NA	NA	NA
MSTRG.110414	194.157	-9.58127	1.03491	-9.25807	2.08166e-20	5.32988e-19	269	1	297	1	352	0	chr5D	481183692	481185028							NA	NA		NA	NA		NA	NA		NA	NA	NA	NA
MSTRG.48009	872.883	-9.57919	0.504491	-18.9878	2.15031e-80	3.32719e-78	1413	1	1501	1	1194	7	chr3A	18157373	18160105							UniRef90_Q7XTU6	0	OSJNBb0034I13.10 protein n=2 Tax=Oryza sativa subsp. japonica RepID=Q7XTU6_ORYSJ	ATMG00820.1	5e-18	| Symbols: ORF170 | Reverse transcriptase (RNA-dependent DNA polymerase)	gi|242043114|ref|XP_002459428.1|	0	hypothetical protein SORBIDRAFT_02g004525, partial [Sorghum bicolor]	NA	NA	NA	NA
MSTRG.56432	104.962	-9.57836	1.20611	-7.94155	1.99667e-15	3.65767e-14	175	0	114	0	203	1	chr3B	75710610	75711107							NA	NA		NA	NA		NA	NA		NA	NA	NA	NA
MSTRG.82666	53.7918	-9.57722	1.21121	-7.90717	2.63312e-15	4.77689e-14	92	0	95	0	66	0	chr4B	562360412	562361393							UniRef90_T1LAQ0	3e-21	Uncharacterized protein n=1 Tax=Triticum urartu RepID=T1LAQ0_TRIUA	NA	NA		NA	NA		NA	NA	NA	NA
MSTRG.37888	53.6488	-9.5765	1.20731	-7.93207	2.15522e-15	3.93772e-14	69	0	100	0	86	0	chr2B	679815366	679818978							UniRef90_W5BEB7	1e-145	Uncharacterized protein n=8 Tax=Triticinae RepID=W5BEB7_WHEAT	AT5G39160.1	4e-75	| RmlC-like cupins superfamily protein	gi|1002261217|ref|XP_015634976.1|	4e-102	PREDICTED: germin-like protein 4-1 [Oryza sativa Japonica Group]	NA	NA	NA	NA
MSTRG.147527	290.116	-9.57616	0.851222	-11.2499	2.31847e-29	8.91418e-28	494	1	467	0	401	2	chr7D	75260160	75261426							NA	NA		NA	NA		NA	NA		NA	NA	NA	NA
MSTRG.114674	483.656	-9.57545	0.664796	-14.4036	4.91279e-47	3.40253e-45	742	2	889	2	651	1	chr6A	205114657	205116298							NA	NA		NA	NA		NA	NA		NA	NA	NA	NA
MSTRG.47537	53.7604	-9.57541	1.21038	-7.91107	2.55193e-15	4.63254e-14	97	0	82	0	73	0	chr2D	645852650	645853880							NA	NA		NA	NA		NA	NA		NA	NA	NA	NA
MSTRG.38527	53.7463	-9.57506	1.20973	-7.91503	2.47189e-15	4.49365e-14	96	0	80	0	76	0	chr2B	729140327	729141104							NA	NA		NA	NA		NA	NA		NA	NA	NA	NA
MSTRG.54154	2127.04	-9.57088	0.334215	-28.6369	2.33306e-180	2.1006e-177	3145	3	3778	7	3123	12	chr3A	690785040	690786248							UniRef90_M0XPN5	0	Laccase n=8 Tax=Triticeae RepID=M0XPN5_HORVD	AT3G09220.1	1e-107	| Symbols: LAC7 | laccase 7	gi|357155957|ref|XP_003577294.1|	0	PREDICTED: laccase-19-like [Brachypodium distachyon]	NA	NA	NA	NA
MSTRG.103671	53.4006	-9.57004	1.20776	-7.92381	2.30335e-15	4.19994e-14	66	0	94	0	94	0	chr5B	649540502	649540828							NA	NA		NA	NA		NA	NA		NA	NA	NA	NA
MSTRG.64809	103.898	-9.5656	1.20311	-7.95073	1.85418e-15	3.40646e-14	150	1	218	0	124	0	chr3D	54984089	54986033							UniRef90_W5CKF5	1e-18	Uncharacterized protein n=1 Tax=Triticum aestivum RepID=W5CKF5_WHEAT	AT1G22360.1	1e-178	| Symbols: AtUGT85A2, UGT85A2 | UDP-glucosyl transferase 85A2	gi|573920652|ref|XP_006647925.1|	0	PREDICTED: 7-deoxyloganetin glucosyltransferase-like [Oryza brachyantha]	NA	NA	NA	NA
MSTRG.36707	53.115	-9.55803	1.21107	-7.89221	2.96874e-15	5.36108e-14	96	0	83	0	70	0	chr2B	559909859	559911292							NA	NA		NA	NA		NA	NA		NA	NA	NA	NA
MSTRG.10870	382.415	-9.55687	0.739286	-12.9272	3.16279e-38	1.65819e-36	648	0	596	1	551	3	chr1B	132938251	132939012							NA	NA		NA	NA		NA	NA		NA	NA	NA	NA
MSTRG.155417	52.814	-9.55378	1.21004	-7.8954	2.89393e-15	5.23178e-14	65	0	82	0	104	0	chrUn	124826276	124827962							NA	NA		NA	NA		NA	NA		NA	NA	NA	NA
MSTRG.30933	666.157	-9.5527	0.568066	-16.8162	1.85782e-63	1.99845e-61	1097	3	1148	2	888	2	chr2A	771712856	771713844							NA	NA		NA	NA		NA	NA		NA	NA	NA	NA
MSTRG.16513	380.987	-9.54981	0.743216	-12.8493	8.67962e-38	4.45858e-36	608	0	712	2	475	2	chr1B	676065725	676069666							UniRef90_M8BXU5	0	Putative mitochondrial chaperone BCS1-B n=2 Tax=Triticinae RepID=M8BXU5_AEGTA	AT3G50930.1	1e-10	| Symbols: BCS1 | cytochrome BC1 synthesis	gi|721635119|ref|XP_010230962.1|	0	PREDICTED: AAA-ATPase At3g50940-like [Brachypodium distachyon]	NA	NA	NA	NA
MSTRG.126193	663.116	-9.54509	0.567068	-16.8323	1.41385e-63	1.5223e-61	1106	1	1094	1	916	5	chr6D	27458926	27462259							UniRef90_M8BNT5	2e-19	Laccase-15 n=1 Tax=Aegilops tauschii RepID=M8BNT5_AEGTA	AT5G01050.1	5e-08	| Laccase/Diphenol oxidase family protein	gi|955722933|ref|XP_004980796.2|	4e-17	PREDICTED: laccase-15-like [Setaria italica]	NA	NA	NA	NA
MSTRG.9777	378.935	-9.54479	0.741557	-12.8713	6.53085e-38	3.3745e-36	659	1	599	1	519	2	chr1B	39587687	39591616							UniRef90_A0A0E0ML38	0	Laccase n=6 Tax=Oryza RepID=A0A0E0ML38_ORYPU	AT3G09220.1	0	| Symbols: LAC7 | laccase 7	gi|357160327|ref|XP_003578730.1|	0	PREDICTED: laccase-25-like [Brachypodium distachyon]	NA	NA	NA	NA
MSTRG.70427	52.5287	-9.54297	1.2143	-7.85882	3.87767e-15	6.93673e-14	91	0	96	0	60	0	chr3D	588109037	588110110							UniRef90_M0XP21	3e-77	Uncharacterized protein n=2 Tax=Hordeum vulgare var. distichum RepID=M0XP21_HORVD	AT3G27890.1	3e-39	| Symbols: NQR | NADPH:quinone oxidoreductase	gi|1002231898|ref|XP_015614534.1|	4e-51	PREDICTED: probable NADPH:quinone oxidoreductase 1 [Oryza sativa Japonica Group]	NA	NA	NA	NA
MSTRG.99235	847.506	-9.54036	0.511065	-18.6676	9.08687e-78	1.33041e-75	1379	4	1556	1	1055	4	chr5B	276667751	276670197							NA	NA		NA	NA		NA	NA		NA	NA	NA	NA
MSTRG.65310	101.748	-9.534	1.19583	-7.97272	1.55219e-15	2.86639e-14	162	1	163	0	154	0	chr3D	95611503	95612555							NA	NA		NA	NA		NA	NA		NA	NA	NA	NA
MSTRG.111944	281.282	-9.5308	0.850485	-11.2063	3.79719e-29	1.45167e-27	417	1	529	1	383	1	chr5D	553464124	553468373					noncoding	noncoding	UniRef90_W5DP37	6e-16	Uncharacterized protein n=1 Tax=Triticum aestivum RepID=W5DP37_WHEAT	AT1G58230.1	1.3	| binding	NA	NA		NA	NA	NA	NA
MSTRG.129219	101.278	-9.52617	1.20882	-7.88054	3.25966e-15	5.86697e-14	196	0	171	0	106	1	chr6D	350062981	350084251							UniRef90_M7YUT0	2e-11	Peptide transporter PTR2 n=6 Tax=Triticeae RepID=M7YUT0_TRIUA	AT2G02040.1	1e-123	| Symbols: ATPTR2-B, NTR1, PTR2-B, PTR2, ATPTR2 | peptide transporter 2	gi|721642638|ref|XP_003566898.2|	0	PREDICTED: protein NRT1/ PTR FAMILY 8.3-like [Brachypodium distachyon]	NA	NA	GO:0016021; GO:0022857	GO:0016021; GO:0022857
MSTRG.36227	651.717	-9.52534	0.57254	-16.637	3.75969e-62	3.91535e-60	1137	4	1072	0	848	3	chr2B	507911102	507912589							UniRef90_T1MPI7	0	Uncharacterized protein n=5 Tax=Triticeae RepID=T1MPI7_TRIUA	AT1G60680.1	0	| NAD(P)-linked oxidoreductase superfamily protein	gi|514800736|ref|XP_004975288.1|	0	PREDICTED: probable aldo-keto reductase 3 [Setaria italica]	NA	NA	NA	NA
MSTRG.146465	373.659	-9.52484	0.740598	-12.861	7.46054e-38	3.84445e-36	617	1	640	1	500	2	chr7D	13675389	13677356							UniRef90_I1HLV4	0	Uncharacterized protein n=6 Tax=Pooideae RepID=I1HLV4_BRADI	AT1G70980.1	0	| Symbols: SYNC3 | Class II aminoacyl-tRNA and biotin synthetases superfamily protein	gi|357134675|ref|XP_003568942.1|	0	PREDICTED: asparagine--tRNA ligase, cytoplasmic 1-like [Brachypodium distachyon]	NA	NA	NA	NA
MSTRG.69350	186.748	-9.52482	1.03771	-9.17869	4.36362e-20	1.0959e-18	288	0	346	0	247	2	chr3D	520677132	520678357							UniRef90_M8A638	0	Peroxidase n=1 Tax=Triticum urartu RepID=M8A638_TRIUA	AT5G06730.1	6e-100	| Peroxidase superfamily protein	gi|357150393|ref|XP_003575443.1|	2e-164	PREDICTED: peroxidase 2-like [Brachypodium distachyon]	NA	NA	NA	NA
MSTRG.77283	186.509	-9.52226	1.03444	-9.20521	3.40996e-20	8.61311e-19	295	1	300	1	283	0	chr4A	705544388	705546441							UniRef90_M8CVE5	6e-132	Uncharacterized protein n=2 Tax=Triticinae RepID=M8CVE5_AEGTA	AT1G10360.1	2e-16	| Symbols: ATGSTU18, GST29, GSTU18 | glutathione S-transferase TAU 18	gi|1002869839|ref|XP_006662534.2|	9.1	PREDICTED: uncharacterized protein LOC102722338 [Oryza brachyantha]	NA	NA	NA	NA
MSTRG.133064	51.8615	-9.52189	1.22893	-7.74809	9.32874e-15	1.61207e-13	118	0	63	0	59	0	chr7A	116774309	116774956							UniRef90_I1GQQ9	6e-24	Uncharacterized protein n=1 Tax=Brachypodium distachyon RepID=I1GQQ9_BRADI	AT5G43170.1	2e-23	| Symbols: AZF3, ZF3 | zinc-finger protein 3	gi|357121339|ref|XP_003562378.1|	8e-24	PREDICTED: zinc finger protein ZAT10-like [Brachypodium distachyon]	NA	NA	NA	NA
MSTRG.55575	100.905	-9.52185	1.19672	-7.95659	1.76842e-15	3.25517e-14	157	0	145	0	173	1	chr3B	17988133	17990278							NA	NA		NA	NA		NA	NA		NA	NA	NA	NA
MSTRG.146672	51.6073	-9.52021	1.20734	-7.88528	3.13823e-15	5.65555e-14	68	0	91	0	86	0	chr7D	25716092	25717584							UniRef90_N1QSW4	9e-08	Uncharacterized protein n=1 Tax=Aegilops tauschii RepID=N1QSW4_AEGTA	AT5G54440.1	1.3	| Symbols: CLUB, AtTRS130 | CLUB	gi|743769093|ref|XP_010914830.1|	3.5	PREDICTED: phytochrome A isoform X2 [Elaeis guineensis]	NA	NA	NA	NA
MSTRG.63635	185.831	-9.5168	1.03899	-9.15962	5.20804e-20	1.30026e-18	321	0	308	0	243	2	chr3B	828763303	828765224							NA	NA		NA	NA		NA	NA		NA	NA	NA	NA
MSTRG.129397	100.386	-9.51587	1.19873	-7.93831	2.04954e-15	3.75031e-14	145	1	195	0	135	0	chr6D	368739844	368741010							UniRef90_F2EAB7	0	Predicted protein n=1 Tax=Hordeum vulgare var. distichum RepID=F2EAB7_HORVD	AT3G12120.2	6e-171	| Symbols: FAD2 | fatty acid desaturase 2	gi|357137293|ref|XP_003570235.1|	0	PREDICTED: fatty acid desaturase DES2 [Brachypodium distachyon]	NA	NA	NA	NA
MSTRG.123339	51.5195	-9.51567	1.2089	-7.87135	3.50843e-15	6.29688e-14	82	0	91	0	70	0	chr6B	554652497	554658719							UniRef90_F2EAB7	0	Predicted protein n=1 Tax=Hordeum vulgare var. distichum RepID=F2EAB7_HORVD	AT3G12120.2	7e-172	| Symbols: FAD2 | fatty acid desaturase 2	gi|357137293|ref|XP_003570235.1|	0	PREDICTED: fatty acid desaturase DES2 [Brachypodium distachyon]	NA	NA	NA	NA
MSTRG.118150	51.5758	-9.51451	1.22228	-7.78424	7.01352e-15	1.227e-13	108	0	75	0	57	0	chr6A	615967741	615975782							NA	NA		NA	NA		NA	NA		NA	NA	NA	NA
MSTRG.82090	370.777	-9.51239	0.74399	-12.7856	1.97224e-37	1.00052e-35	546	1	737	2	470	1	chr4B	495125890	495126692							NA	NA		NA	NA		NA	NA		NA	NA	NA	NA
MSTRG.72070	51.4157	-9.51226	1.21325	-7.84033	4.4935e-15	8.00085e-14	87	0	94	0	61	0	chr4A	75842129	75843359							UniRef90_F2DFF2	0	Peroxidase n=2 Tax=Triticeae RepID=F2DFF2_HORVD	AT5G06730.1	5e-110	| Peroxidase superfamily protein	gi|357120279|ref|XP_003561855.1|	6e-165	PREDICTED: peroxidase A2-like [Brachypodium distachyon]	NA	NA	NA	NA
MSTRG.67463	51.236	-9.5106	1.2104	-7.85741	3.92148e-15	7.00963e-14	63	0	102	0	79	0	chr3D	362430343	362434194							UniRef90_M0Z988	2e-177	Uncharacterized protein n=3 Tax=Triticeae RepID=M0Z988_HORVD	AT1G15080.1	9e-111	| Symbols: ATPAP2, ATLPP2, LPP2 | lipid phosphate phosphatase 2	gi|835970298|ref|XP_012701237.1|	0.007	PREDICTED: lipid phosphate phosphatase 2-like [Setaria italica]	NA	NA	NA	NA
MSTRG.153527	3396.99	-9.50793	0.284872	-33.3761	3.04515e-244	6.56982e-241	5539	20	6025	9	4422	8	chr7D	628603672	628606656							UniRef90_W5H9T4	0	Uncharacterized protein n=2 Tax=Triticum RepID=W5H9T4_WHEAT	AT4G16770.1	1e-90	| 2-oxoglutarate (2OG) and Fe(II)-dependent oxygenase superfamily protein	gi|514730273|ref|XP_004956900.1|	7e-129	PREDICTED: 1-aminocyclopropane-1-carboxylate oxidase-like [Setaria italica]	NA	NA	NA	NA
MSTRG.82950	99.9006	-9.50781	1.19914	-7.92888	2.21134e-15	4.03475e-14	157	0	185	0	129	1	chr4B	587009448	587021076							NA	NA		NA	NA		NA	NA		NA	NA	NA	NA
MSTRG.70679	1101.3	-9.50211	0.439445	-21.623	1.0919e-103	2.56902e-101	1692	4	1938	1	1564	7	chr3D	598048044	598049225							UniRef90_W5CTD4	0	Chromosome 3B, genomic scaffold, cultivar Chinese Spring n=2 Tax=Triticeae RepID=W5CTD4_WHEAT	AT4G24220.2	2e-160	| Symbols: VEP1, AWI31 | NAD(P)-binding Rossmann-fold superfamily protein	gi|357121337|ref|XP_003562377.1|	0	PREDICTED: 3-oxo-Delta(4,5)-steroid 5-beta-reductase [Brachypodium distachyon]	NA	NA	GO:0003824; GO:0050662	GO:0003824; GO:0050662
MSTRG.109699	51.06	-9.50073	1.21317	-7.83135	4.82678e-15	8.5689e-14	95	0	77	0	67	0	chr5D	438543533	438547382							UniRef90_M8AQX6	3e-20	Serine/threonine-protein kinase n=1 Tax=Aegilops tauschii RepID=M8AQX6_AEGTA	AT4G21380.1	2e-167	| Symbols: ARK3, RK3 | receptor kinase 3	gi|1002297161|ref|XP_015612005.1|	0	PREDICTED: receptor-like serine/threonine-protein kinase SD1-8 [Oryza sativa Japonica Group]	NA	NA	NA	NA
MSTRG.131859	550.762	-9.49963	0.612987	-15.4973	3.61863e-54	3.06727e-52	905	1	979	1	707	4	chr7A	29007719	29009251							UniRef90_W5DNB0	0	Uncharacterized protein n=2 Tax=Triticinae RepID=W5DNB0_WHEAT	AT2G20340.1	8e-156	| Pyridoxal phosphate (PLP)-dependent transferases superfamily protein	gi|357144649|ref|XP_003573366.1|	0	PREDICTED: aromatic-L-amino-acid decarboxylase-like [Brachypodium distachyon]	NA	NA	NA	NA
MSTRG.3228	274.921	-9.49829	0.850769	-11.1644	6.09296e-29	2.3085e-27	468	1	416	0	406	2	chr1A	24336691	24340658							NA	NA		NA	NA		NA	NA		NA	NA	NA	NA
MSTRG.130268	274.423	-9.49794	0.853745	-11.125	9.47824e-29	3.57454e-27	445	2	496	0	351	1	chr6D	433110510	433113843							NA	NA		NA	NA		NA	NA		NA	NA	NA	NA
MSTRG.69947	99.2404	-9.49767	1.19612	-7.94043	2.01482e-15	3.68914e-14	158	0	154	0	155	1	chr3D	559934315	559937429							UniRef90_A0A077S7K4	3e-142	Chromosome 3B, genomic scaffold, cultivar Chinese Spring n=2 Tax=Triticinae RepID=A0A077S7K4_WHEAT	AT1G38065.1	2.8	| O-fucosyltransferase family protein	gi|514821691|ref|XP_004985523.1|	8.3	PREDICTED: uncharacterized protein LOC101760409 [Setaria italica]	NA	NA	NA	NA
MSTRG.70358	50.6908	-9.49214	1.20865	-7.85351	4.04547e-15	7.22222e-14	81	0	87	0	71	0	chr3D	582156695	582157903							NA	NA		NA	NA		NA	NA		NA	NA	NA	NA
MSTRG.12580	1182.2	-9.48685	0.425719	-22.2843	5.2465e-110	1.37912e-107	1924	3	1983	2	1654	8	chr1B	349571111	349572309							UniRef90_M0XLI5	1e-60	Uncharacterized protein n=2 Tax=Hordeum vulgare var. distichum RepID=M0XLI5_HORVD	AT1G69930.1	2e-36	| Symbols: ATGSTU11, GSTU11 | glutathione S-transferase TAU 11	gi|721660264|ref|XP_010234937.1|	2e-56	PREDICTED: probable glutathione S-transferase GSTU6 [Brachypodium distachyon]	NA	NA	NA	NA
MSTRG.39416	50.4727	-9.48475	1.2106	-7.83476	4.69736e-15	8.35342e-14	88	0	80	0	69	0	chr2B	787741531	787742898							UniRef90_M0WPU9	3e-116	Uncharacterized protein n=1 Tax=Hordeum vulgare var. distichum RepID=M0WPU9_HORVD	AT1G64940.1	1e-59	| Symbols: CYP89A6 | cytochrome P450, family 87, subfamily A, polypeptide 6	gi|573941475|ref|XP_006653127.1|	2e-102	PREDICTED: cytochrome P450 89A2-like [Oryza brachyantha]	NA	NA	NA	NA
MSTRG.95047	452.689	-9.48311	0.663199	-14.299	2.2187e-46	1.50653e-44	703	4	787	1	644	0	chr5A	600437735	600439657							NA	NA		NA	NA		NA	NA		NA	NA	NA	NA
MSTRG.57046	181.698	-9.48244	1.03581	-9.15463	5.45429e-20	1.35936e-18	305	0	280	1	268	1	chr3B	141740083	141741272							NA	NA		NA	NA		NA	NA		NA	NA	NA	NA
MSTRG.130982	902.451	-9.47943	0.476667	-19.8869	5.28192e-88	9.57157e-86	1436	5	1373	0	1437	5	chr6D	464116967	464117631							NA	NA		NA	NA		NA	NA		NA	NA	NA	NA
MSTRG.74413	181.345	-9.47925	1.04232	-9.09434	9.51643e-20	2.33262e-18	309	0	333	1	210	1	chr4A	491712891	491713484							UniRef90_I1IMM9	2e-14	Uncharacterized protein n=1 Tax=Brachypodium distachyon RepID=I1IMM9_BRADI	AT1G72520.1	6.3	| Symbols: LOX4 | PLAT/LH2 domain-containing lipoxygenase family protein	gi|514808563|ref|XP_004979118.1|	4e-07	PREDICTED: uncharacterized protein LOC101767683 [Setaria italica]	NA	NA	NA	NA
MSTRG.24205	180.86	-9.47909	1.04223	-9.09497	9.46166e-20	2.32019e-18	334	1	241	0	270	1	chr2A	62221862	62222392							UniRef90_Q41584	2e-115	Thaumatin-like protein n=4 Tax=Triticum RepID=Q41584_WHEAT	AT1G75050.1	3e-25	| Pathogenesis-related thaumatin superfamily protein	gi|514755391|ref|XP_004963268.1|	5e-80	PREDICTED: thaumatin-like protein [Setaria italica]	NA	NA	NA	NA
MSTRG.57112	50.2237	-9.47905	1.20921	-7.83902	4.54069e-15	8.08109e-14	79	0	89	0	69	0	chr3B	146659822	146660862							NA	NA		NA	NA		NA	NA		NA	NA	NA	NA
MSTRG.78858	97.9237	-9.47764	1.20451	-7.86847	3.59002e-15	6.43928e-14	183	1	160	0	115	0	chr4B	57274425	57275044							UniRef90_W5EBF6	4.6	Uncharacterized protein n=1 Tax=Triticum aestivum RepID=W5EBF6_WHEAT	AT1G61360.2	2	| S-locus lectin protein kinase family protein	gi|573926019|ref|XP_006650545.1|	6e-18	PREDICTED: uncharacterized protein LOC102706826 isoform X2 [Oryza brachyantha]	NA	NA	NA	NA
MSTRG.23861	180.952	-9.47524	1.04834	-9.03833	1.59088e-19	3.84997e-18	328	0	335	1	185	1	chr2A	38329720	38332740							UniRef90_Q6PT62	0	MLO-like protein n=14 Tax=Triticeae RepID=Q6PT62_HORVD	AT4G02600.2	1e-165	| Symbols: MLO1, ATMLO1 | Seven transmembrane MLO family protein	gi|357149583|ref|XP_003575162.1|	0	PREDICTED: MLO-like protein 1 [Brachypodium distachyon]	NA	NA	NA	NA
MSTRG.155117	97.5282	-9.47478	1.20343	-7.87313	3.45875e-15	6.21163e-14	131	1	209	0	123	0	chrUn	93910589	93911649							UniRef90_M7Z875	0.0002	Uncharacterized protein n=1 Tax=Triticum urartu RepID=M7Z875_TRIUA	AT4G24580.1	9.3	| Symbols: REN1 | Rho GTPase activation protein (RhoGAP) with PH domain	NA	NA		NA	NA	NA	NA
MSTRG.110419	450.658	-9.47194	0.662533	-14.2966	2.29901e-46	1.56013e-44	715	2	768	3	639	0	chr5D	481425198	481427606							NA	NA		NA	NA		NA	NA		NA	NA	NA	NA
MSTRG.41036	97.4813	-9.4717	1.20093	-7.88694	3.09677e-15	5.58435e-14	156	0	123	0	179	1	chr2D	73819035	73820241							UniRef90_W5BME8	9e-18	Uncharacterized protein n=1 Tax=Triticum aestivum RepID=W5BME8_WHEAT	AT4G27270.1	2e-83	| Quinone reductase family protein	gi|357111795|ref|XP_003557696.1|	3e-110	PREDICTED: probable NAD(P)H dehydrogenase (quinone) FQR1-like 1 [Brachypodium distachyon]	NA	NA	NA	NA
MSTRG.41029	49.9933	-9.47024	1.21359	-7.80353	6.02011e-15	1.05985e-13	93	0	75	0	66	0	chr2D	73490304	73491589					noncoding	noncoding	NA	NA		NA	NA		NA	NA		NA	NA	NA	NA
MSTRG.154646	538.602	-9.46975	0.614009	-15.4228	1.14992e-53	9.65411e-52	946	3	866	1	713	2	chrUn	67008536	67022412							UniRef90_M7ZCA2	5e-22	Uncharacterized protein n=1 Tax=Triticum urartu RepID=M7ZCA2_TRIUA	AT1G09310.1	2e-24	| Protein of unknown function, DUF538	gi|670422043|ref|XP_008651953.1|	1e-46	PREDICTED: uncharacterized protein LOC103631895 [Zea mays]	NA	NA	NA	NA
MSTRG.70656	268.82	-9.46848	0.855781	-11.0641	1.87263e-28	6.98166e-27	435	2	500	0	331	1	chr3D	597630168	597633302							NA	NA		NA	NA		NA	NA		NA	NA	NA	NA
MSTRG.77853	179.607	-9.46842	1.03714	-9.12933	6.8922e-20	1.70583e-18	278	0	326	0	243	2	chr4A	738514022	738516496							NA	NA		NA	NA		NA	NA		NA	NA	NA	NA
MSTRG.47539	1351.23	-9.46815	0.403272	-23.4783	6.79302e-122	2.20044e-119	2302	3	2220	6	1821	6	chr2D	645893324	645894197							NA	NA		NA	NA		NA	NA		NA	NA	NA	NA
MSTRG.46967	179.502	-9.46583	1.04089	-9.09401	9.5451e-20	2.33814e-18	331	1	258	1	250	0	chr2D	621976721	621977140							UniRef90_M8C0Y9	2e-71	Uncharacterized protein n=1 Tax=Aegilops tauschii RepID=M8C0Y9_AEGTA	AT1G59700.1	2e-24	| Symbols: ATGSTU16, GSTU16 | glutathione S-transferase TAU 16	gi|242040445|ref|XP_002467617.1|	4e-36	hypothetical protein SORBIDRAFT_01g030980 [Sorghum bicolor]	NA	NA	NA	NA
MSTRG.37090	49.7103	-9.46479	1.20936	-7.82629	5.02481e-15	8.90663e-14	75	0	91	0	69	0	chr2B	603669307	603671601							NA	NA		NA	NA		NA	NA		NA	NA	NA	NA
MSTRG.64682	49.6864	-9.46313	1.21397	-7.79519	6.43123e-15	1.12947e-13	77	0	61	0	96	0	chr3D	48015814	48016320							NA	NA		NA	NA		NA	NA		NA	NA	NA	NA
MSTRG.63300	178.307	-9.46236	1.03794	-9.11648	7.7605e-20	1.91494e-18	225	2	290	0	331	0	chr3B	808042622	808043599							UniRef90_I1IP90	0	Peroxidase n=1 Tax=Brachypodium distachyon RepID=I1IP90_BRADI	AT1G71695.1	4e-126	| Peroxidase superfamily protein	gi|357157932|ref|XP_003577962.1|	0	PREDICTED: cationic peroxidase SPC4-like [Brachypodium distachyon]	NA	NA	NA	NA
MSTRG.123993	3820.34	-9.45846	0.262368	-36.0503	1.3642e-284	5.03196e-281	6331	18	6327	8	5298	17	chr6B	618942517	618944819							UniRef90_M7ZC35	0	12-oxophytodienoate reductase 2 n=4 Tax=Triticinae RepID=M7ZC35_TRIUA	AT1G76690.1	0	| Symbols: OPR2, ATOPR2 | 12-oxophytodienoate reductase 2	gi|721691395|ref|XP_010239955.1|	0	PREDICTED: putative 12-oxophytodienoate reductase 11 [Brachypodium distachyon]	NA	NA	NA	NA
MSTRG.31377	96.5509	-9.45721	1.20448	-7.85173	4.10332e-15	7.32184e-14	177	0	163	0	112	1	chr2B	16867982	16872143							NA	NA		NA	NA		NA	NA		NA	NA	NA	NA
MSTRG.45622	177.835	-9.45283	1.04434	-9.05144	1.4109e-19	3.42964e-18	335	0	281	0	215	2	chr2D	546872156	546873142							NA	NA		NA	NA		NA	NA		NA	NA	NA	NA
MSTRG.52079	176.966	-9.45006	1.03913	-9.09418	9.52996e-20	2.33543e-18	287	2	312	0	234	0	chr3A	534381815	534382117							NA	NA		NA	NA		NA	NA		NA	NA	NA	NA
MSTRG.62588	442.367	-9.44655	0.661702	-14.2761	3.08244e-46	2.07821e-44	678	2	768	2	640	1	chr3B	757708041	757709406							NA	NA		NA	NA		NA	NA		NA	NA	NA	NA
MSTRG.151544	532.394	-9.44645	0.617774	-15.2911	8.76689e-53	7.14002e-51	906	2	960	4	635	0	chr7D	497319186	497320718							UniRef90_I1I0U8	0	Uncharacterized protein n=19 Tax=Pooideae RepID=I1I0U8_BRADI	AT2G20340.1	4e-150	| Pyridoxal phosphate (PLP)-dependent transferases superfamily protein	gi|357144649|ref|XP_003573366.1|	0	PREDICTED: aromatic-L-amino-acid decarboxylase-like [Brachypodium distachyon]	NA	NA	NA	NA
MSTRG.3709	49.1085	-9.44583	1.21396	-7.78097	7.19679e-15	1.25676e-13	84	0	88	0	59	0	chr1A	61032277	61033430							NA	NA		NA	NA		NA	NA		NA	NA	NA	NA
MSTRG.29539	441.238	-9.44517	0.65993	-14.3124	1.83127e-46	1.2479e-44	642	2	732	0	710	3	chr2A	706643666	706645254							UniRef90_W5BEB7	5e-135	Uncharacterized protein n=8 Tax=Triticinae RepID=W5BEB7_WHEAT	AT5G39160.1	1e-72	| RmlC-like cupins superfamily protein	gi|1002261217|ref|XP_015634976.1|	2e-97	PREDICTED: germin-like protein 4-1 [Oryza sativa Japonica Group]	NA	NA	NA	NA
MSTRG.41744	440.373	-9.44277	0.666384	-14.1702	1.40192e-45	9.22349e-44	659	3	830	1	591	1	chr2D	125727753	125733908							UniRef90_W5BJI1	0	Uncharacterized protein n=4 Tax=Triticeae RepID=W5BJI1_WHEAT	AT4G27250.1	7e-53	| NAD(P)-binding Rossmann-fold superfamily protein	gi|357122083|ref|XP_003562745.1|	7e-177	PREDICTED: vestitone reductase [Brachypodium distachyon]	NA	NA	NA	NA
MSTRG.22332	48.9891	-9.44162	1.21072	-7.79836	6.27172e-15	1.10296e-13	85	0	74	0	71	0	chr1D	463477584	463478186							NA	NA		NA	NA		NA	NA		NA	NA	NA	NA
MSTRG.61682	48.9439	-9.44067	1.21313	-7.78211	7.1327e-15	1.24614e-13	85	0	84	0	61	0	chr3B	680339282	680339992							NA	NA		NA	NA		NA	NA		NA	NA	NA	NA
MSTRG.83858	94.7732	-9.43128	1.21533	-7.76024	8.47657e-15	1.47058e-13	160	0	201	1	85	0	chr4B	660410613	660411429							UniRef90_D4HR85	2e-131	GER4d n=65 Tax=Pooideae RepID=D4HR85_HORVD	AT5G39110.1	7e-74	| RmlC-like cupins superfamily protein	gi|357145070|ref|XP_003573513.1|	5e-120	PREDICTED: germin-like protein 8-11 [Brachypodium distachyon]	NA	NA	NA	NA
MSTRG.25456	437.713	-9.42956	0.666652	-14.1446	2.01525e-45	1.31979e-43	750	0	710	1	594	4	chr2A	178572128	178574285							UniRef90_M7ZWT9	0	Putative NADH dehydrogenase n=1 Tax=Triticum urartu RepID=M7ZWT9_TRIUA	AT4G28220.1	1e-12	| Symbols: NDB1 | NAD(P)H dehydrogenase B1	gi|357122343|ref|XP_003562875.1|	0	PREDICTED: internal alternative NAD(P)H-ubiquinone oxidoreductase A1, mitochondrial-like [Brachypodium distachyon]	NA	NA	NA	NA
MSTRG.27830	348.949	-9.42931	0.746549	-12.6305	1.43325e-36	7.07323e-35	603	2	606	0	429	2	chr2A	556986376	556987898							NA	NA		NA	NA		NA	NA		NA	NA	NA	NA
MSTRG.119000	1399.77	-9.42885	0.38585	-24.4366	6.98791e-132	2.74584e-129	2165	4	2459	5	1975	7	chr6B	51006619	51009161							NA	NA		NA	NA		NA	NA		NA	NA	NA	NA
MSTRG.119171	959.079	-9.4275	0.46609	-20.2268	5.68875e-91	1.08234e-88	1631	3	1635	1	1238	7	chr6B	62143518	62146643							UniRef90_F2E4Z0	5e-12	Predicted protein n=1 Tax=Hordeum vulgare var. distichum RepID=F2E4Z0_HORVD	AT3G05680.1	1.4	| Symbols: EMB2016 | embryo defective 2016	gi|242065524|ref|XP_002454051.1|	1e-09	hypothetical protein SORBIDRAFT_04g023760 [Sorghum bicolor]	NA	NA	NA	NA
MSTRG.49247	348.217	-9.42126	0.739914	-12.7329	3.88101e-37	1.94982e-35	587	1	563	2	485	1	chr3A	108741888	108743551							NA	NA		NA	NA		NA	NA		NA	NA	NA	NA
MSTRG.97852	94.0708	-9.41898	1.20482	-7.81777	5.37676e-15	9.50396e-14	181	0	140	0	118	1	chr5B	91532580	91533677							NA	NA		NA	NA		NA	NA		NA	NA	NA	NA
MSTRG.116882	93.7822	-9.41656	1.19682	-7.86799	3.60393e-15	6.46321e-14	146	1	158	0	138	0	chr6A	549321654	549324675							NA	NA		NA	NA		NA	NA		NA	NA	NA	NA
MSTRG.7837	48.0062	-9.41457	1.20831	-7.7915	6.62202e-15	1.16153e-13	70	0	78	0	79	0	chr1A	531645592	531645996							NA	NA		NA	NA		NA	NA		NA	NA	NA	NA
MSTRG.57043	93.4909	-9.4112	1.19677	-7.86386	3.72462e-15	6.66816e-14	148	0	150	1	142	0	chr3B	141288862	141290041							NA	NA		NA	NA		NA	NA		NA	NA	NA	NA
MSTRG.54386	47.9211	-9.41114	1.20973	-7.77957	7.27718e-15	1.26944e-13	76	0	82	0	68	0	chr3A	702903813	702905212							UniRef90_M8ACV4	0	Salicylate O-methyltransferase n=4 Tax=Triticum RepID=M8ACV4_TRIUA	AT5G04370.1	4e-66	| Symbols: NAMT1 | S-adenosyl-L-methionine-dependent methyltransferases superfamily protein	gi|357126714|ref|XP_003565032.1|	3e-169	PREDICTED: jasmonate O-methyltransferase-like [Brachypodium distachyon]	NA	NA	GO:0008168	GO:0008168
MSTRG.89685	47.975	-9.41026	1.21669	-7.73428	1.03987e-14	1.79236e-13	93	0	66	0	65	0	chr5A	29188534	29197592							NA	NA		NA	NA		NA	NA		NA	NA	NA	NA
MSTRG.16722	93.3796	-9.4094	1.20212	-7.82731	4.9841e-15	8.84132e-14	156	0	170	1	113	0	chr1B	689555252	689556433							UniRef90_W5DTE4	0	Uncharacterized protein n=4 Tax=Triticum aestivum RepID=W5DTE4_WHEAT	AT4G35150.1	1e-48	| O-methyltransferase family protein	gi|1002295140|ref|XP_015610998.1|	5e-123	PREDICTED: O-methyltransferase ZRP4 [Oryza sativa Japonica Group]	NA	NA	NA	NA
MSTRG.146652	47.8196	-9.40668	1.22192	-7.69827	1.37922e-14	2.35878e-13	90	0	85	0	49	0	chr7D	25066422	25068170					noncoding	noncoding	NA	NA		NA	NA		NA	NA		NA	NA	NA	NA
MSTRG.42198	172.071	-9.40584	1.03539	-9.08432	1.04346e-19	2.54947e-18	273	1	284	1	253	0	chr2D	170778863	170780994							NA	NA		NA	NA		NA	NA		NA	NA	NA	NA
MSTRG.70496	93.0483	-9.40412	1.19792	-7.85036	4.14847e-15	7.39802e-14	155	0	142	0	140	1	chr3D	589471949	589472657					noncoding	noncoding	NA	NA		NA	NA		NA	NA		NA	NA	NA	NA
MSTRG.10004	257.235	-9.40104	0.853616	-11.0132	3.30068e-28	1.21709e-26	437	0	438	0	333	3	chr1B	55009322	55011456							NA	NA		NA	NA		NA	NA		NA	NA	NA	NA
MSTRG.125915	684.867	-9.39984	0.533749	-17.611	2.02929e-69	2.51126e-67	1095	3	1217	2	913	3	chr6D	13974910	13978558							NA	NA		NA	NA		NA	NA		NA	NA	NA	NA
MSTRG.49326	92.7077	-9.39952	1.20814	-7.78015	7.24378e-15	1.26419e-13	157	0	182	0	97	1	chr3A	115611071	115614818							UniRef90_W5CNV5	1e-36	Uncharacterized protein n=1 Tax=Triticum aestivum RepID=W5CNV5_WHEAT	AT4G10520.1	2e-42	| Subtilase family protein	gi|357167344|ref|XP_003581117.1|	1e-166	PREDICTED: subtilisin-like protease SBT3.3 [Brachypodium distachyon]	NA	NA	NA	NA
MSTRG.101470	47.5544	-9.39919	1.22987	-7.64246	2.13117e-14	3.60383e-13	89	0	93	0	41	0	chr5B	488560933	488562615							NA	NA		NA	NA		NA	NA		NA	NA	NA	NA
MSTRG.43464	342.007	-9.39864	0.747273	-12.5773	2.8166e-36	1.374e-34	601	1	586	0	417	3	chr2D	345248090	345248281							NA	NA		NA	NA		NA	NA		NA	NA	NA	NA
MSTRG.54159	769.14	-9.39746	0.505823	-18.5786	4.7922e-77	6.86677e-75	1170	3	1433	2	1027	4	chr3A	690896333	690898359							NA	NA		NA	NA		NA	NA		NA	NA	NA	NA
MSTRG.124910	47.2563	-9.39251	1.21492	-7.73095	1.06744e-14	1.83849e-13	68	0	97	0	59	0	chr6B	691632058	691633453							UniRef90_F2E8R7	0	Predicted protein n=8 Tax=Triticeae RepID=F2E8R7_HORVD	AT1G15950.1	3e-109	| Symbols: CCR1, IRX4, ATCCR1 | cinnamoyl coa reductase 1	gi|960473632|ref|XP_003570365.2|	0	PREDICTED: cinnamoyl-CoA reductase 1-like [Brachypodium distachyon]	NA	NA	NA	NA
MSTRG.32584	47.3074	-9.39238	1.20932	-7.76668	8.05711e-15	1.401e-13	75	0	76	0	72	0	chr2B	98433363	98434942							NA	NA		NA	NA		NA	NA		NA	NA	NA	NA
MSTRG.88267	47.3028	-9.39228	1.20939	-7.76613	8.09208e-15	1.40665e-13	75	0	77	0	71	0	chr4D	449946272	449947194					noncoding	noncoding	NA	NA		NA	NA		NA	NA		NA	NA	NA	NA
MSTRG.113983	170.266	-9.39094	1.04725	-8.96726	3.03993e-19	7.23723e-18	285	0	333	0	183	2	chr6A	111448805	111449590							UniRef90_F2DRX2	3e-114	Predicted protein n=11 Tax=Triticeae RepID=F2DRX2_HORVD	AT1G10370.1	4e-57	| Symbols: GST30, ATGSTU17, GST30B, ERD9 | Glutathione S-transferase family protein	gi|721693928|ref|XP_003580393.2|	1e-94	PREDICTED: probable glutathione S-transferase GSTU6 [Brachypodium distachyon]	NA	NA	GO:0004364; GO:0005737; GO:0006749	GO:0004364; GO:0005737; GO:0006749
MSTRG.150495	169.242	-9.38645	1.03944	-9.03026	1.71262e-19	4.13757e-18	249	2	323	0	228	0	chr7D	399832947	399835124							NA	NA		NA	NA		NA	NA		NA	NA	NA	NA
MSTRG.103210	47.1285	-9.38615	1.22842	-7.64082	2.15835e-14	3.64871e-13	88	0	91	0	42	0	chr5B	616103975	616109805							NA	NA		NA	NA		NA	NA		NA	NA	NA	NA
MSTRG.16992	47.0929	-9.38588	1.21148	-7.74743	9.37681e-15	1.61988e-13	76	0	83	0	63	0	chr1D	11416834	11420507					noncoding	noncoding	NA	NA		NA	NA		NA	NA		NA	NA	NA	NA
MSTRG.63090	169.951	-9.38527	1.04125	-9.01344	1.99693e-19	4.81023e-18	298	0	292	1	207	1	chr3B	793126393	793127778							NA	NA		NA	NA		NA	NA		NA	NA	NA	NA
MSTRG.123595	47.0031	-9.38517	1.20996	-7.75658	8.72495e-15	1.51207e-13	64	0	87	0	72	0	chr6B	577372715	577374031							UniRef90_K3ZTR2	2e-15	Uncharacterized protein n=2 Tax=Setaria italica RepID=K3ZTR2_SETIT	AT5G13930.1	3e-09	| Symbols: CHS, TT4, ATCHS | Chalcone and stilbene synthase family protein	gi|514733887|ref|XP_004957783.1|	3e-15	PREDICTED: bisdemethoxycurcumin synthase-like [Setaria italica]	NA	NA	NA	NA
MSTRG.52168	91.2842	-9.37645	1.20095	-7.80751	5.83297e-15	1.02817e-13	155	1	119	0	154	0	chr3A	545281348	545282353							NA	NA		NA	NA		NA	NA		NA	NA	NA	NA
MSTRG.49322	91.2485	-9.3757	1.2061	-7.77355	7.63189e-15	1.32929e-13	161	0	166	1	101	0	chr3A	115161990	115166880							UniRef90_W5CNV5	0	Uncharacterized protein n=1 Tax=Triticum aestivum RepID=W5CNV5_WHEAT	AT4G10540.1	0	| Subtilase family protein	gi|357167344|ref|XP_003581117.1|	0	PREDICTED: subtilisin-like protease SBT3.3 [Brachypodium distachyon]	NA	NA	NA	NA
MSTRG.16326	46.8162	-9.37533	1.21564	-7.71225	1.23614e-14	2.12011e-13	88	0	69	0	62	0	chr1B	669191801	669192428					noncoding	noncoding	NA	NA		NA	NA		NA	NA		NA	NA	NA	NA
MSTRG.33254	502.832	-9.36924	0.610092	-15.3571	3.17541e-53	2.61974e-51	786	3	905	2	679	1	chr2B	157372750	157374348							NA	NA		NA	NA		NA	NA		NA	NA	NA	NA
MSTRG.8325	167.605	-9.36747	1.04285	-8.98255	2.64559e-19	6.32474e-18	288	1	301	1	198	0	chr1A	554304283	554307171							NA	NA		NA	NA		NA	NA		NA	NA	NA	NA
MSTRG.103037	332.699	-9.36001	0.74377	-12.5846	2.56776e-36	1.25583e-34	568	2	560	0	434	2	chr5B	604897998	604899519							UniRef90_M0YXP1	1e-18	Uncharacterized protein n=3 Tax=Triticeae RepID=M0YXP1_HORVD	AT5G06570.2	2.2	| alpha/beta-Hydrolases superfamily protein	gi|514813413|ref|XP_004981490.1|	2e-11	PREDICTED: probable carboxylesterase 15 [Setaria italica]	NA	NA	GO:0016787	GO:0016787
MSTRG.88175	167.13	-9.35789	1.04591	-8.9471	3.64947e-19	8.63981e-18	280	0	328	2	178	0	chr4D	441809916	441810446							NA	NA		NA	NA		NA	NA		NA	NA	NA	NA
MSTRG.157141	46.0906	-9.35443	1.21145	-7.72169	1.14802e-14	1.97311e-13	76	0	77	0	64	0	chrUn	361326345	361327459							UniRef90_W5I0Q7	0	Uncharacterized protein n=1 Tax=Triticum aestivum RepID=W5I0Q7_WHEAT	AT1G34300.1	1e-63	| lectin protein kinase family protein	gi|721620639|ref|XP_010228421.1|	6e-171	PREDICTED: G-type lectin S-receptor-like serine/threonine-protein kinase SD2-5 [Brachypodium distachyon]	NA	NA	NA	NA
MSTRG.138570	659.025	-9.34695	0.53035	-17.6241	1.60839e-69	1.99472e-67	1074	5	1030	1	994	2	chr7A	730749388	730749909							UniRef90_P27357	3e-102	Thaumatin-like protein PWIR2 n=15 Tax=Triticeae RepID=TLP_WHEAT	AT1G75030.1	0.57	| Symbols: ATLP-3, TLP-3 | thaumatin-like protein 3	gi|670365466|ref|XP_008662351.1|	2e-70	PREDICTED: thaumatin-like protein [Zea mays]	NA	NA	GO:0008152; GO:0052861; GO:0052862; GO:0005576; GO:0006952; GO:0009607	GO:0008152; GO:0052861; GO:0052862; GO:0005576; GO:0006952; GO:0009607
MSTRG.129818	45.8568	-9.34623	1.21794	-7.67378	1.67003e-14	2.84085e-13	79	0	53	0	83	0	chr6D	402879747	402880685							UniRef90_I1SV59	3e-154	CMPG n=2 Tax=Triticeae RepID=I1SV59_9POAL	AT1G66160.1	3e-50	| Symbols: ATCMPG1, CMPG1 | CYS, MET, PRO, and GLY protein 1	gi|514717895|ref|XP_004953855.1|	2e-97	PREDICTED: U-box domain-containing protein 21-like [Setaria italica]	NA	NA	NA	NA
MSTRG.54911	45.8052	-9.34597	1.21021	-7.72257	1.14006e-14	1.96002e-13	71	0	69	0	76	0	chr3A	734258515	734259946							NA	NA		NA	NA		NA	NA		NA	NA	NA	NA
MSTRG.138871	328.609	-9.33908	0.761602	-12.2624	1.44142e-34	6.68645e-33	540	1	692	1	316	2	chr7B	12204553	12208346							UniRef90_M0X6L7	0	Uncharacterized protein n=2 Tax=Hordeum vulgare var. distichum RepID=M0X6L7_HORVD	AT4G10540.1	0	| Subtilase family protein	gi|357141783|ref|XP_003572346.1|	0	PREDICTED: subtilisin-like protease SBT3.5 [Brachypodium distachyon]	NA	NA	NA	NA
MSTRG.25016	985.065	-9.3389	0.436882	-21.3763	2.22267e-101	5.00301e-99	1518	4	1674	3	1451	5	chr2A	133468844	133469730							UniRef90_W5C568	2e-41	Uncharacterized protein n=2 Tax=Triticeae RepID=W5C568_WHEAT	AT3G48140.1	3e-25	| B12D protein	gi|357122048|ref|XP_003562728.1|	6e-31	PREDICTED: uncharacterized protein LOC100837236 [Brachypodium distachyon]	NA	NA	GO:0016021	GO:0016021
MSTRG.116265	45.5965	-9.33799	1.23785	-7.54369	4.56868e-14	7.50805e-13	92	0	86	0	35	0	chr6A	494046573	494048811							NA	NA		NA	NA		NA	NA		NA	NA	NA	NA
MSTRG.147398	164.081	-9.33765	1.0529	-8.86853	7.4121e-19	1.723e-17	269	0	344	0	160	2	chr7D	69799070	69802759							UniRef90_M0X6L7	0	Uncharacterized protein n=2 Tax=Hordeum vulgare var. distichum RepID=M0X6L7_HORVD	AT4G10520.1	0	| Subtilase family protein	gi|357141756|ref|XP_003572336.1|	0	PREDICTED: subtilisin-like protease SBT3.5 [Brachypodium distachyon]	NA	NA	NA	NA
MSTRG.68071	45.5463	-9.33668	1.21221	-7.70218	1.33766e-14	2.28943e-13	78	0	71	0	65	0	chr3D	422019812	422022564							UniRef90_A0A077RUZ0	3e-17	Chromosome 3B, genomic scaffold, cultivar Chinese Spring n=1 Tax=Triticum aestivum RepID=A0A077RUZ0_WHEAT	AT2G27080.2	0.0002	| Late embryogenesis abundant (LEA) hydroxyproline-rich glycoprotein family	gi|242053877|ref|XP_002456084.1|	1e-15	hypothetical protein SORBIDRAFT_03g030140 [Sorghum bicolor]	NA	NA	GO:0016021	GO:0016021
MSTRG.3295	88.7721	-9.33589	1.20257	-7.76328	8.27617e-15	1.43669e-13	151	0	111	0	154	1	chr1A	30196854	30197476							UniRef90_W5A8U3	9e-71	Uncharacterized protein n=4 Tax=Triticinae RepID=W5A8U3_WHEAT	AT2G48130.1	3e-25	| Bifunctional inhibitor/lipid-transfer protein/seed storage 2S albumin superfamily protein	gi|357111407|ref|XP_003557505.1|	2e-56	PREDICTED: non-specific lipid transfer protein GPI-anchored 2-like [Brachypodium distachyon]	NA	NA	NA	NA
MSTRG.69658	88.485	-9.33183	1.20057	-7.77286	7.67364e-15	1.33635e-13	147	0	154	0	115	1	chr3D	544277268	544277957							UniRef90_N1QX10	4e-163	Uncharacterized protein n=1 Tax=Aegilops tauschii RepID=N1QX10_AEGTA	AT1G10370.1	1e-63	| Symbols: GST30, ATGSTU17, GST30B, ERD9 | Glutathione S-transferase family protein	gi|721642154|ref|XP_010231970.1|	3e-108	PREDICTED: probable glutathione S-transferase GSTU6 [Brachypodium distachyon]	NA	NA	NA	NA
MSTRG.124846	490.649	-9.33016	0.610213	-15.29	8.91625e-53	7.2565e-51	784	0	867	2	659	4	chr6B	687183234	687185595							UniRef90_M8C508	0	Laccase-19 n=1 Tax=Aegilops tauschii RepID=M8C508_AEGTA	AT3G09220.1	1e-159	| Symbols: LAC7 | laccase 7	gi|836004021|ref|XP_004975760.2|	0	PREDICTED: laccase-19-like [Setaria italica]	NA	NA	NA	NA
MSTRG.47813	163.321	-9.32798	1.04109	-8.95985	3.25131e-19	7.72277e-18	278	0	290	1	199	1	chr3A	9555893	9556971							NA	NA		NA	NA		NA	NA		NA	NA	NA	NA
MSTRG.25606	88.141	-9.32754	1.19817	-7.78485	6.97952e-15	1.22143e-13	124	0	163	1	130	0	chr2A	195644535	195649069							NA	NA		NA	NA		NA	NA		NA	NA	NA	NA
MSTRG.140710	163.018	-9.32664	1.04323	-8.94016	3.88623e-19	9.19079e-18	303	1	254	1	205	0	chr7B	188394152	188399258							UniRef90_M0YAB5	0	Lipoxygenase n=1 Tax=Hordeum vulgare var. distichum RepID=M0YAB5_HORVD	AT3G45140.1	0	| Symbols: LOX2, ATLOX2 | lipoxygenase 2	gi|357148401|ref|XP_003574749.1|	0	PREDICTED: probable lipoxygenase 8, chloroplastic [Brachypodium distachyon]	NA	NA	NA	NA
MSTRG.153858	811.781	-9.32625	0.485194	-19.2217	2.43783e-82	3.93168e-80	1348	7	1403	3	1065	0	chrUn	12461804	12463641							NA	NA		NA	NA		NA	NA		NA	NA	NA	NA
MSTRG.57151	569.605	-9.32427	0.569655	-16.3683	3.22238e-60	3.21243e-58	926	0	1003	1	751	6	chr3B	148543229	148547081							UniRef90_A0A077RY57	0	Chromosome 3B, genomic scaffold, cultivar Chinese Spring n=5 Tax=Triticeae RepID=A0A077RY57_WHEAT	AT4G10540.1	0	| Subtilase family protein	gi|1002239846|ref|XP_015624165.1|	0	PREDICTED: subtilisin-like protease SBT3.8 [Oryza sativa Japonica Group]	NA	NA	NA	NA
MSTRG.136672	244.523	-9.32347	0.858732	-10.8573	1.84205e-27	6.60492e-26	385	0	489	2	279	1	chr7A	578718610	578718966							UniRef90_R7W7Y7	3e-68	Trans-cinnamate 4-monooxygenase n=2 Tax=Triticinae RepID=R7W7Y7_AEGTA	AT2G40890.1	2e-19	| Symbols: CYP98A3 | cytochrome P450, family 98, subfamily A, polypeptide 3	gi|226495991|ref|NP_001151365.1|	4e-65	trans-cinnamate 4-monooxygenase [Zea mays]	NA	NA	NA	NA
MSTRG.84200	45.1658	-9.32258	1.2245	-7.61338	2.67027e-14	4.4777e-13	95	0	60	0	55	0	chr4D	6682318	6682602					noncoding	noncoding	NA	NA		NA	NA		NA	NA		NA	NA	NA	NA
MSTRG.14629	44.9994	-9.32155	1.21236	-7.68874	1.4859e-14	2.5363e-13	66	0	85	0	62	0	chr1B	554040353	554040616					noncoding	noncoding	UniRef90_W4ZS16	4e-14	Uncharacterized protein n=1 Tax=Triticum aestivum RepID=W4ZS16_WHEAT	NA	NA		NA	NA		NA	NA	NA	NA
MSTRG.146622	243.177	-9.31714	0.84778	-10.9901	4.26685e-28	1.5683e-26	386	0	382	2	376	1	chr7D	22623652	22624806							UniRef90_M8CVE5	3e-140	Uncharacterized protein n=2 Tax=Triticinae RepID=M8CVE5_AEGTA	AT1G10360.1	3e-48	| Symbols: ATGSTU18, GST29, GSTU18 | glutathione S-transferase TAU 18	gi|955724252|ref|XP_004983858.2|	1e-55	PREDICTED: uncharacterized protein LOC101764179 [Setaria italica]	NA	NA	NA	NA
MSTRG.4104	44.9033	-9.31525	1.21992	-7.63598	2.24114e-14	3.77972e-13	86	0	72	0	52	0	chr1A	99234388	99235159							NA	NA		NA	NA		NA	NA		NA	NA	NA	NA
MSTRG.60659	44.7193	-9.31391	1.22591	-7.59754	3.01821e-14	5.03678e-13	58	0	106	0	49	0	chr3B	578767682	578777856							UniRef90_A0A077S0Y8	0	Chromosome 3B, genomic scaffold, cultivar Chinese Spring n=1 Tax=Triticum aestivum RepID=A0A077S0Y8_WHEAT	AT4G29990.1	0	| Leucine-rich repeat transmembrane protein kinase protein	gi|960467830|ref|XP_010232474.2|	0	PREDICTED: probable LRR receptor-like serine/threonine-protein kinase At1g51810 [Brachypodium distachyon]	NA	NA	GO:0004674; GO:0005524; GO:0016021	GO:0004674; GO:0005524; GO:0016021
MSTRG.103818	44.7969	-9.31138	1.22185	-7.62075	2.52207e-14	4.23665e-13	86	0	50	0	73	0	chr5B	659635768	659636181							NA	NA		NA	NA		NA	NA		NA	NA	NA	NA
MSTRG.16514	401.939	-9.31082	0.668886	-13.9199	4.79603e-44	2.99185e-42	665	2	707	0	518	3	chr1B	676066809	676068287							NA	NA		NA	NA		NA	NA		NA	NA	NA	NA
MSTRG.48011	87.1474	-9.30964	1.19953	-7.76107	8.42132e-15	1.46122e-13	141	0	151	1	118	0	chr3A	18160589	18161185							UniRef90_M7ZML4	1e-14	Uncharacterized protein n=1 Tax=Triticum urartu RepID=M7ZML4_TRIUA	AT5G13920.1	0.42	| GRF zinc finger / Zinc knuckle protein	gi|1002260836|ref|XP_015634764.1|	0.0003	PREDICTED: uncharacterized protein LOC107280612 [Oryza sativa Japonica Group]	NA	NA	NA	NA
MSTRG.148553	44.6408	-9.3083	1.21978	-7.63115	2.32664e-14	3.91987e-13	77	0	84	0	49	0	chr7D	161186613	161187370							UniRef90_F2DKB0	3e-17	Predicted protein n=1 Tax=Hordeum vulgare var. distichum RepID=F2DKB0_HORVD	AT1G49880.1	6.9	| Symbols: Erv1 | Erv1/Alr family protein	gi|721616560|ref|XP_010227788.1|	1e-10	PREDICTED: uncharacterized protein LOC100845166 [Brachypodium distachyon]	NA	NA	NA	NA
MSTRG.71358	44.6301	-9.30777	1.21183	-7.68078	1.58117e-14	2.6945e-13	74	0	71	0	65	0	chr4A	17024115	17024683							NA	NA		NA	NA		NA	NA		NA	NA	NA	NA
MSTRG.54713	86.8659	-9.30504	1.19917	-7.75956	8.52277e-15	1.47793e-13	143	1	124	0	141	0	chr3A	724524335	724525339							NA	NA		NA	NA		NA	NA		NA	NA	NA	NA
MSTRG.89592	44.3274	-9.29997	1.22332	-7.60226	2.90996e-14	4.86253e-13	66	0	97	0	47	0	chr5A	19910789	19913367							NA	NA		NA	NA		NA	NA		NA	NA	NA	NA
MSTRG.45206	399.727	-9.29864	0.665523	-13.9719	2.31281e-44	1.45548e-42	631	1	717	2	535	2	chr2D	513093587	513094832							NA	NA		NA	NA		NA	NA		NA	NA	NA	NA
MSTRG.69854	877.262	-9.29718	0.454179	-20.4703	3.96153e-93	7.79664e-91	1346	4	1475	3	1314	4	chr3D	554216545	554218629							NA	NA		NA	NA		NA	NA		NA	NA	NA	NA
MSTRG.46947	239.352	-9.29513	0.851359	-10.918	9.45668e-28	3.43063e-26	402	0	394	1	328	2	chr2D	621264905	621265417							UniRef90_M7YUQ7	3e-64	Blue copper protein n=2 Tax=Triticum RepID=M7YUQ7_TRIUA	AT3G27200.1	4e-25	| Cupredoxin superfamily protein	gi|242044012|ref|XP_002459877.1|	2e-51	hypothetical protein SORBIDRAFT_02g012910 [Sorghum bicolor]	NA	NA	NA	NA
MSTRG.122553	44.2324	-9.2947	1.21337	-7.66022	1.85613e-14	3.14991e-13	75	0	73	0	60	0	chr6B	470819055	470825360							NA	NA		NA	NA		NA	NA		NA	NA	NA	NA
MSTRG.131759	158.932	-9.29449	1.04064	-8.9315	4.20253e-19	9.91627e-18	272	2	262	0	212	0	chr7A	22976133	22976922							UniRef90_M8CVE5	1e-132	Uncharacterized protein n=2 Tax=Triticinae RepID=M8CVE5_AEGTA	AT1G10360.1	2e-57	| Symbols: ATGSTU18, GST29, GSTU18 | glutathione S-transferase TAU 18	gi|960476127|ref|XP_014756013.1|	4e-88	PREDICTED: uncharacterized protein LOC100841867 [Brachypodium distachyon]	NA	NA	NA	NA
MSTRG.143361	44.2847	-9.29413	1.23822	-7.50605	6.09375e-14	9.92303e-13	102	0	63	0	40	0	chr7B	526233916	526234492							UniRef90_M8AHQ9	1e-20	Uncharacterized protein n=2 Tax=Triticinae RepID=M8AHQ9_TRIUA	NA	NA		gi|514765612|ref|XP_004965793.1|	2e-05	PREDICTED: uncharacterized protein LOC101774728 [Setaria italica]	NA	NA	NA	NA
MSTRG.84392	85.9809	-9.28986	1.20026	-7.73986	9.95233e-15	1.71594e-13	143	0	146	1	115	0	chr4D	14914628	14915302							NA	NA		NA	NA		NA	NA		NA	NA	NA	NA
MSTRG.96177	43.9398	-9.28427	1.21455	-7.64419	2.10263e-14	3.55715e-13	78	0	62	0	66	0	chr5A	666292572	666294084							NA	NA		NA	NA		NA	NA		NA	NA	NA	NA
MSTRG.88094	43.8343	-9.28315	1.2235	-7.58736	3.2648e-14	5.43086e-13	62	0	49	0	96	0	chr4D	435410469	435411215							UniRef90_W5E0M8	2e-96	Uncharacterized protein n=1 Tax=Triticum aestivum RepID=W5E0M8_WHEAT	AT5G48750.1	1e-23	| Cytochrome b561/ferric reductase transmembrane with DOMON related domain	gi|721630418|ref|XP_010230226.1|	2e-70	PREDICTED: cytochrome b561 and DOMON domain-containing protein At5g47530-like [Brachypodium distachyon]	NA	NA	NA	NA
MSTRG.76742	85.2352	-9.27842	1.21091	-7.66238	1.82521e-14	3.09882e-13	144	1	171	0	86	0	chr4A	666482390	666484858							UniRef90_W5I533	1e-161	Uncharacterized protein n=2 Tax=Triticeae RepID=W5I533_WHEAT	AT1G08080.1	2e-93	| Symbols: ATACA7, ACA7 | alpha carbonic anhydrase 7	gi|357148105|ref|XP_003574630.1|	1e-154	PREDICTED: alpha carbonic anhydrase 7-like [Brachypodium distachyon]	NA	NA	NA	NA
MSTRG.139698	43.619	-9.27596	1.22475	-7.57375	3.62598e-14	6.0011e-13	70	0	92	0	44	0	chr7B	89911529	89920256							UniRef90_F2DUM8	0	Laccase n=1 Tax=Hordeum vulgare var. distichum RepID=F2DUM8_HORVD	AT5G09360.1	0	| Symbols: LAC14 | laccase 14	gi|357138107|ref|XP_003570639.1|	0	PREDICTED: putative laccase-9 [Brachypodium distachyon]	NA	NA	NA	NA
MSTRG.148377	470.921	-9.27589	0.611436	-15.1707	5.5316e-52	4.35917e-50	741	3	851	1	627	2	chr7D	140732145	140733081							UniRef90_T1MW17	1e-176	Uncharacterized protein n=3 Tax=Triticinae RepID=T1MW17_TRIUA	AT2G29390.1	2e-15	| Symbols: SMO2-2, ATSMO2 | sterol 4-alpha-methyl-oxidase 2-2	gi|573947216|ref|XP_006655936.1|	5e-137	PREDICTED: sphinganine C4-monooxygenase 1-like [Oryza brachyantha]	NA	NA	GO:0005506; GO:0008610; GO:0016021; GO:0016491	GO:0005506; GO:0008610; GO:0016021; GO:0016491
MSTRG.60319	43.6674	-9.27467	1.2207	-7.59784	3.01119e-14	5.02579e-13	85	0	67	0	52	0	chr3B	549702997	549703931							UniRef90_A0A077RUZ0	5e-134	Chromosome 3B, genomic scaffold, cultivar Chinese Spring n=1 Tax=Triticum aestivum RepID=A0A077RUZ0_WHEAT	AT2G27080.2	0.0005	| Late embryogenesis abundant (LEA) hydroxyproline-rich glycoprotein family	gi|242053877|ref|XP_002456084.1|	2e-19	hypothetical protein SORBIDRAFT_03g030140 [Sorghum bicolor]	NA	NA	GO:0016021	GO:0016021
MSTRG.139689	156.756	-9.27364	1.05461	-8.79344	1.45055e-18	3.30474e-17	311	1	263	0	157	1	chr7B	89559578	89561172							UniRef90_F2DQU6	0	Predicted protein n=1 Tax=Hordeum vulgare var. distichum RepID=F2DQU6_HORVD	AT1G76680.1	1e-175	| Symbols: OPR1, ATOPR1 | 12-oxophytodienoate reductase 1	gi|514761772|ref|XP_004964869.1|	0	PREDICTED: 12-oxophytodienoate reductase 1-like [Setaria italica]	NA	NA	NA	NA
MSTRG.23825	43.5059	-9.27014	1.2177	-7.61286	2.68106e-14	4.49449e-13	79	0	72	0	53	0	chr2A	35949779	35952254							UniRef90_A0A0D3HRT2	0.03	Uncharacterized protein n=1 Tax=Oryza barthii RepID=A0A0D3HRT2_9ORYZ	AT1G76770.1	0.008	| HSP20-like chaperones superfamily protein	gi|1002312030|ref|XP_015619403.1|	0.021	PREDICTED: fibrous sheath CABYR-binding protein [Oryza sativa Japonica Group]	NA	NA	NA	NA
MSTRG.17886	43.4338	-9.26705	1.22085	-7.59062	3.18373e-14	5.30293e-13	84	0	68	0	51	0	chr1D	75839988	75841371							UniRef90_M7Y5M2	0	Agmatine coumaroyltransferase-1 n=11 Tax=Triticeae RepID=M7Y5M2_TRIUA	AT5G48930.1	2e-38	| Symbols: HCT | hydroxycinnamoyl-CoA shikimate/quinate hydroxycinnamoyl transferase	gi|357146048|ref|XP_003573858.1|	0	PREDICTED: agmatine coumaroyltransferase-2-like [Brachypodium distachyon]	NA	NA	GO:0016747	GO:0016747
MSTRG.142795	8611.31	-9.26241	0.243458	-38.0451	0	0	15682	56	15103	26	9540	30	chr7B	467528239	467535225							UniRef90_W5HP64	0	Uncharacterized protein n=1 Tax=Triticum aestivum RepID=W5HP64_WHEAT	AT3G22200.1	0	| Symbols: POP2, GABA-T, HER1 | Pyridoxal phosphate (PLP)-dependent transferases superfamily protein	gi|1002240958|ref|XP_015624768.1|	0	PREDICTED: probable gamma-aminobutyrate transaminase 4 [Oryza sativa Japonica Group]	NA	NA	NA	NA
MSTRG.23320	389.42	-9.26226	0.662597	-13.9787	2.10241e-44	1.32453e-42	618	1	648	1	567	3	chr2A	12315178	12316520							UniRef90_W5BNY1	0	Uncharacterized protein n=2 Tax=Triticum aestivum RepID=W5BNY1_WHEAT	AT1G06640.1	2e-101	| 2-oxoglutarate (2OG) and Fe(II)-dependent oxygenase superfamily protein	gi|357163933|ref|XP_003579895.1|	4e-158	PREDICTED: 1-aminocyclopropane-1-carboxylate oxidase homolog 2-like [Brachypodium distachyon]	NA	NA	NA	NA
MSTRG.103143	43.2091	-9.26217	1.21156	-7.64484	2.09213e-14	3.5399e-13	65	0	66	0	73	0	chr5B	610661730	610664606							UniRef90_M7Z5B8	0	Receptor-like serine/threonine-protein kinase SD1-8 n=1 Tax=Triticum urartu RepID=M7Z5B8_TRIUA	AT4G27290.1	4e-174	| S-locus lectin protein kinase family protein	gi|357122470|ref|XP_003562938.1|	0	PREDICTED: G-type lectin S-receptor-like serine/threonine-protein kinase At2g19130 [Brachypodium distachyon]	NA	NA	NA	NA
MSTRG.154116	1322.19	-9.26197	0.372126	-24.8894	9.6982e-137	4.15337e-134	2007	8	2249	5	1979	4	chrUn	29287302	29289849							NA	NA		NA	NA		NA	NA		NA	NA	NA	NA
MSTRG.103684	155.649	-9.26161	1.04417	-8.86985	7.32455e-19	1.70473e-17	229	1	321	1	186	0	chr5B	650124054	650125419							UniRef90_M8CFL5	1e-50	Uncharacterized protein n=1 Tax=Aegilops tauschii RepID=M8CFL5_AEGTA	AT1G63830.3	6.5	| PLAC8 family protein	gi|357133606|ref|XP_003568415.1|	8e-23	PREDICTED: uncharacterized protein LOC100823259 [Brachypodium distachyon]	NA	NA	NA	NA
MSTRG.152591	43.1484	-9.2577	1.21636	-7.61096	2.72065e-14	4.55818e-13	79	0	60	0	63	0	chr7D	574773876	574774160							UniRef90_M0Z1G6	6e-56	Uncharacterized protein n=8 Tax=Triticeae RepID=M0Z1G6_HORVD	AT1G56150.1	7e-17	| SAUR-like auxin-responsive protein family	gi|242093884|ref|XP_002437432.1|	4e-41	hypothetical protein SORBIDRAFT_10g026980 [Sorghum bicolor]	NA	NA	NA	NA
MSTRG.63286	387.606	-9.25489	0.66137	-13.9935	1.70773e-44	1.08244e-42	564	1	687	2	580	2	chr3B	807547661	807571722							UniRef90_Q0J5Y3	0	Os08g0389500 protein n=1 Tax=Oryza sativa subsp. japonica RepID=Q0J5Y3_ORYSJ	AT4G23160.1	4e-16	| Symbols: CRK8 | cysteine-rich RLK (RECEPTOR-like protein kinase) 8	gi|242043114|ref|XP_002459428.1|	0	hypothetical protein SORBIDRAFT_02g004525, partial [Sorghum bicolor]	NA	NA	NA	NA
MSTRG.23196	851.841	-9.25467	0.463013	-19.9879	7.01804e-89	1.29433e-86	1355	4	1542	3	1115	4	chr2A	4944184	4947400							NA	NA		NA	NA		NA	NA		NA	NA	NA	NA
MSTRG.3705	154.424	-9.25203	1.04577	-8.84708	8.98372e-19	2.07484e-17	260	1	290	0	176	1	chr1A	61009069	61010190							NA	NA		NA	NA		NA	NA		NA	NA	NA	NA
MSTRG.155587	154.36	-9.2511	1.03971	-8.89775	5.6992e-19	1.33405e-17	246	1	278	0	203	1	chrUn	183978531	183981696							NA	NA		NA	NA		NA	NA		NA	NA	NA	NA
MSTRG.29518	83.5891	-9.24887	1.20585	-7.67001	1.71985e-14	2.92341e-13	147	0	149	1	96	0	chr2A	705881135	705882728							UniRef90_I1HF34	9e-96	Uncharacterized protein n=1 Tax=Brachypodium distachyon RepID=I1HF34_BRADI	AT1G31340.1	5e-26	| Symbols: RUB1, NEDD8, ATRUB1 | related to ubiquitin 1	gi|960465297|ref|XP_010233081.2|	2e-97	PREDICTED: ubiquitin-like [Brachypodium distachyon]	NA	NA	NA	NA
MSTRG.87740	1003.29	-9.2476	0.425269	-21.7453	7.65294e-105	1.8193e-102	1605	3	1723	4	1394	6	chr4D	400786081	400786893							NA	NA		NA	NA		NA	NA		NA	NA	NA	NA
MSTRG.120135	83.486	-9.24743	1.20037	-7.70379	1.32089e-14	2.26207e-13	141	0	136	0	115	1	chr6B	149773307	149774051							NA	NA		NA	NA		NA	NA		NA	NA	NA	NA
MSTRG.29853	42.6382	-9.24247	1.2125	-7.62267	2.48475e-14	4.17765e-13	68	0	71	0	62	0	chr2A	722320072	722321195							UniRef90_M8ACR5	1e-19	Uncharacterized protein n=1 Tax=Triticum urartu RepID=M8ACR5_TRIUA	NA	NA		NA	NA		NA	NA	NA	NA
MSTRG.151561	42.6858	-9.24233	1.21587	-7.6014	2.92938e-14	4.89355e-13	77	0	61	0	62	0	chr7D	498274684	498275115							UniRef90_W5B6F8	5e-67	Uncharacterized protein n=6 Tax=Triticeae RepID=W5B6F8_WHEAT	AT4G37360.1	6e-37	| Symbols: CYP81D2 | cytochrome P450, family 81, subfamily D, polypeptide 2	gi|514784571|ref|XP_004970623.1|	1e-55	PREDICTED: isoflavone 2'-hydroxylase-like [Setaria italica]	NA	NA	NA	NA
MSTRG.69730	83.074	-9.2416	1.19768	-7.71625	1.19801e-14	2.05656e-13	123	0	135	0	134	1	chr3D	546654662	546657991							NA	NA		NA	NA		NA	NA		NA	NA	NA	NA
MSTRG.62922	42.6084	-9.24035	1.21833	-7.58444	3.33932e-14	5.54675e-13	76	0	73	0	51	0	chr3B	782356308	782356676					noncoding	noncoding	NA	NA		NA	NA		NA	NA		NA	NA	NA	NA
MSTRG.44901	3077.13	-9.24002	0.284299	-32.5011	1.02921e-231	1.81056e-228	4955	11	5782	12	3753	17	chr2D	481599478	481602108							NA	NA		NA	NA		NA	NA		NA	NA	NA	NA
MSTRG.49304	82.8364	-9.23557	1.20131	-7.68789	1.49587e-14	2.55255e-13	145	0	118	0	125	1	chr3A	113870676	113871716							NA	NA		NA	NA		NA	NA		NA	NA	NA	NA
MSTRG.68038	684.37	-9.23483	0.515446	-17.9162	8.8135e-72	1.15838e-69	1176	5	1206	0	831	4	chr3D	419463852	419465329							NA	NA		NA	NA		NA	NA		NA	NA	NA	NA
MSTRG.109102	82.6162	-9.23277	1.20462	-7.66444	1.79613e-14	3.05035e-13	142	1	148	0	98	0	chr5D	407517353	407518830							NA	NA		NA	NA		NA	NA		NA	NA	NA	NA
MSTRG.13666	42.2789	-9.23144	1.21276	-7.6119	2.70088e-14	4.52637e-13	60	0	64	0	76	0	chr1B	465378981	465386062							NA	NA		NA	NA		NA	NA		NA	NA	NA	NA
MSTRG.47000	42.319	-9.2309	1.21511	-7.59676	3.03648e-14	5.06505e-13	72	0	71	0	56	0	chr2D	623955882	623958498							UniRef90_F2D7D8	0	Predicted protein n=3 Tax=Triticeae RepID=F2D7D8_HORVD	AT2G45570.1	1e-130	| Symbols: CYP76C2 | cytochrome P450, family 76, subfamily C, polypeptide 2	gi|514815665|ref|XP_004982584.1|	0	PREDICTED: geraniol 8-hydroxylase-like [Setaria italica]	NA	NA	NA	NA
MSTRG.97826	82.3339	-9.22828	1.19827	-7.70132	1.34669e-14	2.30453e-13	127	0	137	0	124	1	chr5B	87978417	87983244							UniRef90_I1IAI2	0	Hexosyltransferase n=2 Tax=Brachypodium distachyon RepID=I1IAI2_BRADI	AT3G18660.3	0	| Symbols: PGSIP1, GUX1 | plant glycogenin-like starch initiation protein 1	gi|357149523|ref|XP_003575141.1|	0	PREDICTED: putative UDP-glucuronate:xylan alpha-glucuronosyltransferase 3 isoform X2 [Brachypodium distachyon]	NA	NA	NA	NA
MSTRG.130336	42.1182	-9.22561	1.21803	-7.57424	3.61239e-14	5.98034e-13	60	0	54	0	85	0	chr6D	436764829	436766844							UniRef90_M8C4C2	0	Lectin-domain containing receptor kinase A4.3 n=2 Tax=Triticinae RepID=M8C4C2_AEGTA	AT2G37710.1	0	| Symbols: RLK | receptor lectin kinase	gi|670447670|ref|XP_008664036.1|	0	PREDICTED: uncharacterized protein LOC103642561 [Zea mays]	NA	NA	NA	NA
MSTRG.113913	42.1689	-9.22552	1.2195	-7.565	3.87858e-14	6.4034e-13	75	0	74	0	49	0	chr6A	106734582	106738079							NA	NA		NA	NA		NA	NA		NA	NA	NA	NA
MSTRG.135505	152.083	-9.22507	1.03641	-8.90099	5.53528e-19	1.29727e-17	209	0	287	2	224	0	chr7A	457682810	457685587							NA	NA		NA	NA		NA	NA		NA	NA	NA	NA
MSTRG.108678	2948.98	-9.2242	0.815143	-11.3161	1.09277e-29	4.26899e-28	4907	33	4673	3	4270	6	chr5D	378122530	378129676							NA	NA		NA	NA		NA	NA		NA	NA	NA	NA
MSTRG.103221	151.376	-9.22317	1.04671	-8.81157	1.23407e-18	2.82166e-17	260	1	281	0	170	1	chr5B	616332941	616333438							NA	NA		NA	NA		NA	NA		NA	NA	NA	NA
MSTRG.156962	82.0057	-9.22253	1.20326	-7.66461	1.79376e-14	3.04679e-13	134	1	151	0	101	0	chrUn	345125707	345126213							NA	NA		NA	NA		NA	NA		NA	NA	NA	NA
MSTRG.130993	41.9936	-9.21909	1.21572	-7.58326	3.36976e-14	5.59324e-13	73	0	57	0	67	0	chr6D	464495273	464497009							UniRef90_W5GW22	0	Uncharacterized protein n=1 Tax=Triticum aestivum RepID=W5GW22_WHEAT	AT5G52400.1	2e-175	| Symbols: CYP715A1 | cytochrome P450, family 715, subfamily A, polypeptide 1	gi|1002241607|ref|XP_015625090.1|	0	PREDICTED: cytochrome P450 714C3-like [Oryza sativa Japonica Group]	NA	NA	NA	NA
MSTRG.101028	2319.67	-9.21574	0.758055	-12.1571	5.26017e-34	2.39252e-32	3786	25	3779	2	3340	6	chr5B	453668061	453690164							UniRef90_M7ZCA2	0.004	Uncharacterized protein n=1 Tax=Triticum urartu RepID=M7ZCA2_TRIUA	AT5G46230.1	2e-24	| Protein of unknown function, DUF538	gi|242092756|ref|XP_002436868.1|	2e-59	hypothetical protein SORBIDRAFT_10g010350 [Sorghum bicolor]	NA	NA	NA	NA
MSTRG.116272	41.8423	-9.2149	1.21409	-7.58994	3.20053e-14	5.32781e-13	69	0	70	0	58	0	chr6A	494878507	494881668							UniRef90_W5GX29	0	Uncharacterized protein n=1 Tax=Triticum aestivum RepID=W5GX29_WHEAT	AT2G02040.1	1e-105	| Symbols: ATPTR2-B, NTR1, PTR2-B, PTR2, ATPTR2 | peptide transporter 2	gi|1002237647|ref|XP_015623036.1|	0	PREDICTED: protein NRT1/ PTR FAMILY 8.3 [Oryza sativa Japonica Group]	NA	NA	NA	NA
MSTRG.77326	41.8651	-9.2136	1.22971	-7.49247	6.75884e-14	1.09764e-12	87	0	66	0	42	0	chr4A	708506684	708514621							UniRef90_Q2R3P6	3e-22	Transposon protein, putative, Mutator sub-class n=1 Tax=Oryza sativa subsp. japonica RepID=Q2R3P6_ORYSJ	AT2G25010.1	2e-10	| Aminotransferase-like, plant mobile domain family protein	gi|960485287|ref|XP_014757796.1|	6e-28	PREDICTED: serine/threonine-protein phosphatase 7 long form homolog [Brachypodium distachyon]	NA	NA	NA	NA
MSTRG.93492	302.291	-9.21216	0.740504	-12.4404	1.57732e-35	7.54647e-34	502	0	508	4	410	0	chr5A	491093756	491094119					noncoding	noncoding	NA	NA		NA	NA		NA	NA		NA	NA	NA	NA
MSTRG.82199	970.489	-9.20889	0.439625	-20.9472	1.99106e-97	4.20832e-95	1597	7	1803	1	1166	5	chr4B	504939279	504944486							NA	NA		NA	NA		NA	NA		NA	NA	NA	NA
MSTRG.40234	225.214	-9.20767	0.84937	-10.8406	2.21029e-27	7.8956e-26	348	0	330	1	382	2	chr2D	22767625	22768557							NA	NA		NA	NA		NA	NA		NA	NA	NA	NA
MSTRG.101851	672.301	-9.20304	0.512645	-17.9521	4.62321e-72	6.13278e-70	1137	2	1186	1	835	6	chr5B	519451097	519452721							NA	NA		NA	NA		NA	NA		NA	NA	NA	NA
MSTRG.39977	149.041	-9.20213	1.04127	-8.83739	9.79794e-19	2.25605e-17	245	2	262	0	194	0	chr2D	12323133	12324788							UniRef90_W5AZJ9	0	Uncharacterized protein n=2 Tax=Triticinae RepID=W5AZJ9_WHEAT	AT3G26210.1	1e-99	| Symbols: CYP71B23 | cytochrome P450, family 71, subfamily B, polypeptide 23	gi|514792387|ref|XP_004972558.1|	0	PREDICTED: cytochrome P450 99A2-like [Setaria italica]	NA	NA	NA	NA
MSTRG.111373	41.4188	-9.20052	1.22217	-7.528	5.1523e-14	8.44289e-13	64	0	47	0	84	0	chr5D	525317045	525318256							NA	NA		NA	NA		NA	NA		NA	NA	NA	NA
MSTRG.107935	80.6313	-9.19778	1.19904	-7.67097	1.70701e-14	2.90244e-13	124	0	139	1	117	0	chr5D	324617324	324621871							UniRef90_M0VC80	4e-166	Uncharacterized protein n=4 Tax=Triticeae RepID=M0VC80_HORVD	AT1G61250.1	2e-93	| Symbols: SC3 | secretory carrier 3	gi|357121257|ref|XP_003562337.1|	9e-153	PREDICTED: secretory carrier-associated membrane protein 4 isoform X1 [Brachypodium distachyon]	NA	NA	NA	NA
MSTRG.129979	149.168	-9.19592	1.0528	-8.7347	2.44296e-18	5.48699e-17	256	0	302	1	143	1	chr6D	414622541	414623758							NA	NA		NA	NA		NA	NA		NA	NA	NA	NA
MSTRG.55475	41.2935	-9.19519	1.21513	-7.56726	3.81193e-14	6.29791e-13	71	0	65	0	58	0	chr3B	10734157	10734876							UniRef90_D8L9Q7	3e-141	Chromosome 3B, genomic scaffold, cultivar Chinese Spring n=1 Tax=Triticum aestivum RepID=D8L9Q7_WHEAT	AT1G10360.1	1e-50	| Symbols: ATGSTU18, GST29, GSTU18 | glutathione S-transferase TAU 18	gi|357129164|ref|XP_003566236.1|	2e-98	PREDICTED: probable glutathione S-transferase GSTU6 [Brachypodium distachyon]	NA	NA	GO:0004364; GO:0005737; GO:0006749	GO:0004364; GO:0005737; GO:0006749
MSTRG.5981	445.256	-9.19222	0.610154	-15.0654	2.73455e-51	2.11703e-49	711	2	781	2	604	2	chr1A	366119639	366123058							NA	NA		NA	NA		NA	NA		NA	NA	NA	NA
MSTRG.71572	41.1767	-9.19207	1.21581	-7.56044	4.01715e-14	6.6274e-13	64	0	55	0	75	0	chr4A	35476385	35478045							UniRef90_M0UXN8	0	Uncharacterized protein n=6 Tax=Triticeae RepID=M0UXN8_HORVD	AT3G18830.1	0	| Symbols: ATPLT5, PMT5, ATPMT5 | polyol/monosaccharide transporter 5	gi|357113591|ref|XP_003558586.1|	0	PREDICTED: polyol transporter 5-like [Brachypodium distachyon]	NA	NA	NA	NA
MSTRG.54156	964.051	-9.19203	0.427419	-21.5059	1.37107e-102	3.18005e-100	1506	4	1734	3	1303	6	chr3A	690857358	690859828							NA	NA		NA	NA		NA	NA		NA	NA	NA	NA
MSTRG.52027	593.684	-9.19197	0.53868	-17.0639	2.75586e-65	3.09246e-63	934	3	1120	3	744	2	chr3A	531701207	531702652							UniRef90_M7Z4A4	0	Peroxidase n=5 Tax=Triticum RepID=M7Z4A4_TRIUA	AT5G51890.1	4e-46	| Peroxidase superfamily protein	gi|573951472|ref|XP_006658019.1|	2e-75	PREDICTED: peroxidase 2-like [Oryza brachyantha]	NA	NA	GO:0004601; GO:0005576; GO:0006979; GO:0020037; GO:0042744; GO:0046872	GO:0004601; GO:0005576; GO:0006979; GO:0020037; GO:0042744; GO:0046872
MSTRG.36732	296.324	-9.19101	0.745683	-12.3256	6.59234e-35	3.09064e-33	514	2	501	1	375	1	chr2B	563692687	563693492							NA	NA		NA	NA		NA	NA		NA	NA	NA	NA
MSTRG.30392	41.1508	-9.18937	1.23474	-7.44232	9.89298e-14	1.5839e-12	84	0	72	0	36	0	chr2A	748524468	748524740					noncoding	noncoding	NA	NA		NA	NA		NA	NA		NA	NA	NA	NA
MSTRG.89565	41.0886	-9.18824	1.22234	-7.5169	5.60889e-14	9.16003e-13	73	0	75	0	45	0	chr5A	18919216	18920536							UniRef90_W5FMY3	8e-148	Uncharacterized protein n=2 Tax=Triticum aestivum RepID=W5FMY3_WHEAT	AT3G62760.1	2e-56	| Symbols: ATGSTF13 | Glutathione S-transferase family protein	gi|1002839781|ref|XP_006645900.2|	7e-128	PREDICTED: glutathione S-transferase 4-like [Oryza brachyantha]	NA	NA	NA	NA
MSTRG.102717	41.0274	-9.18789	1.22619	-7.49304	6.72963e-14	1.09336e-12	64	0	88	0	42	0	chr5B	580164998	580166436							NA	NA		NA	NA		NA	NA		NA	NA	NA	NA
MSTRG.105022	80.0945	-9.18754	1.20284	-7.63824	2.20217e-14	3.71785e-13	137	0	137	0	102	1	chr5D	8960926	8966731							NA	NA		NA	NA		NA	NA		NA	NA	NA	NA
MSTRG.54714	147.28	-9.18552	1.04118	-8.82222	1.12208e-18	2.57539e-17	169	1	266	0	266	1	chr3A	724540954	724544203							NA	NA		NA	NA		NA	NA		NA	NA	NA	NA
MSTRG.107867	882.545	-9.18533	0.448231	-20.4924	2.51667e-93	4.97873e-91	1396	5	1619	0	1143	7	chr5D	318932871	318934208							UniRef90_F2E7V8	0	Predicted protein n=4 Tax=Triticeae RepID=F2E7V8_HORVD	AT4G37980.1	2e-145	| Symbols: ELI3-1, ELI3, ATCAD7, CAD7 | elicitor-activated gene 3-1	gi|960483183|ref|XP_003576507.2|	0	PREDICTED: probable cinnamyl alcohol dehydrogenase 8D [Brachypodium distachyon]	NA	NA	NA	NA
MSTRG.52841	40.8956	-9.18438	1.21385	-7.56629	3.8403e-14	6.34295e-13	54	0	66	0	74	0	chr3A	603813480	603814094							UniRef90_A0A077RWX7	3e-67	Chromosome 3B, genomic scaffold, cultivar Chinese Spring n=1 Tax=Triticum aestivum RepID=A0A077RWX7_WHEAT	AT3G53600.1	4e-24	| C2H2-type zinc finger family protein	gi|226499110|ref|NP_001151309.1|	3e-44	zinc finger, C2H2 type family protein [Zea mays]	NA	NA	GO:0003676	GO:0003676
MSTRG.129396	368.213	-9.1838	0.66369	-13.8375	1.51443e-43	9.2703e-42	558	3	653	1	526	1	chr6D	368370949	368372257							UniRef90_W5GXP1	0	Uncharacterized protein n=3 Tax=Triticinae RepID=W5GXP1_WHEAT	AT3G12120.2	5e-169	| Symbols: FAD2 | fatty acid desaturase 2	gi|357137293|ref|XP_003570235.1|	0	PREDICTED: fatty acid desaturase DES2 [Brachypodium distachyon]	NA	NA	NA	NA
MSTRG.153416	40.8279	-9.17957	1.22985	-7.46397	8.39567e-14	1.35327e-12	72	0	82	0	38	0	chr7D	620924684	620928234							NA	NA		NA	NA		NA	NA		NA	NA	NA	NA
MSTRG.127177	2145.04	-9.17806	0.491872	-18.6594	1.05838e-77	1.54561e-75	3590	5	3668	6	2819	18	chr6D	91819955	91820746							UniRef90_F2DRX2	1e-111	Predicted protein n=11 Tax=Triticeae RepID=F2DRX2_HORVD	AT1G10370.1	2e-56	| Symbols: GST30, ATGSTU17, GST30B, ERD9 | Glutathione S-transferase family protein	gi|721693928|ref|XP_003580393.2|	5e-94	PREDICTED: probable glutathione S-transferase GSTU6 [Brachypodium distachyon]	NA	NA	GO:0004364; GO:0005737; GO:0006749	GO:0004364; GO:0005737; GO:0006749
MSTRG.104787	1250.77	-9.178	0.380172	-24.1417	9.11915e-129	3.33143e-126	2012	5	2191	6	1683	6	chr5B	712965220	712972736							NA	NA		NA	NA		NA	NA		NA	NA	NA	NA
MSTRG.70954	1115.97	-9.17773	0.534339	-17.1759	4.02617e-66	4.61299e-64	1868	1	1889	4	1485	10	chr3D	610804132	610806086							UniRef90_M0W6E5	0	Uncharacterized protein n=3 Tax=Hordeum vulgare var. distichum RepID=M0W6E5_HORVD	AT3G14690.1	1e-175	| Symbols: CYP72A15 | cytochrome P450, family 72, subfamily A, polypeptide 15	gi|357135603|ref|XP_003569398.1|	0	PREDICTED: cytochrome P450 72A15-like [Brachypodium distachyon]	NA	NA	NA	NA
MSTRG.63786	146.679	-9.1776	1.04661	-8.76886	1.80478e-18	4.08894e-17	251	1	272	0	166	1	chr3D	4043843	4045327							UniRef90_I1I109	6e-10	Uncharacterized protein n=6 Tax=Pooideae RepID=I1I109_BRADI	AT5G39130.1	0.018	| RmlC-like cupins superfamily protein	gi|357144745|ref|XP_003573399.1|	9e-10	PREDICTED: germin-like protein 8-11 isoform X1 [Brachypodium distachyon]	NA	NA	NA	NA
MSTRG.123112	146.621	-9.17704	1.0482	-8.75505	2.04017e-18	4.60856e-17	257	1	270	0	161	1	chr6B	530850575	530852783							UniRef90_Q6Z8E5	0	Os02g0699000 protein n=8 Tax=Oryza RepID=Q6Z8E5_ORYSJ	AT2G02040.1	4e-149	| Symbols: ATPTR2-B, NTR1, PTR2-B, PTR2, ATPTR2 | peptide transporter 2	gi|514716654|ref|XP_004953546.1|	0	PREDICTED: protein NRT1/ PTR FAMILY 8.3-like [Setaria italica]	NA	NA	NA	NA
MSTRG.16634	40.7553	-9.17602	1.22572	-7.4862	7.08955e-14	1.14955e-12	76	0	73	0	42	0	chr1B	683485979	683486416					noncoding	noncoding	NA	NA		NA	NA		NA	NA		NA	NA	NA	NA
MSTRG.145182	40.7055	-9.17501	1.2405	-7.39621	1.40125e-13	2.21585e-12	76	0	84	0	31	0	chr7B	686965352	686966443							UniRef90_Q5W1G0	1e-15	Putative WRKY2 protein n=3 Tax=Hordeum vulgare RepID=Q5W1G0_HORVU	AT1G80840.1	0.034	| Symbols: WRKY40, ATWRKY40 | WRKY DNA-binding protein 40	gi|1002274529|ref|XP_015641578.1|	8e-08	PREDICTED: probable WRKY transcription factor 60 [Oryza sativa Japonica Group]	NA	NA	NA	NA
MSTRG.46702	40.7329	-9.17387	1.22304	-7.50089	6.33863e-14	1.03086e-12	81	0	58	0	51	0	chr2D	610757138	610757380					noncoding	noncoding	UniRef90_A0A096UMF4	1e-18	Uncharacterized protein n=1 Tax=Triticum aestivum RepID=A0A096UMF4_WHEAT	AT5G01340.1	4.2	| Mitochondrial substrate carrier family protein	gi|357129471|ref|XP_003566385.1|	7e-06	PREDICTED: uncharacterized protein LOC100837370 [Brachypodium distachyon]	NA	NA	NA	NA
MSTRG.136740	40.6181	-9.17335	1.21283	-7.56361	3.9203e-14	6.47136e-13	60	0	67	0	65	0	chr7A	584380133	584381017							NA	NA		NA	NA		NA	NA		NA	NA	NA	NA
MSTRG.25704	40.6356	-9.17256	1.22726	-7.474	7.77931e-14	1.25658e-12	72	0	79	0	40	0	chr2A	204929827	204931323							NA	NA		NA	NA		NA	NA		NA	NA	NA	NA
MSTRG.143188	40.5521	-9.16997	1.22104	-7.50999	5.91314e-14	9.63718e-13	68	0	77	0	46	0	chr7B	507836057	507836671							UniRef90_F2DMI4	6e-118	Predicted protein n=3 Tax=Triticeae RepID=F2DMI4_HORVD	AT3G18690.1	2e-07	| Symbols: MKS1 | MAP kinase substrate 1	gi|357123940|ref|XP_003563665.1|	7e-68	PREDICTED: protein MKS1-like [Brachypodium distachyon]	NA	NA	NA	NA
MSTRG.5701	583.447	-9.16969	0.540734	-16.9578	1.68423e-64	1.84645e-62	963	4	1065	2	716	2	chr1A	337655531	337657194							NA	NA		NA	NA		NA	NA		NA	NA	NA	NA
MSTRG.45956	40.4425	-9.16856	1.21376	-7.55383	4.22653e-14	6.96279e-13	53	0	70	0	69	0	chr2D	568248943	568252560							UniRef90_Q6K4P7	8e-16	Glutamate receptor n=8 Tax=Oryza RepID=Q6K4P7_ORYSJ	AT2G29120.1	0	| Symbols: ATGLR2.7, GLR2.7 | glutamate receptor 2.7	gi|357130330|ref|XP_003566802.1|	4e-17	PREDICTED: glutamate receptor 2.9-like [Brachypodium distachyon]	NA	NA	NA	NA
MSTRG.93290	2130.49	-9.16689	0.685495	-13.3727	8.73599e-41	4.91839e-39	3720	23	3524	3	2745	5	chr5A	478882356	478882772							NA	NA		NA	NA		NA	NA		NA	NA	NA	NA
MSTRG.124940	78.722	-9.1619	1.20491	-7.60378	2.87613e-14	4.8081e-13	146	1	119	0	103	0	chr6B	692489161	692490552							NA	NA		NA	NA		NA	NA		NA	NA	NA	NA
MSTRG.101479	40.2991	-9.15981	1.22109	-7.50132	6.31762e-14	1.02759e-12	69	0	47	0	73	0	chr5B	489310780	489314160							UniRef90_W5FER9	0	Glycosyltransferase n=2 Tax=Triticeae RepID=W5FER9_WHEAT	AT2G43840.1	3e-123	| Symbols: UGT74F1 | UDP-glycosyltransferase 74 F1	gi|357154298|ref|XP_003576736.1|	0	PREDICTED: crocetin glucosyltransferase 2-like [Brachypodium distachyon]	NA	NA	NA	NA
MSTRG.109464	40.0839	-9.15341	1.21489	-7.53436	4.90753e-14	8.05218e-13	64	0	69	0	56	0	chr5D	430445545	430446849							NA	NA		NA	NA		NA	NA		NA	NA	NA	NA
MSTRG.146651	40.0527	-9.15265	1.22396	-7.47787	7.55369e-14	1.22186e-12	65	0	81	0	43	0	chr7D	25057811	25062659					noncoding	noncoding	NA	NA		NA	NA		NA	NA		NA	NA	NA	NA
MSTRG.103304	7570.57	-9.14771	0.204879	-44.6494	0	0	11452	48	14234	24	10044	34	chr5B	621841253	621849755							UniRef90_F2DQN5	0	Predicted protein n=4 Tax=Hordeum vulgare var. distichum RepID=F2DQN5_HORVD	AT1G66950.1	0	| Symbols: PDR11, ATPDR11 | pleiotropic drug resistance 11	gi|960456838|ref|XP_014752458.1|	0	PREDICTED: ABC transporter G family member 48 isoform X1 [Brachypodium distachyon]	NA	NA	NA	NA
MSTRG.23956	77.6553	-9.14406	1.20165	-7.6096	2.74948e-14	4.60513e-13	122	1	141	0	103	0	chr2A	43300918	43305124							UniRef90_M0W0N4	0	Uncharacterized protein n=1 Tax=Hordeum vulgare var. distichum RepID=M0W0N4_HORVD	AT4G02420.1	9e-47	| Concanavalin A-like lectin protein kinase family protein	gi|960461654|ref|XP_014753291.1|	0	PREDICTED: L-type lectin-domain containing receptor kinase IV.1-like [Brachypodium distachyon]	NA	NA	NA	NA
MSTRG.30509	77.5039	-9.13992	1.20663	-7.57474	3.5984e-14	5.95805e-13	132	0	143	1	89	0	chr2A	752996048	753004445							UniRef90_W5AU50	6e-84	Uncharacterized protein n=4 Tax=Triticinae RepID=W5AU50_WHEAT	AT2G26720.1	5e-23	| Cupredoxin superfamily protein	gi|226505206|ref|NP_001152010.1|	8e-55	blue copper protein precursor [Zea mays]	NA	NA	NA	NA
MSTRG.151699	429.279	-9.13755	0.62016	-14.7342	3.88852e-49	2.83388e-47	681	1	840	2	502	3	chr7D	508332141	508333745							UniRef90_A0A096UVX0	0	Uncharacterized protein n=4 Tax=Triticeae RepID=A0A096UVX0_WHEAT	AT2G30490.1	0	| Symbols: ATC4H, C4H, CYP73A5, REF3 | cinnamate-4-hydroxylase	gi|242061510|ref|XP_002452044.1|	0	hypothetical protein SORBIDRAFT_04g017460 [Sorghum bicolor]	NA	NA	NA	NA
MSTRG.30514	39.7045	-9.1375	1.23758	-7.38338	1.54317e-13	2.4342e-12	83	0	68	0	34	0	chr2A	753017888	753018394							NA	NA		NA	NA		NA	NA		NA	NA	NA	NA
MSTRG.124246	39.6242	-9.13586	1.22815	-7.4387	1.01684e-13	1.62664e-12	72	0	75	0	39	0	chr6B	643423126	643426159							NA	NA		NA	NA		NA	NA		NA	NA	NA	NA
MSTRG.93287	1889.13	-9.13547	0.671897	-13.5965	4.19864e-42	2.46584e-40	3191	21	3118	3	2560	4	chr5A	478861499	478865149							NA	NA		NA	NA		NA	NA		NA	NA	NA	NA
MSTRG.114568	77.0003	-9.12992	1.2035	-7.58615	3.29544e-14	5.47863e-13	134	0	128	1	99	0	chr6A	185320779	185322214					noncoding	noncoding	UniRef90_T1MZV8	2e-15	Uncharacterized protein n=1 Tax=Triticum urartu RepID=T1MZV8_TRIUA	AT4G16550.1	0.58	| HSP20-like chaperone	gi|721653662|ref|XP_010233944.1|	2e-14	PREDICTED: uncharacterized protein LOC100841643 [Brachypodium distachyon]	NA	NA	NA	NA
MSTRG.31321	710.3	-9.12878	0.479057	-19.0558	5.88664e-81	9.23339e-79	1174	2	1110	2	1052	6	chr2B	13401712	13404264							NA	NA		NA	NA		NA	NA		NA	NA	NA	NA
MSTRG.94109	39.3265	-9.12376	1.22095	-7.47269	7.85695e-14	1.26894e-12	74	0	60	0	50	0	chr5A	546146059	546147609							NA	NA		NA	NA		NA	NA		NA	NA	NA	NA
MSTRG.33110	212.204	-9.12308	0.865375	-10.5423	5.51103e-26	1.8666e-24	363	0	410	0	224	3	chr2B	144431830	144434134							UniRef90_A0A0C5AWL1	0	4CL3 protein n=3 Tax=Pooideae RepID=A0A0C5AWL1_LOLPR	AT3G21240.1	0	| Symbols: 4CL2, AT4CL2 | 4-coumarate:CoA ligase 2	gi|721661880|ref|XP_010235187.1|	0	PREDICTED: probable 4-coumarate--CoA ligase 5 [Brachypodium distachyon]	NA	NA	GO:0003824	GO:0003824
MSTRG.132682	39.1536	-9.12022	1.21431	-7.51062	5.88492e-14	9.59254e-13	59	0	67	0	59	0	chr7A	81784541	81785292					noncoding	noncoding	NA	NA		NA	NA		NA	NA		NA	NA	NA	NA
MSTRG.61984	423.479	-9.11979	0.611477	-14.9144	2.65788e-50	1.99552e-48	694	1	727	1	570	4	chr3B	708310277	708311386							UniRef90_M8C5T5	0	Uncharacterized protein n=4 Tax=Triticeae RepID=M8C5T5_AEGTA	AT1G14590.1	6e-81	| Nucleotide-diphospho-sugar transferase family protein	gi|721651375|ref|XP_010233583.1|	4e-172	PREDICTED: uncharacterized protein At4g15970-like [Brachypodium distachyon]	NA	NA	NA	NA
MSTRG.22115	140.993	-9.11827	1.04583	-8.71872	2.81357e-18	6.28361e-17	220	1	283	1	162	0	chr1D	452625397	452625735							NA	NA		NA	NA		NA	NA		NA	NA	NA	NA
MSTRG.3315	563.476	-9.11651	0.543081	-16.7867	3.05568e-63	3.25938e-61	994	1	955	1	692	6	chr1A	32111146	32112681							NA	NA		NA	NA		NA	NA		NA	NA	NA	NA
MSTRG.94107	210.797	-9.11504	0.85782	-10.6258	2.26026e-26	7.80585e-25	351	2	385	1	255	0	chr5A	545870553	545872213							NA	NA		NA	NA		NA	NA		NA	NA	NA	NA
MSTRG.138113	76.0718	-9.11418	1.20982	-7.53349	4.94034e-14	8.10368e-13	114	1	86	0	158	0	chr7A	701156382	701156717					noncoding	noncoding	UniRef90_A0A0A9F771	4e-18	Uncharacterized protein n=2 Tax=Arundo donax RepID=A0A0A9F771_ARUDO	AT3G49400.2	4.5	| Transducin/WD40 repeat-like superfamily protein	gi|357158979|ref|XP_003578301.1|	6e-25	PREDICTED: uncharacterized protein LOC100841989 [Brachypodium distachyon]	NA	NA	NA	NA
MSTRG.136303	39.0762	-9.11369	1.22661	-7.43001	1.08593e-13	1.73399e-12	80	0	55	0	47	0	chr7A	546423618	546427696							UniRef90_W5HC18	0	Uncharacterized protein n=1 Tax=Triticum aestivum RepID=W5HC18_WHEAT	AT2G32440.2	1e-19	| Symbols: KAO2 | ent-kaurenoic acid hydroxylase 2	gi|1002241277|ref|XP_015624936.1|	0	PREDICTED: obtusifoliol 14-alpha demethylase [Oryza sativa Japonica Group]	NA	NA	NA	NA
MSTRG.44452	38.94	-9.11059	1.21619	-7.49107	6.83149e-14	1.1088e-12	66	0	59	0	58	0	chr2D	440633947	440634603							NA	NA		NA	NA		NA	NA		NA	NA	NA	NA
MSTRG.39273	140.757	-9.11	1.04051	-8.75528	2.03596e-18	4.59995e-17	250	0	224	2	185	0	chr2B	776707892	776708656							UniRef90_F2DX93	3e-122	Predicted protein n=3 Tax=Triticeae RepID=F2DX93_HORVD	AT2G27080.2	2e-19	| Late embryogenesis abundant (LEA) hydroxyproline-rich glycoprotein family	gi|357166732|ref|XP_003580823.1|	3e-86	PREDICTED: protein YLS9-like [Brachypodium distachyon]	NA	NA	NA	NA
MSTRG.48621	38.7793	-9.10731	1.23965	-7.34669	2.03171e-13	3.16984e-12	57	0	94	0	33	0	chr3A	53414168	53416181							UniRef90_T1N8Z5	0	Uncharacterized protein n=1 Tax=Triticum urartu RepID=T1N8Z5_TRIUA	AT2G45510.1	5e-176	| Symbols: CYP704A2 | cytochrome P450, family 704, subfamily A, polypeptide 2	gi|357168232|ref|XP_003581548.1|	0	PREDICTED: cytochrome P450 704C1-like [Brachypodium distachyon]	NA	NA	NA	NA
MSTRG.95333	38.8027	-9.10669	1.22068	-7.46032	8.63125e-14	1.39017e-12	63	0	74	0	46	0	chr5A	617252420	617255272							UniRef90_M7Z5B8	0	Receptor-like serine/threonine-protein kinase SD1-8 n=1 Tax=Triticum urartu RepID=M7Z5B8_TRIUA	AT1G65790.1	6e-180	| Symbols: ARK1, RK1 | receptor kinase 1	gi|1002285224|ref|XP_015646909.1|	0	PREDICTED: G-type lectin S-receptor-like serine/threonine-protein kinase At2g19130 [Oryza sativa Japonica Group]	NA	NA	NA	NA
MSTRG.49327	629.518	-9.1048	0.518425	-17.5624	4.77824e-69	5.84981e-67	989	1	1247	2	732	6	chr3A	115839272	115842968							UniRef90_M7YZZ7	0	Subtilisin-like protease n=3 Tax=Triticum RepID=M7YZZ7_TRIUA	AT4G10540.1	0	| Subtilase family protein	gi|357141783|ref|XP_003572346.1|	0	PREDICTED: subtilisin-like protease SBT3.5 [Brachypodium distachyon]	NA	NA	GO:0004252	GO:0004252
MSTRG.145164	38.7112	-9.10399	1.22987	-7.40239	1.3375e-13	2.11796e-12	61	0	84	0	38	0	chr7B	685269121	685280446							NA	NA		NA	NA		NA	NA		NA	NA	NA	NA
MSTRG.93858	75.4741	-9.10372	1.19969	-7.58841	3.23862e-14	5.39044e-13	106	0	135	0	116	1	chr5A	525025891	525026586							NA	NA		NA	NA		NA	NA		NA	NA	NA	NA
MSTRG.104203	278.809	-9.10359	0.739553	-12.3096	8.04316e-35	3.76311e-33	408	2	508	1	401	1	chr5B	682696361	682697683							NA	NA		NA	NA		NA	NA		NA	NA	NA	NA
MSTRG.153083	75.4798	-9.10201	1.20779	-7.53611	4.84192e-14	7.94681e-13	125	0	145	1	85	0	chr7D	603847727	603849099							NA	NA		NA	NA		NA	NA		NA	NA	NA	NA
MSTRG.49325	278.596	-9.10057	0.75516	-12.0512	1.91193e-33	8.55328e-32	453	1	561	1	298	2	chr3A	115389937	115393275							UniRef90_M7YZZ7	0	Subtilisin-like protease n=3 Tax=Triticum RepID=M7YZZ7_TRIUA	AT4G10540.1	0	| Subtilase family protein	gi|357141783|ref|XP_003572346.1|	0	PREDICTED: subtilisin-like protease SBT3.5 [Brachypodium distachyon]	NA	NA	GO:0004252	GO:0004252
MSTRG.146643	38.5283	-9.10013	1.22195	-7.4472	9.53396e-14	1.5292e-12	44	0	83	0	57	0	chr7D	24825465	24827480							NA	NA		NA	NA		NA	NA		NA	NA	NA	NA
MSTRG.77324	139.554	-9.09975	1.03556	-8.7873	1.53192e-18	3.48594e-17	216	0	225	2	216	0	chr4A	708464667	708466340					noncoding	noncoding	UniRef90_M7ZVJ3	4e-17	Uncharacterized protein n=1 Tax=Triticum urartu RepID=M7ZVJ3_TRIUA	AT2G33200.1	7	| F-box family protein	gi|159471870|ref|XP_001694079.1|	0.73	predicted protein, partial [Chlamydomonas reinhardtii]	NA	NA	NA	NA
MSTRG.124018	38.4327	-9.09254	1.22521	-7.4212	1.16062e-13	1.84862e-12	65	0	75	0	41	0	chr6B	620867649	620868194					noncoding	noncoding	NA	NA		NA	NA		NA	NA		NA	NA	NA	NA
MSTRG.150341	38.388	-9.08824	1.22546	-7.41618	1.20549e-13	1.91768e-12	75	0	45	0	59	0	chr7D	383270097	383271587							NA	NA		NA	NA		NA	NA		NA	NA	NA	NA
MSTRG.157481	137.778	-9.08481	1.04204	-8.71828	2.8245e-18	6.30677e-17	226	0	249	0	173	2	chrUn	391043050	391044002							NA	NA		NA	NA		NA	NA		NA	NA	NA	NA
MSTRG.39451	756.721	-9.08447	0.45627	-19.9103	3.31533e-88	6.04618e-86	1187	4	1268	2	1108	5	chr2B	789608676	789611403							UniRef90_M7YLS8	0	Putative glutathione S-transferase n=1 Tax=Triticum urartu RepID=M7YLS8_TRIUA	AT1G78380.1	1e-68	| Symbols: ATGSTU19, GST8, GSTU19 | glutathione S-transferase TAU 19	gi|514724334|ref|XP_004955465.1|	8e-109	PREDICTED: glutathione S-transferase 3-like [Setaria italica]	NA	NA	NA	NA
MSTRG.24348	38.2326	-9.08339	1.22471	-7.41674	1.20039e-13	1.90983e-12	72	0	64	0	43	0	chr2A	73141978	73143285					noncoding	noncoding	NA	NA		NA	NA		NA	NA		NA	NA	NA	NA
MSTRG.39909	1445.88	-9.08312	0.344483	-26.3674	3.24454e-153	1.81863e-150	2316	6	2463	6	2024	9	chr2D	9899799	9902991							NA	NA		NA	NA		NA	NA		NA	NA	NA	NA
MSTRG.155418	38.0683	-9.07991	1.21483	-7.47421	7.76709e-14	1.25496e-12	56	0	64	0	60	0	chrUn	124881326	124882497							UniRef90_M7ZYJ1	5e-18	Germin-like protein 8-14 n=5 Tax=Triticeae RepID=M7ZYJ1_TRIUA	AT3G05950.1	3e-23	| RmlC-like cupins superfamily protein	gi|573939467|ref|XP_006652155.1|	4e-63	PREDICTED: germin-like protein 8-14 [Oryza brachyantha]	NA	NA	GO:0005618; GO:0030145; GO:0045735; GO:0048046	GO:0005618; GO:0030145; GO:0045735; GO:0048046
MSTRG.21907	38.0661	-9.07809	1.21891	-7.44773	9.49611e-14	1.52378e-12	65	0	65	0	49	0	chr1D	442525822	442526304							UniRef90_T1N4V8	7e-73	Uncharacterized protein n=1 Tax=Triticum urartu RepID=T1N4V8_TRIUA	AT3G48520.1	2e-32	| Symbols: CYP94B3 | cytochrome P450, family 94, subfamily B, polypeptide 3	gi|960484087|ref|XP_014757517.1|	5e-52	PREDICTED: cytochrome P450 94B3 [Brachypodium distachyon]	NA	NA	NA	NA
MSTRG.22434	1355.43	-9.07704	0.704964	-12.8759	6.15245e-38	3.18042e-36	2090	16	2353	1	1945	4	chr1D	467848504	467850234							NA	NA		NA	NA		NA	NA		NA	NA	NA	NA
MSTRG.57045	37.9137	-9.07353	1.21694	-7.45605	8.91545e-14	1.43382e-12	59	0	68	0	52	0	chr3B	141735372	141736517							NA	NA		NA	NA		NA	NA		NA	NA	NA	NA
MSTRG.14748	681.154	-9.07147	0.479908	-18.9025	1.08718e-79	1.65093e-77	1085	4	1169	1	952	5	chr1B	563538986	563541787							UniRef90_W5BAL5	1e-07	Uncharacterized protein n=1 Tax=Triticum aestivum RepID=W5BAL5_WHEAT	AT1G48720.1	0.0007	| unknown protein; Has 229 Blast hits to 229 proteins in 10 species: Archae - 0; Bacteria - 0; Metazoa - 1; Fungi - 0; Plants - 228; Viruses - 0; Other Eukaryotes - 0 (source: NCBI BLink).	gi|721687366|ref|XP_010239227.1|	4e-58	PREDICTED: uncharacterized protein LOC104585030 [Brachypodium distachyon]	NA	NA	NA	NA
MSTRG.27243	73.8531	-9.07036	1.21601	-7.45912	8.71003e-14	1.40197e-12	135	0	141	0	70	1	chr2A	486470206	486473368							NA	NA		NA	NA		NA	NA		NA	NA	NA	NA
MSTRG.69179	37.7874	-9.06987	1.21806	-7.44617	9.60886e-14	1.54035e-12	51	0	55	0	73	0	chr3D	508574741	508575061					noncoding	noncoding	UniRef90_M8A9J5	6e-11	Uncharacterized protein n=1 Tax=Triticum urartu RepID=M8A9J5_TRIUA	AT4G31100.1	1.3	| wall-associated kinase, putative	gi|670432955|ref|XP_008656984.1|	3e-08	PREDICTED: uncharacterized protein LOC103636406 [Zea mays]	NA	NA	NA	NA
MSTRG.32665	339.789	-9.06878	0.667187	-13.5926	4.43294e-42	2.60076e-40	560	4	571	1	466	0	chr2B	106116213	106118317							UniRef90_W5BAL5	0	Uncharacterized protein n=1 Tax=Triticum aestivum RepID=W5BAL5_WHEAT	AT3G26560.1	3.1	| ATP-dependent RNA helicase, putative	gi|721687366|ref|XP_010239227.1|	4e-51	PREDICTED: uncharacterized protein LOC104585030 [Brachypodium distachyon]	NA	NA	NA	NA
MSTRG.76417	73.7965	-9.0682	1.20484	-7.52645	5.21397e-14	8.5366e-13	135	0	108	0	102	1	chr4A	639055486	639056065							NA	NA		NA	NA		NA	NA		NA	NA	NA	NA
MSTRG.130711	73.6265	-9.06708	1.20159	-7.54592	4.4912e-14	7.38391e-13	115	1	131	0	101	0	chr6D	454925449	454927235							UniRef90_M7Z5K5	2e-16	Bifunctional dihydroflavonol 4-reductase/flavanone 4-reductase n=1 Tax=Triticum urartu RepID=M7Z5K5_TRIUA	AT1G15950.1	2e-08	| Symbols: CCR1, IRX4, ATCCR1 | cinnamoyl coa reductase 1	gi|514719788|ref|XP_004954323.1|	3e-15	PREDICTED: cinnamoyl-CoA reductase 1-like [Setaria italica]	NA	NA	NA	NA
MSTRG.84809	406.949	-9.06638	0.614809	-14.7467	3.23218e-49	2.36158e-47	659	4	733	1	523	1	chr4D	39336142	39336511					noncoding	noncoding	NA	NA		NA	NA		NA	NA		NA	NA	NA	NA
MSTRG.32503	73.4226	-9.06368	1.19986	-7.55392	4.22347e-14	6.95875e-13	103	0	118	0	126	1	chr2B	93688652	93688969					noncoding	noncoding	NA	NA		NA	NA		NA	NA		NA	NA	NA	NA
MSTRG.30925	203.373	-9.06275	0.8499	-10.6633	1.51124e-26	5.24923e-25	319	2	315	1	323	0	chr2A	771538646	771540199							NA	NA		NA	NA		NA	NA		NA	NA	NA	NA
MSTRG.8615	135.454	-9.06082	1.04412	-8.67794	4.03005e-18	8.9099e-17	209	0	266	0	164	2	chr1A	566123959	566124144					noncoding	noncoding	NA	NA		NA	NA		NA	NA		NA	NA	NA	NA
MSTRG.32091	806.26	-9.05807	0.461362	-19.6333	8.02482e-86	1.40953e-83	1259	7	1622	1	922	4	chr2B	57679264	57682721							UniRef90_Q6PT62	0	MLO-like protein n=14 Tax=Triticeae RepID=Q6PT62_HORVD	AT4G02600.2	6e-173	| Symbols: MLO1, ATMLO1 | Seven transmembrane MLO family protein	gi|357149583|ref|XP_003575162.1|	0	PREDICTED: MLO-like protein 1 [Brachypodium distachyon]	NA	NA	NA	NA
MSTRG.45898	135.257	-9.05767	1.03845	-8.72231	2.72591e-18	6.09803e-17	219	1	226	1	191	0	chr2D	565483209	565485129							UniRef90_I1HF34	2e-96	Uncharacterized protein n=1 Tax=Brachypodium distachyon RepID=I1HF34_BRADI	AT1G31340.1	5e-26	| Symbols: RUB1, NEDD8, ATRUB1 | related to ubiquitin 1	gi|960465297|ref|XP_010233081.2|	5e-98	PREDICTED: ubiquitin-like [Brachypodium distachyon]	NA	NA	NA	NA
MSTRG.44771	135.285	-9.05638	1.04253	-8.68694	3.72343e-18	8.25274e-17	209	0	263	1	166	1	chr2D	472441583	472443657							UniRef90_W5AYA7	0	Uncharacterized protein n=1 Tax=Triticum aestivum RepID=W5AYA7_WHEAT	AT1G01800.1	3e-87	| NAD(P)-binding Rossmann-fold superfamily protein	gi|1002262515|ref|XP_015635605.1|	6e-162	PREDICTED: salutaridine reductase [Oryza sativa Japonica Group]	NA	NA	NA	NA
MSTRG.62762	73.001	-9.05393	1.20267	-7.52822	5.14374e-14	8.43007e-13	122	1	123	0	98	0	chr3B	771053126	771054482							UniRef90_F2DTH1	0	Predicted protein n=2 Tax=Hordeum vulgare var. distichum RepID=F2DTH1_HORVD	AT4G16260.1	9e-78	| Glycosyl hydrolase superfamily protein	gi|960466176|ref|XP_014754159.1|	4e-157	PREDICTED: glucan endo-1,3-beta-glucosidase 6-like [Brachypodium distachyon]	NA	NA	GO:0004553; GO:0005975	GO:0004553; GO:0005975
MSTRG.38699	471.145	-9.05284	0.578815	-15.6403	3.8688e-55	3.37439e-53	813	1	835	0	563	6	chr2B	742108260	742110475							UniRef90_W5DNB0	0	Uncharacterized protein n=2 Tax=Triticinae RepID=W5DNB0_WHEAT	AT2G20340.1	8e-152	| Pyridoxal phosphate (PLP)-dependent transferases superfamily protein	gi|357144649|ref|XP_003573366.1|	0	PREDICTED: aromatic-L-amino-acid decarboxylase-like [Brachypodium distachyon]	NA	NA	NA	NA
MSTRG.109050	201.841	-9.05147	0.855842	-10.5761	3.84637e-26	1.31171e-24	359	2	312	1	274	0	chr5D	402950923	402953676							NA	NA		NA	NA		NA	NA		NA	NA	NA	NA
MSTRG.132017	37.2915	-9.04956	1.21916	-7.4228	1.1467e-13	1.82746e-12	59	0	69	0	48	0	chr7A	38362014	38362208					noncoding	noncoding	NA	NA		NA	NA		NA	NA		NA	NA	NA	NA
MSTRG.123971	268.426	-9.04682	0.745826	-12.1299	7.33038e-34	3.31698e-32	457	0	461	0	342	4	chr6B	617038049	617039512							NA	NA		NA	NA		NA	NA		NA	NA	NA	NA
MSTRG.3638	201.718	-9.04545	0.854712	-10.583	3.57181e-26	1.22136e-24	341	0	350	2	256	1	chr1A	57217116	57220679							UniRef90_M7YH95	4e-54	Uncharacterized protein n=1 Tax=Triticum urartu RepID=M7YH95_TRIUA	AT3G30730.1	0.001	| unknown protein; Has 59 Blast hits to 59 proteins in 7 species: Archae - 0; Bacteria - 0; Metazoa - 0; Fungi - 0; Plants - 59; Viruses - 0; Other Eukaryotes - 0 (source: NCBI BLink).	gi|848859757|ref|XP_012830753.1|	4e-42	PREDICTED: uncharacterized protein LOC105951839 [Erythranthe guttata]	NA	NA	NA	NA
MSTRG.155552	72.5652	-9.04418	1.20819	-7.48572	7.11581e-14	1.15364e-12	137	1	114	0	88	0	chrUn	171237550	171237966							NA	NA		NA	NA		NA	NA		NA	NA	NA	NA
MSTRG.55574	133.964	-9.04166	1.03852	-8.70631	3.13916e-18	6.99163e-17	223	0	217	1	189	1	chr3B	17782144	17784076							UniRef90_W5CUG6	0	Patatin n=1 Tax=Triticum aestivum RepID=W5CUG6_WHEAT	AT2G26560.1	3e-154	| Symbols: PLP2, PLA IIA, PLA2A | phospholipase A 2A	gi|357141605|ref|XP_003572284.1|	0	PREDICTED: patatin-like protein 2 [Brachypodium distachyon]	NA	NA	GO:0004620; GO:0016042; GO:0047372; GO:0016042; GO:0016787	GO:0004620; GO:0016042; GO:0047372; GO:0016042; GO:0016787
MSTRG.109476	400.284	-9.04139	0.612655	-14.7577	2.74422e-49	2.00762e-47	620	2	734	0	533	4	chr5D	431228638	431235266							NA	NA		NA	NA		NA	NA		NA	NA	NA	NA
MSTRG.63767	334.156	-9.04066	0.695509	-12.9986	1.24571e-38	6.59757e-37	426	2	824	2	340	1	chr3D	3011938	3015342							NA	NA		NA	NA		NA	NA		NA	NA	NA	NA
MSTRG.131819	36.9483	-9.0372	1.23413	-7.3227	2.43025e-13	3.76952e-12	56	0	84	0	35	0	chr7A	26572198	26573739							UniRef90_T1MWA4	0	Uncharacterized protein n=1 Tax=Triticum urartu RepID=T1MWA4_TRIUA	AT1G25510.1	5e-22	| Eukaryotic aspartyl protease family protein	gi|514760630|ref|XP_004964588.1|	1e-76	PREDICTED: aspartic proteinase nepenthesin-2-like [Setaria italica]	NA	NA	NA	NA
MSTRG.29282	133.095	-9.03687	1.03919	-8.69605	3.43633e-18	7.63269e-17	208	1	233	0	186	1	chr2A	689709559	689710548							UniRef90_M7Z212	0	Ubiquinol oxidase n=3 Tax=Triticeae RepID=M7Z212_TRIUA	AT3G22370.1	1e-140	| Symbols: AOX1A, ATAOX1A | alternative oxidase 1A	gi|357165634|ref|XP_003580446.1|	0	PREDICTED: ubiquinol oxidase 2, mitochondrial-like [Brachypodium distachyon]	NA	NA	GO:0009916; GO:0016021; GO:0046872; GO:0070469; GO:0102721	GO:0009916; GO:0016021; GO:0046872; GO:0070469; GO:0102721
MSTRG.82930	37.0113	-9.03654	1.23476	-7.31848	2.50797e-13	3.88429e-12	73	0	66	0	34	0	chr4B	585695221	585696057							UniRef90_K4ACP0	8e-22	Uncharacterized protein n=1 Tax=Setaria italica RepID=K4ACP0_SETIT	AT1G72360.1	8e-06	| Symbols: HRE1 | Integrase-type DNA-binding superfamily protein	gi|514821589|ref|XP_004985472.1|	1e-21	PREDICTED: ethylene-responsive transcription factor RAP2-12-like [Setaria italica]	NA	NA	NA	NA
MSTRG.76018	72.0629	-9.0364	1.20019	-7.52912	5.10841e-14	8.37337e-13	106	1	112	0	122	0	chr4A	613543523	613544365							UniRef90_B2KNL0	5e-148	Pathogen-inducible ethylene-responsive element-binding protein n=1 Tax=Triticum aestivum RepID=B2KNL0_WHEAT	AT4G18450.1	1e-17	| Integrase-type DNA-binding superfamily protein	gi|357114623|ref|XP_003559098.1|	7e-78	PREDICTED: ethylene-responsive transcription factor 1B-like [Brachypodium distachyon]	NA	NA	NA	NA
MSTRG.144558	133.368	-9.03352	1.05229	-8.58462	9.11376e-18	1.96998e-16	247	0	244	1	133	1	chr7B	636940381	636940671					noncoding	noncoding	NA	NA		NA	NA		NA	NA		NA	NA	NA	NA
MSTRG.61758	36.8017	-9.03105	1.22547	-7.36946	1.71314e-13	2.69377e-12	57	0	76	0	41	0	chr3B	685940633	685941604							UniRef90_M8A638	0	Peroxidase n=1 Tax=Triticum urartu RepID=M8A638_TRIUA	AT5G06730.1	4e-104	| Peroxidase superfamily protein	gi|357150393|ref|XP_003575443.1|	1e-169	PREDICTED: peroxidase 2-like [Brachypodium distachyon]	NA	NA	NA	NA
MSTRG.120132	36.7866	-9.03062	1.21621	-7.42518	1.12623e-13	1.79635e-12	54	0	64	0	56	0	chr6B	149551127	149552153							NA	NA		NA	NA		NA	NA		NA	NA	NA	NA
MSTRG.85131	132.239	-9.02731	1.04323	-8.6532	5.00754e-18	1.09987e-16	224	1	231	0	166	1	chr4D	62479771	62483329							NA	NA		NA	NA		NA	NA		NA	NA	NA	NA
MSTRG.72614	36.714	-9.0265	1.21683	-7.41803	1.18875e-13	1.89157e-12	58	0	55	0	60	0	chr4A	138170711	138171889							NA	NA		NA	NA		NA	NA		NA	NA	NA	NA
MSTRG.38079	36.6355	-9.02413	1.2163	-7.41932	1.17725e-13	1.87484e-12	55	0	57	0	61	0	chr2B	694943747	694945480							NA	NA		NA	NA		NA	NA		NA	NA	NA	NA
MSTRG.67789	71.4345	-9.02284	1.20186	-7.50739	6.03194e-14	9.82658e-13	116	1	120	0	100	0	chr3D	395052228	395052707							UniRef90_A0A077RZU7	2e-93	Chromosome 3B, genomic scaffold, cultivar Chinese Spring n=3 Tax=Triticinae RepID=A0A077RZU7_WHEAT	AT5G40690.1	0.074	| CONTAINS InterPro DOMAIN/s: EF-Hand 1, calcium-binding site (InterPro:IPR018247); BEST Arabidopsis thaliana protein match is: unknown protein (TAIR:AT2G41730.1); Has 1807 Blast hits to 1807 proteins in 277 species: Archae - 0; Bacteria - 0; Metazoa - 736; Fungi - 347; Plants - 385; Viruses - 0; Other Eukaryotes - 339 (source: NCBI BLink).	gi|1002228007|ref|XP_015634905.1|	4e-24	PREDICTED: uncharacterized protein LOC4324024 [Oryza sativa Japonica Group]	NA	NA	NA	NA
MSTRG.19241	36.6022	-9.02159	1.22921	-7.33934	2.1465e-13	3.34301e-12	65	0	70	0	37	0	chr1D	234909936	234910181					noncoding	noncoding	UniRef90_M7ZY67	2e-11	Uncharacterized protein n=1 Tax=Triticum urartu RepID=M7ZY67_TRIUA	NA	NA		NA	NA		NA	NA	NA	NA
MSTRG.37350	131.72	-9.02143	1.04016	-8.67311	4.2047e-18	9.28168e-17	210	1	183	0	226	1	chr2B	631601597	631604354							NA	NA		NA	NA		NA	NA		NA	NA	NA	NA
MSTRG.92859	394.214	-9.01715	0.612598	-14.7195	4.82975e-49	3.50866e-47	679	2	562	1	606	3	chr5A	446828015	446829289							UniRef90_F2DIE8	2e-151	Predicted protein n=3 Tax=Triticeae RepID=F2DIE8_HORVD	AT1G32120.1	2e-16	| FUNCTIONS IN: molecular_function unknown; INVOLVED IN: biological_process unknown; LOCATED IN: membrane; EXPRESSED IN: 14 plant structures; EXPRESSED DURING: 4 anthesis, C globular stage, F mature embryo stage, petal differentiation and expansion stage, E expanded cotyledon stage; CONTAINS InterPro DOMAIN/s: Aminotransferase-like, plant mobile domain (InterPro:IPR019557), Protein of unknown fun…	gi|226531029|ref|NP_001140882.1|	3e-138	uncharacterized protein LOC100272958 [Zea mays]	NA	NA	NA	NA
MSTRG.64886	36.1667	-9.00422	1.22385	-7.35728	1.87691e-13	2.93714e-12	63	0	65	0	42	0	chr3D	61559522	61560793					noncoding	noncoding	NA	NA		NA	NA		NA	NA		NA	NA	NA	NA
MSTRG.39029	36.1545	-9.00231	1.2272	-7.33567	2.20623e-13	3.43182e-12	70	0	58	0	41	0	chr2B	762065221	762071793							NA	NA		NA	NA		NA	NA		NA	NA	NA	NA
MSTRG.37874	36.0941	-9.00013	1.22302	-7.35894	1.85376e-13	2.9033e-12	67	0	56	0	46	0	chr2B	677809565	677811430							UniRef90_I1HF34	9e-96	Uncharacterized protein n=1 Tax=Brachypodium distachyon RepID=I1HF34_BRADI	AT1G31340.1	5e-26	| Symbols: RUB1, NEDD8, ATRUB1 | related to ubiquitin 1	gi|960465297|ref|XP_010233081.2|	2e-97	PREDICTED: ubiquitin-like [Brachypodium distachyon]	NA	NA	NA	NA
MSTRG.82573	647.134	-8.99919	0.503023	-17.8902	1.40575e-71	1.83286e-69	1128	5	1219	2	690	3	chr4B	548185197	548185727							NA	NA		NA	NA		NA	NA		NA	NA	NA	NA
MSTRG.33520	710.643	-8.99582	0.459094	-19.5947	1.71557e-85	2.97224e-83	1120	5	1226	1	1000	5	chr2B	180436705	180437221					noncoding	noncoding	UniRef90_W5BKA2	2e-59	Uncharacterized protein n=2 Tax=Triticum aestivum RepID=W5BKA2_WHEAT	AT3G48140.1	2e-26	| B12D protein	gi|357122048|ref|XP_003562728.1|	6e-53	PREDICTED: uncharacterized protein LOC100837236 [Brachypodium distachyon]	NA	NA	NA	NA
MSTRG.137641	194.238	-8.99515	0.860266	-10.4562	1.37201e-25	4.55925e-24	310	1	380	1	225	1	chr7A	669293049	669294173							NA	NA		NA	NA		NA	NA		NA	NA	NA	NA
MSTRG.17614	70.118	-8.99404	1.21019	-7.43195	1.07012e-13	1.70947e-12	136	0	107	0	84	1	chr1D	53868287	53870571							NA	NA		NA	NA		NA	NA		NA	NA	NA	NA
MSTRG.20484	70.0982	-8.99308	1.20728	-7.44902	9.40386e-14	1.5094e-12	132	0	96	1	99	0	chr1D	341175990	341176793							UniRef90_M0WL95	4e-81	CASP-like protein n=5 Tax=Triticeae RepID=M0WL95_HORVD	AT4G15610.1	4e-25	| Uncharacterised protein family (UPF0497)	gi|357122998|ref|XP_003563200.1|	4e-56	PREDICTED: CASP-like protein 1D1 [Brachypodium distachyon]	NA	NA	NA	NA
MSTRG.151549	35.9544	-8.99302	1.23279	-7.29485	2.98997e-13	4.60026e-12	77	0	47	0	43	0	chr7D	497899829	497900780							UniRef90_I1GX25	1e-08	Uncharacterized protein n=1 Tax=Brachypodium distachyon RepID=I1GX25_BRADI	AT3G66652.2	0.23	| fip1 motif-containing protein	gi|514765612|ref|XP_004965793.1|	2e-07	PREDICTED: uncharacterized protein LOC101774728 [Setaria italica]	NA	NA	NA	NA
MSTRG.122972	35.8066	-8.99281	1.22141	-7.36265	1.803e-13	2.82806e-12	49	0	73	0	48	0	chr6B	519323241	519331080							UniRef90_N1R155	0	Anthranilate N-benzoyltransferase protein 1 n=1 Tax=Aegilops tauschii RepID=N1R155_AEGTA	AT5G48930.1	7e-77	| Symbols: HCT | hydroxycinnamoyl-CoA shikimate/quinate hydroxycinnamoyl transferase	gi|573952812|ref|XP_006658679.1|	3e-82	PREDICTED: probable mixed-linked glucan synthase 8 [Oryza brachyantha]	NA	NA	NA	NA
MSTRG.6696	35.817	-8.99124	1.21769	-7.38386	1.53765e-13	2.42583e-12	56	0	61	0	52	0	chr1A	445509100	445524660							UniRef90_F2DFC1	0	Predicted protein n=3 Tax=Pooideae RepID=F2DFC1_HORVD	AT1G15690.2	0	| Symbols: AVP1, ATAVP3, AVP-3, AtVHP1;1 | Inorganic H pyrophosphatase family protein	gi|357132073|ref|XP_003567657.1|	0	PREDICTED: pyrophosphate-energized vacuolar membrane proton pump-like [Brachypodium distachyon]	NA	NA	NA	NA
MSTRG.99513	1611.69	-8.99045	0.325033	-27.6601	2.10988e-168	1.53666e-165	2658	9	2751	6	2165	10	chr5B	308549990	308552478							NA	NA		NA	NA		NA	NA		NA	NA	NA	NA
MSTRG.82668	35.7018	-8.98768	1.21838	-7.37675	1.62204e-13	2.55544e-12	52	0	66	0	51	0	chr4B	562425162	562425383					noncoding	noncoding	UniRef90_M8CFN4	3e-18	Uncharacterized protein n=1 Tax=Aegilops tauschii RepID=M8CFN4_AEGTA	AT1G06135.1	0.026	| unknown protein; FUNCTIONS IN: molecular_function unknown; INVOLVED IN: biological_process unknown; LOCATED IN: endomembrane system; BEST Arabidopsis thaliana protein match is: unknown protein (TAIR:AT2G31345.1); Has 35333 Blast hits to 34131 proteins in 2444 species: Archae - 798; Bacteria - 22429; Metazoa - 974; Fungi - 991; Plants - 531; Viruses - 0; Other Eukaryotes - 9610 (source: NCBI BLi…	gi|922401125|ref|XP_013467699.1|	5.7	hypothetical protein MTR_1g054355 [Medicago truncatula]	NA	NA	NA	NA
MSTRG.129211	128.456	-8.98703	1.06835	-8.41204	4.02937e-17	8.30916e-16	265	1	230	0	103	1	chr6D	348860735	348862978							NA	NA		NA	NA		NA	NA		NA	NA	NA	NA
MSTRG.48200	128.67	-8.98578	1.03842	-8.65336	5.00033e-18	1.0985e-16	207	0	208	0	190	2	chr3A	26517886	26523568							NA	NA		NA	NA		NA	NA		NA	NA	NA	NA
MSTRG.109874	35.6608	-8.98448	1.21891	-7.37092	1.69457e-13	2.66493e-12	56	0	50	0	62	0	chr5D	447299202	447306182							UniRef90_M8CFZ2	0	Uncharacterized protein n=1 Tax=Aegilops tauschii RepID=M8CFZ2_AEGTA	AT1G21270.1	2e-19	| Symbols: WAK2 | wall-associated kinase 2	gi|242081219|ref|XP_002445378.1|	2e-161	hypothetical protein SORBIDRAFT_07g014870 [Sorghum bicolor]	NA	NA	NA	NA
MSTRG.64062	128.259	-8.98402	1.0377	-8.6576	4.81796e-18	1.05904e-16	181	1	208	0	217	1	chr3D	15386937	15389619							UniRef90_M0WWF7	0	Uncharacterized protein n=6 Tax=Triticeae RepID=M0WWF7_HORVD	AT4G23180.1	2e-142	| Symbols: CRK10, RLK4 | cysteine-rich RLK (RECEPTOR-like protein kinase) 10	gi|357124577|ref|XP_003563975.1|	0	PREDICTED: cysteine-rich receptor-like protein kinase 15 [Brachypodium distachyon]	NA	NA	NA	NA
MSTRG.30231	192.749	-8.98183	0.854362	-10.5129	7.53355e-26	2.53735e-24	324	0	329	1	252	2	chr2A	740077473	740079005							UniRef90_I1I0U8	0	Uncharacterized protein n=19 Tax=Pooideae RepID=I1I0U8_BRADI	AT2G20340.1	1e-149	| Pyridoxal phosphate (PLP)-dependent transferases superfamily protein	gi|357144649|ref|XP_003573366.1|	0	PREDICTED: aromatic-L-amino-acid decarboxylase-like [Brachypodium distachyon]	NA	NA	NA	NA
MSTRG.144346	35.5155	-8.97985	1.23126	-7.29321	3.02666e-13	4.6542e-12	55	0	77	0	36	0	chr7B	616836238	616838679							NA	NA		NA	NA		NA	NA		NA	NA	NA	NA
MSTRG.111942	35.4597	-8.97806	1.225	-7.329	2.31878e-13	3.60201e-12	52	0	74	0	42	0	chr5D	553453659	553454187					noncoding	noncoding	UniRef90_B8X458	4e-09	BLN2 n=1 Tax=Hordeum vulgare var. distichum RepID=B8X458_HORVD	AT4G16940.1	3	| Disease resistance protein (TIR-NBS-LRR class) family	gi|1000949863|ref|XP_015579774.1|	3.2	PREDICTED: LOW QUALITY PROTEIN: alpha-glucan water dikinase 2 [Ricinus communis]	NA	NA	NA	NA
MSTRG.19658	4084.95	-8.97768	0.230183	-39.0024	0	0	6394	20	7103	12	5741	32	chr1D	262246992	262248251							NA	NA		NA	NA		NA	NA		NA	NA	NA	NA
MSTRG.158035	35.4847	-8.97721	1.22874	-7.30605	2.75117e-13	4.24541e-12	61	0	69	0	37	0	chrUn	439093068	439093691							UniRef90_R7W1S6	1e-21	Putative LRR receptor-like serine/threonine-protein kinase n=1 Tax=Aegilops tauschii RepID=R7W1S6_AEGTA	AT4G20140.1	3e-23	| Symbols: GSO1 | Leucine-rich repeat transmembrane protein kinase	gi|721630908|ref|XP_010230325.1|	5e-20	PREDICTED: putative receptor-like protein kinase At3g47110 [Brachypodium distachyon]	NA	NA	NA	NA
MSTRG.83849	128.066	-8.97686	1.04484	-8.59164	8.57368e-18	1.8564e-16	198	0	255	1	151	1	chr4B	660296048	660296863							UniRef90_D4HR85	9e-142	GER4d n=65 Tax=Pooideae RepID=D4HR85_HORVD	AT5G39110.1	2e-79	| RmlC-like cupins superfamily protein	gi|357144740|ref|XP_003573397.1|	4e-132	PREDICTED: germin-like protein 8-7 [Brachypodium distachyon]	NA	NA	NA	NA
MSTRG.126238	444.863	-8.97491	0.583057	-15.3929	1.82793e-53	1.52234e-51	811	5	755	1	516	1	chr6D	28634395	28639692							NA	NA		NA	NA		NA	NA		NA	NA	NA	NA
MSTRG.48969	69.0457	-8.97366	1.20261	-7.46182	8.53384e-14	1.37477e-12	110	0	120	0	95	1	chr3A	77916435	77920118							NA	NA		NA	NA		NA	NA		NA	NA	NA	NA
MSTRG.101778	191.022	-8.97249	0.850519	-10.5494	5.11069e-26	1.73306e-24	294	2	323	1	283	0	chr5B	513376158	513378268							UniRef90_I1HEM8	0	Purple acid phosphatase n=16 Tax=Pooideae RepID=I1HEM8_BRADI	AT3G07130.1	0	| Symbols: ATPAP15, PAP15 | purple acid phosphatase 15	gi|357131591|ref|XP_003567420.1|	0	PREDICTED: purple acid phosphatase 15 [Brachypodium distachyon]	NA	NA	GO:0003993; GO:0046872	GO:0003993; GO:0046872
MSTRG.107723	35.3753	-8.97189	1.22694	-7.31239	2.6243e-13	4.05621e-12	64	0	63	0	39	0	chr5D	302876582	302877079							NA	NA		NA	NA		NA	NA		NA	NA	NA	NA
MSTRG.43783	35.2414	-8.97124	1.22082	-7.34856	2.00356e-13	3.12678e-12	41	0	66	0	61	0	chr2D	379702534	379703334							UniRef90_W5BVQ0	1e-05	Uncharacterized protein n=1 Tax=Triticum aestivum RepID=W5BVQ0_WHEAT	AT2G25540.1	1.4	| Symbols: CESA10 | cellulose synthase 10	NA	NA		NA	NA	NA	NA
MSTRG.5705	5309.72	-8.96634	0.22026	-40.7079	0	0	8732	29	9078	16	7145	39	chr1A	337677617	337678485							UniRef90_W4ZSW8	4e-143	Uncharacterized protein n=1 Tax=Triticum aestivum RepID=W4ZSW8_WHEAT	AT1G10360.1	1e-60	| Symbols: ATGSTU18, GST29, GSTU18 | glutathione S-transferase TAU 18	gi|721660264|ref|XP_010234937.1|	2e-119	PREDICTED: probable glutathione S-transferase GSTU6 [Brachypodium distachyon]	NA	NA	NA	NA
MSTRG.153747	35.2769	-8.96579	1.23382	-7.26669	3.68395e-13	5.6226e-12	75	0	50	0	39	0	chrUn	1926406	1928519							NA	NA		NA	NA		NA	NA		NA	NA	NA	NA
MSTRG.90199	35.153	-8.96452	1.21828	-7.35832	1.86233e-13	2.91605e-12	54	0	61	0	51	0	chr5A	74678496	74683558							UniRef90_I1IAI2	0	Hexosyltransferase n=2 Tax=Brachypodium distachyon RepID=I1IAI2_BRADI	AT3G18660.3	3e-20	| Symbols: PGSIP1, GUX1 | plant glycogenin-like starch initiation protein 1	gi|960475097|ref|XP_014755769.1|	1e-19	PREDICTED: putative UDP-glucuronate:xylan alpha-glucuronosyltransferase 3 isoform X1 [Brachypodium distachyon]	NA	NA	NA	NA
MSTRG.84390	126.688	-8.9636	1.03724	-8.64177	5.53475e-18	1.21101e-16	192	1	207	1	198	0	chr4D	14862810	14863484							NA	NA		NA	NA		NA	NA		NA	NA	NA	NA
MSTRG.77358	190.036	-8.96259	0.849128	-10.5551	4.81377e-26	1.63528e-24	277	1	326	2	294	0	chr4A	710005303	710011404							UniRef90_M8BC37	6e-36	Disease resistance protein RPM1 n=1 Tax=Aegilops tauschii RepID=M8BC37_AEGTA	AT2G13770.1	6e-09	| CONTAINS InterPro DOMAIN/s: Putative harbinger transposase-derived nuclease (InterPro:IPR006912); Has 451 Blast hits to 352 proteins in 33 species: Archae - 0; Bacteria - 0; Metazoa - 28; Fungi - 8; Plants - 388; Viruses - 0; Other Eukaryotes - 27 (source: NCBI BLink).	gi|357115572|ref|XP_003559562.1|	3e-38	PREDICTED: uncharacterized protein LOC100822590 [Brachypodium distachyon]	NA	NA	NA	NA
MSTRG.19576	35.1498	-8.96248	1.22025	-7.34481	2.06055e-13	3.21309e-12	61	0	52	0	52	0	chr1D	254790958	254794148							UniRef90_F2E705	0	Predicted protein n=1 Tax=Hordeum vulgare var. distichum RepID=F2E705_HORVD	AT1G64660.1	3e-180	| Symbols: ATMGL, MGL | methionine gamma-lyase	gi|357147029|ref|XP_003574196.1|	0	PREDICTED: methionine gamma-lyase [Brachypodium distachyon]	NA	NA	NA	NA
MSTRG.34723	35.0734	-8.96052	1.24076	-7.22182	5.12968e-13	7.72499e-12	62	0	74	0	29	0	chr2B	356582184	356583904							NA	NA		NA	NA		NA	NA		NA	NA	NA	NA
MSTRG.112850	1138.57	-8.95889	0.368919	-24.2842	2.88205e-130	1.0985e-127	1739	4	2051	6	1578	8	chr6A	30795762	30798578							UniRef90_M7YFE3	0	Laccase-15 n=1 Tax=Triticum urartu RepID=M7YFE3_TRIUA	AT3G09220.1	2e-148	| Symbols: LAC7 | laccase 7	gi|514809940|ref|XP_004979785.1|	0	PREDICTED: laccase-15-like [Setaria italica]	NA	NA	NA	NA
MSTRG.117987	879.01	-8.95587	0.407167	-21.9956	3.17589e-107	7.84342e-105	1327	10	1419	3	1397	1	chr6A	610642304	610643943							NA	NA		NA	NA		NA	NA		NA	NA	NA	NA
MSTRG.39454	67.926	-8.94983	1.20595	-7.42141	1.1588e-13	1.84598e-12	109	1	86	0	124	0	chr2B	789672447	789674280							NA	NA		NA	NA		NA	NA		NA	NA	NA	NA
MSTRG.62412	34.8249	-8.94848	1.25796	-7.11347	1.13164e-12	1.66236e-11	76	0	64	0	22	0	chr3B	744391382	744392736							NA	NA		NA	NA		NA	NA		NA	NA	NA	NA
MSTRG.109070	125.476	-8.94631	1.03686	-8.62825	6.22995e-18	1.35896e-16	185	0	220	2	187	0	chr5D	404862062	404863699							NA	NA		NA	NA		NA	NA		NA	NA	NA	NA
MSTRG.130661	34.7401	-8.94627	1.24644	-7.17746	7.10182e-13	1.0582e-11	65	0	72	0	26	0	chr6D	452839446	452842635							NA	NA		NA	NA		NA	NA		NA	NA	NA	NA
MSTRG.83862	125.832	-8.94572	1.05444	-8.48382	2.17914e-17	4.59225e-16	209	0	264	2	119	0	chr4B	660434641	660436229							UniRef90_D4HR85	5e-131	GER4d n=65 Tax=Pooideae RepID=D4HR85_HORVD	AT5G39110.1	3e-73	| RmlC-like cupins superfamily protein	gi|357145070|ref|XP_003573513.1|	2e-119	PREDICTED: germin-like protein 8-11 [Brachypodium distachyon]	NA	NA	NA	NA
MSTRG.108679	962.498	-8.93788	1.1164	-8.00596	1.18538e-15	2.2072e-14	1602	15	1581	0	1337	2	chr5D	378142538	378142954							NA	NA		NA	NA		NA	NA		NA	NA	NA	NA
MSTRG.120476	373.53	-8.9376	0.626561	-14.2645	3.64029e-46	2.44423e-44	662	2	683	2	406	2	chr6B	176131287	176139757							UniRef90_W5BJ84	2e-13	Uncharacterized protein n=1 Tax=Triticum aestivum RepID=W5BJ84_WHEAT	AT1G59670.1	0.0003	| Symbols: ATGSTU15, GSTU15 | glutathione S-transferase TAU 15	gi|721693928|ref|XP_003580393.2|	2e-09	PREDICTED: probable glutathione S-transferase GSTU6 [Brachypodium distachyon]	NA	NA	NA	NA
MSTRG.112698	67.205	-8.93374	1.20417	-7.41899	1.18016e-13	1.8787e-12	115	1	94	0	106	0	chr6A	22952943	22955436							NA	NA		NA	NA		NA	NA		NA	NA	NA	NA
MSTRG.114561	186.645	-8.93336	0.855471	-10.4426	1.58379e-25	5.24929e-24	302	0	342	2	234	1	chr6A	184813790	184817132							NA	NA		NA	NA		NA	NA		NA	NA	NA	NA
MSTRG.31154	34.3637	-8.93332	1.21872	-7.3301	2.29984e-13	3.57307e-12	46	0	58	0	59	0	chr2B	4751819	4754293							UniRef90_M0W3T9	0	Serine/threonine-protein kinase n=4 Tax=Triticeae RepID=M0W3T9_HORVD	AT2G19130.1	0	| S-locus lectin protein kinase family protein	gi|721662975|ref|XP_010235335.1|	0	PREDICTED: G-type lectin S-receptor-like serine/threonine-protein kinase At2g19130 [Brachypodium distachyon]	NA	NA	NA	NA
MSTRG.131305	185.853	-8.93221	0.855315	-10.4432	1.57437e-25	5.22109e-24	323	2	294	1	254	0	chr7A	4511307	4517199							NA	NA		NA	NA		NA	NA		NA	NA	NA	NA
MSTRG.93848	34.3493	-8.92884	1.22272	-7.30243	2.82623e-13	4.35537e-12	62	0	52	0	47	0	chr5A	524406891	524409543							NA	NA		NA	NA		NA	NA		NA	NA	NA	NA
MSTRG.54616	34.2871	-8.92874	1.21831	-7.3288	2.32216e-13	3.60675e-12	51	0	55	0	56	0	chr3A	718063253	718065092							UniRef90_M7ZSJ8	1e-146	Uncharacterized protein n=2 Tax=Triticum RepID=M7ZSJ8_TRIUA	AT5G46490.2	5.2	| Disease resistance protein (TIR-NBS-LRR class) family	gi|357126276|ref|XP_003564814.1|	3e-108	PREDICTED: probable NADPH:quinone oxidoreductase 1 [Brachypodium distachyon]	NA	NA	GO:0016491	GO:0016491
MSTRG.88002	34.2741	-8.9283	1.22038	-7.31601	2.55446e-13	3.95415e-12	52	0	63	0	47	0	chr4D	426690211	426694583							NA	NA		NA	NA		NA	NA		NA	NA	NA	NA
MSTRG.5085	66.8491	-8.92769	1.21753	-7.33265	2.25648e-13	3.50809e-12	109	1	142	0	64	0	chr1A	257415390	257419449							NA	NA		NA	NA		NA	NA		NA	NA	NA	NA
MSTRG.79215	123.13	-8.92405	1.05072	-8.49329	2.00867e-17	4.24318e-16	234	1	202	0	139	1	chr4B	89502699	89505584							UniRef90_W5ES92	0	Uncharacterized protein n=2 Tax=Triticum aestivum RepID=W5ES92_WHEAT	AT1G67820.1	0.05	| Protein phosphatase 2C family protein	gi|960485367|ref|XP_014757830.1|	1e-134	PREDICTED: probable protein phosphatase 2C 74 [Brachypodium distachyon]	NA	NA	NA	NA
MSTRG.146653	34.1602	-8.92254	1.21998	-7.31367	2.59942e-13	4.01938e-12	55	0	58	0	48	0	chr7D	25131173	25132549					noncoding	noncoding	NA	NA		NA	NA		NA	NA		NA	NA	NA	NA
MSTRG.129963	34.1407	-8.9187	1.23107	-7.2447	4.33411e-13	6.57017e-12	70	0	48	0	41	0	chr6D	412384314	412384864					noncoding	noncoding	NA	NA		NA	NA		NA	NA		NA	NA	NA	NA
MSTRG.41498	123.03	-8.91672	1.05437	-8.45695	2.7446e-17	5.73423e-16	225	0	232	1	119	1	chr2D	107027637	107029238							NA	NA		NA	NA		NA	NA		NA	NA	NA	NA
MSTRG.62282	66.2249	-8.91451	1.20883	-7.37452	1.64944e-13	2.59647e-12	98	0	136	0	79	1	chr3B	736326743	736326987					noncoding	noncoding	NA	NA		NA	NA		NA	NA		NA	NA	NA	NA
MSTRG.30368	34.0194	-8.91438	1.25846	-7.08358	1.40477e-12	2.04259e-11	76	0	60	0	22	0	chr2A	748078219	748080908							NA	NA		NA	NA		NA	NA		NA	NA	NA	NA
MSTRG.63785	244.509	-8.91157	0.757963	-11.7573	6.47984e-32	2.75957e-30	422	1	473	1	253	2	chr3D	4012092	4013145							NA	NA		NA	NA		NA	NA		NA	NA	NA	NA
MSTRG.56610	122.201	-8.90994	1.05137	-8.47458	2.35921e-17	4.96076e-16	230	1	210	1	131	0	chr3B	93890923	93893742							UniRef90_A0A077RF56	0	Uncharacterized protein n=4 Tax=Triticinae RepID=A0A077RF56_WHEAT	AT5G46830.1	3e-11	| Symbols: ATNIG1, NIG1 | NACL-inducible gene 1	gi|357127581|ref|XP_003565458.1|	1e-116	PREDICTED: putative transcription factor bHLH041 [Brachypodium distachyon]	NA	NA	NA	NA
MSTRG.3073	244.578	-8.90873	0.742958	-11.9909	3.9666e-33	1.75868e-31	411	0	410	2	327	2	chr1A	13589643	13590572							UniRef90_A0A060A984	1.8	Acetyl-coenzyme A carboxylase carboxyl transferase subunit beta, chloroplastic n=1 Tax=Cyanidiaceae sp. MX-AZ01 RepID=A0A060A984_9RHOD	AT5G64050.1	5.3	| Symbols: ATERS, OVA3, ERS | glutamate tRNA synthetase	NA	NA		NA	NA	NA	NA
MSTRG.104865	121.517	-8.90777	1.04799	-8.49987	1.8981e-17	4.01927e-16	212	2	215	0	143	0	chr5D	3555756	3557333							UniRef90_M0WMW0	1e-130	Uncharacterized protein n=10 Tax=Triticeae RepID=M0WMW0_HORVD	AT2G33120.1	3e-99	| Symbols: SAR1, VAMP722, ATVAMP722 | synaptobrevin-related protein 1	gi|357157484|ref|XP_003577814.1|	5e-117	PREDICTED: putative vesicle-associated membrane protein 726 [Brachypodium distachyon]	NA	NA	NA	NA
MSTRG.93292	181.804	-8.90467	0.855408	-10.4099	2.23547e-25	7.33899e-24	289	3	324	0	243	0	chr5A	478892825	478893253							NA	NA		NA	NA		NA	NA		NA	NA	NA	NA
MSTRG.70197	120.962	-8.9001	1.03993	-8.5584	1.14443e-17	2.45795e-16	193	2	195	0	181	0	chr3D	574227740	574230482							NA	NA		NA	NA		NA	NA		NA	NA	NA	NA
MSTRG.61756	65.5723	-8.89951	1.21272	-7.33846	2.16065e-13	3.36368e-12	105	0	134	0	70	1	chr3B	685874210	685875181							UniRef90_W5D535	0	Peroxidase n=18 Tax=Triticinae RepID=W5D535_WHEAT	AT5G06730.1	3e-100	| Peroxidase superfamily protein	gi|357150393|ref|XP_003575443.1|	7e-163	PREDICTED: peroxidase 2-like [Brachypodium distachyon]	NA	NA	NA	NA
MSTRG.47356	33.6109	-8.89832	1.22107	-7.28731	3.16207e-13	4.85785e-12	56	0	48	0	54	0	chr2D	639627244	639629841							NA	NA		NA	NA		NA	NA		NA	NA	NA	NA
MSTRG.111338	33.5909	-8.89505	1.2383	-7.18329	6.80521e-13	1.01506e-11	70	0	33	0	53	0	chr5D	523992090	523993802							UniRef90_W5FPU8	0	Uncharacterized protein n=2 Tax=Triticum aestivum RepID=W5FPU8_WHEAT	AT5G13930.1	0	| Symbols: CHS, TT4, ATCHS | Chalcone and stilbene synthase family protein	gi|1002309371|ref|XP_015618054.1|	0	PREDICTED: chalcone synthase 1 [Oryza sativa Japonica Group]	NA	NA	NA	NA
MSTRG.75629	33.3954	-8.88912	1.22229	-7.2725	3.52895e-13	5.39323e-12	55	0	45	0	57	0	chr4A	594700662	594700862					noncoding	noncoding	UniRef90_K4AHQ2	2e-26	Uncharacterized protein n=2 Tax=Poaceae RepID=K4AHQ2_SETIT	AT3G62800.3	0.43	| double-stranded-RNA-binding protein 4	gi|514814854|ref|XP_004982195.1|	3e-22	PREDICTED: uncharacterized protein LOC101766075 [Setaria italica]	NA	NA	NA	NA
MSTRG.54390	33.2895	-8.88743	1.22986	-7.22639	4.95999e-13	7.48324e-12	47	0	73	0	38	0	chr3A	703170724	703172166							NA	NA		NA	NA		NA	NA		NA	NA	NA	NA
MSTRG.54851	119.879	-8.887	1.04136	-8.53404	1.41327e-17	3.01777e-16	199	2	192	0	172	0	chr3A	730655746	730656957							UniRef90_I1IP90	4e-179	Peroxidase n=1 Tax=Brachypodium distachyon RepID=I1IP90_BRADI	AT1G71695.1	1e-116	| Peroxidase superfamily protein	gi|357157932|ref|XP_003577962.1|	6e-179	PREDICTED: cationic peroxidase SPC4-like [Brachypodium distachyon]	NA	NA	NA	NA
MSTRG.17287	784.042	-8.88655	0.441889	-20.1104	5.98454e-90	1.12551e-87	1313	2	1458	5	913	6	chr1D	33595595	33597540							NA	NA		NA	NA		NA	NA		NA	NA	NA	NA
MSTRG.3717	64.9998	-8.88654	1.2083	-7.3546	1.91498e-13	2.99549e-12	105	0	124	0	77	1	chr1A	61340992	61342477							NA	NA		NA	NA		NA	NA		NA	NA	NA	NA
MSTRG.48974	120.039	-8.88612	1.03942	-8.5491	1.24056e-17	2.65791e-16	182	0	213	0	171	2	chr3A	78716553	78720063							UniRef90_M0Z936	0	Uncharacterized protein n=3 Tax=Triticeae RepID=M0Z936_HORVD	AT5G15130.1	7e-06	| Symbols: WRKY72, ATWRKY72 | WRKY DNA-binding protein 72	gi|357127551|ref|XP_003565443.1|	5e-135	PREDICTED: probable WRKY transcription factor 72 [Brachypodium distachyon]	NA	NA	NA	NA
MSTRG.27077	179.597	-8.88576	0.858283	-10.353	4.05785e-25	1.31445e-23	292	2	330	0	223	1	chr2A	457219912	457220109					noncoding	noncoding	UniRef90_M7ZF61	5e-20	Uncharacterized protein n=1 Tax=Triticum urartu RepID=M7ZF61_TRIUA	AT1G09060.3	3.6	| Zinc finger, RING-type;Transcription factor jumonji/aspartyl beta-hydroxylase	gi|514796489|ref|XP_004973564.1|	2.4	PREDICTED: QWRF motif-containing protein 4-like isoform X1 [Setaria italica]	NA	NA	NA	NA
MSTRG.54581	120.187	-8.88506	1.04554	-8.49805	1.92807e-17	4.08045e-16	184	0	241	1	142	1	chr3A	716097386	716098202							UniRef90_M8C5Z8	5e-145	Uncharacterized protein n=2 Tax=Triticinae RepID=M8C5Z8_AEGTA	AT3G09270.1	8e-52	| Symbols: ATGSTU8, GSTU8 | glutathione S-transferase TAU 8	gi|514787148|ref|XP_004971259.1|	8e-96	PREDICTED: glutathione transferase GST 23-like [Setaria italica]	NA	NA	NA	NA
MSTRG.109116	33.2522	-8.88077	1.2305	-7.2172	5.30674e-13	7.98532e-12	67	0	47	0	41	0	chr5D	408219020	408220530							NA	NA		NA	NA		NA	NA		NA	NA	NA	NA
MSTRG.29089	179.745	-8.8804	0.854765	-10.3893	2.77407e-25	9.06296e-24	306	0	244	1	292	2	chr2A	676371282	676372491							NA	NA		NA	NA		NA	NA		NA	NA	NA	NA
MSTRG.111206	33.102	-8.87713	1.22048	-7.2735	3.50301e-13	5.35502e-12	52	0	49	0	55	0	chr5D	517359873	517360106					noncoding	noncoding	UniRef90_M8A1V7	4e-43	Uncharacterized protein n=5 Tax=Triticinae RepID=M8A1V7_TRIUA	AT3G05858.1	0.0005	| unknown protein; FUNCTIONS IN: molecular_function unknown; INVOLVED IN: biological_process unknown; LOCATED IN: cellular_component unknown; BEST Arabidopsis thaliana protein match is: unknown protein (TAIR:AT5G26620.1); Has 30201 Blast hits to 17322 proteins in 780 species: Archae - 12; Bacteria - 1396; Metazoa - 17338; Fungi - 3422; Plants - 5037; Viruses - 0; Other Eukaryotes - 2996 (source: …	gi|835979398|ref|XP_012701716.1|	3e-21	PREDICTED: uncharacterized protein LOC105914485 [Setaria italica]	NA	NA	NA	NA
MSTRG.59687	33.1389	-8.87546	1.23687	-7.17575	7.19106e-13	1.07052e-11	71	0	47	0	36	0	chr3B	479494780	479497376							NA	NA		NA	NA		NA	NA		NA	NA	NA	NA
MSTRG.148220	358.412	-8.87521	0.613663	-14.4627	2.0851e-47	1.4538e-45	624	0	560	2	495	4	chr7D	127699045	127700466							UniRef90_M8AM91	0	12-oxophytodienoate reductase 1 n=1 Tax=Aegilops tauschii RepID=M8AM91_AEGTA	AT1G76690.1	4e-138	| Symbols: OPR2, ATOPR2 | 12-oxophytodienoate reductase 2	gi|514761772|ref|XP_004964869.1|	2e-174	PREDICTED: 12-oxophytodienoate reductase 1-like [Setaria italica]	NA	NA	GO:0010181; GO:0016491	GO:0010181; GO:0016491
MSTRG.127178	772.699	-8.87457	0.432843	-20.503	2.02569e-93	4.01439e-91	1279	5	1354	2	998	6	chr6D	91829729	91830859							UniRef90_A0MV39	3.7	Glutathione S-transferase 1 n=1 Tax=Triticum monococcum RepID=A0MV39_TRIMO	AT1G10370.1	3e-53	| Symbols: GST30, ATGSTU17, GST30B, ERD9 | Glutathione S-transferase family protein	gi|721693928|ref|XP_003580393.2|	3e-92	PREDICTED: probable glutathione S-transferase GSTU6 [Brachypodium distachyon]	NA	NA	NA	NA
MSTRG.111337	33.0113	-8.87204	1.22328	-7.25264	4.08713e-13	6.20895e-12	56	0	44	0	55	0	chr5D	523938253	523939965							UniRef90_W5FPU8	0	Uncharacterized protein n=2 Tax=Triticum aestivum RepID=W5FPU8_WHEAT	AT5G13930.1	0	| Symbols: CHS, TT4, ATCHS | Chalcone and stilbene synthase family protein	gi|1002309371|ref|XP_015618054.1|	0	PREDICTED: chalcone synthase 1 [Oryza sativa Japonica Group]	NA	NA	NA	NA
MSTRG.39026	32.9761	-8.87103	1.23053	-7.2091	5.63212e-13	8.46046e-12	58	0	62	0	35	0	chr2B	762062623	762063138							UniRef90_M7YUQ7	6e-78	Blue copper protein n=2 Tax=Triticum RepID=M7YUQ7_TRIUA	AT5G26330.1	3e-25	| Cupredoxin superfamily protein	gi|242044012|ref|XP_002459877.1|	6e-53	hypothetical protein SORBIDRAFT_02g012910 [Sorghum bicolor]	NA	NA	NA	NA
MSTRG.25427	32.9429	-8.86963	1.22181	-7.2594	3.88807e-13	5.91779e-12	55	0	54	0	46	0	chr2A	175438518	175438841							NA	NA		NA	NA		NA	NA		NA	NA	NA	NA
MSTRG.117772	118.725	-8.86666	1.04095	-8.51787	1.62517e-17	3.45926e-16	201	0	196	1	160	1	chr6A	601396897	601398515							UniRef90_M7YKD8	0	E3 ubiquitin-protein ligase PUB23 n=1 Tax=Triticum urartu RepID=M7YKD8_TRIUA	AT2G35930.1	6e-99	| Symbols: PUB23 | plant U-box 23	gi|357149370|ref|XP_003575089.1|	0	PREDICTED: E3 ubiquitin-protein ligase PUB23 [Brachypodium distachyon]	NA	NA	GO:0004842	GO:0004842
MSTRG.8504	939.429	-8.8665	0.647058	-13.7028	9.76884e-43	5.83e-41	1525	10	1527	6	1363	0	chr1A	560837457	560839173							NA	NA		NA	NA		NA	NA		NA	NA	NA	NA
MSTRG.44864	64.069	-8.86526	1.20382	-7.36426	1.78127e-13	2.79666e-12	106	1	104	0	91	0	chr2D	477830778	477831602							UniRef90_W5BW24	1e-139	Uncharacterized protein n=1 Tax=Triticum aestivum RepID=W5BW24_WHEAT	AT2G36790.1	4e-30	| Symbols: UGT73C6 | UDP-glucosyl transferase 73C6	gi|357164781|ref|XP_003580164.1|	1e-109	PREDICTED: UDP-glycosyltransferase 73C6-like [Brachypodium distachyon]	NA	NA	NA	NA
MSTRG.83104	708.143	-8.86219	0.452095	-19.6025	1.4719e-85	2.55397e-83	1063	3	1390	2	890	7	chr4B	601934004	601935703							UniRef90_M8BQH6	0	Thromboxane-A synthase n=4 Tax=Triticeae RepID=M8BQH6_AEGTA	AT2G26170.1	0	| Symbols: CYP711A1, MAX1 | cytochrome P450, family 711, subfamily A, polypeptide 1	gi|960454630|ref|XP_003562092.2|	0	PREDICTED: cytochrome P450 711A1-like [Brachypodium distachyon]	NA	NA	NA	NA
MSTRG.22784	353.47	-8.85986	0.620554	-14.2773	3.02973e-46	2.04509e-44	619	2	614	1	424	3	chr1D	482515274	482517588							UniRef90_M8APB7	0	S-type anion channel SLAH2 n=6 Tax=Triticinae RepID=M8APB7_TRIUA	AT4G27970.1	3e-177	| Symbols: SLAH2 | SLAC1 homologue 2	gi|514746233|ref|XP_004961072.1|	0	PREDICTED: S-type anion channel SLAH2-like [Setaria italica]	NA	NA	NA	NA
MSTRG.76110	32.6822	-8.85873	1.22608	-7.22526	5.00135e-13	7.54365e-12	54	0	61	0	39	0	chr4A	618463034	618464665							UniRef90_M0WSL5	0	Uncharacterized protein n=2 Tax=Triticeae RepID=M0WSL5_HORVD	AT2G43120.1	1e-129	| RmlC-like cupins superfamily protein	gi|721604281|ref|XP_010234698.1|	0	PREDICTED: pirin-like protein isoform X2 [Brachypodium distachyon]	NA	NA	NA	NA
MSTRG.71114	32.7026	-8.85788	1.23436	-7.17607	7.17436e-13	1.06818e-11	63	0	57	0	33	0	chr4A	3387764	3388594							NA	NA		NA	NA		NA	NA		NA	NA	NA	NA
MSTRG.132604	117.728	-8.85766	1.05591	-8.38867	4.91663e-17	1.00644e-15	195	0	244	0	115	2	chr7A	76419270	76422514							UniRef90_M7ZZU3	0	Subtilisin-like protease n=7 Tax=Triticinae RepID=M7ZZU3_TRIUA	AT4G10540.1	0	| Subtilase family protein	gi|357141783|ref|XP_003572346.1|	0	PREDICTED: subtilisin-like protease SBT3.5 [Brachypodium distachyon]	NA	NA	GO:0004252	GO:0004252
MSTRG.16983	410.664	-8.85759	0.571582	-15.4966	3.65571e-54	3.09642e-52	697	4	675	0	555	3	chr1D	11139694	11142351					noncoding	noncoding	NA	NA		NA	NA		NA	NA		NA	NA	NA	NA
MSTRG.76466	32.6327	-8.85498	1.22538	-7.22631	4.96278e-13	7.48646e-12	59	0	52	0	42	0	chr4A	642108752	642109477					noncoding	noncoding	NA	NA		NA	NA		NA	NA		NA	NA	NA	NA
MSTRG.74100	63.3451	-8.85193	1.20479	-7.3473	2.02246e-13	3.15584e-12	77	0	119	0	105	1	chr4A	456436432	456437241							UniRef90_M7YAW9	8e-16	Oxalate oxidase GF-2.8 n=1 Tax=Triticum urartu RepID=M7YAW9_TRIUA	AT1G18980.1	6e-48	| RmlC-like cupins superfamily protein	gi|1002249713|ref|XP_015629049.1|	3e-14	PREDICTED: germin-like protein 3-6 [Oryza sativa Japonica Group]	NA	NA	NA	NA
MSTRG.21871	175.333	-8.85153	0.864576	-10.238	1.3398e-24	4.23441e-23	287	2	200	0	335	1	chr1D	439874229	439875126							UniRef90_K3ZK44	6e-50	Uncharacterized protein n=1 Tax=Setaria italica RepID=K3ZK44_SETIT	AT3G04720.1	7e-43	| Symbols: PR4, HEL, PR-4 | pathogenesis-related 4	gi|703121277|ref|XP_010102288.1|	6e-47	hypothetical protein L484_024570 [Morus notabilis]	NA	NA	NA	NA
MSTRG.45778	32.5261	-8.85116	1.22163	-7.24536	4.31303e-13	6.53996e-12	54	0	50	0	49	0	chr2D	557959071	557960397							NA	NA		NA	NA		NA	NA		NA	NA	NA	NA
MSTRG.112114	63.4491	-8.85049	1.2091	-7.31989	2.48166e-13	3.84561e-12	115	1	105	0	77	0	chr5D	560035620	560049829							NA	NA		NA	NA		NA	NA		NA	NA	NA	NA
MSTRG.59511	63.5094	-8.85007	1.21847	-7.26326	3.77866e-13	5.76176e-12	132	0	96	1	67	0	chr3B	462890465	462891807							NA	NA		NA	NA		NA	NA		NA	NA	NA	NA
MSTRG.94122	350.347	-8.84787	0.623112	-14.1995	9.22712e-46	6.11998e-44	560	1	682	0	408	5	chr5A	546554354	546561336							NA	NA		NA	NA		NA	NA		NA	NA	NA	NA
MSTRG.23333	1046.84	-8.84706	0.378541	-23.3715	8.33597e-121	2.6404e-118	1648	11	1940	4	1343	3	chr2A	12893213	12897412							NA	NA		NA	NA		NA	NA		NA	NA	NA	NA
MSTRG.76282	116.622	-8.84566	1.04284	-8.48229	2.20799e-17	4.65134e-16	193	1	202	0	153	1	chr4A	628087961	628090344							UniRef90_Q6T8L6	0	Ammonium transporter n=4 Tax=Triticinae RepID=Q6T8L6_WHEAT	AT3G24300.1	6e-20	| Symbols: AMT1;3, ATAMT1;3 | ammonium transporter 1;3	gi|357122199|ref|XP_003562803.1|	0	PREDICTED: ammonium transporter 3 member 2 [Brachypodium distachyon]	NA	NA	GO:0008519; GO:0016021; GO:0005887; GO:0008519; GO:0019740	GO:0008519; GO:0016021; GO:0005887; GO:0008519; GO:0019740
MSTRG.23588	63.1297	-8.84464	1.20418	-7.34496	2.05825e-13	3.20993e-12	93	0	117	1	88	0	chr2A	24058493	24067118							UniRef90_I1IW97	0.055	Uncharacterized protein n=1 Tax=Brachypodium distachyon RepID=I1IW97_BRADI	AT3G62700.1	0	| Symbols: ATMRP10, MRP10, ABCC14 | multidrug resistance-associated protein 10	gi|357167503|ref|XP_003581195.1|	0.081	PREDICTED: ABC transporter C family member 14-like [Brachypodium distachyon]	NA	NA	NA	NA
MSTRG.70250	32.3941	-8.84454	1.22364	-7.22809	4.89843e-13	7.39524e-12	57	0	49	0	46	0	chr3D	577500029	577501944							NA	NA		NA	NA		NA	NA		NA	NA	NA	NA
MSTRG.68586	32.3305	-8.84067	1.22977	-7.18887	6.5328e-13	9.76343e-12	61	0	38	0	52	0	chr3D	461588918	461589606							NA	NA		NA	NA		NA	NA		NA	NA	NA	NA
MSTRG.9887	62.8232	-8.83796	1.20905	-7.30984	2.6746e-13	4.13172e-12	91	0	129	1	77	0	chr1B	48323348	48325080					noncoding	noncoding	NA	NA		NA	NA		NA	NA		NA	NA	NA	NA
MSTRG.111202	116.113	-8.8367	1.04439	-8.46109	2.64892e-17	5.54345e-16	204	0	192	0	148	2	chr5D	517270633	517271232							NA	NA		NA	NA		NA	NA		NA	NA	NA	NA
MSTRG.142288	62.4164	-8.82904	1.20691	-7.31538	2.56645e-13	3.97055e-12	84	0	87	0	124	1	chr7B	411341337	411342765							UniRef90_F2E2L4	0	Peroxidase n=3 Tax=Triticeae RepID=F2E2L4_HORVD	AT4G33420.1	1e-118	| Peroxidase superfamily protein	gi|960475299|ref|XP_003571312.3|	3e-168	PREDICTED: peroxidase 47 [Brachypodium distachyon]	NA	NA	NA	NA
MSTRG.28301	517.82	-8.82665	0.516421	-17.092	1.70333e-65	1.9208e-63	880	5	931	3	620	1	chr2A	605000163	605001209					noncoding	noncoding	UniRef90_M7ZDH4	2e-21	Uncharacterized protein n=5 Tax=Triticinae RepID=M7ZDH4_TRIUA	AT2G44880.1	3.6	| Pentatricopeptide repeat (PPR-like) superfamily protein	gi|242063208|ref|XP_002452893.1|	0.007	hypothetical protein SORBIDRAFT_04g034505, partial [Sorghum bicolor]	NA	NA	NA	NA
MSTRG.103005	1725.92	-8.8227	0.301478	-29.2648	2.91037e-188	2.9192e-185	2842	8	2900	8	2366	14	chr5B	602066902	602067836							NA	NA		NA	NA		NA	NA		NA	NA	NA	NA
MSTRG.10105	172.485	-8.82258	0.88834	-9.93153	3.03571e-23	9.01146e-22	311	1	369	1	129	1	chr1B	58930827	58933501							NA	NA		NA	NA		NA	NA		NA	NA	NA	NA
MSTRG.139870	735.13	-8.82027	1.23077	-7.16649	7.69439e-13	1.14263e-11	1111	13	1240	1	1114	0	chr7B	105829632	105830985							UniRef90_T1MW17	0	Uncharacterized protein n=3 Tax=Triticinae RepID=T1MW17_TRIUA	AT2G29390.1	2e-14	| Symbols: SMO2-2, ATSMO2 | sterol 4-alpha-methyl-oxidase 2-2	gi|1002274333|ref|XP_015641488.1|	4e-140	PREDICTED: sphinganine C4-monooxygenase 1 [Oryza sativa Japonica Group]	NA	NA	GO:0005506; GO:0008610; GO:0016021; GO:0016491	GO:0005506; GO:0008610; GO:0016021; GO:0016491
MSTRG.140258	31.7751	-8.81866	1.2246	-7.20126	5.96593e-13	8.94076e-12	50	0	59	0	41	0	chr7B	137788644	137789333							NA	NA		NA	NA		NA	NA		NA	NA	NA	NA
MSTRG.37751	31.7985	-8.81752	1.22744	-7.18366	6.78681e-13	1.01258e-11	56	0	39	0	54	0	chr2B	668376906	668378246							NA	NA		NA	NA		NA	NA		NA	NA	NA	NA
MSTRG.22061	31.7192	-8.81672	1.2217	-7.21678	5.32328e-13	8.00916e-12	47	0	56	0	47	0	chr1D	450579209	450580618							NA	NA		NA	NA		NA	NA		NA	NA	NA	NA
MSTRG.95063	31.7165	-8.81444	1.2248	-7.19666	6.17058e-13	9.23656e-12	55	0	52	0	42	0	chr5A	601701223	601705278							UniRef90_I1HRV2	2e-09	Uncharacterized protein (Fragment) n=2 Tax=Brachypodium distachyon RepID=I1HRV2_BRADI	AT1G33410.2	0.91	| Symbols: SAR1 | SUPPRESSOR OF AUXIN RESISTANCE1	gi|721644755|ref|XP_010232373.1|	9e-09	PREDICTED: putative nuclease HARBI1 [Brachypodium distachyon]	NA	NA	NA	NA
MSTRG.156019	31.7115	-8.81421	1.22326	-7.20553	5.78185e-13	8.67513e-12	54	0	48	0	47	0	chrUn	258573114	258574074							UniRef90_M8B8I5	2e-06	E3 ubiquitin-protein ligase RNF14 n=1 Tax=Aegilops tauschii RepID=M8B8I5_AEGTA	AT1G53860.1	3.7	| Remorin family protein	gi|568874119|ref|XP_006490169.1|	2.6	PREDICTED: derlin-1-like [Citrus sinensis]	NA	NA	NA	NA
MSTRG.69995	455.995	-8.81296	0.538246	-16.3735	2.95808e-60	2.95152e-58	779	4	761	2	599	2	chr3D	562347960	562350352							NA	NA		NA	NA		NA	NA		NA	NA	NA	NA
MSTRG.40829	31.6189	-8.81095	1.22192	-7.21074	5.56489e-13	8.36167e-12	50	0	48	0	51	0	chr2D	60078111	60079387							UniRef90_C6ETA8	0	Peroxidase n=5 Tax=Triticeae RepID=C6ETA8_WHEAT	AT5G05340.1	7e-121	| Peroxidase superfamily protein	gi|357121489|ref|XP_003562452.1|	1e-163	PREDICTED: peroxidase 2-like [Brachypodium distachyon]	NA	NA	NA	NA
MSTRG.57154	342.067	-8.81075	0.61547	-14.3155	1.75158e-46	1.19431e-44	568	2	603	2	436	2	chr3B	148657400	148660750							UniRef90_A0A077RY57	0	Chromosome 3B, genomic scaffold, cultivar Chinese Spring n=5 Tax=Triticeae RepID=A0A077RY57_WHEAT	AT4G10540.1	3e-172	| Subtilase family protein	gi|357167344|ref|XP_003581117.1|	0	PREDICTED: subtilisin-like protease SBT3.3 [Brachypodium distachyon]	NA	NA	NA	NA
MSTRG.155321	61.6158	-8.80911	1.20486	-7.31132	2.64527e-13	4.08806e-12	98	0	108	0	84	1	chrUn	110305365	110306504							UniRef90_D4HR85	0.0001	GER4d n=65 Tax=Pooideae RepID=D4HR85_HORVD	AT5G39110.1	0.66	| RmlC-like cupins superfamily protein	gi|357144731|ref|XP_003573394.1|	0.0003	PREDICTED: germin-like protein 8-11 [Brachypodium distachyon]	NA	NA	NA	NA
MSTRG.43685	113.539	-8.80714	1.0545	-8.35194	6.7149e-17	1.36187e-15	218	1	192	0	120	1	chr2D	372014617	372015867							UniRef90_M0XJY7	0	Uncharacterized protein n=4 Tax=Triticeae RepID=M0XJY7_HORVD	AT1G08250.1	0	| Symbols: ADT6 | arogenate dehydratase 6	gi|242072922|ref|XP_002446397.1|	0	hypothetical protein SORBIDRAFT_06g015310 [Sorghum bicolor]	NA	NA	NA	NA
MSTRG.83127	31.5078	-8.80711	1.22258	-7.2037	5.86008e-13	8.78674e-12	45	0	47	0	57	0	chr4B	604139198	604139701							UniRef90_W5EMQ9	1e-78	Uncharacterized protein n=1 Tax=Triticum aestivum RepID=W5EMQ9_WHEAT	AT1G22370.2	2e-48	| Symbols: AtUGT85A5, UGT85A5 | UDP-glucosyl transferase 85A5	gi|573920652|ref|XP_006647925.1|	8e-62	PREDICTED: 7-deoxyloganetin glucosyltransferase-like [Oryza brachyantha]	NA	NA	NA	NA
MSTRG.117014	283.325	-8.80533	0.67265	-13.0905	3.73127e-39	2.0012e-37	473	3	504	1	354	1	chr6A	556531050	556534048							UniRef90_W5GAG0	0	Uncharacterized protein n=1 Tax=Triticum aestivum RepID=W5GAG0_WHEAT	AT1G76690.1	1e-158	| Symbols: OPR2, ATOPR2 | 12-oxophytodienoate reductase 2	gi|721691395|ref|XP_010239955.1|	0	PREDICTED: putative 12-oxophytodienoate reductase 11 [Brachypodium distachyon]	NA	NA	NA	NA
MSTRG.30516	113.455	-8.8037	1.04169	-8.45133	2.88012e-17	6.01297e-16	187	0	192	0	154	2	chr2A	753060911	753061426							NA	NA		NA	NA		NA	NA		NA	NA	NA	NA
MSTRG.33968	113.662	-8.80351	1.04095	-8.45716	2.7397e-17	5.72502e-16	193	0	182	1	158	1	chr2B	225844286	225846423							UniRef90_M7ZWT9	0	Putative NADH dehydrogenase n=1 Tax=Triticum urartu RepID=M7ZWT9_TRIUA	AT4G28220.1	2e-12	| Symbols: NDB1 | NAD(P)H dehydrogenase B1	gi|357122343|ref|XP_003562875.1|	0	PREDICTED: internal alternative NAD(P)H-ubiquinone oxidoreductase A1, mitochondrial-like [Brachypodium distachyon]	NA	NA	NA	NA
MSTRG.156219	31.4949	-8.80334	1.24422	-7.07537	1.49053e-12	2.16289e-11	64	0	56	0	27	0	chrUn	281881092	281883330							UniRef90_M0VSD7	0	Uncharacterized protein n=6 Tax=Triticeae RepID=M0VSD7_HORVD	AT1G62560.1	1e-16	| Symbols: FMO GS-OX3 | flavin-monooxygenase glucosinolate S-oxygenase 3	gi|357145663|ref|XP_003573722.1|	0	PREDICTED: probable flavin-containing monooxygenase 1 [Brachypodium distachyon]	NA	NA	NA	NA
MSTRG.35866	31.3542	-8.79942	1.22817	-7.16468	7.79677e-13	1.15693e-11	50	0	61	0	37	0	chr2B	473340834	473345113							UniRef90_M8A916	5e-26	Uncharacterized protein n=1 Tax=Triticum urartu RepID=M8A916_TRIUA	AT4G25880.2	4.3	| Symbols: APUM6, PUM6 | pumilio 6	gi|923533246|ref|XP_013703588.1|	6e-07	PREDICTED: uncharacterized protein LOC106407290 [Brassica napus]	NA	NA	NA	NA
MSTRG.124933	169.665	-8.79855	0.850857	-10.3408	4.60628e-25	1.48788e-23	246	1	301	2	254	0	chr6B	692193281	692194966							NA	NA		NA	NA		NA	NA		NA	NA	NA	NA
MSTRG.32092	226.038	-8.79767	0.769959	-11.4262	3.0952e-30	1.23793e-28	411	1	449	1	199	2	chr2B	57778581	57781615							UniRef90_Q6PT62	0	MLO-like protein n=14 Tax=Triticeae RepID=Q6PT62_HORVD	AT4G02600.2	2e-166	| Symbols: MLO1, ATMLO1 | Seven transmembrane MLO family protein	gi|357149583|ref|XP_003575162.1|	0	PREDICTED: MLO-like protein 1 [Brachypodium distachyon]	NA	NA	NA	NA
MSTRG.28865	226.415	-8.79749	0.745485	-11.801	3.85567e-32	1.6531e-30	327	1	447	3	296	0	chr2A	656958183	656958793							NA	NA		NA	NA		NA	NA		NA	NA	NA	NA
MSTRG.147082	1012.04	-8.79689	0.369147	-23.8303	1.61969e-125	5.57847e-123	1557	10	1793	3	1419	5	chr7D	51952368	51954055							UniRef90_W5I533	2e-166	Uncharacterized protein n=2 Tax=Triticeae RepID=W5I533_WHEAT	AT1G08080.1	5e-97	| Symbols: ATACA7, ACA7 | alpha carbonic anhydrase 7	gi|357148105|ref|XP_003574630.1|	1e-162	PREDICTED: alpha carbonic anhydrase 7-like [Brachypodium distachyon]	NA	NA	NA	NA
MSTRG.24178	112.611	-8.79664	1.03998	-8.45844	2.7097e-17	5.66442e-16	150	1	186	0	197	1	chr2A	59872634	59873936							UniRef90_Q9LEH6	0	Peroxidase (Fragment) n=1 Tax=Hordeum vulgare RepID=Q9LEH6_HORVU	AT5G05340.1	3e-112	| Peroxidase superfamily protein	gi|1002286395|ref|XP_015647502.1|	3e-148	PREDICTED: peroxidase 2-like [Oryza sativa Japonica Group]	NA	NA	NA	NA
MSTRG.76053	60.9516	-8.79452	1.21249	-7.25326	4.06868e-13	6.18174e-12	91	0	128	0	69	1	chr4A	615112298	615112953					noncoding	noncoding	NA	NA		NA	NA		NA	NA		NA	NA	NA	NA
MSTRG.101848	393.391	-8.79171	0.584361	-15.045	3.72329e-51	2.87083e-49	722	2	673	1	445	4	chr5B	519231223	519232800							UniRef90_I1ISE4	0	Uncharacterized protein n=5 Tax=Pooideae RepID=I1ISE4_BRADI	AT3G14390.1	7e-13	| Pyridoxal-dependent decarboxylase family protein	gi|357159773|ref|XP_003578555.1|	0	PREDICTED: LOW QUALITY PROTEIN: ornithine decarboxylase-like [Brachypodium distachyon]	NA	NA	NA	NA
MSTRG.100699	31.2276	-8.79066	1.22828	-7.15689	8.25286e-13	1.22223e-11	59	0	44	0	43	0	chr5B	427269846	427271222							NA	NA		NA	NA		NA	NA		NA	NA	NA	NA
MSTRG.156860	506.258	-8.78967	0.510945	-17.2028	2.53177e-66	2.91832e-64	821	3	921	4	639	2	chrUn	335555235	335555741							UniRef90_F8S6T6	2e-99	Pathogenesis-related protein 1-6 n=10 Tax=Triticinae RepID=F8S6T6_WHEAT	AT3G19690.1	1e-47	| CAP (Cysteine-rich secretory proteins, Antigen 5, and Pathogenesis-related 1 protein) superfamily protein	gi|1002281688|ref|XP_015645134.1|	7e-66	PREDICTED: pathogenesis-related protein PRB1-3 [Oryza sativa Japonica Group]	NA	NA	NA	NA
MSTRG.71091	31.1084	-8.78638	1.23067	-7.1395	9.36728e-13	1.38208e-11	56	0	55	0	35	0	chr4A	2636157	2637607							UniRef90_M8AN56	0	Agmatine coumaroyltransferase-2 n=6 Tax=Triticeae RepID=M8AN56_TRIUA	AT5G48930.1	1e-45	| Symbols: HCT | hydroxycinnamoyl-CoA shikimate/quinate hydroxycinnamoyl transferase	gi|357120516|ref|XP_003561973.1|	0	PREDICTED: agmatine coumaroyltransferase-1-like [Brachypodium distachyon]	NA	NA	GO:0016747	GO:0016747
MSTRG.10998	30.9627	-8.78326	1.22284	-7.18266	6.83695e-13	1.01953e-11	41	0	56	0	50	0	chr1B	142107618	142109404							NA	NA		NA	NA		NA	NA		NA	NA	NA	NA
MSTRG.99290	60.4625	-8.78238	1.21126	-7.25061	4.14886e-13	6.29937e-12	86	0	74	0	125	1	chr5B	281644219	281644827							NA	NA		NA	NA		NA	NA		NA	NA	NA	NA
MSTRG.93225	60.4172	-8.78037	1.20609	-7.28001	3.33788e-13	5.11626e-12	99	0	105	0	80	1	chr5A	475596490	475597418							NA	NA		NA	NA		NA	NA		NA	NA	NA	NA
MSTRG.16982	390.331	-8.78033	0.570825	-15.3818	2.16748e-53	1.79857e-51	636	2	682	1	517	4	chr1D	11139694	11142351							UniRef90_R7W2L6	0.008	Uncharacterized protein n=1 Tax=Aegilops tauschii RepID=R7W2L6_AEGTA	NA	NA		NA	NA		NA	NA	NA	NA
MSTRG.81335	501.812	-8.77975	0.510141	-17.2104	2.21708e-66	2.56075e-64	821	4	894	3	644	2	chr4B	408952452	408953018							UniRef90_B5B3P8	3e-99	Pathogenesis related protein 10 n=19 Tax=commelinids RepID=B5B3P8_WHEAT	AT2G26040.1	7e-05	| Symbols: PYL2, RCAR14 | PYR1-like 2	gi|357112628|ref|XP_003558110.1|	9e-92	PREDICTED: pathogenesis-related protein 1-like [Brachypodium distachyon]	NA	NA	GO:0004864; GO:0005634; GO:0005737; GO:0006952; GO:0009607; GO:0009738; GO:0010427; GO:0038023; GO:0080163	GO:0004864; GO:0005634; GO:0005737; GO:0006952; GO:0009607; GO:0009738; GO:0010427; GO:0038023; GO:0080163
MSTRG.16350	111.241	-8.77924	1.04075	-8.43548	3.29851e-17	6.8477e-16	144	1	185	0	198	1	chr1B	670158782	670161223							NA	NA		NA	NA		NA	NA		NA	NA	NA	NA
MSTRG.92857	166.546	-8.77342	0.861309	-10.1861	2.28662e-24	7.16737e-23	310	2	217	1	250	0	chr5A	446605056	446606009							UniRef90_F2DIE8	2e-160	Predicted protein n=3 Tax=Triticeae RepID=F2DIE8_HORVD	AT1G32120.1	6e-18	| FUNCTIONS IN: molecular_function unknown; INVOLVED IN: biological_process unknown; LOCATED IN: membrane; EXPRESSED IN: 14 plant structures; EXPRESSED DURING: 4 anthesis, C globular stage, F mature embryo stage, petal differentiation and expansion stage, E expanded cotyledon stage; CONTAINS InterPro DOMAIN/s: Aminotransferase-like, plant mobile domain (InterPro:IPR019557), Protein of unknown fun…	gi|226531029|ref|NP_001140882.1|	7e-144	uncharacterized protein LOC100272958 [Zea mays]	NA	NA	NA	NA
MSTRG.54077	30.7001	-8.77324	1.23266	-7.11731	1.10054e-12	1.61772e-11	32	0	68	0	47	0	chr3A	686724295	686729208							UniRef90_M8BMW0	3e-19	Putative LRR receptor-like serine/threonine-protein kinase n=1 Tax=Aegilops tauschii RepID=M8BMW0_AEGTA	AT5G20480.1	4e-21	| Symbols: EFR | EF-TU receptor	gi|1002305967|ref|XP_015616380.1|	4e-19	PREDICTED: probable LRR receptor-like serine/threonine-protein kinase At3g47570 [Oryza sativa Japonica Group]	NA	NA	NA	NA
MSTRG.41749	884.021	-8.77235	0.391396	-22.413	2.94163e-111	8.00867e-109	1428	9	1519	2	1210	5	chr2D	126899412	126899904					noncoding	noncoding	UniRef90_W5C568	3e-59	Uncharacterized protein n=2 Tax=Triticeae RepID=W5C568_WHEAT	AT3G48140.1	2e-26	| B12D protein	gi|357122048|ref|XP_003562728.1|	4e-53	PREDICTED: uncharacterized protein LOC100837236 [Brachypodium distachyon]	NA	NA	GO:0016021	GO:0016021
MSTRG.149070	30.735	-8.77044	1.223	-7.17124	7.4319e-13	1.10494e-11	47	0	46	0	52	0	chr7D	204108142	204112092							NA	NA		NA	NA		NA	NA		NA	NA	NA	NA
MSTRG.40827	110.701	-8.76828	1.04659	-8.37797	5.38506e-17	1.09977e-15	115	0	210	1	203	1	chr2D	60015038	60016179							UniRef90_Q9LEH6	4e-164	Peroxidase (Fragment) n=1 Tax=Hordeum vulgare RepID=Q9LEH6_HORVU	AT5G05340.1	1e-103	| Peroxidase superfamily protein	gi|1002286395|ref|XP_015647502.1|	2e-138	PREDICTED: peroxidase 2-like [Oryza sativa Japonica Group]	NA	NA	NA	NA
MSTRG.9942	387.191	-8.76569	0.575378	-15.2347	2.08192e-52	1.65549e-50	615	1	731	2	477	4	chr1B	50950451	50952467							NA	NA		NA	NA		NA	NA		NA	NA	NA	NA
MSTRG.68580	59.8396	-8.76568	1.20438	-7.27814	3.38443e-13	5.18344e-12	97	0	91	1	93	0	chr3D	461313111	461313719							UniRef90_A0A077RWX7	9e-64	Chromosome 3B, genomic scaffold, cultivar Chinese Spring n=1 Tax=Triticum aestivum RepID=A0A077RWX7_WHEAT	AT2G28710.1	1e-23	| C2H2-type zinc finger family protein	gi|226499110|ref|NP_001151309.1|	2e-41	zinc finger, C2H2 type family protein [Zea mays]	NA	NA	GO:0003676	GO:0003676
MSTRG.54253	59.6222	-8.7613	1.20651	-7.26169	3.82275e-13	5.82201e-12	96	1	80	0	104	0	chr3A	696167447	696168157							UniRef90_A0A077S7K4	2e-146	Chromosome 3B, genomic scaffold, cultivar Chinese Spring n=2 Tax=Triticinae RepID=A0A077S7K4_WHEAT	AT3G09270.1	1e-51	| Symbols: ATGSTU8, GSTU8 | glutathione S-transferase TAU 8	gi|514787203|ref|XP_004971273.1|	9e-90	PREDICTED: probable glutathione S-transferase [Setaria italica]	NA	NA	NA	NA
MSTRG.84388	30.524	-8.76055	1.22519	-7.15033	8.65699e-13	1.28025e-11	46	0	42	0	56	0	chr4D	14858101	14858628							UniRef90_P93599	3e-107	PSBGer2 protein (Fragment) n=4 Tax=Triticinae RepID=P93599_WHEAT	AT1G18980.1	8e-57	| RmlC-like cupins superfamily protein	gi|357118580|ref|XP_003561030.1|	5e-103	PREDICTED: oxalate oxidase 1 [Brachypodium distachyon]	NA	NA	GO:0005618; GO:0030145; GO:0045735; GO:0048046	GO:0005618; GO:0030145; GO:0045735; GO:0048046
MSTRG.151546	30.5647	-8.76033	1.23802	-7.07608	1.48285e-12	2.15229e-11	59	0	54	0	30	0	chr7D	497345378	497359438							UniRef90_M8AW96	0	Aromatic-L-amino-acid decarboxylase n=1 Tax=Aegilops tauschii RepID=M8AW96_AEGTA	AT2G20340.1	1e-108	| Pyridoxal phosphate (PLP)-dependent transferases superfamily protein	gi|357144649|ref|XP_003573366.1|	0	PREDICTED: aromatic-L-amino-acid decarboxylase-like [Brachypodium distachyon]	NA	NA	NA	NA
MSTRG.103201	603.458	-8.75992	0.468182	-18.7105	4.06523e-78	5.99024e-76	1073	6	831	2	918	3	chr5B	615736560	615737060							NA	NA		NA	NA		NA	NA		NA	NA	NA	NA
MSTRG.94267	59.5512	-8.75884	1.20635	-7.2606	3.85376e-13	5.86846e-12	103	1	86	0	90	0	chr5A	553476305	553476913							UniRef90_B6TPM7	1e-96	Retrotransposon protein n=1 Tax=Zea mays RepID=B6TPM7_MAIZE	AT1G48720.1	0.001	| unknown protein; Has 229 Blast hits to 229 proteins in 10 species: Archae - 0; Bacteria - 0; Metazoa - 1; Fungi - 0; Plants - 228; Viruses - 0; Other Eukaryotes - 0 (source: NCBI BLink).	gi|226500000|ref|NP_001150428.1|	2e-96	retrotransposon protein [Zea mays]	NA	NA	NA	NA
MSTRG.62130	59.4648	-8.75858	1.20464	-7.27072	3.57589e-13	5.46205e-12	81	0	92	1	108	0	chr3B	723650230	723654158							NA	NA		NA	NA		NA	NA		NA	NA	NA	NA
MSTRG.75500	164.507	-8.75479	0.853216	-10.2609	1.05674e-24	3.35931e-23	261	1	284	1	229	1	chr4A	586682057	586682725							UniRef90_P45850	5e-134	Oxalate oxidase 1 n=49 Tax=Pooideae RepID=OXO1_HORVU	AT1G18980.1	2e-71	| RmlC-like cupins superfamily protein	gi|357118580|ref|XP_003561030.1|	3e-134	PREDICTED: oxalate oxidase 1 [Brachypodium distachyon]	NA	NA	GO:0005618; GO:0030145; GO:0045735; GO:0048046	GO:0005618; GO:0030145; GO:0045735; GO:0048046
MSTRG.116779	30.3495	-8.75419	1.2235	-7.15503	8.36522e-13	1.23855e-11	41	0	55	0	48	0	chr6A	538405898	538408288							NA	NA		NA	NA		NA	NA		NA	NA	NA	NA
MSTRG.111679	59.1249	-8.74913	1.2042	-7.26549	3.71682e-13	5.672e-12	94	0	92	0	92	1	chr5D	540284819	540286222							NA	NA		NA	NA		NA	NA		NA	NA	NA	NA
MSTRG.84807	711.344	-8.74798	0.436201	-20.0549	1.82817e-89	3.40463e-87	1195	3	1264	5	881	5	chr4D	39258553	39259028							NA	NA		NA	NA		NA	NA		NA	NA	NA	NA
MSTRG.131820	163.477	-8.74721	0.853408	-10.2497	1.18658e-24	3.76159e-23	267	1	264	0	237	2	chr7A	26663877	26665338							UniRef90_M7ZXP9	0.0003	Uncharacterized protein n=1 Tax=Triticum urartu RepID=M7ZXP9_TRIUA	AT3G09140.1	1e-08	| Protein of unknown function (DUF674)	gi|1021564730|ref|XP_016173709.1|	2e-19	PREDICTED: uncharacterized protein LOC107616239 [Arachis ipaensis]	NA	NA	NA	NA
MSTRG.154408	30.2622	-8.74691	1.24398	-7.03137	2.0451e-12	2.93485e-11	56	0	60	0	26	0	chrUn	43540553	43542241							NA	NA		NA	NA		NA	NA		NA	NA	NA	NA
MSTRG.47814	271.782	-8.74394	0.679018	-12.8773	6.0395e-38	3.12485e-36	456	2	514	1	307	2	chr3A	9571318	9572534							UniRef90_M7Y5V3	9e-147	Germin-like protein 8-9 n=4 Tax=Triticinae RepID=M7Y5V3_TRIUA	AT3G05950.1	2e-84	| RmlC-like cupins superfamily protein	gi|357144745|ref|XP_003573399.1|	8e-145	PREDICTED: germin-like protein 8-11 isoform X1 [Brachypodium distachyon]	NA	NA	GO:0005618; GO:0030145; GO:0045735; GO:0048046	GO:0005618; GO:0030145; GO:0045735; GO:0048046
MSTRG.60512	58.7041	-8.7392	1.20847	-7.2316	4.77333e-13	7.21019e-12	97	1	106	0	73	0	chr3B	566537466	566537798							UniRef90_M7Y897	3e-46	Uncharacterized protein n=4 Tax=Triticinae RepID=M7Y897_TRIUA	AT3G20340.1	0.0001	| Expression of the gene is downregulated in the presence of paraquat, an inducer of photoxidative stress.	gi|573914329|ref|XP_006644834.1|	2e-25	PREDICTED: uncharacterized protein LOC102706426 [Oryza brachyantha]	NA	NA	NA	NA
MSTRG.39558	30.0603	-8.73684	1.23429	-7.07842	1.45808e-12	2.11741e-11	55	0	54	0	32	0	chr2B	795059788	795061193							NA	NA		NA	NA		NA	NA		NA	NA	NA	NA
MSTRG.119298	30.0797	-8.73567	1.2357	-7.06944	1.55564e-12	2.25451e-11	62	0	40	0	38	0	chr6B	71301629	71302232					noncoding	noncoding	NA	NA		NA	NA		NA	NA		NA	NA	NA	NA
MSTRG.96209	484.548	-8.73538	0.50784	-17.201	2.60781e-66	3.00294e-64	751	7	873	1	659	1	chr5A	667126479	667128429							UniRef90_M7ZXZ7	0	Omega-hydroxypalmitate O-feruloyl transferase n=4 Tax=Triticinae RepID=M7ZXZ7_TRIUA	AT5G17540.1	8e-81	| HXXXD-type acyl-transferase family protein	gi|357122878|ref|XP_003563141.1|	0	PREDICTED: benzyl alcohol O-benzoyltransferase-like [Brachypodium distachyon]	NA	NA	GO:0016747	GO:0016747
MSTRG.74102	30.018	-8.73495	1.22639	-7.12248	1.06004e-12	1.55878e-11	52	0	48	0	41	0	chr4A	456454952	456456078							UniRef90_P45850	2e-97	Oxalate oxidase 1 n=49 Tax=Pooideae RepID=OXO1_HORVU	AT4G14630.1	1e-37	| Symbols: GLP9 | germin-like protein 9	gi|1002249713|ref|XP_015629049.1|	7e-86	PREDICTED: germin-like protein 3-6 [Oryza sativa Japonica Group]	NA	NA	GO:0005618; GO:0030145; GO:0045735; GO:0048046	GO:0005618; GO:0030145; GO:0045735; GO:0048046
MSTRG.157263	58.5559	-8.73464	1.21548	-7.18615	6.66448e-13	9.95502e-12	108	1	104	0	62	0	chrUn	371634708	371635688							NA	NA		NA	NA		NA	NA		NA	NA	NA	NA
MSTRG.16529	216.005	-8.73374	0.745308	-11.7183	1.02727e-31	4.33928e-30	369	2	355	1	289	1	chr1B	676745883	676747222							NA	NA		NA	NA		NA	NA		NA	NA	NA	NA
MSTRG.43071	29.8762	-8.72978	1.24054	-7.03708	1.96313e-12	2.82104e-11	49	0	64	0	28	0	chr2D	301761556	301763403							NA	NA		NA	NA		NA	NA		NA	NA	NA	NA
MSTRG.112005	58.1704	-8.72865	1.20779	-7.22699	4.93833e-13	7.45254e-12	71	1	91	0	114	0	chr5D	555504207	555504816							NA	NA		NA	NA		NA	NA		NA	NA	NA	NA
MSTRG.61593	58.0153	-8.72401	1.2117	-7.19979	6.03046e-13	9.03392e-12	79	0	124	0	72	1	chr3B	672851555	672853458							UniRef90_A0A077S2L8	0	Chromosome 3B, genomic scaffold, cultivar Chinese Spring n=1 Tax=Triticum aestivum RepID=A0A077S2L8_WHEAT	AT3G59850.1	2e-123	| Pectin lyase-like superfamily protein	gi|357126288|ref|XP_003564820.1|	0	PREDICTED: polygalacturonase-like isoform X1 [Brachypodium distachyon]	NA	NA	GO:0004650; GO:0005576; GO:0005975; GO:0071555	GO:0004650; GO:0005576; GO:0005975; GO:0071555
MSTRG.103207	57.9953	-8.72399	1.20934	-7.21387	5.43849e-13	8.17819e-12	78	1	120	0	77	0	chr5B	615956955	615962262							UniRef90_M8A2M0	8e-15	Uncharacterized protein n=1 Tax=Triticum urartu RepID=M8A2M0_TRIUA	AT4G24490.2	0.82	| RAB geranylgeranyl transferase alpha subunit 1	gi|1012181168|ref|XP_015968222.1|	0.2	PREDICTED: putative UDP-glucuronate:xylan alpha-glucuronosyltransferase 4 [Arachis duranensis]	NA	NA	NA	NA
MSTRG.111559	58.0923	-8.72321	1.21024	-7.20786	5.68395e-13	8.53496e-12	96	0	108	1	69	0	chr5D	532818941	532820038							UniRef90_W5FVR8	3e-57	Uncharacterized protein n=2 Tax=Triticinae RepID=W5FVR8_WHEAT	AT1G14870.1	2e-40	| Symbols: PCR2 | PLANT CADMIUM RESISTANCE 2	gi|514759417|ref|XP_004964285.1|	2e-47	PREDICTED: cell number regulator 10-like [Setaria italica]	NA	NA	NA	NA
MSTRG.29045	29.7618	-8.72315	1.23025	-7.09054	1.3359e-12	1.94691e-11	51	0	54	0	35	0	chr2A	673276475	673277485							UniRef90_W5BWQ4	3e-155	Uncharacterized protein n=1 Tax=Triticum aestivum RepID=W5BWQ4_WHEAT	AT5G47230.1	8e-32	| Symbols: ERF5, ATERF-5, ATERF5 | ethylene responsive element binding factor 5	gi|357168115|ref|XP_003581490.1|	3e-99	PREDICTED: AP2/ERF and B3 domain-containing protein Os01g0693400 [Brachypodium distachyon]	NA	NA	NA	NA
MSTRG.94271	57.9884	-8.72259	1.20635	-7.23058	4.80939e-13	7.2637e-12	84	0	110	0	80	1	chr5A	554081571	554085334							UniRef90_W5FPQ0	9e-72	Serine/threonine-protein kinase n=2 Tax=Triticinae RepID=W5FPQ0_WHEAT	AT2G19130.1	5e-12	| S-locus lectin protein kinase family protein	gi|1002297161|ref|XP_015612005.1|	1e-60	PREDICTED: receptor-like serine/threonine-protein kinase SD1-8 [Oryza sativa Japonica Group]	NA	NA	NA	NA
MSTRG.109186	106.64	-8.71975	1.05288	-8.28179	1.21335e-16	2.42217e-15	188	2	195	0	117	0	chr5D	412464920	412466942							NA	NA		NA	NA		NA	NA		NA	NA	NA	NA
MSTRG.103214	106.999	-8.71915	1.04966	-8.30664	9.84521e-17	1.97745e-15	170	1	214	1	120	0	chr5B	616223411	616223908							NA	NA		NA	NA		NA	NA		NA	NA	NA	NA
MSTRG.63787	267.194	-8.71761	1.04126	-8.37215	5.65765e-17	1.15441e-15	479	0	464	0	308	5	chr3D	4045922	4046989							NA	NA		NA	NA		NA	NA		NA	NA	NA	NA
MSTRG.9883	107.009	-8.71743	1.0498	-8.30389	1.00759e-16	2.02201e-15	147	0	234	1	126	1	chr1B	48285037	48301199							NA	NA		NA	NA		NA	NA		NA	NA	NA	NA
MSTRG.136673	602.685	-8.71552	0.854323	-10.2017	1.94891e-24	6.12057e-23	998	0	1144	3	691	8	chr7A	578717381	578718976							NA	NA		NA	NA		NA	NA		NA	NA	NA	NA
MSTRG.105547	372.413	-8.71455	0.569964	-15.2896	8.96519e-53	7.29113e-51	605	4	518	1	625	2	chr5D	47856491	47857243					noncoding	noncoding	UniRef90_F2DA37	7e-08	Predicted protein n=1 Tax=Hordeum vulgare var. distichum RepID=F2DA37_HORVD	AT3G04735.1	0.07	| Symbols: RALFL21 | RALF-like 21	gi|514800799|ref|XP_004975318.1|	0.006	PREDICTED: uncharacterized protein LOC101768054 [Setaria italica]	NA	NA	NA	NA
MSTRG.24711	2186.55	-8.71393	0.266599	-32.6856	2.505e-234	4.69568e-231	3607	14	3653	12	3009	15	chr2A	100538266	100540344							NA	NA		NA	NA		NA	NA		NA	NA	NA	NA
MSTRG.109049	106.476	-8.71226	1.04088	-8.37008	5.75797e-17	1.17404e-15	168	0	181	0	152	2	chr5D	402951581	402953376							UniRef90_F2CU39	0	Predicted protein n=5 Tax=Triticeae RepID=F2CU39_HORVD	AT5G47910.1	0	| Symbols: RBOHD, ATRBOHD | respiratory burst oxidase homologue D	gi|357156571|ref|XP_003577502.1|	0	PREDICTED: respiratory burst oxidase homolog protein B [Brachypodium distachyon]	NA	NA	NA	NA
MSTRG.78779	799.918	-8.71014	0.424476	-20.5198	1.43442e-93	2.85749e-91	1520	6	1290	7	923	2	chr4B	50443297	50444172							NA	NA		NA	NA		NA	NA		NA	NA	NA	NA
MSTRG.53614	57.492	-8.7095	1.21563	-7.16462	7.80003e-13	1.15726e-11	91	0	119	0	61	1	chr3A	655935645	655936616							UniRef90_W5D535	0	Peroxidase n=18 Tax=Triticinae RepID=W5D535_WHEAT	AT5G06730.1	1e-99	| Peroxidase superfamily protein	gi|357150393|ref|XP_003575443.1|	5e-165	PREDICTED: peroxidase 2-like [Brachypodium distachyon]	NA	NA	NA	NA
MSTRG.36744	1866.27	-8.70712	0.320598	-27.159	1.98188e-162	1.30241e-159	3213	9	3598	11	1949	15	chr2B	564920828	564923069							NA	NA		NA	NA		NA	NA		NA	NA	NA	NA
MSTRG.109462	265.176	-8.7071	1.11896	-7.7814	7.17269e-15	1.25293e-13	475	0	480	0	287	5	chr5D	429978944	429980170							UniRef90_I1ISE4	0	Uncharacterized protein n=5 Tax=Pooideae RepID=I1ISE4_BRADI	AT5G11880.1	5e-13	| Pyridoxal-dependent decarboxylase family protein	gi|357159773|ref|XP_003578555.1|	0	PREDICTED: LOW QUALITY PROTEIN: ornithine decarboxylase-like [Brachypodium distachyon]	NA	NA	NA	NA
MSTRG.63563	29.3572	-8.70546	1.2275	-7.09204	1.32145e-12	1.92658e-11	43	0	57	0	39	0	chr3B	822807976	822811001							UniRef90_M7ZQ59	0	Uncharacterized protein n=2 Tax=Triticinae RepID=M7ZQ59_TRIUA	AT1G11380.1	5e-05	| PLAC8 family protein	gi|960467728|ref|XP_003567561.2|	6e-174	PREDICTED: uncharacterized protein LOC100823567 [Brachypodium distachyon]	NA	NA	GO:0016021	GO:0016021
MSTRG.71900	954.517	-8.70318	0.371974	-23.3973	4.55467e-121	1.44669e-118	1587	5	1590	7	1304	6	chr4A	63538692	63544419							NA	NA		NA	NA		NA	NA		NA	NA	NA	NA
MSTRG.125642	901.909	-8.70291	0.552102	-15.7632	5.57236e-56	4.98964e-54	1499	3	1713	3	1027	11	chr6D	3024993	3026098							UniRef90_M8B3D4	3e-169	Uncharacterized protein n=4 Tax=Triticinae RepID=M8B3D4_TRIUA	AT5G28237.1	0.37	| Pyridoxal-5'-phosphate-dependent enzyme family protein	gi|357129405|ref|XP_003566352.1|	1e-139	PREDICTED: pathogen-related protein [Brachypodium distachyon]	NA	NA	NA	NA
MSTRG.72447	684.518	-8.70066	0.427753	-20.3404	5.65071e-92	1.08777e-89	1125	8	1120	3	970	2	chr4A	117280910	117283518							UniRef90_W5EN66	1e-166	Uncharacterized protein n=2 Tax=Triticum aestivum RepID=W5EN66_WHEAT	AT1G19570.1	4e-16	| Symbols: DHAR1, ATDHAR1, DHAR5 | dehydroascorbate reductase	gi|226492152|ref|NP_001147616.1|	2e-116	IN2-1 protein [Zea mays]	NA	NA	NA	NA
MSTRG.41425	2099.74	-8.69814	0.549186	-15.8382	1.69476e-56	1.53923e-54	3552	5	3504	11	2795	23	chr2D	100420264	100422182							NA	NA		NA	NA		NA	NA		NA	NA	NA	NA
MSTRG.97620	29.1758	-8.69379	1.22806	-7.07928	1.44909e-12	2.10464e-11	51	0	47	0	39	0	chr5B	65771167	65773350							NA	NA		NA	NA		NA	NA		NA	NA	NA	NA
MSTRG.57348	262.725	-8.69194	0.668184	-13.0083	1.0975e-38	5.82072e-37	411	0	472	1	354	4	chr3B	170828677	170831996							NA	NA		NA	NA		NA	NA		NA	NA	NA	NA
MSTRG.148047	56.9547	-8.69163	1.22541	-7.09286	1.31367e-12	1.91573e-11	128	0	68	1	67	0	chr7D	111746648	111747274							UniRef90_F2D2X1	1e-65	Predicted protein n=2 Tax=Hordeum vulgare var. distichum RepID=F2D2X1_HORVD	AT3G19580.2	4e-23	| Symbols: AZF2, ZF2 | zinc-finger protein 2	gi|670439440|ref|XP_008660091.1|	3e-48	PREDICTED: zinc finger protein ZAT6-like [Zea mays]	NA	NA	NA	NA
MSTRG.62411	29.0553	-8.69127	1.24199	-6.99787	2.59887e-12	3.69284e-11	41	0	68	0	29	0	chr3B	744381987	744384417							NA	NA		NA	NA		NA	NA		NA	NA	NA	NA
MSTRG.111277	29.0747	-8.68995	1.23022	-7.06372	1.62101e-12	2.34601e-11	48	0	54	0	35	0	chr5D	520347457	520348065							UniRef90_M8C2R9	2e-94	Uncharacterized protein n=1 Tax=Aegilops tauschii RepID=M8C2R9_AEGTA	AT2G14560.1	3e-23	| Symbols: LURP1 | Protein of unknown function (DUF567)	gi|242032513|ref|XP_002463651.1|	2e-81	hypothetical protein SORBIDRAFT_01g003590 [Sorghum bicolor]	NA	NA	NA	NA
MSTRG.83865	29.068	-8.68824	1.2504	-6.94836	3.69566e-12	5.17366e-11	57	0	56	0	23	0	chr4B	660445604	660446575							UniRef90_Q6DQK3	7e-129	Germin-like protein 4 n=4 Tax=Triticum RepID=Q6DQK3_TRIMO	AT5G39110.1	7e-69	| RmlC-like cupins superfamily protein	gi|357145070|ref|XP_003573513.1|	4e-114	PREDICTED: germin-like protein 8-11 [Brachypodium distachyon]	NA	NA	NA	NA
MSTRG.59417	28.9867	-8.68654	1.2265	-7.08236	1.41723e-12	2.0602e-11	44	0	53	0	40	0	chr3B	452721561	452722235							NA	NA		NA	NA		NA	NA		NA	NA	NA	NA
MSTRG.124939	56.6959	-8.68647	1.22187	-7.10915	1.16764e-12	1.71129e-11	121	1	81	0	61	0	chr6B	692489252	692490190							UniRef90_W5GU98	1e-08	Uncharacterized protein n=9 Tax=Triticeae RepID=W5GU98_WHEAT	AT2G35930.1	2e-12	| Symbols: PUB23 | plant U-box 23	gi|357149370|ref|XP_003575089.1|	7e-06	PREDICTED: E3 ubiquitin-protein ligase PUB23 [Brachypodium distachyon]	NA	NA	NA	NA
MSTRG.60511	28.9827	-8.68639	1.23304	-7.04469	1.85881e-12	2.67692e-11	45	0	59	0	33	0	chr3B	566475657	566475980							UniRef90_M7ZDR7	2e-46	Uncharacterized protein n=1 Tax=Triticum urartu RepID=M7ZDR7_TRIUA	AT3G20340.1	3e-07	| Expression of the gene is downregulated in the presence of paraquat, an inducer of photoxidative stress.	gi|212274735|ref|NP_001130471.1|	3e-23	uncharacterized protein LOC100191569 [Zea mays]	NA	NA	NA	NA
MSTRG.16994	366.845	-8.68478	0.569233	-15.257	1.47928e-52	1.18785e-50	609	1	611	4	502	2	chr1D	11487632	11488856							NA	NA		NA	NA		NA	NA		NA	NA	NA	NA
MSTRG.46948	28.9468	-8.68259	1.22797	-7.07066	1.54197e-12	2.23528e-11	50	0	47	0	39	0	chr2D	621267397	621268166							NA	NA		NA	NA		NA	NA		NA	NA	NA	NA
MSTRG.54800	28.9332	-8.68212	1.22972	-7.06022	1.66239e-12	2.40435e-11	50	0	50	0	36	0	chr3A	728056588	728057769							NA	NA		NA	NA		NA	NA		NA	NA	NA	NA
MSTRG.123329	28.8723	-8.6797	1.22575	-7.08116	1.42958e-12	2.07708e-11	46	0	43	0	47	0	chr6B	553050811	553051968							NA	NA		NA	NA		NA	NA		NA	NA	NA	NA
MSTRG.61762	104.037	-8.67903	1.04642	-8.29403	1.09478e-16	2.1912e-15	164	0	199	0	127	2	chr3B	686043619	686044584							UniRef90_M8A638	0	Peroxidase n=1 Tax=Triticum urartu RepID=M8A638_TRIUA	AT5G06730.1	8e-101	| Peroxidase superfamily protein	gi|357150393|ref|XP_003575443.1|	4e-164	PREDICTED: peroxidase 2-like [Brachypodium distachyon]	NA	NA	NA	NA
MSTRG.39492	259.62	-8.677	0.664406	-13.0598	5.58888e-39	2.98908e-37	343	2	445	2	441	1	chr2B	793034050	793035075							UniRef90_O49866	0	Peroxidase n=9 Tax=Triticeae RepID=O49866_HORVU	AT1G71695.1	3e-97	| Peroxidase superfamily protein	gi|357166834|ref|XP_003580874.1|	6e-159	PREDICTED: peroxidase 12-like [Brachypodium distachyon]	NA	NA	NA	NA
MSTRG.96070	28.877	-8.67668	1.24846	-6.94991	3.65531e-12	5.11968e-11	64	0	43	0	27	0	chr5A	659527008	659529999							UniRef90_M7ZVE5	0	MLO-like protein n=1 Tax=Triticum urartu RepID=M7ZVE5_TRIUA	AT1G61560.2	0.0008	| Symbols: MLO6 | Seven transmembrane MLO family protein	gi|357114238|ref|XP_003558907.1|	0	PREDICTED: protein MLO [Brachypodium distachyon]	NA	NA	NA	NA
MSTRG.117821	28.8284	-8.6757	1.23012	-7.05272	1.75459e-12	2.53193e-11	53	0	43	0	39	0	chr6A	603646787	603648013							UniRef90_M0W1U2	2e-17	Uncharacterized protein n=1 Tax=Hordeum vulgare var. distichum RepID=M0W1U2_HORVD	AT2G02650.1	9e-10	| Ribonuclease H-like superfamily protein	gi|960485081|ref|XP_010238884.2|	6e-22	PREDICTED: uncharacterized protein LOC100822391 [Brachypodium distachyon]	NA	NA	NA	NA
MSTRG.39515	206.321	-8.67481	0.759106	-11.4277	3.04161e-30	1.21692e-28	240	3	280	0	459	1	chr2B	793785456	793787063							UniRef90_W5BCD1	0	Peroxidase n=2 Tax=Triticum aestivum RepID=W5BCD1_WHEAT	AT4G33420.1	1e-97	| Peroxidase superfamily protein	gi|721696247|ref|XP_010240679.1|	3e-152	PREDICTED: peroxidase 47-like [Brachypodium distachyon]	NA	NA	NA	NA
MSTRG.38417	28.7414	-8.67241	1.23394	-7.02821	2.09197e-12	2.99797e-11	51	0	52	0	32	0	chr2B	719496411	719517206							NA	NA		NA	NA		NA	NA		NA	NA	NA	NA
MSTRG.62831	618.758	-8.66763	0.441541	-19.6304	8.50495e-86	1.48701e-83	993	4	1034	2	882	6	chr3B	776120569	776121393							UniRef90_M8C5Z8	2e-150	Uncharacterized protein n=2 Tax=Triticinae RepID=M8C5Z8_AEGTA	AT3G09270.1	1e-51	| Symbols: ATGSTU8, GSTU8 | glutathione S-transferase TAU 8	gi|1002234908|ref|XP_015621663.1|	2e-99	PREDICTED: probable glutathione S-transferase [Oryza sativa Japonica Group]	NA	NA	NA	NA
MSTRG.110686	257.182	-8.66714	0.672254	-12.8927	4.95123e-38	2.57109e-36	421	3	459	0	329	2	chr5D	494076764	494079355							UniRef90_D3WYW3	0	Glycosyltransferase n=5 Tax=Triticeae RepID=D3WYW3_HORVD	AT2G15480.1	3e-108	| Symbols: UGT73B5 | UDP-glucosyl transferase 73B5	gi|357135657|ref|XP_003569425.1|	0	PREDICTED: scopoletin glucosyltransferase-like [Brachypodium distachyon]	NA	NA	GO:0016021; GO:0016758; GO:0016758	GO:0016021; GO:0016758; GO:0016758
MSTRG.77019	28.6701	-8.66584	1.24253	-6.97437	3.07246e-12	4.32985e-11	62	0	33	0	38	0	chr4A	684610626	684611340							NA	NA		NA	NA		NA	NA		NA	NA	NA	NA
MSTRG.76756	28.4783	-8.66196	1.23197	-7.03097	2.051e-12	2.94222e-11	41	0	59	0	35	0	chr4A	667062511	667063724					noncoding	noncoding	NA	NA		NA	NA		NA	NA		NA	NA	NA	NA
MSTRG.151700	204.802	-8.66079	0.758798	-11.4138	3.56676e-30	1.42156e-28	333	2	412	0	219	2	chr7D	508332154	508332513							NA	NA		NA	NA		NA	NA		NA	NA	NA	NA
MSTRG.94027	28.3512	-8.65894	1.23737	-6.99785	2.59913e-12	3.69284e-11	27	0	61	0	48	0	chr5A	538002400	538002743					noncoding	noncoding	NA	NA		NA	NA		NA	NA		NA	NA	NA	NA
MSTRG.88268	28.5041	-8.65848	1.23427	-7.01504	2.29877e-12	3.28035e-11	56	0	39	0	38	0	chr4D	449962893	449963669							NA	NA		NA	NA		NA	NA		NA	NA	NA	NA
MSTRG.119417	28.4515	-8.65845	1.22629	-7.0607	1.65666e-12	2.39697e-11	46	0	45	0	43	0	chr6B	80822024	80822971							UniRef90_R7WFB1	8e-131	Uncharacterized protein n=1 Tax=Aegilops tauschii RepID=R7WFB1_AEGTA	AT5G07610.1	0.022	| F-box family protein	gi|1002257348|ref|XP_015632994.1|	6e-51	PREDICTED: uncharacterized protein LOC4333673 isoform X2 [Oryza sativa Japonica Group]	NA	NA	NA	NA
MSTRG.70740	512.236	-8.65717	0.47766	-18.1241	2.05536e-73	2.76823e-71	770	4	769	3	873	3	chr3D	600819075	600820936							UniRef90_I1IP90	0	Peroxidase n=1 Tax=Brachypodium distachyon RepID=I1IP90_BRADI	AT1G71695.1	6e-123	| Peroxidase superfamily protein	gi|357157932|ref|XP_003577962.1|	0	PREDICTED: cationic peroxidase SPC4-like [Brachypodium distachyon]	NA	NA	NA	NA
MSTRG.8151	55.4641	-8.65713	1.21236	-7.14075	9.28255e-13	1.37028e-11	90	0	107	0	64	1	chr1A	547391825	547395907							UniRef90_P10848	0	Alcohol dehydrogenase 3 n=40 Tax=Pooideae RepID=ADH3_HORVU	AT5G43940.1	1e-20	| Symbols: HOT5, ADH2, GSNOR, ATGSNOR1, PAR2 | GroES-like zinc-binding dehydrogenase family protein	gi|357157190|ref|XP_003577715.1|	0	PREDICTED: alcohol dehydrogenase 3 [Brachypodium distachyon]	NA	NA	GO:0008270; GO:0016491; GO:0004024; GO:0005829; GO:0008270; GO:0046294; GO:0051903; GO:0004022; GO:0008270	GO:0008270; GO:0016491; GO:0004024; GO:0005829; GO:0008270; GO:0046294; GO:0051903; GO:0004022; GO:0008270
MSTRG.78416	204.942	-8.65677	0.75104	-11.5264	9.71437e-31	3.96714e-29	340	0	378	0	245	4	chr4B	24733185	24733990							NA	NA		NA	NA		NA	NA		NA	NA	NA	NA
MSTRG.99289	55.4325	-8.65671	1.20626	-7.17651	7.15149e-13	1.06519e-11	84	1	80	0	97	0	chr5B	281644236	281644841							UniRef90_W5G126	1e-86	Uncharacterized protein n=2 Tax=Triticinae RepID=W5G126_WHEAT	AT1G76650.3	6e-23	| Symbols: CML38 | calmodulin-like 38	gi|573964293|ref|XP_006664268.1|	5e-45	PREDICTED: probable calcium-binding protein CML25/26 [Oryza brachyantha]	NA	NA	NA	NA
MSTRG.96524	1130.22	-8.65637	0.340755	-25.4035	2.30922e-142	1.07337e-139	1759	6	2026	9	1537	7	chr5A	687148907	687152439							NA	NA		NA	NA		NA	NA		NA	NA	NA	NA
MSTRG.71357	28.4025	-8.6542	1.23039	-7.03368	2.01158e-12	2.88821e-11	52	0	41	0	40	0	chr4A	17018169	17020402					noncoding	noncoding	NA	NA		NA	NA		NA	NA		NA	NA	NA	NA
MSTRG.77908	28.264	-8.65336	1.23612	-7.00044	2.55154e-12	3.62748e-11	29	0	45	0	61	0	chr4A	740177392	740180102							NA	NA		NA	NA		NA	NA		NA	NA	NA	NA
MSTRG.103204	28.3708	-8.65307	1.2336	-7.01449	2.30787e-12	3.29211e-11	52	0	48	0	33	0	chr5B	615951078	615951575							NA	NA		NA	NA		NA	NA		NA	NA	NA	NA
MSTRG.30854	55.2671	-8.65067	1.20739	-7.16475	7.79269e-13	1.15662e-11	94	0	80	0	85	1	chr2A	767950406	767952043							UniRef90_M8BJQ0	0	Medium-chain-fatty-acid--CoA ligase n=1 Tax=Aegilops tauschii RepID=M8BJQ0_AEGTA	AT1G65890.1	0	| Symbols: AAE12 | acyl activating enzyme 12	gi|1002249692|ref|XP_015629039.1|	0	PREDICTED: probable acyl-activating enzyme 12, peroxisomal [Oryza sativa Japonica Group]	NA	NA	NA	NA
MSTRG.129190	102.113	-8.64945	1.04288	-8.29383	1.0966e-16	2.19446e-15	158	0	189	1	134	1	chr6D	346832874	346834313							UniRef90_M0VJ95	0	Glycosyltransferase n=1 Tax=Hordeum vulgare var. distichum RepID=M0VJ95_HORVD	AT1G22360.1	1e-102	| Symbols: AtUGT85A2, UGT85A2 | UDP-glucosyl transferase 85A2	gi|357122797|ref|XP_003563101.1|	0	PREDICTED: 7-deoxyloganetic acid glucosyltransferase-like [Brachypodium distachyon]	NA	NA	NA	NA
MSTRG.84707	204.183	-8.64923	0.743288	-11.6365	2.68959e-31	1.11712e-29	335	1	345	2	279	1	chr4D	30556613	30558001							UniRef90_W5EBV5	0	Uncharacterized protein n=2 Tax=Triticum aestivum RepID=W5EBV5_WHEAT	AT3G29670.1	2e-54	| HXXXD-type acyl-transferase family protein	gi|514780328|ref|XP_004969569.1|	0	PREDICTED: malonyl-CoA:anthocyanidin 5-O-glucoside-6''-O-malonyltransferase-like [Setaria italica]	NA	NA	NA	NA
MSTRG.119480	28.232	-8.64738	1.22765	-7.04384	1.87013e-12	2.69288e-11	46	0	48	0	39	0	chr6B	88653270	88656321							UniRef90_I1HKK1	3e-19	Uncharacterized protein n=1 Tax=Brachypodium distachyon RepID=I1HKK1_BRADI	AT4G23810.1	2e-22	| Symbols: WRKY53, ATWRKY53 | WRKY family transcription factor	gi|960467305|ref|XP_003566384.3|	3e-16	PREDICTED: WRKY transcription factor 55-like [Brachypodium distachyon]	NA	NA	NA	NA
MSTRG.96741	152.214	-8.64736	0.865425	-9.99205	1.65136e-23	4.96911e-22	257	2	287	0	171	1	chr5A	700372262	700373331							NA	NA		NA	NA		NA	NA		NA	NA	NA	NA
MSTRG.145241	102.174	-8.64726	1.04328	-8.28851	1.14676e-16	2.29204e-15	160	0	191	2	130	0	chr7B	691028363	691040857							UniRef90_Q25AF6	3e-20	H0512B01.8 protein n=1 Tax=Oryza sativa RepID=Q25AF6_ORYSA	ATMG00820.1	2e-17	| Symbols: ORF170 | Reverse transcriptase (RNA-dependent DNA polymerase)	gi|670399068|ref|XP_008679512.1|	2e-20	PREDICTED: uncharacterized protein LOC103654459 [Zea mays]	NA	GO:0003676; GO:0008270; GO:0015074	NA	GO:0003676; GO:0008270; GO:0015074
MSTRG.39973	560.897	-8.64713	0.459437	-18.8211	5.06895e-79	7.56676e-77	891	3	959	5	788	3	chr2D	12290157	12292018							NA	NA		NA	NA		NA	NA		NA	NA	NA	NA
MSTRG.83848	608.752	-8.64451	0.455324	-18.9854	2.25232e-80	3.47562e-78	1062	4	1050	2	741	6	chr4B	660282542	660288557							UniRef90_D4HR85	2e-145	GER4d n=65 Tax=Pooideae RepID=D4HR85_HORVD	AT5G39110.1	2e-79	| RmlC-like cupins superfamily protein	gi|357144731|ref|XP_003573394.1|	8e-134	PREDICTED: germin-like protein 8-11 [Brachypodium distachyon]	NA	NA	NA	NA
MSTRG.147399	54.9363	-8.64411	1.22266	-7.06994	1.55005e-12	2.2467e-11	79	0	127	1	54	0	chr7D	69804948	69808080							UniRef90_W5ICG0	0	Uncharacterized protein n=1 Tax=Triticum aestivum RepID=W5ICG0_WHEAT	AT4G10540.1	0	| Subtilase family protein	gi|514807833|ref|XP_004978766.1|	0	PREDICTED: subtilisin-like protease SBT3.3 [Setaria italica]	NA	NA	NA	NA
MSTRG.155030	101.125	-8.64386	1.05959	-8.15772	3.41421e-16	6.60689e-15	188	2	185	0	100	0	chrUn	90116783	90119274							UniRef90_M7Y413	0	Protein SRG1 n=3 Tax=Triticinae RepID=M7Y413_TRIUA	AT5G20400.1	1e-83	| 2-oxoglutarate (2OG) and Fe(II)-dependent oxygenase superfamily protein	gi|357125084|ref|XP_003564225.1|	7e-160	PREDICTED: protein SRG1-like [Brachypodium distachyon]	NA	NA	NA	NA
MSTRG.147117	54.8647	-8.64177	1.22338	-7.06383	1.61979e-12	2.3448e-11	93	1	115	0	50	0	chr7D	53524588	53525132							NA	NA		NA	NA		NA	NA		NA	NA	NA	NA
MSTRG.71828	556.57	-8.64049	0.461078	-18.7398	2.34656e-78	3.47115e-76	912	3	910	1	792	7	chr4A	58552089	58558186							NA	NA		NA	NA		NA	NA		NA	NA	NA	NA
MSTRG.41483	28.0955	-8.63957	1.23105	-7.01806	2.24962e-12	3.21343e-11	49	0	48	0	35	0	chr2D	106361473	106362191					noncoding	noncoding	NA	NA		NA	NA		NA	NA		NA	NA	NA	NA
MSTRG.95903	28.1386	-8.63944	1.23867	-6.97477	3.06369e-12	4.31854e-11	58	0	39	0	34	0	chr5A	651685655	651686780							NA	NA		NA	NA		NA	NA		NA	NA	NA	NA
MSTRG.44865	101.242	-8.63935	1.04183	-8.29247	1.10922e-16	2.21895e-15	155	1	181	1	141	0	chr2D	477830917	477832565							NA	NA		NA	NA		NA	NA		NA	NA	NA	NA
MSTRG.136514	28.0296	-8.63697	1.22957	-7.02439	2.15007e-12	3.07699e-11	44	0	37	0	51	0	chr7A	564077583	564078800					noncoding	noncoding	NA	NA		NA	NA		NA	NA		NA	NA	NA	NA
MSTRG.31319	28.045	-8.63567	1.23944	-6.96741	3.2284e-12	4.54121e-11	52	0	29	0	50	0	chr2B	13364460	13367351							NA	NA		NA	NA		NA	NA		NA	NA	NA	NA
MSTRG.62538	151.146	-8.63552	0.853276	-10.1204	4.48434e-24	1.38511e-22	238	2	244	0	229	1	chr3B	754227920	754229359							UniRef90_W5D1L0	0	Chromosome 3B, genomic scaffold, cultivar Chinese Spring n=1 Tax=Triticum aestivum RepID=W5D1L0_WHEAT	AT3G11340.1	2e-110	| UDP-Glycosyltransferase superfamily protein	gi|357111093|ref|XP_003557349.1|	0	PREDICTED: UDP-glycosyltransferase 76C2-like [Brachypodium distachyon]	NA	NA	NA	NA
MSTRG.69351	27.955	-8.63212	1.24739	-6.92015	4.51181e-12	6.27243e-11	53	0	54	0	24	0	chr3D	520683158	520684123							UniRef90_M8A638	0	Peroxidase n=1 Tax=Triticum urartu RepID=M8A638_TRIUA	AT5G06730.1	8e-103	| Peroxidase superfamily protein	gi|357150393|ref|XP_003575443.1|	3e-165	PREDICTED: peroxidase 2-like [Brachypodium distachyon]	NA	NA	NA	NA
MSTRG.108708	27.9675	-8.632	1.23087	-7.01293	2.33372e-12	3.32732e-11	51	0	41	0	39	0	chr5D	380493686	380512579							UniRef90_M7YNE1	0.4	DNA topoisomerase n=1 Tax=Triticum urartu RepID=M7YNE1_TRIUA	AT5G07350.1	0.87	| Symbols: Tudor1, AtTudor1, TSN1 | TUDOR-SN protein 1	gi|565438617|ref|XP_006282301.1|	2.4	hypothetical protein CARUB_v10028588mg [Capsella rubella]	NA	NA	NA	NA
MSTRG.97207	27.958	-8.63162	1.23057	-7.01435	2.31022e-12	3.29505e-11	50	0	38	0	43	0	chr5B	28225562	28226197							NA	NA		NA	NA		NA	NA		NA	NA	NA	NA
MSTRG.101186	101.112	-8.63018	1.04613	-8.24966	1.58852e-16	3.14475e-15	181	0	169	2	123	0	chr5B	465254781	465256462							NA	NA		NA	NA		NA	NA		NA	NA	NA	NA
MSTRG.31424	979.377	-8.62844	0.594066	-14.5244	8.49069e-48	5.98937e-46	1588	14	1577	5	1436	1	chr2B	18319493	18320926							UniRef90_M7Y449	0	Glycosyltransferase n=3 Tax=Triticum RepID=M7Y449_TRIUA	AT2G36770.1	2e-76	| UDP-Glycosyltransferase superfamily protein	gi|514748401|ref|XP_004961608.1|	5e-170	PREDICTED: UDP-glycosyltransferase 73E1-like [Setaria italica]	NA	NA	GO:0016758	GO:0016758
MSTRG.108537	27.8574	-8.62762	1.23274	-6.99871	2.58324e-12	3.67164e-11	48	0	50	0	33	0	chr5D	369419296	369420918							UniRef90_M7ZI65	2e-19	Disease resistance protein RPM1 n=1 Tax=Triticum urartu RepID=M7ZI65_TRIUA	AT5G35480.1	0.22	| unknown protein; Has 1807 Blast hits to 1807 proteins in 277 species: Archae - 0; Bacteria - 0; Metazoa - 736; Fungi - 347; Plants - 385; Viruses - 0; Other Eukaryotes - 339 (source: NCBI BLink).	gi|1040880329|ref|XP_017250071.1|	0.026	PREDICTED: glutathione S-transferase T3-like [Daucus carota subsp. sativus]	NA	NA	NA	NA
MSTRG.22189	200.44	-8.62651	0.740922	-11.6429	2.49289e-31	1.03693e-29	300	1	346	0	299	3	chr1D	457069625	457075122							NA	NA		NA	NA		NA	NA		NA	NA	NA	NA
MSTRG.63134	54.3246	-8.62531	1.2103	-7.12658	1.0289e-12	1.51495e-11	96	0	71	0	87	1	chr3B	795919080	795920158							UniRef90_A0A0C4B5A3	0	Uncharacterized protein n=1 Tax=Triticum aestivum RepID=A0A0C4B5A3_WHEAT	AT1G78850.1	6e-22	| D-mannose binding lectin protein with Apple-like carbohydrate-binding domain	gi|1002227397|ref|XP_015631784.1|	2e-140	PREDICTED: G-type lectin S-receptor-like serine/threonine-protein kinase At5g35370 [Oryza sativa Japonica Group]	NA	NA	NA	NA
MSTRG.28571	1581.68	-8.62147	0.32016	-26.9286	1.01645e-159	6.3861e-157	2535	18	3086	4	1825	10	chr2A	624359354	624362080							NA	NA		NA	NA		NA	NA		NA	NA	NA	NA
MSTRG.144542	27.7318	-8.61861	1.2462	-6.91591	4.64864e-12	6.45246e-11	59	0	43	0	27	0	chr7B	634647085	634647384					noncoding	noncoding	UniRef90_M0Z1G6	1e-54	Uncharacterized protein n=8 Tax=Triticeae RepID=M0Z1G6_HORVD	AT1G56150.1	3e-16	| SAUR-like auxin-responsive protein family	gi|242093884|ref|XP_002437432.1|	1e-39	hypothetical protein SORBIDRAFT_10g026980 [Sorghum bicolor]	NA	NA	NA	NA
MSTRG.75231	298.909	-8.61534	0.621615	-13.8596	1.11296e-43	6.83842e-42	547	1	476	1	374	4	chr4A	572302274	572303653							NA	NA		NA	NA		NA	NA		NA	NA	NA	NA
MSTRG.130707	53.7699	-8.61321	1.22452	-7.03394	2.00775e-12	2.88343e-11	82	0	122	0	50	1	chr6D	454657597	454658971							UniRef90_F2E8R7	0	Predicted protein n=8 Tax=Triticeae RepID=F2E8R7_HORVD	AT1G15950.1	6e-121	| Symbols: CCR1, IRX4, ATCCR1 | cinnamoyl coa reductase 1	gi|960473632|ref|XP_003570365.2|	0	PREDICTED: cinnamoyl-CoA reductase 1-like [Brachypodium distachyon]	NA	NA	NA	NA
MSTRG.108595	593.713	-8.60952	0.442722	-19.4468	3.10427e-84	5.18191e-82	983	7	916	3	887	2	chr5D	371862068	371863645							NA	NA		NA	NA		NA	NA		NA	NA	NA	NA
MSTRG.29792	496.552	-8.60935	0.492381	-17.4851	1.85927e-68	2.24262e-66	701	3	1024	4	624	3	chr2A	719273451	719281198							NA	NA		NA	NA		NA	NA		NA	NA	NA	NA
MSTRG.118324	99.2301	-8.60675	1.04031	-8.27327	1.30329e-16	2.59717e-15	138	0	183	2	148	0	chr6B	10926250	10927983							NA	NA		NA	NA		NA	NA		NA	NA	NA	NA
MSTRG.76687	27.4129	-8.60455	1.23024	-6.99419	2.66796e-12	3.78499e-11	46	0	47	0	36	0	chr4A	662566240	662568233							NA	NA		NA	NA		NA	NA		NA	NA	NA	NA
MSTRG.76634	27.456	-8.60423	1.23729	-6.9541	3.54831e-12	4.97529e-11	55	0	38	0	35	0	chr4A	659845600	659846283							NA	NA		NA	NA		NA	NA		NA	NA	NA	NA
MSTRG.63128	53.2825	-8.59966	1.2077	-7.12067	1.07402e-12	1.57915e-11	83	1	95	0	73	0	chr3B	795798083	795810206							UniRef90_M8ARA5	0	Protein DETOXIFICATION n=5 Tax=Triticinae RepID=M8ARA5_TRIUA	AT3G21690.1	0	| MATE efflux family protein	gi|1002256361|ref|XP_015632479.1|	0	PREDICTED: protein DETOXIFICATION 40 isoform X1 [Oryza sativa Japonica Group]	NA	NA	NA	NA
MSTRG.39906	344.311	-8.59951	0.571139	-15.0568	3.11681e-51	2.40807e-49	592	4	524	2	497	1	chr2D	9882847	9884620							UniRef90_F2DHL1	0	Predicted protein n=4 Tax=Triticeae RepID=F2DHL1_HORVD	AT3G48280.1	3e-100	| Symbols: CYP71A25 | cytochrome P450, family 71, subfamily A, polypeptide 25	gi|357167365|ref|XP_003581127.1|	0	PREDICTED: premnaspirodiene oxygenase-like [Brachypodium distachyon]	NA	NA	NA	NA
MSTRG.132049	588.874	-8.59823	0.442307	-19.4395	3.57651e-84	5.96151e-82	927	5	1013	1	831	6	chr7A	41439312	41442163							UniRef90_A0A0D3GCH8	0	Uncharacterized protein n=2 Tax=Oryza RepID=A0A0D3GCH8_9ORYZ	AT2G36530.1	0	| Symbols: LOS2, ENO2 | Enolase	gi|357110857|ref|XP_003557232.1|	0	PREDICTED: enolase 1 [Brachypodium distachyon]	NA	NA	NA	NA
MSTRG.76619	27.256	-8.5982	1.22915	-6.99523	2.64823e-12	3.75841e-11	40	0	51	0	38	0	chr4A	658897227	658898410							NA	NA		NA	NA		NA	NA		NA	NA	NA	NA
MSTRG.120477	147.723	-8.59778	0.882495	-9.74258	1.98447e-22	5.63767e-21	297	1	264	1	127	1	chr6B	176131928	176132257							NA	NA		NA	NA		NA	NA		NA	NA	NA	NA
MSTRG.95893	147.754	-8.59635	0.857579	-10.024	1.19588e-23	3.62141e-22	263	0	223	1	205	2	chr5A	651541720	651545314							UniRef90_Q0JP44	2e-18	Os01g0244200 protein n=1 Tax=Oryza sativa subsp. japonica RepID=Q0JP44_ORYSJ	AT3G30730.1	0.001	| unknown protein; Has 59 Blast hits to 59 proteins in 7 species: Archae - 0; Bacteria - 0; Metazoa - 0; Fungi - 0; Plants - 59; Viruses - 0; Other Eukaryotes - 0 (source: NCBI BLink).	gi|242065158|ref|XP_002453868.1|	7e-18	hypothetical protein SORBIDRAFT_04g020125, partial [Sorghum bicolor]	NA	NA	NA	NA
MSTRG.113113	27.2052	-8.59616	1.22929	-6.9928	2.69448e-12	3.8212e-11	38	0	52	0	39	0	chr6A	49148754	49151917							UniRef90_I1HKK1	1e-15	Uncharacterized protein n=1 Tax=Brachypodium distachyon RepID=I1HKK1_BRADI	AT4G11070.2	1e-22	| Symbols: WRKY41, AtWRKY41 | WRKY family transcription factor	gi|960467305|ref|XP_003566384.3|	2e-15	PREDICTED: WRKY transcription factor 55-like [Brachypodium distachyon]	NA	NA	NA	NA
MSTRG.42281	98.1118	-8.59563	1.04255	-8.2448	1.65442e-16	3.27125e-15	159	1	160	0	142	1	chr2D	180990526	180994753							NA	NA		NA	NA		NA	NA		NA	NA	NA	NA
MSTRG.83124	27.2442	-8.59526	1.23531	-6.958	3.45134e-12	4.84288e-11	48	0	49	0	31	0	chr4B	604129036	604131286							UniRef90_W5EMQ9	3e-16	Uncharacterized protein n=1 Tax=Triticum aestivum RepID=W5EMQ9_WHEAT	AT1G22370.2	5e-09	| Symbols: AtUGT85A5, UGT85A5 | UDP-glucosyl transferase 85A5	gi|242065908|ref|XP_002454243.1|	1e-08	hypothetical protein SORBIDRAFT_04g027420 [Sorghum bicolor]	NA	NA	NA	NA
MSTRG.117147	53.18	-8.59526	1.21168	-7.09367	1.30598e-12	1.90525e-11	95	1	88	0	66	0	chr6A	563539402	563540489							NA	NA		NA	NA		NA	NA		NA	NA	NA	NA
MSTRG.132600	98.0817	-8.59423	1.07312	-8.00862	1.16e-15	2.16099e-14	146	0	240	0	78	2	chr7A	76392575	76395818							UniRef90_M7ZZU3	0	Subtilisin-like protease n=7 Tax=Triticinae RepID=M7ZZU3_TRIUA	AT4G10540.1	0	| Subtilase family protein	gi|514807833|ref|XP_004978766.1|	0	PREDICTED: subtilisin-like protease SBT3.3 [Setaria italica]	NA	NA	GO:0004252	GO:0004252
MSTRG.54200	97.8355	-8.59378	1.0433	-8.23713	1.76385e-16	3.48101e-15	157	2	162	0	141	0	chr3A	693335873	693338073							UniRef90_A0A077RZP2	3e-176	Chromosome 3B, genomic scaffold, cultivar Chinese Spring n=2 Tax=Triticum aestivum RepID=A0A077RZP2_WHEAT	AT2G23620.1	3e-62	| Symbols: ATMES1, MES1 | methyl esterase 1	gi|721647714|ref|XP_003565022.2|	2e-139	PREDICTED: esterase PIR7B-like [Brachypodium distachyon]	NA	NA	GO:0009694; GO:0009696; GO:0080030; GO:0080031; GO:0080032	GO:0009694; GO:0009696; GO:0080030; GO:0080031; GO:0080032
MSTRG.62087	342.845	-8.59377	0.569768	-15.0829	2.09733e-51	1.62591e-49	575	2	530	0	503	5	chr3B	720263074	720263778							NA	NA		NA	NA		NA	NA		NA	NA	NA	NA
MSTRG.83856	196.176	-8.59349	0.76029	-11.3029	1.26944e-29	4.94398e-28	306	1	414	1	205	2	chr4B	660390557	660397845							UniRef90_Q6DQK3	2e-138	Germin-like protein 4 n=4 Tax=Triticum RepID=Q6DQK3_TRIMO	AT5G39110.1	6e-73	| RmlC-like cupins superfamily protein	gi|357144731|ref|XP_003573394.1|	3e-126	PREDICTED: germin-like protein 8-11 [Brachypodium distachyon]	NA	NA	NA	NA
MSTRG.6623	27.1823	-8.59278	1.23533	-6.95584	3.50478e-12	4.91586e-11	42	0	32	0	54	0	chr1A	440029851	440030162					noncoding	noncoding	NA	NA		NA	NA		NA	NA		NA	NA	NA	NA
MSTRG.148753	27.1839	-8.59264	1.23027	-6.98434	2.86196e-12	4.04566e-11	45	0	47	0	36	0	chr7D	178474995	178476419							NA	NA		NA	NA		NA	NA		NA	NA	NA	NA
MSTRG.62756	53.0782	-8.59202	1.20735	-7.11642	1.1077e-12	1.62804e-11	87	0	78	1	84	0	chr3B	770652348	770653480							UniRef90_Q1ERG2	0	Endo-beta-1,3-glucanase n=1 Tax=Triticum aestivum RepID=Q1ERG2_WHEAT	AT4G16260.1	9e-70	| Glycosyl hydrolase superfamily protein	gi|960466176|ref|XP_014754159.1|	8e-114	PREDICTED: glucan endo-1,3-beta-glucosidase 6-like [Brachypodium distachyon]	NA	NA	GO:0005975; GO:0042973; GO:0046658	GO:0005975; GO:0042973; GO:0046658
MSTRG.9670	194.096	-8.5876	0.776195	-11.0637	1.88122e-28	7.01141e-27	391	3	341	0	172	1	chr1B	28306227	28308512							UniRef90_W5FGA4	0	Phenylalanine ammonia-lyase n=27 Tax=Triticeae RepID=W5FGA4_WHEAT	AT5G04230.1	0	| Symbols: PAL3, ATPAL3 | phenyl alanine ammonia-lyase 3	gi|357164720|ref|XP_003580144.1|	0	PREDICTED: phenylalanine ammonia-lyase [Brachypodium distachyon]	NA	NA	NA	NA
MSTRG.136495	194.145	-8.58559	0.7567	-11.3461	7.75557e-30	3.05168e-28	305	3	391	0	219	1	chr7A	563291831	563293363							UniRef90_I1I0U8	0	Uncharacterized protein n=19 Tax=Pooideae RepID=I1I0U8_BRADI	AT2G20340.1	5e-154	| Pyridoxal phosphate (PLP)-dependent transferases superfamily protein	gi|357144649|ref|XP_003573366.1|	0	PREDICTED: aromatic-L-amino-acid decarboxylase-like [Brachypodium distachyon]	NA	NA	NA	NA
MSTRG.54563	243.511	-8.58403	0.674644	-12.7238	4.36088e-37	2.1861e-35	444	2	330	1	363	2	chr3A	714614894	714615850							UniRef90_P34742	0	Glucan endo-1,3-beta-glucosidase GI n=10 Tax=Triticeae RepID=E13A_HORVU	AT4G16260.1	8e-79	| Glycosyl hydrolase superfamily protein	gi|1002235127|ref|XP_015621781.1|	7e-151	PREDICTED: glucan endo-1,3-beta-glucosidase GII [Oryza sativa Japonica Group]	NA	NA	GO:0004553; GO:0005975	GO:0004553; GO:0005975
MSTRG.71899	194.608	-8.58144	0.743941	-11.5351	8.778e-31	3.58859e-29	312	2	338	2	265	0	chr4A	63543438	63543776							UniRef90_A0A096PL41	8e-58	Uncharacterized protein n=2 Tax=Poaceae RepID=A0A096PL41_MAIZE	AT5G26340.1	8e-46	| Symbols: MSS1, STP13, ATSTP13 | Major facilitator superfamily protein	gi|1020159007|ref|NP_001310214.1|	1e-57	sugar transport protein 13 [Zea mays]	NA	NA	NA	NA
MSTRG.67384	26.9322	-8.57977	1.23514	-6.94639	3.74752e-12	5.24304e-11	44	0	52	0	31	0	chr3D	355794680	355796115							UniRef90_M0XL21	0	Uncharacterized protein n=2 Tax=Hordeum vulgare var. distichum RepID=M0XL21_HORVD	AT1G28650.1	6e-82	| GDSL-like Lipase/Acylhydrolase superfamily protein	gi|514736686|ref|XP_004958488.1|	5e-155	PREDICTED: GDSL esterase/lipase At1g28650-like [Setaria italica]	NA	NA	NA	NA
MSTRG.104237	339.006	-8.5757	0.566792	-15.1302	1.02311e-51	7.99648e-50	502	1	604	1	493	5	chr5B	684383863	684388125							NA	NA		NA	NA		NA	NA		NA	NA	NA	NA
MSTRG.40825	96.6361	-8.57516	1.04639	-8.19499	2.50611e-16	4.89853e-15	145	1	187	0	124	1	chr2D	59727099	59728263							NA	NA		NA	NA		NA	NA		NA	NA	NA	NA
MSTRG.142626	52.263	-8.57162	1.21526	-7.05332	1.74701e-12	2.52163e-11	85	1	103	0	58	0	chr7B	449546458	449548459							UniRef90_R7W032	9e-11	Lipid phosphate phosphatase 2 n=1 Tax=Aegilops tauschii RepID=R7W032_AEGTA	AT1G15080.1	4e-101	| Symbols: ATPAP2, ATLPP2, LPP2 | lipid phosphate phosphatase 2	gi|242096386|ref|XP_002438683.1|	3e-150	hypothetical protein SORBIDRAFT_10g024290 [Sorghum bicolor]	NA	NA	NA	NA
MSTRG.129706	26.7285	-8.57138	1.22989	-6.96922	3.18703e-12	4.48578e-11	35	0	51	0	41	0	chr6D	391693078	391696429							NA	NA		NA	NA		NA	NA		NA	NA	NA	NA
MSTRG.89011	26.7947	-8.57137	1.22977	-6.96989	3.17185e-12	4.46551e-11	45	0	42	0	39	0	chr4D	497918018	497920191							NA	NA		NA	NA		NA	NA		NA	NA	NA	NA
MSTRG.38349	52.2503	-8.57017	1.21236	-7.069	1.56055e-12	2.26106e-11	91	1	91	0	63	0	chr2B	713790991	713792561							NA	NA		NA	NA		NA	NA		NA	NA	NA	NA
MSTRG.48886	96.2775	-8.56838	1.05234	-8.14224	3.88035e-16	7.47225e-15	178	1	162	0	110	1	chr3A	67785600	67787837							UniRef90_T1NX03	0	Uncharacterized protein n=1 Tax=Triticum urartu RepID=T1NX03_TRIUA	AT5G46830.1	8e-11	| Symbols: ATNIG1, NIG1 | NACL-inducible gene 1	gi|357127581|ref|XP_003565458.1|	8e-128	PREDICTED: putative transcription factor bHLH041 [Brachypodium distachyon]	NA	NA	NA	NA
MSTRG.83747	26.7117	-8.56794	1.22892	-6.97191	3.12666e-12	4.40297e-11	42	0	45	0	39	0	chr4B	654089504	654091399							NA	NA		NA	NA		NA	NA		NA	NA	NA	NA
MSTRG.111945	96.6012	-8.56767	1.04804	-8.17493	2.96043e-16	5.75507e-15	166	0	174	1	113	1	chr5D	553469688	553473100							NA	NA		NA	NA		NA	NA		NA	NA	NA	NA
MSTRG.63889	26.713	-8.56553	1.23394	-6.94161	3.87644e-12	5.41678e-11	49	0	35	0	41	0	chr3D	7430150	7430404					noncoding	noncoding	UniRef90_A0A0A9BDV2	2e-22	Uncharacterized protein n=1 Tax=Arundo donax RepID=A0A0A9BDV2_ARUDO	AT5G38170.1	1e-12	| Bifunctional inhibitor/lipid-transfer protein/seed storage 2S albumin superfamily protein	gi|242037213|ref|XP_002466001.1|	4e-22	hypothetical protein SORBIDRAFT_01g049830 [Sorghum bicolor]	NA	NA	NA	NA
MSTRG.41426	239.406	-8.56293	0.672188	-12.7389	3.5947e-37	1.80836e-35	419	3	373	0	329	2	chr2D	100782287	100784379							UniRef90_W5C345	0	Uncharacterized protein n=2 Tax=Triticinae RepID=W5C345_WHEAT	AT2G46950.1	2e-145	| Symbols: CYP709B2 | cytochrome P450, family 709, subfamily B, polypeptide 2	gi|357121805|ref|XP_003562608.1|	0	PREDICTED: cytochrome P450 734A6-like [Brachypodium distachyon]	NA	NA	NA	NA
MSTRG.38132	26.6311	-8.56218	1.2382	-6.91502	4.67811e-12	6.491e-11	48	0	48	0	29	0	chr2B	697516229	697517807					noncoding	noncoding	NA	NA		NA	NA		NA	NA		NA	NA	NA	NA
MSTRG.117777	96.0581	-8.56156	1.04866	-8.16431	3.23266e-16	6.26936e-15	180	0	133	0	135	2	chr6A	601968159	601969427							NA	NA		NA	NA		NA	NA		NA	NA	NA	NA
MSTRG.148552	51.9414	-8.56031	1.21626	-7.0382	1.94735e-12	2.79984e-11	94	0	92	1	57	0	chr7D	161143892	161144140					noncoding	noncoding	UniRef90_N1R3Y1	4e-22	Uncharacterized protein n=1 Tax=Aegilops tauschii RepID=N1R3Y1_AEGTA	AT5G62960.1	0.039	| unknown protein; BEST Arabidopsis thaliana protein match is: unknown protein (TAIR:AT1G10660.1); Has 35333 Blast hits to 34131 proteins in 2444 species: Archae - 798; Bacteria - 22429; Metazoa - 974; Fungi - 991; Plants - 531; Viruses - 0; Other Eukaryotes - 9610 (source: NCBI BLink).	gi|721616560|ref|XP_010227788.1|	1e-11	PREDICTED: uncharacterized protein LOC100845166 [Brachypodium distachyon]	NA	NA	NA	NA
MSTRG.40372	26.5606	-8.559	1.23001	-6.95846	3.44007e-12	4.82885e-11	43	0	38	0	44	0	chr2D	29531047	29533438							UniRef90_M0XWS3	0	Uncharacterized protein n=6 Tax=Triticeae RepID=M0XWS3_HORVD	AT1G62560.1	1e-14	| Symbols: FMO GS-OX3 | flavin-monooxygenase glucosinolate S-oxygenase 3	gi|357167719|ref|XP_003581300.1|	0	PREDICTED: probable flavin-containing monooxygenase 1 [Brachypodium distachyon]	NA	NA	NA	NA
MSTRG.45405	95.7396	-8.5583	1.04211	-8.21246	2.16709e-16	4.25476e-15	150	0	141	0	159	2	chr2D	531711678	531712767							NA	NA		NA	NA		NA	NA		NA	NA	NA	NA
MSTRG.148235	51.7305	-8.55754	1.21538	-7.04101	1.9085e-12	2.74571e-11	71	0	112	1	62	0	chr7D	128478644	128480798							UniRef90_W5HVD1	0	Laccase n=2 Tax=Triticum aestivum RepID=W5HVD1_WHEAT	AT5G09360.1	2e-175	| Symbols: LAC14 | laccase 14	gi|357138107|ref|XP_003570639.1|	0	PREDICTED: putative laccase-9 [Brachypodium distachyon]	NA	NA	NA	NA
MSTRG.155983	26.5449	-8.55613	1.2395	-6.90291	5.09477e-12	7.04434e-11	52	0	42	0	30	0	chrUn	254191227	254192380							UniRef90_D4HR85	6e-07	GER4d n=65 Tax=Pooideae RepID=D4HR85_HORVD	AT4G14630.1	0.12	| Symbols: GLP9 | germin-like protein 9	gi|357144731|ref|XP_003573394.1|	4e-06	PREDICTED: germin-like protein 8-11 [Brachypodium distachyon]	NA	NA	NA	NA
MSTRG.62586	190.953	-8.55541	0.74923	-11.4189	3.36307e-30	1.34271e-28	337	2	313	1	244	1	chr3B	757472872	757474080							NA	NA		NA	NA		NA	NA		NA	NA	NA	NA
MSTRG.124919	191.119	-8.5552	0.744726	-11.4877	1.52068e-30	6.17266e-29	318	1	319	1	260	2	chr6B	691863848	691865110							NA	NA		NA	NA		NA	NA		NA	NA	NA	NA
MSTRG.69297	239.562	-8.55459	0.676367	-12.6479	1.14969e-36	5.69103e-35	421	1	416	3	285	1	chr3D	516952334	516954813							NA	NA		NA	NA		NA	NA		NA	NA	NA	NA
MSTRG.8975	26.4528	-8.55215	1.24004	-6.8967	5.32249e-12	7.34144e-11	49	0	47	0	28	0	chr1A	583604369	583605397							NA	NA		NA	NA		NA	NA		NA	NA	NA	NA
MSTRG.76743	333.317	-8.55204	0.573269	-14.918	2.51604e-50	1.89027e-48	518	3	622	2	430	2	chr4A	666538777	666540410							UniRef90_W5I533	6e-161	Uncharacterized protein n=2 Tax=Triticeae RepID=W5I533_WHEAT	AT1G08080.1	2e-93	| Symbols: ATACA7, ACA7 | alpha carbonic anhydrase 7	gi|357148105|ref|XP_003574630.1|	1e-155	PREDICTED: alpha carbonic anhydrase 7-like [Brachypodium distachyon]	NA	NA	NA	NA
MSTRG.106954	51.5119	-8.54774	1.21557	-7.03187	2.0378e-12	2.92475e-11	100	0	76	0	64	1	chr5D	229141699	229142016							NA	NA		NA	NA		NA	NA		NA	NA	NA	NA
MSTRG.39893	51.3839	-8.54632	1.20867	-7.07081	1.54028e-12	2.2331e-11	79	0	93	1	70	0	chr2D	9663778	9665250							UniRef90_W5C3Y5	0	Uncharacterized protein n=2 Tax=Triticinae RepID=W5C3Y5_WHEAT	AT3G14470.1	0.002	| NB-ARC domain-containing disease resistance protein	gi|357166985|ref|XP_003580948.1|	0	PREDICTED: uncharacterized protein LOC100840694 [Brachypodium distachyon]	NA	NA	NA	NA
MSTRG.67716	425.82	-8.5453	0.502892	-16.9923	9.36242e-65	1.03535e-62	674	5	678	1	650	3	chr3D	388324424	388325842							UniRef90_T1M9R3	0	Glycosyltransferase n=2 Tax=Triticeae RepID=T1M9R3_TRIUA	AT3G16520.2	1e-96	| Symbols: UGT88A1 | UDP-glucosyl transferase 88A1	gi|357136308|ref|XP_003569747.1|	0	PREDICTED: UDP-glycosyltransferase 88A1-like [Brachypodium distachyon]	NA	NA	NA	NA
MSTRG.105250	1280.58	-8.5449	0.322699	-26.4795	1.67127e-154	9.65168e-152	2180	11	2197	9	1629	7	chr5D	27689854	27690829							UniRef90_Q8GTB9	5e-150	Glutathione transferase F4 n=4 Tax=Triticinae RepID=Q8GTB9_WHEAT	AT3G62760.1	6e-56	| Symbols: ATGSTF13 | Glutathione S-transferase family protein	gi|1002236583|ref|XP_015622486.1|	2e-130	PREDICTED: glutathione S-transferase 4 [Oryza sativa Japonica Group]	NA	NA	GO:0004364	GO:0004364
MSTRG.136916	51.2953	-8.54392	1.20806	-7.07244	1.52238e-12	2.20799e-11	82	1	74	0	85	0	chr7A	608682792	608683259							UniRef90_I1HR31	3e-16	Uncharacterized protein n=1 Tax=Brachypodium distachyon RepID=I1HR31_BRADI	AT5G40690.1	1.3	| CONTAINS InterPro DOMAIN/s: EF-Hand 1, calcium-binding site (InterPro:IPR018247); BEST Arabidopsis thaliana protein match is: unknown protein (TAIR:AT2G41730.1); Has 1807 Blast hits to 1807 proteins in 277 species: Archae - 0; Bacteria - 0; Metazoa - 736; Fungi - 347; Plants - 385; Viruses - 0; Other Eukaryotes - 339 (source: NCBI BLink).	gi|357136236|ref|XP_003569711.1|	4e-16	PREDICTED: uncharacterized protein LOC100832037 [Brachypodium distachyon]	NA	NA	NA	NA
MSTRG.38319	26.236	-8.5427	1.2385	-6.89763	5.28766e-12	7.29798e-11	41	0	54	0	29	0	chr2B	712007060	712008544							UniRef90_T1LFD4	0	Uncharacterized protein n=1 Tax=Triticum urartu RepID=T1LFD4_TRIUA	AT2G42720.1	3e-12	| FBD, F-box, Skp2-like and Leucine Rich Repeat domains containing protein	gi|960494077|ref|XP_014751598.1|	1e-149	PREDICTED: putative F-box protein At3g44060 [Brachypodium distachyon]	NA	NA	NA	NA
MSTRG.137640	375.336	-8.54094	0.870253	-9.81431	9.77021e-23	2.82046e-21	639	1	670	0	452	7	chr7A	669215061	669216101							NA	NA		NA	NA		NA	NA		NA	NA	NA	NA
MSTRG.88262	26.2459	-8.54046	1.23296	-6.92679	4.30492e-12	5.99536e-11	47	0	37	0	39	0	chr4D	449739170	449739397					noncoding	noncoding	UniRef90_T1LUS9	1e-08	Uncharacterized protein n=3 Tax=Triticum urartu RepID=T1LUS9_TRIUA	NA	NA		gi|922396303|ref|XP_003591828.2|	1.7	NAC transcription factor-like protein [Medicago truncatula]	NA	NA	NA	NA
MSTRG.104052	26.2368	-8.54006	1.23286	-6.92701	4.29835e-12	5.98732e-11	47	0	39	0	37	0	chr5B	672865144	672865782							UniRef90_W5F9J9	2e-49	Uncharacterized protein n=4 Tax=Triticeae RepID=W5F9J9_WHEAT	AT5G35525.1	4e-33	| PLAC8 family protein	gi|226508610|ref|NP_001151128.1|	8e-43	cell number regulator 10 [Zea mays]	NA	NA	NA	NA
MSTRG.89566	26.1621	-8.53951	1.23696	-6.9036	5.07e-12	7.01262e-11	38	0	55	0	31	0	chr5A	18922114	18924070							NA	NA		NA	NA		NA	NA		NA	NA	NA	NA
MSTRG.14418	26.2256	-8.5381	1.25098	-6.82512	8.78538e-12	1.18828e-10	56	0	42	0	24	0	chr1B	540154562	540156067							NA	NA		NA	NA		NA	NA		NA	NA	NA	NA
MSTRG.76943	26.1217	-8.53512	1.23118	-6.93249	4.13484e-12	5.76588e-11	43	0	44	0	36	0	chr4A	679075998	679079860							UniRef90_I1H8S0	0	Uncharacterized protein n=4 Tax=Pooideae RepID=I1H8S0_BRADI	AT5G42250.1	6e-139	| Zinc-binding alcohol dehydrogenase family protein	gi|357113666|ref|XP_003558622.1|	0	PREDICTED: alcohol dehydrogenase-like 7 [Brachypodium distachyon]	NA	NA	GO:0008270; GO:0016491	GO:0008270; GO:0016491
MSTRG.105273	141.631	-8.53437	0.857629	-9.95113	2.49342e-23	7.43062e-22	212	0	274	2	182	1	chr5D	28924354	28928187							UniRef90_C7IXG0	7e-14	Os01g0630700 protein n=1 Tax=Oryza sativa subsp. japonica RepID=C7IXG0_ORYSJ	AT3G51690.1	2e-16	| PIF1 helicase	gi|1002228579|ref|XP_015638715.1|	2e-12	PREDICTED: uncharacterized protein LOC9268713 [Oryza sativa Japonica Group]	NA	NA	NA	NA
MSTRG.101664	26.0839	-8.53357	1.23086	-6.93299	4.12038e-12	5.74642e-11	40	0	37	0	46	0	chr5B	506530656	506531328					noncoding	noncoding	NA	NA		NA	NA		NA	NA		NA	NA	NA	NA
MSTRG.54460	140.718	-8.53254	0.855728	-9.97109	2.03982e-23	6.10429e-22	223	2	242	0	197	1	chr3A	709123620	709129961							UniRef90_M8BEE3	0	Cysteine-rich receptor-like protein kinase 29 n=1 Tax=Aegilops tauschii RepID=M8BEE3_AEGTA	AT4G23180.1	6e-118	| Symbols: CRK10, RLK4 | cysteine-rich RLK (RECEPTOR-like protein kinase) 10	gi|1002237441|ref|XP_015622929.1|	0	PREDICTED: cysteine-rich receptor-like protein kinase 10 [Oryza sativa Japonica Group]	NA	NA	NA	NA
MSTRG.63409	50.8877	-8.53033	1.21206	-7.03787	1.95198e-12	2.80615e-11	91	0	82	1	65	0	chr3B	814939916	814945817							UniRef90_I1I951	0	Methionine aminopeptidase 2 n=3 Tax=Brachypodium distachyon RepID=I1I951_BRADI	AT3G59990.4	0	| Symbols: MAP2B | methionine aminopeptidase 2B	gi|721663168|ref|XP_010235358.1|	0	PREDICTED: methionine aminopeptidase 2B-like [Brachypodium distachyon]	NA	NA	GO:0005737; GO:0046872; GO:0070006; GO:0070084	GO:0005737; GO:0046872; GO:0070006; GO:0070084
MSTRG.4909	94.2746	-8.52934	1.04327	-8.17556	2.94495e-16	5.72985e-15	164	0	137	2	140	0	chr1A	239905834	239906778							NA	NA		NA	NA		NA	NA		NA	NA	NA	NA
MSTRG.71359	25.966	-8.52577	1.2315	-6.9231	4.41876e-12	6.1483e-11	44	0	38	0	40	0	chr4A	17028527	17028748					noncoding	noncoding	NA	NA		NA	NA		NA	NA		NA	NA	NA	NA
MSTRG.154622	25.8435	-8.52328	1.23629	-6.89424	5.41543e-12	7.46513e-11	30	0	39	0	54	0	chrUn	64105463	64107939							NA	NA		NA	NA		NA	NA		NA	NA	NA	NA
MSTRG.140036	25.8713	-8.5192	1.23671	-6.88857	5.63556e-12	7.75456e-11	49	0	39	0	33	0	chr7B	119246939	119247952							UniRef90_A0AAQ4	0	Polygalacturonase inhibiting protein 1 n=4 Tax=Triticum RepID=A0AAQ4_WHEAT	AT5G06860.1	5e-58	| Symbols: PGIP1, ATPGIP1 | polygalacturonase inhibiting protein 1	gi|242086531|ref|XP_002439098.1|	3e-107	hypothetical protein SORBIDRAFT_09g000440 [Sorghum bicolor]	NA	NA	NA	NA
MSTRG.117767	25.8101	-8.51912	1.23715	-6.88608	5.73511e-12	7.88774e-11	40	0	52	0	30	0	chr6A	601146836	601148224							NA	NA		NA	NA		NA	NA		NA	NA	NA	NA
MSTRG.145872	50.4715	-8.51903	1.21405	-7.01705	2.26596e-12	3.23555e-11	92	0	83	0	61	1	chr7B	730303136	730305831							UniRef90_W5H9T4	0	Uncharacterized protein n=2 Tax=Triticum RepID=W5H9T4_WHEAT	AT4G16770.1	1e-92	| 2-oxoglutarate (2OG) and Fe(II)-dependent oxygenase superfamily protein	gi|514730273|ref|XP_004956900.1|	2e-130	PREDICTED: 1-aminocyclopropane-1-carboxylate oxidase-like [Setaria italica]	NA	NA	NA	NA
MSTRG.153292	25.7075	-8.51482	1.23045	-6.92008	4.51383e-12	6.27447e-11	34	0	44	0	44	0	chr7D	614535339	614536948							NA	NA		NA	NA		NA	NA		NA	NA	NA	NA
MSTRG.101058	25.6958	-8.51141	1.23123	-6.91294	4.74701e-12	6.581e-11	42	0	42	0	37	0	chr5B	455760765	455761529							NA	NA		NA	NA		NA	NA		NA	NA	NA	NA
MSTRG.44509	1937.41	-8.51081	0.260126	-32.7181	8.63858e-235	1.64631e-231	2851	22	2876	11	3400	9	chr2D	446652283	446653197							UniRef90_A0A096UMW6	3e-05	Uncharacterized protein n=3 Tax=Triticeae RepID=A0A096UMW6_WHEAT	AT3G54420.1	5e-84	| Symbols: ATEP3, ATCHITIV, CHIV, EP3 | homolog of carrot EP3-3 chitinase	gi|357164425|ref|XP_003580049.1|	6e-106	PREDICTED: chitinase 5-like [Brachypodium distachyon]	NA	NA	NA	NA
MSTRG.148227	369.542	-8.51071	0.543873	-15.6483	3.41066e-55	2.98619e-53	640	5	633	2	459	1	chr7D	127764564	127766477							UniRef90_F2DQU6	0	Predicted protein n=1 Tax=Hordeum vulgare var. distichum RepID=F2DQU6_HORVD	AT1G76690.1	0	| Symbols: OPR2, ATOPR2 | 12-oxophytodienoate reductase 2	gi|514761772|ref|XP_004964869.1|	0	PREDICTED: 12-oxophytodienoate reductase 1-like [Setaria italica]	NA	NA	NA	NA
MSTRG.113672	25.6731	-8.51048	1.23441	-6.89436	5.41088e-12	7.45976e-11	42	0	47	0	32	0	chr6A	91924600	91925404							NA	NA		NA	NA		NA	NA		NA	NA	NA	NA
MSTRG.71356	92.1847	-8.50924	1.05231	-8.08625	6.15279e-16	1.16985e-14	155	2	172	0	106	0	chr4A	16997912	16998758							NA	NA		NA	NA		NA	NA		NA	NA	NA	NA
MSTRG.104586	25.645	-8.50923	1.23055	-6.91499	4.67881e-12	6.49119e-11	40	0	43	0	38	0	chr5B	703291643	703292105							NA	NA		NA	NA		NA	NA		NA	NA	NA	NA
MSTRG.106229	184.583	-8.50795	0.742317	-11.4613	2.06316e-30	8.3215e-29	291	3	299	1	278	0	chr5D	115974922	115975422							UniRef90_W5FN16	1e-107	Uncharacterized protein n=3 Tax=Triticinae RepID=W5FN16_WHEAT	AT1G35260.1	1.1	| Symbols: MLP165 | MLP-like protein 165	gi|357150519|ref|XP_003575486.1|	1e-67	PREDICTED: major allergen Api g 1, isoallergen 1-like [Brachypodium distachyon]	NA	NA	NA	NA
MSTRG.61617	25.5896	-8.50688	1.23059	-6.91284	4.7506e-12	6.58518e-11	38	0	45	0	38	0	chr3B	675151823	675152176							NA	NA		NA	NA		NA	NA		NA	NA	NA	NA
MSTRG.95211	601.859	-8.50407	0.432734	-19.652	5.5631e-86	9.81663e-84	1020	1	1001	5	801	7	chr5A	609789773	609790597							NA	NA		NA	NA		NA	NA		NA	NA	NA	NA
MSTRG.51534	1196.09	-8.50259	0.315826	-26.9218	1.22135e-159	7.63148e-157	1917	7	1782	4	1918	15	chr3A	482927746	482928830							UniRef90_Q8W427	0	Chitinase n=17 Tax=Pooideae RepID=Q8W427_WHEAT	AT3G12500.1	5e-136	| Symbols: ATHCHIB, PR3, PR-3, CHI-B, B-CHI, HCHIB | basic chitinase	gi|357136020|ref|XP_003569604.1|	2e-172	PREDICTED: basic endochitinase A-like [Brachypodium distachyon]	NA	NA	GO:0004568; GO:0005975; GO:0006032; GO:0008061; GO:0016998; GO:0004568; GO:0005975; GO:0006032; GO:0008061; GO:0016998; GO:0050832	GO:0004568; GO:0005975; GO:0006032; GO:0008061; GO:0016998; GO:0004568; GO:0005975; GO:0006032; GO:0008061; GO:0016998; GO:0050832
MSTRG.131805	25.4423	-8.50047	1.23449	-6.88581	5.74603e-12	7.90181e-11	33	0	52	0	36	0	chr7A	25957632	25963436					noncoding	noncoding	NA	NA		NA	NA		NA	NA		NA	NA	NA	NA
MSTRG.7938	91.5569	-8.4941	1.04452	-8.13204	4.22138e-16	8.10202e-15	143	0	165	0	123	2	chr1A	536068035	536068610							NA	NA		NA	NA		NA	NA		NA	NA	NA	NA
MSTRG.132647	319.761	-8.49381	0.575017	-14.7714	2.23998e-49	1.64504e-47	513	2	582	0	409	5	chr7A	79354195	79355373							NA	NA		NA	NA		NA	NA		NA	NA	NA	NA
MSTRG.35939	1423.07	-8.49347	0.302553	-28.0727	2.1112e-173	1.70005e-170	2494	8	2106	10	2058	13	chr2B	477568473	477569762							NA	NA		NA	NA		NA	NA		NA	NA	NA	NA
MSTRG.48331	49.4159	-8.49249	1.20821	-7.02898	2.08049e-12	2.98227e-11	66	1	89	0	79	0	chr3A	36245317	36249829							NA	NA		NA	NA		NA	NA		NA	NA	NA	NA
MSTRG.103746	25.4055	-8.49143	1.24567	-6.81673	9.31359e-12	1.25646e-10	54	0	31	0	33	0	chr5B	655582534	655583163							UniRef90_M8C2R9	6e-91	Uncharacterized protein n=1 Tax=Aegilops tauschii RepID=M8C2R9_AEGTA	AT1G33840.1	7e-20	| Protein of unknown function (DUF567)	gi|242032513|ref|XP_002463651.1|	8e-87	hypothetical protein SORBIDRAFT_01g003590 [Sorghum bicolor]	NA	NA	NA	NA
MSTRG.69210	25.3018	-8.49136	1.24738	-6.80737	9.93978e-12	1.33715e-10	37	0	58	0	25	0	chr3D	511330651	511332400							UniRef90_A0A077S2L8	0	Chromosome 3B, genomic scaffold, cultivar Chinese Spring n=1 Tax=Triticum aestivum RepID=A0A077S2L8_WHEAT	AT3G59850.1	6e-123	| Pectin lyase-like superfamily protein	gi|357126288|ref|XP_003564820.1|	0	PREDICTED: polygalacturonase-like isoform X1 [Brachypodium distachyon]	NA	NA	GO:0004650; GO:0005576; GO:0005975; GO:0071555	GO:0004650; GO:0005576; GO:0005975; GO:0071555
MSTRG.88679	1190.19	-8.4887	0.323559	-26.2354	1.04878e-151	5.73797e-149	1968	6	2057	9	1563	11	chr4D	477222144	477226007							UniRef90_M8BQH6	0	Thromboxane-A synthase n=4 Tax=Triticeae RepID=M8BQH6_AEGTA	AT2G26170.2	4e-12	| Symbols: CYP711A1 | cytochrome P450, family 711, subfamily A, polypeptide 1	gi|1002229615|ref|XP_015644699.1|	4e-19	PREDICTED: cytochrome P450 711A1 [Oryza sativa Japonica Group]	NA	NA	NA	NA
MSTRG.47177	25.2704	-8.48738	1.23473	-6.87389	6.24739e-12	8.5686e-11	42	0	45	0	32	0	chr2D	633670099	633672244							NA	NA		NA	NA		NA	NA		NA	NA	NA	NA
MSTRG.59883	499.158	-8.48369	0.458439	-18.5056	1.86018e-76	2.64229e-74	769	6	854	3	727	2	chr3B	503968625	503970336							NA	NA		NA	NA		NA	NA		NA	NA	NA	NA
MSTRG.39417	136.146	-8.48262	0.855687	-9.91323	3.64669e-23	1.07748e-21	218	2	231	1	191	0	chr2B	787745788	787758089							NA	NA		NA	NA		NA	NA		NA	NA	NA	NA
MSTRG.78572	272.48	-8.48185	0.620706	-13.6648	1.64665e-42	9.76599e-41	436	2	518	2	328	2	chr4B	32178329	32180224							UniRef90_M7YTE4	3e-88	Uncharacterized protein n=7 Tax=Triticinae RepID=M7YTE4_TRIUA	AT4G36610.1	1.6	| alpha/beta-Hydrolases superfamily protein	gi|573925878|ref|XP_006650477.1|	1e-79	PREDICTED: microsomal glutathione S-transferase 3 [Oryza brachyantha]	NA	NA	GO:0016021	GO:0016021
MSTRG.149509	90.9195	-8.48154	1.04136	-8.14472	3.80165e-16	7.32469e-15	139	0	154	1	135	1	chr7D	246524034	246525565							NA	NA		NA	NA		NA	NA		NA	NA	NA	NA
MSTRG.138177	25.1802	-8.48094	1.24337	-6.8209	9.0469e-12	1.22206e-10	47	0	45	0	26	0	chr7A	704387759	704388700							NA	NA		NA	NA		NA	NA		NA	NA	NA	NA
MSTRG.23762	49.0066	-8.48028	1.21411	-6.98476	2.85352e-12	4.03473e-11	62	1	68	0	102	0	chr2A	31833885	31836664							UniRef90_M0XWS3	0	Uncharacterized protein n=6 Tax=Triticeae RepID=M0XWS3_HORVD	AT1G62560.1	3e-13	| Symbols: FMO GS-OX3 | flavin-monooxygenase glucosinolate S-oxygenase 3	gi|357167719|ref|XP_003581300.1|	0	PREDICTED: probable flavin-containing monooxygenase 1 [Brachypodium distachyon]	NA	NA	NA	NA
MSTRG.110617	25.1074	-8.48028	1.23594	-6.86138	6.82005e-12	9.32049e-11	33	0	35	0	51	0	chr5D	490166006	490166449							NA	NA		NA	NA		NA	NA		NA	NA	NA	NA
MSTRG.53489	25.1039	-8.48011	1.23179	-6.88437	5.80435e-12	7.98009e-11	35	0	46	0	38	0	chr3A	648241403	648241738							UniRef90_A0A077S6D3	4e-24	Chromosome 3B, genomic scaffold, cultivar Chinese Spring n=3 Tax=Triticinae RepID=A0A077S6D3_WHEAT	AT5G50510.1	1.1	| Molecular chaperone Hsp40/DnaJ family protein	gi|721646859|ref|XP_010232668.1|	7e-05	PREDICTED: protein AUXIN-REGULATED GENE INVOLVED IN ORGAN SIZE-like [Brachypodium distachyon]	NA	NA	GO:0016021; GO:0046622	GO:0016021; GO:0046622
MSTRG.63258	48.9911	-8.47992	1.21102	-7.00229	2.51818e-12	3.5805e-11	67	1	97	0	68	0	chr3B	804542375	804543013					noncoding	noncoding	NA	NA		NA	NA		NA	NA		NA	NA	NA	NA
MSTRG.38538	48.9934	-8.47867	1.21448	-6.98132	2.9241e-12	4.13043e-11	76	1	97	0	58	0	chr2B	729877926	729878926							NA	NA		NA	NA		NA	NA		NA	NA	NA	NA
MSTRG.14749	25.0414	-8.47445	1.23483	-6.86284	6.75025e-12	9.23393e-11	41	0	45	0	32	0	chr1B	563541941	563542770							NA	NA		NA	NA		NA	NA		NA	NA	NA	NA
MSTRG.78420	135.615	-8.47434	0.86174	-9.83399	8.03673e-23	2.32945e-21	250	0	195	0	188	3	chr4B	24759337	24760145							NA	NA		NA	NA		NA	NA		NA	NA	NA	NA
MSTRG.153665	1395.99	-8.47048	0.292805	-28.9287	5.1986e-184	4.99529e-181	2274	14	2173	11	2106	6	chr7D	634805112	634805633							NA	NA		NA	NA		NA	NA		NA	NA	NA	NA
MSTRG.23373	134.485	-8.47004	0.863209	-9.81227	9.96954e-23	2.87438e-21	222	3	246	0	164	0	chr2A	14468390	14485494							UniRef90_W5B0J8	0	Uncharacterized protein n=1 Tax=Triticum aestivum RepID=W5B0J8_WHEAT	AT5G43470.2	0.006	| Symbols: RPP8, HRT, RCY1 | Disease resistance protein (CC-NBS-LRR class) family	gi|1002264910|ref|XP_015636782.1|	0	PREDICTED: putative disease resistance RPP13-like protein 1 [Oryza sativa Japonica Group]	NA	NA	NA	NA
MSTRG.133532	48.7293	-8.46856	1.21143	-6.99058	2.73758e-12	3.87847e-11	86	1	70	0	72	0	chr7A	162508779	162509425							UniRef90_N1R3Y1	3e-20	Uncharacterized protein n=1 Tax=Aegilops tauschii RepID=N1R3Y1_AEGTA	AT5G18520.1	0.31	| Lung seven transmembrane receptor family protein	gi|721616560|ref|XP_010227788.1|	1e-16	PREDICTED: uncharacterized protein LOC100845166 [Brachypodium distachyon]	NA	NA	NA	NA
MSTRG.103566	361.382	-8.4674	0.681529	-12.4241	1.93326e-35	9.22625e-34	612	4	714	4	371	0	chr5B	641822220	641824468							NA	NA		NA	NA		NA	NA		NA	NA	NA	NA
MSTRG.108832	180.254	-8.4671	0.756102	-11.1984	4.15361e-29	1.58528e-27	352	0	258	1	229	3	chr5D	387960770	387961129					noncoding	noncoding	NA	NA		NA	NA		NA	NA		NA	NA	NA	NA
MSTRG.41030	48.658	-8.46486	1.21374	-6.97419	3.07642e-12	4.33489e-11	89	0	64	1	74	0	chr2D	73495352	73496237							NA	NA		NA	NA		NA	NA		NA	NA	NA	NA
MSTRG.44830	24.845	-8.46299	1.24104	-6.81926	9.15086e-12	1.23523e-10	42	0	48	0	27	0	chr2D	475499275	475500086							NA	NA		NA	NA		NA	NA		NA	NA	NA	NA
MSTRG.64961	179.279	-8.4625	0.747606	-11.3195	1.05106e-29	4.10746e-28	295	2	317	2	230	0	chr3D	67458819	67460754							UniRef90_M0Z936	0	Uncharacterized protein n=3 Tax=Triticeae RepID=M0Z936_HORVD	AT5G15130.1	8e-07	| Symbols: WRKY72, ATWRKY72 | WRKY DNA-binding protein 72	gi|357127551|ref|XP_003565443.1|	7e-141	PREDICTED: probable WRKY transcription factor 72 [Brachypodium distachyon]	NA	NA	NA	NA
MSTRG.8703	48.4265	-8.46237	1.21659	-6.95582	3.50507e-12	4.91586e-11	62	0	63	0	104	1	chr1A	571679826	571680317							UniRef90_A0A077RZU7	5e-32	Chromosome 3B, genomic scaffold, cultivar Chinese Spring n=3 Tax=Triticinae RepID=A0A077RZU7_WHEAT	AT5G40690.1	0.15	| CONTAINS InterPro DOMAIN/s: EF-Hand 1, calcium-binding site (InterPro:IPR018247); BEST Arabidopsis thaliana protein match is: unknown protein (TAIR:AT2G41730.1); Has 1807 Blast hits to 1807 proteins in 277 species: Archae - 0; Bacteria - 0; Metazoa - 736; Fungi - 347; Plants - 385; Viruses - 0; Other Eukaryotes - 339 (source: NCBI BLink).	gi|1002228007|ref|XP_015634905.1|	7e-21	PREDICTED: uncharacterized protein LOC4324024 [Oryza sativa Japonica Group]	NA	NA	NA	NA
MSTRG.143210	24.8825	-8.46217	1.24173	-6.81479	9.43991e-12	1.2729e-10	49	0	30	0	37	0	chr7B	510602851	510604127							NA	NA		NA	NA		NA	NA		NA	NA	NA	NA
MSTRG.130730	24.8118	-8.46138	1.23194	-6.86833	6.49555e-12	8.8951e-11	39	0	40	0	38	0	chr6D	455495988	455505312							UniRef90_T1LTN4	5e-59	Uncharacterized protein n=1 Tax=Triticum urartu RepID=T1LTN4_TRIUA	AT2G02240.1	6e-22	| Symbols: MEE66 | F-box family protein	gi|721667400|ref|XP_010235954.1|	2e-47	PREDICTED: putative F-box protein PP2-B12 [Brachypodium distachyon]	NA	NA	NA	NA
MSTRG.23339	807.819	-8.46108	0.378167	-22.3739	7.0618e-111	1.90896e-108	1249	6	1523	8	1033	4	chr2A	13013187	13014988							NA	NA		NA	NA		NA	NA		NA	NA	NA	NA
MSTRG.129139	134.238	-8.46081	0.858922	-9.8505	6.82072e-23	1.98757e-21	210	1	251	1	171	1	chr6D	344057621	344058937							UniRef90_N1R155	0	Anthranilate N-benzoyltransferase protein 1 n=1 Tax=Aegilops tauschii RepID=N1R155_AEGTA	AT5G48930.1	6e-79	| Symbols: HCT | hydroxycinnamoyl-CoA shikimate/quinate hydroxycinnamoyl transferase	gi|242056545|ref|XP_002457418.1|	2e-171	hypothetical protein SORBIDRAFT_03g006970 [Sorghum bicolor]	NA	NA	NA	NA
MSTRG.94026	24.7371	-8.46067	1.24167	-6.81393	9.49691e-12	1.27998e-10	30	0	56	0	32	0	chr5A	538002378	538002975							UniRef90_M0Y046	6e-24	Uncharacterized protein n=2 Tax=Hordeum vulgare RepID=M0Y046_HORVD	AT2G02120.1	0.001	| Symbols: PDF2.1, LCR70 | Scorpion toxin-like knottin superfamily protein	gi|357145145|ref|XP_003573541.1|	9e-18	PREDICTED: defensin-like protein 2 [Brachypodium distachyon]	NA	NA	NA	NA
MSTRG.143364	24.8458	-8.46033	1.23941	-6.82612	8.72434e-12	1.18016e-10	48	0	33	0	35	0	chr7B	526238456	526238875							UniRef90_M8AHQ9	6e-19	Uncharacterized protein n=2 Tax=Triticinae RepID=M8AHQ9_TRIUA	AT1G69260.1	0.088	| Symbols: AFP1 | ABI five binding protein	gi|514765612|ref|XP_004965793.1|	0.0001	PREDICTED: uncharacterized protein LOC101774728 [Setaria italica]	NA	NA	NA	NA
MSTRG.150906	267.789	-8.4598	0.615331	-13.7484	5.20858e-43	3.13298e-41	431	3	474	1	354	2	chr7D	436948437	436949804							UniRef90_W5HMY3	1e-35	Uncharacterized protein n=1 Tax=Triticum aestivum RepID=W5HMY3_WHEAT	AT2G47980.1	5.5	| Symbols: SCC3, ATSCC3 | sister-chromatid cohesion protein 3	NA	NA		NA	NA	NA	NA
MSTRG.32039	48.4257	-8.45964	1.22598	-6.90032	5.18857e-12	7.16883e-11	94	1	87	0	45	0	chr2B	53584520	53584723					noncoding	noncoding	UniRef90_W5B2P4	3e-44	Uncharacterized protein n=1 Tax=Triticum aestivum RepID=W5B2P4_WHEAT	AT3G26230.1	7e-26	| Symbols: CYP71B24 | cytochrome P450, family 71, subfamily B, polypeptide 24	gi|835908335|ref|XP_012700012.1|	3e-35	PREDICTED: premnaspirodiene oxygenase-like [Setaria italica]	NA	NA	NA	NA
MSTRG.152605	24.8147	-8.45943	1.25183	-6.75768	1.40221e-11	1.86071e-10	49	0	45	0	22	0	chr7D	575441511	575441931							NA	NA		NA	NA		NA	NA		NA	NA	NA	NA
MSTRG.154186	133.782	-8.45916	0.855001	-9.89374	4.43137e-23	1.30293e-21	212	2	217	0	200	1	chrUn	31624840	31626467							UniRef90_W5BEK9	0	Uncharacterized protein n=1 Tax=Triticum aestivum RepID=W5BEK9_WHEAT	AT5G63560.1	1e-20	| HXXXD-type acyl-transferase family protein	gi|357120512|ref|XP_003561971.1|	2e-177	PREDICTED: agmatine coumaroyltransferase-1-like [Brachypodium distachyon]	NA	NA	NA	NA
MSTRG.16203	24.8091	-8.45858	1.23825	-6.83106	8.42868e-12	1.14287e-10	47	0	36	0	33	0	chr1B	662787898	662788143					noncoding	noncoding	NA	NA		NA	NA		NA	NA		NA	NA	NA	NA
MSTRG.20544	48.3292	-8.45824	1.20842	-6.99943	2.57003e-12	3.65331e-11	70	0	85	1	73	0	chr1D	345405805	345410891							UniRef90_F2DFC1	0	Predicted protein n=3 Tax=Pooideae RepID=F2DFC1_HORVD	AT1G15690.2	0	| Symbols: AVP1, ATAVP3, AVP-3, AtVHP1;1 | Inorganic H pyrophosphatase family protein	gi|357132073|ref|XP_003567657.1|	0	PREDICTED: pyrophosphate-energized vacuolar membrane proton pump-like [Brachypodium distachyon]	NA	NA	NA	NA
MSTRG.64806	401.675	-8.45522	0.510743	-16.5547	1.47984e-61	1.51764e-59	670	1	688	2	527	6	chr3D	54829837	54831443							UniRef90_A0A077RF60	0	Glycosyltransferase n=1 Tax=Triticum aestivum RepID=A0A077RF60_WHEAT	AT1G22360.1	0	| Symbols: AtUGT85A2, UGT85A2 | UDP-glucosyl transferase 85A2	gi|357138044|ref|XP_003570608.1|	0	PREDICTED: 7-deoxyloganetin glucosyltransferase-like [Brachypodium distachyon]	NA	NA	GO:0008194; GO:0043231; GO:0080043; GO:0080044; GO:0016758	GO:0008194; GO:0043231; GO:0080043; GO:0080044; GO:0016758
MSTRG.158044	24.695	-8.45381	1.25571	-6.73228	1.67019e-11	2.202e-10	45	0	51	0	20	0	chrUn	440055176	440056193					noncoding	noncoding	NA	NA		NA	NA		NA	NA		NA	NA	NA	NA
MSTRG.79482	24.6985	-8.45345	1.23528	-6.84336	7.7356e-12	1.05327e-10	43	0	40	0	33	0	chr4B	115550623	115551803					noncoding	noncoding	NA	NA		NA	NA		NA	NA		NA	NA	NA	NA
MSTRG.77773	24.6322	-8.4534	1.23498	-6.84497	7.64946e-12	1.04204e-10	33	0	49	0	35	0	chr4A	735164589	735166142							NA	NA		NA	NA		NA	NA		NA	NA	NA	NA
MSTRG.91711	88.783	-8.45138	1.04603	-8.07948	6.50421e-16	1.23502e-14	146	1	153	0	118	1	chr5A	327725716	327727447							NA	NA		NA	NA		NA	NA		NA	NA	NA	NA
MSTRG.144561	24.6822	-8.45065	1.24852	-6.76853	1.30095e-11	1.73217e-10	51	0	39	0	25	0	chr7B	636983945	636984232					noncoding	noncoding	NA	NA		NA	NA		NA	NA		NA	NA	NA	NA
MSTRG.36008	310.936	-8.45038	0.573546	-14.7336	3.92412e-49	2.85801e-47	477	1	582	1	406	5	chr2B	484115605	484117647							UniRef90_Q8L4X0	0	Os10g0130700 protein n=2 Tax=Oryza sativa RepID=Q8L4X0_ORYSJ	ATMG00820.1	5e-17	| Symbols: ORF170 | Reverse transcriptase (RNA-dependent DNA polymerase)	gi|242034557|ref|XP_002464673.1|	0	hypothetical protein SORBIDRAFT_01g023130 [Sorghum bicolor]	NA	NA	NA	NA
MSTRG.92015	574.935	-8.44886	0.430757	-19.614	1.17485e-85	2.04163e-83	951	7	966	2	782	4	chr5A	362168651	362171264							NA	NA		NA	NA		NA	NA		NA	NA	NA	NA
MSTRG.48243	24.5747	-8.44796	1.2469	-6.77515	1.24276e-11	1.65778e-10	40	0	52	0	24	0	chr3A	31603479	31604567							NA	NA		NA	NA		NA	NA		NA	NA	NA	NA
MSTRG.86067	24.5269	-8.4458	1.23304	-6.84956	7.40762e-12	1.00981e-10	35	0	37	0	44	0	chr4D	143575565	143576459					noncoding	noncoding	NA	NA		NA	NA		NA	NA		NA	NA	NA	NA
MSTRG.63631	133.376	-8.44534	0.861143	-9.80713	1.04908e-22	3.02008e-21	237	0	224	2	163	1	chr3B	828420001	828422063							UniRef90_M0W6E5	0	Uncharacterized protein n=3 Tax=Hordeum vulgare var. distichum RepID=M0W6E5_HORVD	AT3G14690.1	0	| Symbols: CYP72A15 | cytochrome P450, family 72, subfamily A, polypeptide 15	gi|357135603|ref|XP_003569398.1|	0	PREDICTED: cytochrome P450 72A15-like [Brachypodium distachyon]	NA	NA	NA	NA
MSTRG.135892	24.5489	-8.44455	1.25593	-6.72377	1.77082e-11	2.32716e-10	47	0	48	0	20	0	chr7A	507021790	507022858							UniRef90_W5I050	0	Peroxidase n=5 Tax=Triticinae RepID=W5I050_WHEAT	AT5G05340.1	7e-87	| Peroxidase superfamily protein	gi|357117920|ref|XP_003560709.1|	4e-158	PREDICTED: peroxidase P7-like [Brachypodium distachyon]	NA	NA	NA	NA
MSTRG.71470	1235.89	-8.44246	0.32578	-25.9146	4.55515e-148	2.33571e-145	2094	10	2235	7	1470	11	chr4A	26544549	26546448							UniRef90_F2CZ51	0	Predicted protein n=5 Tax=Triticeae RepID=F2CZ51_HORVD	AT4G38540.1	1e-106	| FAD/NAD(P)-binding oxidoreductase family protein	gi|357113988|ref|XP_003558783.1|	0	PREDICTED: FAD-dependent urate hydroxylase-like [Brachypodium distachyon]	NA	NA	NA	NA
MSTRG.46949	47.8914	-8.44246	1.22184	-6.90965	4.85845e-12	6.72817e-11	95	0	77	0	51	1	chr2D	621312913	621313419							UniRef90_W5AU50	6e-80	Uncharacterized protein n=4 Tax=Triticinae RepID=W5AU50_WHEAT	AT2G26720.1	5e-23	| Cupredoxin superfamily protein	gi|226505206|ref|NP_001152010.1|	9e-55	blue copper protein precursor [Zea mays]	NA	NA	NA	NA
MSTRG.22748	24.5152	-8.4423	1.23532	-6.83409	8.25261e-12	1.1202e-10	43	0	35	0	37	0	chr1D	481472948	481476442							UniRef90_I1GTR0	0	Uncharacterized protein n=2 Tax=Brachypodium distachyon RepID=I1GTR0_BRADI	AT4G05200.1	5e-159	| Symbols: CRK25 | cysteine-rich RLK (RECEPTOR-like protein kinase) 25	gi|960453242|ref|XP_010237403.2|	0	PREDICTED: uncharacterized protein LOC100824644 [Brachypodium distachyon]	NA	NA	NA	NA
MSTRG.123099	47.8478	-8.4421	1.21459	-6.95057	3.63813e-12	5.09686e-11	85	0	81	0	58	1	chr6B	529773475	529775665							NA	NA		NA	NA		NA	NA		NA	NA	NA	NA
MSTRG.31382	24.4218	-8.44098	1.23679	-6.82491	8.79808e-12	1.18986e-10	33	0	50	0	33	0	chr2B	16881544	16894244							NA	NA		NA	NA		NA	NA		NA	NA	NA	NA
MSTRG.23860	351.817	-8.43907	0.559921	-15.0719	2.47899e-51	1.92048e-49	634	4	655	2	358	2	chr2A	38321653	38324840							UniRef90_Q6PT62	0	MLO-like protein n=14 Tax=Triticeae RepID=Q6PT62_HORVD	AT4G02600.2	1e-174	| Symbols: MLO1, ATMLO1 | Seven transmembrane MLO family protein	gi|357149583|ref|XP_003575162.1|	0	PREDICTED: MLO-like protein 1 [Brachypodium distachyon]	NA	NA	NA	NA
MSTRG.18810	24.4417	-8.43895	1.23488	-6.83381	8.26879e-12	1.12213e-10	41	0	41	0	33	0	chr1D	193448662	193449612							NA	NA		NA	NA		NA	NA		NA	NA	NA	NA
MSTRG.55436	24.4271	-8.43833	1.23433	-6.83635	8.12388e-12	1.10325e-10	39	0	34	0	42	0	chr3B	9433930	9434425					noncoding	noncoding	NA	NA		NA	NA		NA	NA		NA	NA	NA	NA
MSTRG.156903	24.3728	-8.43586	1.23731	-6.81793	9.23633e-12	1.24633e-10	39	0	46	0	30	0	chrUn	339962364	339963609					noncoding	noncoding	NA	NA		NA	NA		NA	NA		NA	NA	NA	NA
MSTRG.71463	2058.06	-8.43548	0.26562	-31.7577	2.48234e-221	3.83575e-218	3234	18	3841	9	2613	20	chr4A	25785530	25786060							UniRef90_N1QQN7	3e-65	Blue copper protein n=4 Tax=Triticinae RepID=N1QQN7_AEGTA	AT2G32300.1	1e-23	| Symbols: UCC1 | uclacyanin 1	gi|721654605|ref|XP_010234087.1|	5e-39	PREDICTED: mavicyanin-like [Brachypodium distachyon]	NA	NA	NA	NA
MSTRG.53967	47.5779	-8.43386	1.21962	-6.91516	4.67342e-12	6.48527e-11	83	0	90	1	50	0	chr3A	681396051	681396755							NA	NA		NA	NA		NA	NA		NA	NA	NA	NA
MSTRG.152603	87.443	-8.43144	1.04435	-8.0734	6.83693e-16	1.29497e-14	139	2	137	0	135	0	chr7D	575408378	575408668					noncoding	noncoding	NA	NA		NA	NA		NA	NA		NA	NA	NA	NA
MSTRG.39822	1043.73	-8.42643	0.340671	-24.7348	4.5158e-135	1.87088e-132	1720	11	1888	4	1295	9	chr2D	6599994	6603202							NA	NA		NA	NA		NA	NA		NA	NA	NA	NA
MSTRG.93311	24.2167	-8.42579	1.2341	-6.82746	8.64286e-12	1.17049e-10	39	0	35	0	40	0	chr5A	480406629	480407210							NA	NA		NA	NA		NA	NA		NA	NA	NA	NA
MSTRG.20661	24.1592	-8.42045	1.24122	-6.78404	1.16863e-11	1.563e-10	46	0	38	0	29	0	chr1D	355183846	355185531							UniRef90_R7W2L7	0	Uncharacterized protein n=2 Tax=Triticinae RepID=R7W2L7_AEGTA	AT5G42460.1	0.011	| F-box and associated interaction domains-containing protein	gi|1002257346|ref|XP_015632993.1|	1e-80	PREDICTED: uncharacterized protein LOC4333673 isoform X1 [Oryza sativa Japonica Group]	NA	NA	NA	NA
MSTRG.77362	24.0693	-8.41912	1.23313	-6.82745	8.64391e-12	1.17049e-10	34	0	42	0	38	0	chr4A	710175443	710178194							NA	NA		NA	NA		NA	NA		NA	NA	NA	NA
MSTRG.24788	389	-8.41575	0.513817	-16.3789	2.70682e-60	2.70318e-58	677	5	640	1	505	3	chr2A	105540866	105541812							NA	NA		NA	NA		NA	NA		NA	NA	NA	NA
MSTRG.83847	86.5535	-8.41518	1.04888	-8.023	1.03195e-15	1.93061e-14	140	1	160	0	107	1	chr4B	660250773	660251842							UniRef90_D4HR85	0.0003	GER4d n=65 Tax=Pooideae RepID=D4HR85_HORVD	AT5G39110.1	0.83	| RmlC-like cupins superfamily protein	gi|357144731|ref|XP_003573394.1|	0.001	PREDICTED: germin-like protein 8-11 [Brachypodium distachyon]	NA	NA	NA	NA
MSTRG.109101	86.5155	-8.41155	1.05266	-7.99075	1.34118e-15	2.48596e-14	147	0	162	0	97	2	chr5D	407517487	407518809							UniRef90_W5FCB5	0	Uncharacterized protein n=4 Tax=Triticeae RepID=W5FCB5_WHEAT	AT5G48930.1	2e-51	| Symbols: HCT | hydroxycinnamoyl-CoA shikimate/quinate hydroxycinnamoyl transferase	gi|1002294339|ref|XP_015651503.1|	0	PREDICTED: agmatine coumaroyltransferase-2 [Oryza sativa Japonica Group]	NA	NA	NA	NA
MSTRG.109922	129.275	-8.40959	0.857058	-9.81216	9.98079e-23	2.87689e-21	212	2	212	0	183	1	chr5D	449980216	449983327							UniRef90_M8AYI8	6e-19	Protein DETOXIFICATION n=3 Tax=Triticinae RepID=M8AYI8_TRIUA	AT2G34360.1	2e-20	| MATE efflux family protein	gi|357162957|ref|XP_003579577.1|	3e-17	PREDICTED: protein DETOXIFICATION 16-like [Brachypodium distachyon]	NA	NA	GO:0015297; GO:0016021; GO:0042910	GO:0015297; GO:0016021; GO:0042910
MSTRG.88264	23.9674	-8.4089	1.24668	-6.74503	1.52999e-11	2.02345e-10	47	0	40	0	25	0	chr4D	449859702	449859929					noncoding	noncoding	UniRef90_M7YQA1	1e-11	Uncharacterized protein n=1 Tax=Triticum urartu RepID=M7YQA1_TRIUA	AT3G12590.1	2.4	| unknown protein; INVOLVED IN: biological_process unknown; LOCATED IN: chloroplast; Has 50 Blast hits to 41 proteins in 15 species: Archae - 0; Bacteria - 0; Metazoa - 2; Fungi - 0; Plants - 43; Viruses - 0; Other Eukaryotes - 5 (source: NCBI BLink).	gi|955722784|ref|XP_012703898.2|	0.095	PREDICTED: uncharacterized protein LOC101761058 [Setaria italica]	NA	NA	NA	NA
MSTRG.69859	23.9392	-8.40725	1.23983	-6.78096	1.19379e-11	1.59505e-10	45	0	36	0	31	0	chr3D	554317793	554330750							NA	NA		NA	NA		NA	NA		NA	NA	NA	NA
MSTRG.155748	991.184	-8.40618	0.335978	-25.02	3.69992e-138	1.60864e-135	1590	7	1729	6	1340	10	chrUn	220047390	220049774							UniRef90_W5DS07	0	Uncharacterized protein n=1 Tax=Triticum aestivum RepID=W5DS07_WHEAT	AT4G34510.1	4e-07	| Symbols: KCS17 | 3-ketoacyl-CoA synthase 17	gi|960453453|ref|XP_014751759.1|	1e-166	PREDICTED: bisdemethoxycurcumin synthase-like [Brachypodium distachyon]	NA	NA	NA	NA
MSTRG.81541	46.6525	-8.40428	1.21283	-6.92949	4.22351e-12	5.88523e-11	83	0	67	1	68	0	chr4B	428460655	428466644							NA	NA		NA	NA		NA	NA		NA	NA	NA	NA
MSTRG.155978	129.306	-8.40418	0.860907	-9.762	1.63891e-22	4.67688e-21	208	0	242	1	158	2	chrUn	252805564	252807119							UniRef90_A0A077RZP2	1e-107	Chromosome 3B, genomic scaffold, cultivar Chinese Spring n=2 Tax=Triticum aestivum RepID=A0A077RZP2_WHEAT	AT2G23620.1	3e-24	| Symbols: ATMES1, MES1 | methyl esterase 1	gi|721647714|ref|XP_003565022.2|	8e-86	PREDICTED: esterase PIR7B-like [Brachypodium distachyon]	NA	NA	GO:0009694; GO:0009696; GO:0080030; GO:0080031; GO:0080032	GO:0009694; GO:0009696; GO:0080030; GO:0080031; GO:0080032
MSTRG.114767	23.7732	-8.39939	1.23678	-6.79136	1.11083e-11	1.48961e-10	39	0	42	0	31	0	chr6A	220737610	220741957							UniRef90_W5GDB1	0	Uncharacterized protein n=2 Tax=Triticeae RepID=W5GDB1_WHEAT	AT5G56960.1	1e-19	| basic helix-loop-helix (bHLH) DNA-binding family protein	gi|960476730|ref|XP_014756153.1|	8e-129	PREDICTED: putative transcription factor bHLH041 [Brachypodium distachyon]	NA	NA	NA	NA
MSTRG.33387	23.8254	-8.3993	1.24418	-6.75087	1.46958e-11	1.94649e-10	48	0	31	0	32	0	chr2B	167490892	167491779					noncoding	noncoding	NA	NA		NA	NA		NA	NA		NA	NA	NA	NA
MSTRG.146829	85.8188	-8.39811	1.05971	-7.92492	2.28287e-15	4.16327e-14	167	1	147	1	86	0	chr7D	35007708	35009648							NA	NA		NA	NA		NA	NA		NA	NA	NA	NA
MSTRG.104188	23.7575	-8.39683	1.26511	-6.63724	3.19609e-11	4.09388e-10	48	0	46	0	17	0	chr5B	681778520	681779899							UniRef90_M7ZM39	0	Uncharacterized protein n=5 Tax=Triticinae RepID=M7ZM39_TRIUA	AT5G21280.1	5e-22	| hydroxyproline-rich glycoprotein family protein	gi|836021862|ref|XP_012704562.1|	2.6	PREDICTED: probable serine/threonine-protein kinase yakA [Setaria italica]	NA	NA	NA	NA
MSTRG.17252	257.025	-8.39623	0.611637	-13.7275	6.95184e-43	4.16186e-41	408	0	379	1	420	5	chr1D	30107700	30108330							UniRef90_W5A8U3	3e-62	Uncharacterized protein n=4 Tax=Triticinae RepID=W5A8U3_WHEAT	AT2G48130.1	5e-22	| Bifunctional inhibitor/lipid-transfer protein/seed storage 2S albumin superfamily protein	gi|357111407|ref|XP_003557505.1|	9e-48	PREDICTED: non-specific lipid transfer protein GPI-anchored 2-like [Brachypodium distachyon]	NA	NA	NA	NA
MSTRG.8312	23.7525	-8.39612	1.25204	-6.70593	2.00122e-11	2.61343e-10	47	0	42	0	22	0	chr1A	554056189	554056911							NA	NA		NA	NA		NA	NA		NA	NA	NA	NA
MSTRG.46334	128.204	-8.39585	0.879539	-9.54574	1.35142e-21	3.68982e-20	262	2	209	1	125	0	chr2D	589683380	589684976							UniRef90_A9ZPJ6	0	Agmatine coumaroyltransferase-1 n=22 Tax=Triticeae RepID=AGCT1_HORVU	AT5G48930.1	8e-58	| Symbols: HCT | hydroxycinnamoyl-CoA shikimate/quinate hydroxycinnamoyl transferase	gi|573941152|ref|XP_006652971.1|	0	PREDICTED: agmatine coumaroyltransferase-1-like [Oryza brachyantha]	NA	NA	GO:0016747	GO:0016747
MSTRG.71354	46.3033	-8.39477	1.21116	-6.9312	4.17287e-12	5.81749e-11	78	0	68	0	71	1	chr4A	16979754	16982221							UniRef90_T1LAQ0	4e-16	Uncharacterized protein n=1 Tax=Triticum urartu RepID=T1LAQ0_TRIUA	AT3G23370.2	0.36	| RNA-binding (RRM/RBD/RNP motifs) family protein	NA	NA		NA	NA	NA	NA
MSTRG.130679	23.7097	-8.39354	1.23916	-6.77358	1.25637e-11	1.67516e-10	43	0	31	0	37	0	chr6D	453687065	453692150							UniRef90_J3KZJ6	0	Uncharacterized protein n=1 Tax=Oryza brachyantha RepID=J3KZJ6_ORYBR	AT4G05200.1	1e-114	| Symbols: CRK25 | cysteine-rich RLK (RECEPTOR-like protein kinase) 25	gi|960465799|ref|XP_014754003.1|	0	PREDICTED: cysteine-rich receptor-like protein kinase 15 [Brachypodium distachyon]	NA	NA	NA	NA
MSTRG.45524	23.6057	-8.39165	1.23989	-6.76805	1.30534e-11	1.7372e-10	30	0	33	0	49	0	chr2D	539895053	539896240							UniRef90_M0Y551	5e-68	Uncharacterized protein n=5 Tax=Triticeae RepID=M0Y551_HORVD	AT2G24400.1	3e-22	| SAUR-like auxin-responsive protein family	gi|514803723|ref|XP_004976745.1|	6e-47	PREDICTED: uncharacterized protein LOC101759405 [Setaria italica]	NA	NA	NA	NA
MSTRG.61284	46.2222	-8.39148	1.21343	-6.91548	4.66279e-12	6.47132e-11	83	0	66	0	67	1	chr3B	647698685	647699415							NA	NA		NA	NA		NA	NA		NA	NA	NA	NA
MSTRG.48182	84.936	-8.38975	1.04713	-8.01211	1.12755e-15	2.10225e-14	139	2	145	0	115	0	chr3A	26134557	26144659							NA	NA		NA	NA		NA	NA		NA	NA	NA	NA
MSTRG.95409	801.191	-8.38393	0.381261	-21.99	3.5885e-107	8.84332e-105	1453	8	1013	1	1273	10	chr5A	621023409	621023909							NA	NA		NA	NA		NA	NA		NA	NA	NA	NA
MSTRG.31380	23.4884	-8.38307	1.23418	-6.79244	1.10249e-11	1.4786e-10	35	0	39	0	37	0	chr2B	16887535	16890028					noncoding	noncoding	NA	NA		NA	NA		NA	NA		NA	NA	NA	NA
MSTRG.110825	23.4902	-8.38015	1.23903	-6.76345	1.34741e-11	1.79131e-10	43	0	34	0	33	0	chr5D	500452718	500453962							NA	NA		NA	NA		NA	NA		NA	NA	NA	NA
MSTRG.143436	23.4122	-8.37647	1.24061	-6.75188	1.45944e-11	1.93362e-10	41	0	41	0	28	0	chr7B	533308819	533309412							NA	NA		NA	NA		NA	NA		NA	NA	NA	NA
MSTRG.111321	126.315	-8.37644	0.865199	-9.68152	3.61304e-22	1.01633e-20	233	2	200	0	157	1	chr5D	522511433	522512308							UniRef90_M8BIX5	9e-175	rRNA N-glycosidase n=1 Tax=Aegilops tauschii RepID=M8BIX5_AEGTA	AT2G24645.1	6	| Transcriptional factor B3 family protein	gi|1002226845|ref|XP_015628991.1|	9e-79	PREDICTED: protein synthesis inhibitor II isoform X1 [Oryza sativa Japonica Group]	NA	NA	NA	NA
MSTRG.92509	23.4553	-8.37626	1.25008	-6.70061	2.07556e-11	2.70618e-10	50	0	32	0	27	0	chr5A	414933832	414934854							UniRef90_W5FIS5	1e-162	Uncharacterized protein n=5 Tax=Triticeae RepID=W5FIS5_WHEAT	AT1G66230.1	5e-83	| Symbols: MYB20, AtMYB20 | myb domain protein 20	gi|357158316|ref|XP_003578088.1|	2e-121	PREDICTED: protein ODORANT1-like [Brachypodium distachyon]	NA	NA	NA	NA
MSTRG.139516	45.5974	-8.37183	1.22884	-6.81282	9.57027e-12	1.28926e-10	94	1	75	0	43	0	chr7B	71275683	71276586							UniRef90_F2D2X1	2e-77	Predicted protein n=2 Tax=Hordeum vulgare var. distichum RepID=F2D2X1_HORVD	AT3G19580.2	5e-22	| Symbols: AZF2, ZF2 | zinc-finger protein 2	gi|573925380|ref|XP_006650238.1|	2e-53	PREDICTED: zinc finger protein 1-like [Oryza brachyantha]	NA	NA	NA	NA
MSTRG.78866	209.62	-8.36931	0.67526	-12.3942	2.80893e-35	1.33495e-33	376	2	323	0	281	3	chr4B	57741220	57744858							NA	NA		NA	NA		NA	NA		NA	NA	NA	NA
MSTRG.154683	23.2327	-8.36784	1.24625	-6.71444	1.88786e-11	2.47244e-10	35	0	50	0	25	0	chrUn	68268160	68270219							NA	NA		NA	NA		NA	NA		NA	NA	NA	NA
MSTRG.103217	23.2186	-8.3672	1.24169	-6.73853	1.59997e-11	2.11284e-10	34	0	48	0	28	0	chr5B	616276669	616277166							NA	NA		NA	NA		NA	NA		NA	NA	NA	NA
MSTRG.109157	23.2907	-8.36564	1.25264	-6.67839	2.41587e-11	3.13061e-10	51	0	28	0	29	0	chr5D	410381904	410383016							NA	NA		NA	NA		NA	NA		NA	NA	NA	NA
MSTRG.127487	23.2476	-8.36558	1.23984	-6.74733	1.50593e-11	1.99326e-10	42	0	37	0	30	0	chr6D	121344785	121346466							UniRef90_M8C057	0	Uncharacterized protein n=1 Tax=Aegilops tauschii RepID=M8C057_AEGTA	AT1G01430.1	2e-65	| Symbols: TBL25 | TRICHOME BIREFRINGENCE-LIKE 25	gi|242066110|ref|XP_002454344.1|	4e-178	hypothetical protein SORBIDRAFT_04g029130 [Sorghum bicolor]	NA	NA	NA	NA
MSTRG.52169	419.561	-8.36531	0.479248	-17.4551	3.14885e-68	3.78212e-66	662	1	686	3	624	6	chr3A	545331372	545332355							NA	NA		NA	NA		NA	NA		NA	NA	NA	NA
MSTRG.47422	23.1822	-8.36244	1.23798	-6.75493	1.42904e-11	1.89499e-10	38	0	31	0	40	0	chr2D	642993958	642994446							UniRef90_W5B9K0	7e-102	Uncharacterized protein n=1 Tax=Triticum aestivum RepID=W5B9K0_WHEAT	AT1G66120.1	4e-56	| AMP-dependent synthetase and ligase family protein	gi|573931791|ref|XP_006651004.1|	1e-82	PREDICTED: butyrate--CoA ligase AAE11, peroxisomal-like [Oryza brachyantha]	NA	NA	NA	NA
MSTRG.28162	2756.88	-8.35925	0.511613	-16.339	5.20884e-60	5.14344e-58	4424	42	4012	17	4504	9	chr2A	590816875	590817796							UniRef90_A0A096UMW6	0.006	Uncharacterized protein n=3 Tax=Triticeae RepID=A0A096UMW6_WHEAT	AT3G54420.1	2e-91	| Symbols: ATEP3, ATCHITIV, CHIV, EP3 | homolog of carrot EP3-3 chitinase	gi|357164425|ref|XP_003580049.1|	3e-113	PREDICTED: chitinase 5-like [Brachypodium distachyon]	NA	NA	NA	NA
MSTRG.49234	208.333	-8.3585	0.674729	-12.3879	3.03732e-35	1.43752e-33	367	2	339	1	269	2	chr3A	107403145	107405105							UniRef90_A0A077RQU5	0	Chromosome 3B, genomic scaffold, cultivar Chinese Spring n=4 Tax=Triticeae RepID=A0A077RQU5_WHEAT	AT5G33320.1	4e-112	| Symbols: CUE1, PPT, ARAPPT | Glucose-6-phosphate/phosphate translocator-related	gi|721632061|ref|XP_010230520.1|	6e-168	PREDICTED: phosphoenolpyruvate/phosphate translocator 3, chloroplastic-like [Brachypodium distachyon]	NA	NA	GO:0016021; GO:0022857	GO:0016021; GO:0022857
MSTRG.105686	45.1174	-8.35806	1.21175	-6.89752	5.2919e-12	7.3024e-11	73	0	77	0	62	1	chr5D	58123356	58125563							NA	NA		NA	NA		NA	NA		NA	NA	NA	NA
MSTRG.13760	23.0766	-8.35737	1.23534	-6.76526	1.33068e-11	1.76968e-10	35	0	39	0	35	0	chr1B	474834475	474837118							UniRef90_A0A0E0CBD2	0	Uncharacterized protein n=1 Tax=Oryza meridionalis RepID=A0A0E0CBD2_9ORYZ	AT2G19130.1	0	| S-locus lectin protein kinase family protein	gi|1002226662|ref|XP_015628041.1|	0	PREDICTED: G-type lectin S-receptor-like serine/threonine-protein kinase At2g19130 [Oryza sativa Japonica Group]	NA	NA	NA	NA
MSTRG.83851	209.085	-8.35576	0.668286	-12.5033	7.16304e-36	3.46327e-34	343	0	345	4	293	1	chr4B	660328976	660330104							UniRef90_D4HR85	4e-06	GER4d n=65 Tax=Pooideae RepID=D4HR85_HORVD	AT5G39110.1	0.23	| RmlC-like cupins superfamily protein	gi|357144731|ref|XP_003573394.1|	2e-05	PREDICTED: germin-like protein 8-11 [Brachypodium distachyon]	NA	NA	NA	NA
MSTRG.63362	44.9963	-8.3554	1.2113	-6.8979	5.27777e-12	7.28591e-11	69	1	80	0	63	0	chr3B	811472014	811472895							NA	NA		NA	NA		NA	NA		NA	NA	NA	NA
MSTRG.74416	373.37	-8.35335	0.511008	-16.3468	4.58265e-60	4.53294e-58	601	5	667	3	487	1	chr4A	491914988	491917720							UniRef90_P10848	0	Alcohol dehydrogenase 3 n=40 Tax=Pooideae RepID=ADH3_HORVU	AT1G77120.1	0	| Symbols: ADH1, ADH, ATADH, ATADH1 | alcohol dehydrogenase 1	gi|357157190|ref|XP_003577715.1|	0	PREDICTED: alcohol dehydrogenase 3 [Brachypodium distachyon]	NA	NA	GO:0008270; GO:0016491; GO:0004024; GO:0005829; GO:0008270; GO:0046294; GO:0051903; GO:0004022; GO:0008270	GO:0008270; GO:0016491; GO:0004024; GO:0005829; GO:0008270; GO:0046294; GO:0051903; GO:0004022; GO:0008270
MSTRG.30882	22.9619	-8.35179	1.24303	-6.71889	1.83118e-11	2.40179e-10	32	0	49	0	28	0	chr2A	769508763	769509542							NA	NA		NA	NA		NA	NA		NA	NA	NA	NA
MSTRG.10709	23.0621	-8.35175	1.25661	-6.64625	3.00661e-11	3.86156e-10	51	0	33	0	23	0	chr1B	114484873	114485512					noncoding	noncoding	NA	NA		NA	NA		NA	NA		NA	NA	NA	NA
MSTRG.103208	165.837	-8.35032	0.7437	-11.2281	2.96852e-29	1.13676e-27	265	0	264	0	250	4	chr5B	615964242	615965051							NA	NA		NA	NA		NA	NA		NA	NA	NA	NA
MSTRG.101482	22.9869	-8.35019	1.24855	-6.68793	2.26352e-11	2.94052e-10	41	0	44	0	23	0	chr5B	489522769	489524280							NA	NA		NA	NA		NA	NA		NA	NA	NA	NA
MSTRG.127885	22.9151	-8.3497	1.23762	-6.74659	1.51364e-11	2.00276e-10	29	0	44	0	36	0	chr6D	161355996	161359060							UniRef90_W5GDB1	0	Uncharacterized protein n=2 Tax=Triticeae RepID=W5GDB1_WHEAT	AT5G56960.1	5e-18	| basic helix-loop-helix (bHLH) DNA-binding family protein	gi|960476730|ref|XP_014756153.1|	4e-126	PREDICTED: putative transcription factor bHLH041 [Brachypodium distachyon]	NA	NA	NA	NA
MSTRG.148536	1723.31	-8.34913	0.280766	-29.7369	2.55942e-194	2.84136e-191	2815	25	2255	9	3008	8	chr7D	160534157	160534678							NA	NA		NA	NA		NA	NA		NA	NA	NA	NA
MSTRG.71360	22.9502	-8.34843	1.25294	-6.66306	2.68177e-11	3.45989e-10	40	0	47	0	21	0	chr4A	17032507	17033676							NA	NA		NA	NA		NA	NA		NA	NA	NA	NA
MSTRG.101866	22.9366	-8.34785	1.26131	-6.61837	3.63173e-11	4.62391e-10	40	0	50	0	18	0	chr5B	520901526	520908259							NA	NA		NA	NA		NA	NA		NA	NA	NA	NA
MSTRG.88846	164.311	-8.34613	0.75921	-10.9932	4.12156e-28	1.51587e-26	288	4	296	0	186	0	chr4D	486910549	486912540							UniRef90_M7ZXZ7	0	Omega-hydroxypalmitate O-feruloyl transferase n=4 Tax=Triticinae RepID=M7ZXZ7_TRIUA	AT5G17540.1	4e-83	| HXXXD-type acyl-transferase family protein	gi|357122878|ref|XP_003563141.1|	0	PREDICTED: benzyl alcohol O-benzoyltransferase-like [Brachypodium distachyon]	NA	NA	GO:0016747	GO:0016747
MSTRG.155517	123.76	-8.34534	0.864815	-9.64986	4.92214e-22	1.37376e-20	200	2	237	1	145	0	chrUn	156681006	156682074							NA	NA		NA	NA		NA	NA		NA	NA	NA	NA
MSTRG.128692	289.308	-8.3451	0.585744	-14.247	4.67963e-46	3.12922e-44	488	2	551	2	319	3	chr6D	292964074	292969862							UniRef90_I1IBM7	1e-11	Uncharacterized protein n=4 Tax=Pooideae RepID=I1IBM7_BRADI	AT5G60710.1	0	| Zinc finger (C3HC4-type RING finger) family protein	gi|357150191|ref|XP_003575373.1|	1e-11	PREDICTED: uncharacterized protein LOC100832360 [Brachypodium distachyon]	NA	NA	NA	NA
MSTRG.59313	123.448	-8.34497	0.856477	-9.74336	1.96929e-22	5.59733e-21	191	3	206	0	184	0	chr3B	443702153	443702584							UniRef90_M0X8N6	2e-23	Uncharacterized protein n=1 Tax=Hordeum vulgare var. distichum RepID=M0X8N6_HORVD	AT5G06350.1	0.075	| ARM repeat superfamily protein	gi|721643960|ref|XP_010232243.1|	4e-12	PREDICTED: uncharacterized protein LOC104582857 [Brachypodium distachyon]	NA	NA	NA	NA
MSTRG.55798	22.9238	-8.3444	1.25111	-6.66958	2.56539e-11	3.3161e-10	46	0	38	0	23	0	chr3B	30529086	30534719							NA	NA		NA	NA		NA	NA		NA	NA	NA	NA
MSTRG.103218	44.5252	-8.3413	1.22319	-6.81933	9.14689e-12	1.23484e-10	61	0	101	0	49	1	chr5B	616299596	616300162							NA	NA		NA	NA		NA	NA		NA	NA	NA	NA
MSTRG.88266	22.8629	-8.34093	1.24091	-6.72164	1.79688e-11	2.35951e-10	42	0	31	0	34	0	chr4D	449886980	449887658							NA	NA		NA	NA		NA	NA		NA	NA	NA	NA
MSTRG.87085	123.019	-8.33983	0.86256	-9.6687	4.09547e-22	1.14864e-20	219	3	171	0	185	0	chr4D	333010862	333011872							UniRef90_I1H6D8	3e-173	Uncharacterized protein n=14 Tax=BOP clade RepID=I1H6D8_BRADI	AT3G51680.1	9e-105	| NAD(P)-binding Rossmann-fold superfamily protein	gi|357112642|ref|XP_003558117.1|	5e-179	PREDICTED: sex determination protein tasselseed-2 [Brachypodium distachyon]	NA	NA	NA	NA
MSTRG.64681	163.307	-8.33779	0.761363	-10.9511	6.56125e-28	2.39239e-26	267	4	183	0	315	0	chr3D	48012893	48013396							NA	NA		NA	NA		NA	NA		NA	NA	NA	NA
MSTRG.45289	22.7618	-8.33592	1.23923	-6.72672	1.73532e-11	2.2834e-10	39	0	38	0	30	0	chr2D	522749060	522754070							NA	NA		NA	NA		NA	NA		NA	NA	NA	NA
MSTRG.148224	738.529	-8.33312	0.365982	-22.7692	9.26505e-115	2.64195e-112	1149	3	1212	5	1112	10	chr7D	127752230	127753738							UniRef90_F2DQU6	0	Predicted protein n=1 Tax=Hordeum vulgare var. distichum RepID=F2DQU6_HORVD	AT1G76690.1	0	| Symbols: OPR2, ATOPR2 | 12-oxophytodienoate reductase 2	gi|514761772|ref|XP_004964869.1|	0	PREDICTED: 12-oxophytodienoate reductase 1-like [Setaria italica]	NA	NA	NA	NA
MSTRG.123100	81.8777	-8.33032	1.072	-7.77082	7.79813e-15	1.35741e-13	159	1	158	1	65	0	chr6B	529889541	529891492							NA	NA		NA	NA		NA	NA		NA	NA	NA	NA
MSTRG.23775	44.2221	-8.32753	1.21797	-6.83721	8.07482e-12	1.09684e-10	78	0	78	1	51	0	chr2A	32455031	32456955							NA	NA		NA	NA		NA	NA		NA	NA	NA	NA
MSTRG.93845	122.003	-8.32718	0.865211	-9.62445	6.30433e-22	1.75012e-20	203	2	226	0	144	1	chr5A	524402275	524404111							NA	NA		NA	NA		NA	NA		NA	NA	NA	NA
MSTRG.9674	508.966	-8.32615	0.661082	-12.5947	2.25729e-36	1.10683e-34	908	2	920	8	554	2	chr1B	28443398	28445646							UniRef90_W5FGA4	0	Phenylalanine ammonia-lyase n=27 Tax=Triticeae RepID=W5FGA4_WHEAT	AT5G04230.1	0	| Symbols: PAL3, ATPAL3 | phenyl alanine ammonia-lyase 3	gi|357164720|ref|XP_003580144.1|	0	PREDICTED: phenylalanine ammonia-lyase [Brachypodium distachyon]	NA	NA	NA	NA
[truncated: 8,611 more rows]

## Sheet: all 7EL transcripts, counts>10
Additional file 14, second tab. All Th. elongatum transcripts with normalized counts > 10 for all samples of at least one treatment are listed.
[truncated: 1,520 more rows]
