# Supplementary material for: Genomic sequencing of Thinopyrum elongatum chromosome arm 7EL, carrying fusarium head blight resistance, and characterization of its impact on the transcriptome of the introgressed line CS-7EL
Source: BMC Genomics. 2022 Mar 23;23:228. doi: 10.1186/s12864-022-08433-8 (PMC8944066; doi:10.1186/s12864-022-08433-8)
Supplement: Supplementary file 17 — Additional file 17. [file 12864_2022_8433_MOESM17_ESM.xlsx]

## Sheet: 7EL transcripts within 27Mbp
Additional file 17. Th. elongatum expressed transcripts with homology to 66 Mb distal end of Th. elongatum chromosome 7E from Wang et al, 2020 and/or 27 Mbp distal end of wheat chromosome 7D.
Only transcripts with >10 counts in all three replicates of at least one treatment were considered.
Corodinates of transcript in Drovak74 draft assembly.
Position of best blast match to Th. elongatum chromosome 7E pseudomolecule from Wang et al, 2020, accessed at https://blast.ncbi.nlm.nih.gov/Blast.cgi?PAGE_TYPE=BlastSearch&PROG_DEF=blastn&BLAST_SPEC=Assembly&ASSEMBLY_NAME=GCA_011799875.1, are provided .
Position of best blast match to Triticum aestivum chromosome 7D pseudomolecule (RefSeq1) is presented for 7EL transcripts when identity >77% and length > 300 b. Gene model is provided when co-located.
7EL Transcript	Differential gene expression analysis						Normalized count values						Dvorak74 draft assembly co-ordinate					Chromosome anchored co-ordinate				Best match to D-3458 Th. elongatum 7E			Best match to 7D pseudomolecule						Putative lncRNAs		Best match to UniProtKB/Swiss-Prot db			Best match to A. thaliana (TAIR) db			Best match to Reference proteins			Go terms
gene_id	baseMean	log2FoldChange	lfcSE	stat	pvalue	padj	7EL-Fg-R1	7EL-H2O-R1	7EL-Fg-R2	7EL-H2O-R2	7EL-Fg-R3	7EL-H2O-R3	7EL seq_id	start	end	seq	length	Scaffold	Start	End	Reference ID	start	end	%id	Wheat RefSeq1 seq_id	7d_seqstart	7d_seqend	7D_%ident	7D_length	7D_evalue	CPC2_label	CNIT_label	uniprot_hit_id	uniprot_evalue	uniprot_desc	tair_hit_id	tair_evalue	tair_desc	refseq_hit_id	refseq_evalue	refseq_desc	go_id_arab	go_id_rice	go_id_wheat	go_id_merged
MSTRG.1781	25.6817	-0.0308855	0.397154	-0.077767	0.938013	0.967902	21	37	19	36	21	26	7EL_scaffold4480	12035	13400	AAAATTATTCATCATAGGGTGGCATATGCAGTCTCTAGGTAGAGCCCTCATACGGTTTCCTACAAACATTTATTAATGATAACAATTACAGTACAGAATA TGTAGCCATCATTGGTGTTTTTATTATTATATGATGGCATGGCGTCTTTATAAGTTATCTGGTTTGGGAGAAACAAAAGAGAGGCATTCCTATGCAGGTG GAGATAGAGAGCTAGCACAGATCTTGATGCAAAATTAGACGGCCAACATAGGCAGGGCTTGCATGGAAGCTCAGAAAATCTACTATTTATTCCCCTTGCA CAAAACTACACAAACAAGATTACAAATAAGATATGTTGGGGCAGCTCATATAACAGTTGGAGCAAAGTTTCAGTTTCAGTGCATTTCAGAATCACA…	1365	GWHABKY00000007_RagTag	203201263	203202628		682914270	682915344	90	TraesCS7D01G514400.1	615461870	615461477	91.25	400	2.61e-151	noncoding	noncoding	UniRef90_M7ZDI5	3e-17	Uncharacterized protein n=2 Tax=Triticum RepID=M7ZDI5_TRIUA	AT1G21065.1	1e-12	| unknown protein; INVOLVED IN: biological_process unknown; LOCATED IN: chloroplast; EXPRESSED IN: 22 plant structures; EXPRESSED DURING: 13 growth stages; CONTAINS InterPro DOMAIN/s: Uncharacterised protein family UPF0047 (InterPro:IPR001602); Has 3800 Blast hits to 3784 proteins in 1137 species: Archae - 215; Bacteria - 2154; Metazoa - 42; Fungi - 99; Plants - 99; Viruses - 0; Other Eukaryotes …	gi|835904355|ref|XP_012700810.1|	2e-15	PREDICTED: glycerophosphodiester phosphodiesterase GDPDL7-like [Setaria italica]	NA	NA	NA	NA
MSTRG.230	105.449	-4.16052	0.30111	-13.8173	2.00568e-43	1.2212e-41	170	17	144	14	155	13	7EL_scaffold1246	300	1631	TTCTCTCAAAAAGGATTTGAGGTGCTGGGCAGGTAAAGCTTTTATCCCTCTTAATATTCAAATTGGAAACAGTTACCGAAAACAAGACAAATCATGTCCA CCGGCACAGCTCAGACAACTTCCATTCCACAAAGCACACACCGCACCACTCTATTCACAACGCATCCATAAGCTCCATGACCTTCTTCACGCTCGGTCGA TCCATCATCCCATCAACCCAGGCCCTCACACGCGGATACGCATCGAGCACCGACGCGCAGGGGCTGGCCAGCAGGTAGTGAGCCATGGGGCAATGGCTGA GGTCCGCCAGGCTGATGAAATCTCCGGCCAGGTACCGAGACCTGGACAGACGCTCCTCGTAGACTCCAAGGGCCGCCTTAAGCTTCTCCAGGTTCT…	1331					683144531	683145846	98	TraesCS7D01G514500.1	615469118	615468432	90.459	545	0			UniRef90_W5H864	3e-96	Uncharacterized protein n=1 Tax=Triticum aestivum RepID=W5H864_WHEAT	AT4G02520.1	1e-27	| Symbols: ATGSTF2, ATPM24.1, ATPM24, GST2, GSTF2 | glutathione S-transferase PHI 2	gi|514777396|ref|XP_004968763.1|	1e-67	PREDICTED: probable glutathione S-transferase GSTF1 isoform X1 [Setaria italica]	NA	NA	NA	NA
MSTRG.985	22.455	0.275869	0.437727	0.630229	0.528545	0.69655	17	37	21	22	10	39	7EL_scaffold227	160889	163229	GAGCCGGAGCCCGCGCCGCTGTCCGCCGAGGAGGAGGCCGAGCGCGCCAAGCTCGCCCAGGTGCCGCCCCGCCCCGCTCCCCCCGCTGATCTGCTGAGCC CTAGTCAGTAGTGATAGTGTGTGATACCATCGTGCTTAGTGGGATTCCTGTTGCCCAACCAAATAATCAGCGCCGGCTCTGGCTCCTGGTCTAGTGCCTT TGGAAAATTCAGATTCTCGCAGCCTCTTCAAGTGTGCCCGGTTGCTGCACGAATGATTGGGGAACCGTGAAGTACATGCTGACACTTCAGAGTTAGTGTT CATCCAGGATATGGAGACAGCATGCGCAATCCTTGTTCAATCCATCATGCAGGTCAGCAGGGCTGATACTGAGCAGTGGGGTTGTCTTGTACCTGC…	2340					683231848	683234193	99	TraesCS7D01G514600.1	615478326	615478708	91.237	388	2.24e-142			NA	NA		NA	NA		gi|109743783|ref|XP_020158461.1|	2e-46	PREDICTED: protein TIC 21, chloroplastic-like [Aegilops tauschii subsp. tauschii]	NA	NA	NA	NA
MSTRG.986	70.6303	-0.0249211	0.249214	-0.0999987	0.920345	0.958847	58	108	55	70	55	100	7EL_scaffold227	163315	165351	TCTGATACACGAGCAACATACCGCTTTACCAGCGTGTGACAACCATGGATGCCAAACAACCCTTGGGCTATGGTCCACAAGTA CACGCACAGGAAAACAGGCTCACAAGGCAAGCTCGAAATAAAGTTGCATTTCTTCTTTCACAGATATGGTATGTGTTTTTACATTCAACACACAGGTAAT ACAGCCAGTTGCTACCACTCTATGTTTGAAACAATGAAACCTATGTATAAGTACAAGATGAATGACAATGAGATGTTAAAAAGGAAAGAAAAAAGGATGA CAAGGCATGTTTTCCCTATCTATATATGGGTATGTCGAAGAGAAAACCCAGTCAGCGCCGCAGCTTGGTGAGAAGCAGCAAATCACTATATCAACAGCGG GTATCCGATATA…	2036					683234272	683236296	99	TraesCS7D01G514700.1	615478749	615480727	94	2036	0			UniRef90_W5I1K2	5e-153	Uncharacterized protein n=2 Tax=Triticum aestivum RepID=W5I1K2_WHEAT	AT1G30460.1	2e-06	| Symbols: CPSF30, ATCPSF30 | cleavage and polyadenylation specificity factor 30	gi|721612998|ref|XP_010239726.1|	2e-103	PREDICTED: uncharacterized protein LOC100829964 isoform X2 [Brachypodium distachyon]	NA	NA	NA	NA
MSTRG.1563	35.316	-2.44322	0.434423	-5.62405	1.8653e-08	1.77342e-07	57	17	54	6	29	21	7EL_scaffold3671	18373	19845	CCGCTGCGATGATGGACATGCCGGACCGCGGCGT GCCCAGGATGGCCAGGCACATGATGCCCTCTGGCTCCAGCCGGATGAAGTAGTTCTCCGCCGGGAACTCCCACGCCGCGCCGTCCGCGAACACCAGCGAC AGCTCCGGCACCTCGATCTTTTCGGCTCCGGACACGTTGTAGCACGGGCTCAGCACCGGGAACCCGGCGATGAGCGGGTAGGATGGGCTCATGCGGTCGA TGAACGCCTGCCGGATTGCCTGGTACGCCGGCTCCGGGAAGTAGCTCAGCGTCGTGCCCGAGTCGATGATGGTGCCGCCGGCGGCCAGCTTGCCGGACGG GATGTTGACCGCCTCCCCGCCCACGAGGATGGACTTGAGCTGGAGGTAGTAGAACGTGTCT…	1472					685696341	685694726	94	TraesCS7D01G516100.1	615941998	615943479	92.922	1427	0			UniRef90_Q766C2.1	2e-51	Aspartic proteinase nepenthesin-2 n=1 Tax=Nepenthes gracilis	AT3G59080.1	4e-128	| aspartyl protease	gi|109746103|ref|XP_020160808.1|	0	PREDICTED: aspartic proteinase nepenthesin-2-like [Aegilops tauschii subsp. tauschii]	NA	NA	NA	NA
MSTRG.1561	159.411	-5.68646	0.354966	-16.0197	9.30364e-58	8.71281e-56	208	9	316	7	219	8	7EL_scaffold3671	5413	6985	TTATGACTGTACTGGACGTGCAAGGTCCTTGATGTTGCTTTATTATGCTTGGGTGTTTTGAACATCTTACAAACCTTTATA ATAGGTTTGGCTTTTTTAAGAACATAACATGCATGCATACCGATATAATTTTTTTTAGCATTGACGTTAACTCTTTTTGAATTGTTTAGATTGCTTACCA AATATGTTACGTGTTCGTATATTGCCCGGAAGAAATATTGAACAAACGGGATGCACCACTAAAACTAGGTAATAGTCTAGATAGCAACACCAGAAAATAG TCGAGATATAGCAACTCCAATGAAACCCCAACGAGCACAGCTAGTCAATCTTGCAGAATTCGTGAACCGAACAGTTCCTTGACGGCCTGAAACCTCGCCG CCTTGTCAGCAAAC…	1572	GWHABKY00000007_RagTag	204146566	204148138	GWHGABKY043454	685745961	685744382	94	TraesCS7D01G516200.1	615946951	615947703	94.453	685	0			UniRef90_W5I2P5	9e-17	Uncharacterized protein n=1 Tax=Triticum aestivum RepID=W5I2P5_WHEAT	AT2G19590.1	3e-108	| Symbols: ACO1, ATACO1 | ACC oxidase 1	gi|721642021|ref|XP_003566807.2|	1e-171	PREDICTED: 1-aminocyclopropane-1-carboxylate oxidase 1-like [Brachypodium distachyon]	NA	NA	NA	NA
MSTRG.2157	370.167	-2.35688	0.2147	-10.9776	4.89853e-28	1.79643e-26	548	184	529	101	378	198	7EL_scaffold649	18007	24053	AAGGTTCACGACATGTCGACAGCCGAGTGTTTACCTAAGCTTATTGATTTGTAAATAAAAATCCACCGAGTTCTAAGAACCTTCCTATTGTA GGCACAACTCTGTGTAGTACGGTGGAACTGATAAAACTACTCGGCCCAAGGAGTAGAGTAGCTGTTCGTTGCCCGGTAGCGAAGGCAAGGTGAAAAAGGA AGGAAGGCAGAGAGAAGGGGGTGAGGACGGGACGAGGTGGGAAAGCGGCTGGTGGGAAGAGAATAGCCGAATAGGATTGTGGGAGCGAGGGAACAAGTCA AAGGCTGCGAACGCAACGCGACGGCGACCAGCCCCGCGACGACGACGACGGCGACGCCAAAGGAAACCCAAAAGCACCACCCTCCTCCCTCCATCCGTCC ATC…	6046					685774850	685780940	99	TraesCS7D01G516500.1	616038944	616041464	90	2495	0			NA	NA		NA	NA		gi|109746092|ref|XP_020160796.1|	3e-80	PREDICTED: uncharacterized protein LOC109746092 [Aegilops tauschii subsp. tauschii]	NA	NA	NA	NA
MSTRG.2161	71.4158	2.98047	0.337941	8.81948	1.14992e-18	2.63717e-17	11	220	8	138	19	147	7EL_scaffold649	89722	91154	CGCTGATGGCTGACTCAGCAGGAGCTCACACATAATCTTCTTCCTTCTTCCCATCTGTGTAGAGATAAGATCGAGAGCTGGGCGTACAAGTGCCACCACA GACTCCTCCGTCCTCACCCACTATAAATCCACCGGCGTCTCTGCTCTCCTCGACGAGGACGGACAACAGCAACGAAGAAGTACTCTGCTTTTGGATCGAG GACTGAAGAAAAGAGATAGGAGAATCGATGGCTACCTTCGCGACGTCGACACCGGCGGTGATGGGATCTGCTCGCCCGGGCCGGGTGGCCGTGCCTCGGC GGTGCATGGTGGCACGTGCGTCCTCGACGATGGCGGCACTGGCGGCGGTGGCCGCAGGGAGGACGCACTACGAGGTGCTCGGGGTGGGCGCCGGGG…	1432					685816550	685817405	98	TraesCS7D01G516800.1	616103081	616103916	90.881	647	0			UniRef90_Q6A997.1	1e-10	Chaperone protein DnaJ 1 n=1 Tax=Cutibacterium acnes KPA171202	AT2G17880.1	4e-17	| DNA J protein C24	gi|109746104|ref|XP_020160809.1|	5e-52	PREDICTED: chaperone protein dnaJ 11, chloroplastic-like [Aegilops tauschii subsp. tauschii]	NA	NA	NA	NA
MSTRG.528	14.6631	3.15639	0.722577	4.36824	1.25253e-05	8.05929e-05	3	57	2	19	2	32	7EL_scaffold160	38614	39396	ATTAATGTGCACATACATATAAATTACTAAAACCATGACAATAATTATGGAGCGGTGGGAGTACTTAATGAATTCATTTACATATTCC AATCTTGCTAATGAGTAGTAACCCGCAAAGAAAAATCTTGCTAATGAGTAATGATCCAACGCACAAGAGACCTTCTAAAAACGTCTCTCGCCGTGCGCGG TTTACAGCCGCCACCCGATCCGGCCCGTCCAAGACGGAATGAACGGCGCGCGGCAGCTGACGCGGTTTTCTCCGAGCGACCACGACCGCGACACCGCACC GTGTCTGAGCCAGAAGGCCGCACGCCGGGACCGAAAGAGCAGAGCTGCCGCGTGTGTCCGGCCGTCCTACCAGCACTGGTCCGTCTCCCAGGTCCGCCTA CGGAACG…	782					685949112	685948325	99	no traes match	616226065	616226789	77	746	2e-173			UniRef90_B8CXL0.1	7e-05	Chaperone protein DnaJ n=1 Tax=Halothermothrix orenii H 168	AT2G17880.1	4e-07	| DNA J protein C24	NA	NA		NA	NA	NA	NA
MSTRG.527	10.5922	1.2358	0.631345	1.95741	0.050299	0.128522	4	26	7	18	4	15	7EL_scaffold160	13195	15333	GTGAACTGAGCTCCTCTGGTCGGAGAGGAGCAGCAGAGATGGCCGGTGCCGGGGAAGACGAAGCAGCTCCTCCTCCCCCTTCTCCAGATCGACAGGTGAG CAGCATTATCATCCTCTCCCCAATCCTCTCTCCTAGGTTTTCCTGGTGGATGGATCGATCTGCGGAGTGCCCTCCCTTTCTCCATTAACCTAGGGTTCCT CCCTCCCCGCAGCAGCCCATGGAAGAGGCCGCGGCAGCGGCCAAGCGGAGCAGGTCGGAGCACCACCATGGCGTCGGCGACGGGCCGTCCTTCCGGATGG AGGACCTTCCGGCGGTAACTTCCATTCCATTATTAGTTCCTCAATTCCCCCCCTTAGACGGACCACGGATCTGGAACTCTGGGACAAAAAAGACTT…	2138					685966435	685964231	99	TraesCS7D01G517500.1	616276395	616275519	86.952	889	0			NA	NA		NA	NA		gi|109746087|ref|XP_020160788.1|	7e-176	PREDICTED: putative F-box/LRR-repeat protein At5g54820 isoform X3 [Aegilops tauschii subsp. tauschii]	NA	NA	NA	NA
MSTRG.1406	2398.32	-1.21671	0.136785	-8.89501	5.84148e-19	1.36651e-17	2526	1865	2995	1720	2404	2062	7EL_scaffold3201	16517	22057	CCCGTTTAAATGGGTCGCGCATCTGGCCGGCCCCGAGCCAAGACGAACACGACGAGCTCAGCCAGTTTTGCAGAGTGAAGCGGGACCGAGACCGCCGGCG ACGATGCGCAAGTGGGCGCTCTCCTGCGCGCTCCTCCTCGTCCTCCTCCTCACCACCCTCCCCGATCCAGGCAAGCCCCTCCTCCTTCCCCTCCCTCCCC CCTCCGCCGAGCGCCTCCTCGTGGGTTCTTCTGGGTGATTTCTGCCGGAGGGCGGCGAATTTAGGCGGTAGCTCGTGATCTGCTGGGTTCGGAGGCAGCG CGCCTAGATTCGGTCCCAGGAGGTAGCTTATCAGTTCTCCAGCCCGCGTAGCCGCTTGATTTTCGCGGCACTCCCCTCTGATGCTTGAATCCTGCT…	5540					687244191	687240543	92	TraesCS7D01G517800.1	616510533	616505244	88	5495	0			UniRef90_P36183.1	4e-124	Endoplasmin homolog n=1 Tax=Hordeum vulgare	AT4G24190.1	1e-105	| HEAT SHOCK PROTEIN 90-7	gi|109732828|ref|XP_020147615.1|	2e-122	PREDICTED: endoplasmin homolog isoform X1 [Aegilops tauschii subsp. tauschii]	NA	NA	NA	NA
MSTRG.1856	64.9193	1.03875	0.274847	3.77938	0.000157221	0.000829072	25	143	36	102	40	101	7EL_scaffold476	61133	69697	TACAGCCACAAAGAGATCTTAATTTTGCAAGGAAGTTTACACGGATGCATACGAAAGCAATACAAACATTAATTAG AGCTTGTACTGCTTTATTACACATGGCACGGCTAGTGAAAATCCAAATCAGTGTCATACTAATAACTTCGGTGGGACTTGGAAAAAGGCAAAATATGATA GTATTACACAGGGGAACTTCACCAGCCGCAATAAGACAGGAATCGAAATGGACTTACAAATTTCATGCAAACAATGGAATTGGAATTACAGATACTGGAG TTGAGGAGGAGAATATATAGCTTTGCAGATTGTTGGCACGCTCTATCGGTCAGTGGATTTCGGAGATCTTTTTTTTTCTGGAAAAGATCATCTTCATCAT CGTTTGTACCTCCTATCCA…	8564	GWHABKY00000007_RagTag	205055430	205063994		687352708	687356663	93	TraesCS7D01G518600.1	617023610	617021823	90.676	1791	0			UniRef90_W5I252	0	Uncharacterized protein n=4 Tax=Triticeae RepID=W5I252_WHEAT	AT5G45540.1	3e-15	| Protein of unknown function (DUF594)	gi|721697477|ref|XP_010227326.1|	4e-19	PREDICTED: uncharacterized protein LOC104581454 [Brachypodium distachyon]	NA	NA	NA	NA
MSTRG.1857	262.049	-1.06133	0.187972	-5.64618	1.64048e-08	1.5692e-07	293	294	293	150	249	237	7EL_scaffold476	103894	106480	AAGAAGAAGGCCCACACCGCGCTGCTCGAGGAGGAGGTGGCTCACCTCAAGGCTGTCAACCAGCAGCTCGTCAAGAAGCTCCAGAGCCACTCTGCCCTAG AGGCCGAGGTGGCCAGGCTCCGCTGCCTGCTTGTTGATATCAGAGGGAGGATCGAAGGGGAGATTGGCACTTTTCCTTACCAGCGGACGGTCAAAAGCAA CGATTTTGTCGACCAGGGGAGCTTCCTCGGTGGTGACCAGGTTATGAATTCCTGCGATTTCAGATGCAACGATCAGTTGTACTGCAATTCAGGGATGCAG CAGGCCAGAACAATGGACGACGACGGTGTTATGAGTGCCCAGGTGTTGGGGCAAGGTGCCGGCGACTCTATGGGCTGTGCAAAATCAGGATCTTTA…	2586					687516183	687518782	98	TraesCS7D01G518100.1	616902269	616903100	80	1430	0			UniRef90_Q766C2.1	2e-51	Aspartic proteinase nepenthesin-2 n=1 Tax=Nepenthes gracilis	AT4G35040.1	4e-28	| Basic-region leucine zipper (bZIP19) transcription factor	gi|109746103|ref|XP_020160808.1|	0	PREDICTED: aspartic proteinase nepenthesin-2-like [Aegilops tauschii subsp. tauschii]	NA	NA	NA	NA
MSTRG.1209	23.4015	0.818552	0.429823	1.90439	0.0568591	0.141731	12	43	9	32	19	43	7EL_scaffold2732	15635	21688	AACGAAGCACAGGTTGAAGGCCGTGATGCCCTCATGCTGTGGAGCTCATTGCTGTCAGCTTGCCGGACACATAGGCGCTTAGATCTGGCCACCAGGGCTG CCCACAGATTGTCAGAGTTCAACCAAGATGTAGCAGGTGCACTGGTAGTGATGTCAAACGCATACACTTCAGCCGGCCAGACTGACAATGCTGCTGCTGT ATGGTCGAACATGAGGCGACGAGGCATACAGAAAGATCCTGGGTGCAGCTGGATTGAGATAAAGGACATACCCTACGTGTTCTACGCCGGATTGGTATCA CCCGCCGGAGCAAGGGCAGGTGAAGTGATGATGTTGCTTGATGAGTTAGAGGGTAAGATGCGGGAGAAGGATTACAAGGGTGGACTAGGTAGTACC…	6053					687971185	687968610	98	TraesCS7D01G518600.1	617023610	617021823	95.749	1788	0			UniRef90_Q8VYH0.1	1e-51	Pentatricopeptide repeat-containing protein n=1 Tax=Arabidopsis thaliana	AT4G15720.1	1e-52	| Tetratricopeptide repeat (TPR)-like superfamily protein	gi|100834971|ref|XP_003578871.1|	4e-130	PREDICTED: pentatricopeptide repeat-containing protein At4g15720 [Brachypodium distachyon]	NA	NA	NA	NA
MSTRG.761	25.9795	3.49191	0.595531	5.86353	4.53142e-09	4.62717e-08	4	93	0	47	6	52	7EL_scaffold1915	36948	38073	TGATCGAGAGTCCCTTTCTGCCTTGTTGAGGGGGAAGAGAAGAGAAGAGAAGAGGAGGTGCAGCGGCAACCGGACCACGACGGGAAAAATAGGAGAAGCC ACCGGCGGCTGACTCAGCAGCAGGAGCTCACACATAACCTATTCTTCTCGAAGGAGATAAGGTCGAGAGCTGCACGGACGAGTGGCACCAGTGCACCACA GAGCCCCTATAAATCCATCAGCGCCTCCGTCTCTCTTCGACGAGGCGGGACAACAGTACAACGAAGAAGTAGTAGCACTCTGCTTTGGTTCGAGAACAGA CAAGGGACCATCGATGGCTACGTTCGCTGCTGCAGCTGTGGCTCTTCCAGGGCGCGTCCCCGGAGCCCGGCGGTGCATGGTGGCGAGGGCGTCTGC…	1125					688113878	688113080	85	TraesCS7D01G516700.1	616068180	616068602	85.417	384	2.35e-108			NA	NA		NA	NA		gi|109746104|ref|XP_020160809.1|	2e-48	PREDICTED: chaperone protein dnaJ 11, chloroplastic-like [Aegilops tauschii subsp. tauschii]	NA	NA	NA	NA
MSTRG.1751	52.5242	-0.450067	0.290052	-1.55168	0.120739	0.251986	46	70	40	54	57	51	7EL_scaffold436	52749	56471	ATGAAGATGTCTGCGTGTTGAGCTGAGCTGCCAACTCCGCGAAGGAACACGCGGAGAGGGGAAACCTCCTCCTC CGCAGCGTTGACTCGCAATCGCAAATCTCAGCCACCGTGCCCCCAGCGCCACACTCGCCGCCGTCGATCCCTGCATGCCCCCGCCGCGCCGTCCGTCTCC CCAAGTCTGCGCTCAAGTGGATCTCATCGGTGAGTCTCTCCGCCCCCTTCCCCTCCTTCTCTTCCTCGGTAGTACTTGTTCTCAGTTCTCACTCCCTTCA GGGTCGGCCATGGTTAACTGCAGTTAAGTTGAAAGCTAATGGGAGGTGCCAGCTGATCTGTGTCTAACCAGACATTCCATCTCCGAGGGGGCAGAATCAG GGAGCAATGGCGGAGTCGGCT…	3722					689298886	689302661	99	TraesCS7D01G548100.1	633669975	633671587	82.004	1567	0			UniRef90_Q6L403.1	5e-52	Putative late blight resistance protein homolog R1B-17 n=1 Tax=Solanum demissum	AT1G50180.1	2e-73	| CAR1, CEL-ACTIVATED RESISTANCE 1	gi|109736512|ref|XP_020151314.1|	0	PREDICTED: putative disease resistance protein At1g50180 [Aegilops tauschii subsp. tauschii]	NA	NA	NA	NA
MSTRG.1752	74.6501	-0.496191	0.30769	-1.61263	0.106824	0.229915	80	74	72	53	53	118	7EL_scaffold436	81478	84975	TTTTGCATTTGGAGGCTTACATGGAGCTTGGCCTCCAAAAGCAATTTCCGGCTTCAACTTTCTTATAATTTCATACTGTTTAGTTAAAGCATATTTTTAT TTTGATACAACAATTTTGGAAAAAGCATCAACCATTCAGTTCAAGCTTAGGCCTTCAGCATTACAGGAAGGGCCAACACCACAATAACAGCAGTAAAATC CAGTGAACCTACTCCATTTCATCGACAGACAGAGCACATAACCAAACTAAGCAACAGATACTCCACTAGGAAGCACATCAGCAGAGGGAAAGACATGACT GGCAGGTTGTTCTCTGTTTCCAGCACACATATCTACAAACAAGGCGGCACATCAGCTGGGACTGACCGGGGATGATGCAAGCTTCTGACAGTCAGG…	3497	GWHABKY00000007_RagTag	205633866	205637363	GWHGABKY043512	689346184	689347921	99	TraesCS7D01G520300.2	618033856	618033009	94.773	727	0			UniRef90_I1GVB1	0	Uncharacterized protein n=1 Tax=Brachypodium distachyon RepID=I1GVB1_BRADI	AT4G35985.1	2e-106	| Senescence/dehydration-associated protein-related	gi|357117128|ref|XP_003560326.1|	0	PREDICTED: uncharacterized protein LOC100826709 [Brachypodium distachyon]	NA	NA	NA	NA
MSTRG.692	17.0955	-0.169732	0.492341	-0.344745	0.730286	0.845555	12	29	11	12	20	24	7EL_scaffold1856	9808	13683	CGGAATATAAACAACAAATTTCCTTAATATACATACAACAAGGGGCGGAAACAAGGAGAAACCTTGGAACAAAATGGTCTCTGTACTCGTGACTGACATT CCTAATTCCATGGGGATCAAATTTGTCCCCTTCCCTGTTTTCTACAAAACCTGCTGTCAAATGTACTCCTCTATGAATTCCTAACAAGGAATATCTAGTC CAAAATAGGAGCTCAATTGCCGGAAGCCTGAACTTCTCACCAAATTAACTACGGTAACTAATTAAACTTCTACTTTGTCAATTTGACATCAATGAGTGAA TCTGGTTTTATTTCAGGGTCGTCAAAGCAACCTCGGGTAGTCGAACCTATTCGACCAGGCGGCCAGTACCGGAAAATAGATCTTCCCAATATGTTC…	3875	GWHABKY00000007_RagTag	205772930	205776805	GWHGABKY043518	689611685	689607824	95	TraesCS7D01G520700.1	618221237	618221790	96.237	558	0			UniRef90_W5I1N1	5e-13	Uncharacterized protein n=3 Tax=Triticeae RepID=W5I1N1_WHEAT	AT1G29960.1	2e-12	| Peptidase S24/S26A/S26B/S26C family protein	gi|670408350|ref|XP_008645541.1|	0.0005	PREDICTED: chloroplast processing peptidase-like [Zea mays]	NA	NA	NA	NA
MSTRG.2117	17.4852	0.0481172	0.4833	0.0995597	0.920694	0.958965	8	23	13	20	20	27	7EL_scaffold621	105108	106541	AAGGATTGCGCCAGGCCCACTTCGCTTTCCAGCCCACGTCAGGCGCGGCCCAGGCTGGATGCTTCTCCTCCGTCTCCCCTTCCTAGAGCGG TGCTAACCTAACGCACGGCAAGATAGCCGCCGGCCGTCGAAGCGCCGCCGCCATACGCCATCTCTCTCCGGTCACGACGCGCACGCCGCATCGCCGTCCC CCGCGGATAAGGTCTCACTCAACCTTCCCTACTTTCTACTCCCCCTGTATCCGTTGCTTGCGGCATCGCTGCACCCGTTGAATCCATGTAAATTGGTCTG GAGTGCCGCAAAATCCAGTAACCATGAGCCGCGCCATACGATTTTGGATTATTTTCTCCCTATTTTGTGCCCGCTTCTGTACGCAAGCGTTTCTGAGCTA CGGG…	1433					689681714	689680713	99	TraesCS7D01G521100.1	618379278	618377937	81	1373	0			NA	NA		NA	NA		gi|100827627|ref|XP_024313194.1|	9e-28	PREDICTED: uncharacterized protein LOC100827627 [Brachypodium distachyon]	NA	NA	NA	NA
MSTRG.1284	41.8899	-0.621181	0.312206	-1.98965	0.0466298	0.120914	36	42	46	42	38	45	7EL_scaffold286	148730	150151	TGGCCCAGGCCATCCTCTCCAGTCCTCCTCTCGCGTTGCTCCAGCGGGTGCTGCCCTAACTGACGCCGTCAAATC GCGCGCCGCCGCACGGTCTCTCCCAGCTCGAGCCACCGCCGCCGTCGCTTCTCTTTCTAGATCCGCGCGTAAGGTCTCACTCAACCTCTCTTCCTAGATT CTCCCCCTTCTCCTGTATCCGTTACTTGAGGCGTCGCTGCACCGTAGGTAGGTAGGATCTGTCTGATGGGGGCTGTCATCTCTGTGTTCGATCCATGTCA TGTACAAATATGTCCGGAAAGCTGCGAAATTCCGTAATCATAAGCTGCGGCGTACTTTTTTGTGTTCTTTGTCATTTATGCAACTGTTTTTGAGCTATGT AGAAAGGATTTGGCTGCAGT…	1421					690082319	690082131	90	TraesCS7D01G521600.1	618714227	618715593	79	1421	0			NA	NA		NA	NA		gi|100827627|ref|XP_024313194.1|	1e-32	PREDICTED: uncharacterized protein LOC100827627 [Brachypodium distachyon]	NA	NA	NA	NA
MSTRG.913	27.9834	-0.41582	0.379251	-1.09642	0.272893	0.452551	20	32	27	23	29	40	7EL_scaffold2156	10502	12427	TGCAGCAGCTGCTAGGGTTCCTCTCGTCCAACCCGCCGCCGCCGCCGCAATGGCCGCCGACACCTCGAAGCCGCTCTTCCCGGCGGCGCCGCACACCTCC CTCCTCCCATCCCACGGGAACCCCAACCGCCTCTCGCCGGAGGCCGCCTACTGGCGCAACTTCCGCTCCTCCAAGCTCGACACGAGCTCCACCGCCTTCT CCGTCACCCACCTCGCCTTCTCCCCGGCGCACGCCAAGCCCACGCTCGCCGCCGCCTGGTCCTCCGCCGTGCACCTCTTCACCGGCGACCCCCTCGCGCC GCGCCCCAAGGTGACCGTCTGCAAGGACGACGCCGCCTACTCGCCCTCCTTCCGCTGCGACGGGGCGCTGCTCGCCGCCGGCGACGGGCGGGGCGT…	1925					690200165	690202158	98	TraesCS7D01G521800.1	618873863	618875801	96.034	1891	0			NA	NA		AT2G47990.1	4e-122	| Transducin family nucleolar protein	NA	NA		NA	NA	NA	NA
MSTRG.938	107.66	1.07584	0.217624	4.94358	7.67021e-07	5.92007e-06	47	210	54	164	63	202	7EL_scaffold2208	7889	13814	AACAAAGGAACAAGTCAGAATGGAT TCGGATGAACATCATATCTTGAGAAACTGAAATCTTATATCTAGCATAGATTGCACTGCAAATAAAACTGAAAAGAACCGATCAAAAGACGCACGCCCCG TCCAATTTTCATTGAAAACGAAGCACATAGTAACAGGCATCATAAGGCTCCAGGTAGATACATATCGCTGCTAAGGCAGCCAAGGAAACACTGCAAGAAA CATCAGAAACTGCAGAAAATAACAGAGCATCCTAATTCTTCAGTGAACAGTCCTCAACAGCTGCCTGACCACCGCGACAGGGTCTGTGGCCCAAGTTCTT TTCTTCCCAGCAGCAGGTTAACATTGGGGCTTCCAGATGTGCCAGAGAACCTGTAAATCAGACCACATGC…	5925					690301531	690295599	95	TraesCS7D01G521900.1	618895587	618889777	90	5920	0			UniRef90_M7ZHS0	0	Putative disease resistance protein RGA4 n=1 Tax=Triticum urartu RepID=M7ZHS0_TRIUA	AT3G14460.1	1e-75	| LRR and NB-ARC domains-containing disease resistance protein	gi|1002838628|ref|XP_015698794.1|	2e-12	PREDICTED: LOW QUALITY PROTEIN: putative disease resistance protein RGA4 [Oryza brachyantha]	NA	NA	NA	NA
MSTRG.1306	32.9634	-0.158856	0.368762	-0.430781	0.666628	0.801773	24	39	21	43	37	39	7EL_scaffold2921	19644	24559	GGGTTTGTTCTATAGATATGTCAGCCTCCTAGCAGCAGCAACATGAACACAGACATAGCGCACGCACACATGACAGCATGCAAAGCAGCAAGCAGAGCCT CCTTCCTAAAAGCAGAGAATAGTTCCTCATCATCGTTGATCGTCGTCGAGGAGGAGGGTGATGATTTAGATCCTCCTCCTGAACAGTTAGTAGGTGAGCT TGATCAGCCAGCAATCCGGCAAGCTCCGCACCTTCTCCCTGATCTGGAAATGCTGAGAACGACCACCAGGAGTTCAGGAAAAAAAAGACATGCAAGAAGT GCAGAAAAACATTTACATCACTCTAAACAACCAATGAGGTTACTGACTACTGACTACAACAGAATAAGCAAAATGTCTGAATAATTACAGGATAGA…	4915	GWHABKY00000007_RagTag	206065436	206070351	GWHGABKY043536	690303520	690308508	97		Best blast on chromosome 7B							UniRef90_M7ZER0	9e-79	Putative disease resistance RPP13-like protein 1 n=2 Tax=Triticum RepID=M7ZER0_TRIUA	AT3G14460.1	4e-78	| LRR and NB-ARC domains-containing disease resistance protein	gi|514800895|ref|XP_004975365.1|	0	PREDICTED: disease resistance protein RGA2-like isoform X1 [Setaria italica]	NA	NA	NA	NA
MSTRG.1315	359.522	-2.50412	0.156416	-16.0094	1.09845e-57	1.02617e-55	477	164	514	127	451	134	7EL_scaffold2937	10531	14336	CAATAAAAACGTCACCGCGACCTTCTCCCCGTTCGCAAATCCATCGCAATAACAAACAATACTCCCAAAGAAATCAATCCGAAGCCCCGATTGATGGCGG CATGTGGAGCGGCTCAGCCGGTAGGGGAAAGGAAAGGAGACGAAAATATCTGGACCGGGTGGCACGTAGGCGAGCGGCATGGCTCCCGCGCGGCAGCCAT TGATGGCCGCACGCGCAGGGCAGGTGGCGGGCAGCAGCCATGACCACGGTGGGTCAATGGCTGGCGTTCACGTCAGCAGAGCTTCGCCTTCGCCACGAAG AAAAAGAGAGCAGCAGAGCTTCGCCTTCGCCACGAAGGAAAAGAGAGCAAGGCAAGGCGGGCGCCGGAGGCAAGCCGAACCTACCGCCTCCGCACG…	3805					690514610	690517965	95	TraesCS7D01G522000.1	619040369	619041074	91.575	546	0			UniRef90_Q91YL2.1	4e-06	E3 ubiquitin-protein ligase RNF126 n=1 Tax=Mus musculus	AT2G17730.2	2e-16	| NEP-INTERACTING PROTEIN 2, NIP2	gi|100824472|ref|XP_003563279.1|	5e-27	PREDICTED: NEP1-interacting protein-like 1 [Brachypodium distachyon]	NA	NA	NA	NA
MSTRG.1198	29.4538	0.864787	0.400272	2.1605	0.0307339	0.0861052	18	41	13	44	18	63	7EL_scaffold2716	22214	27391	CGTTAACAAAATACTCCTTTTGGGCTTATTATTATTTCATACACGCAGTGGTGTTAAAATCTCCACGACAGCAATAGATGTCTTCTTTTTCCAGCCATTA AAGAATTGCTAATTCAGATCAGCAGCGCCACAACAAGAATAGAGAGCGACCACCTATACCTGCTCTGTCCCAGTCTATCTTCAAACAAATACATTACTAT TTATAGTGGCAACGGGGGTCAAAAAGCCTGAAGAAGAGAGAATCTGTTCGTGCCTCTCCCTGTCTTTACACCATTGAGGGGATAACCTAGGCCAATATCG CTGAAAATTCACCTCAGGCACGACCCGTAAGCGCAGGGTCATGCCGGCTTCAGCACCGAAGCGCCCGGAGGAGGAAGAGCCGGAGTAATAAGAGAA…	5177	GWHABKY00000007_RagTag	206346525	206351702	GWHGABKY043544	690716583	690721037	85	TraesCS7D01G522300.1	619160599	619157541	80	1305	0			UniRef90_T1L7G1	1e-107	Uncharacterized protein n=1 Tax=Triticum urartu RepID=T1L7G1_TRIUA	AT3G14470.1	5e-95	| NB-ARC domain-containing disease resistance protein	gi|1002256382|ref|XP_015632488.1|	0	PREDICTED: disease resistance protein RGA2 isoform X1 [Oryza sativa Japonica Group]	NA	NA	NA	NA
MSTRG.244	222.445	0.444376	0.1684	2.63882	0.00831955	0.028455	130	381	154	316	162	311	7EL_scaffold126	1	4732	CTTTCCCCGCCTCATCCCCTTCTCGTGCCGCCGCCGCCGCTCGCCACCACCCTCCGCCGACCCACCGTCGTCCCAGGCGCCGGTGGAGAGGACGGGGAGC AGCCCCCTCACCGTGCCTGCGCGTGCACGAGCCACGACCCGATCCGCTTGCGCCGTACCTACTGGTGTGTGTACCCTCCAAGTTCTTTTCTTTCCCCTCC CCTTTCTCTATCTCTACCACCACTGCGTTCCTCTCCCTCCCTTCCGTCGTCTAGAGAGGTCGATCGAGTCGTCCTCCCCGCAATTCGCCGGATTCCCATC CCGAGACGCCGATTGGGCCGCGCTGGCGGAGGCGACGAGCGGTATTTCTCCCCGCCCGCCTGGGATTTTTGTTTCGGAGGGTGGGTGGGGGACAGG…	4731					692479827	692476549	95	TraesCS7D01G524700.1	620492292	620492965	90.801	674	0			UniRef90_Q5Z8P0.1	7e-140	Probable protein phosphatase 2C 60; Short=OsPP2C60 n=1 Tax=Oryza sativa Japonica	AT3G51370.1	7e-106	| Protein phosphatase 2C family protein	gi|109732718|ref|XP_020147490.1|	1e-145	PREDICTED: probable protein phosphatase 2C 60 [Aegilops tauschii subsp. tauschii]	NA	NA	NA	NA
MSTRG.440	8.48444	0.612689	0.677178	0.904767	0.365589	0.552534	3	13	8	14	5	13	7EL_scaffold1499	65524	67094	ATCATAAGAAAAATGCATGACAACAGACATGAAGACCGAAGGGCACTTGCAAGTGGGAACTCTGTAAAAATGCGAACCACTCATGACCCAAGGGCAGGCT TTAATTTTATAAATTCCGAATGGAAGCACAACAATAGATCTATTATCACATCCAGTAGTAGTACTTGTAGCATATATTAGCCTCATGAACTGCATCATTA TCAGCTTGCTACGGTCAATATCAAAATATGATATGCTAATCCTTGTTGCACACAAATTGACTTTCTCACAGCAGTCACAACGCTTCCAAAGGCAGGTTGG TGCTACAATATTACAAGCTATAGGGCCATAATTCCACTTGTGGCTAGCAACTAAAAGTCTAAAAGTCGGTAGAGACATCTGAATGAAATGGCTGGG…	1570	GWHABKY00000007_RagTag	1403124	1404694	GWHGABKY043568	693161292	693162918	90	TraesCS7D01G525600.1	621212783	621213126	92.151	344	8.08e-136			UniRef90_F2EEQ8	5e-169	Predicted protein n=1 Tax=Hordeum vulgare var. distichum RepID=F2EEQ8_HORVD	AT2G17305.1	0.36	| CONTAINS InterPro DOMAIN/s: FBD (InterPro:IPR013596), FBD-like (InterPro:IPR006566); BEST Arabidopsis thaliana protein match is: F-box family protein (TAIR:AT3G62230.1); Has 81 Blast hits to 54 proteins in 5 species: Archae - 0; Bacteria - 0; Metazoa - 0; Fungi - 0; Plants - 81; Viruses - 0; Other Eukaryotes - 0 (source: NCBI BLink).	gi|242096792|ref|XP_002438886.1|	1e-52	hypothetical protein SORBIDRAFT_10g027750 [Sorghum bicolor]	NA	NA	NA	NA
MSTRG.1504	57.3961	0.0727317	0.290903	0.25002	0.802572	0.89136	41	74	36	65	55	92	7EL_scaffold3490	18817	22523	ATGAACACACTCAAAACAGGCTCTTGCCCCGCTTTATATATAAAGCAATATTACAACAAAGTACACGGCCGAACTATACAATATGGAGGGGAGATCCTCT TACAAAGCAGATCAAAAGATAAACATGAACTCGGAACAAACTTAACACCTAGCCGTGGCCCGACCGATGACTCCTGAGCTCCACGACAATGCCCCGAAGA GGATGATGGCGTGAAGCGTCGCCGCTGCCGACTCCAAATAAACAGACTAGAGTTTTCACCTGGAGCCCTGGCACAAGGACGGGACCCACGACGACGTCTT CAGGAAGTAAACGGCACCCACGGGCGCCCGCCGTCGCCTACACCAGAAATGCAAAGATTTCGCTCGGAAACTCGCCTACACCACGGGAGGGGGCCC…	3706					695897770	695895866	81	TraesCS7D01G525800.1	621296835	621298825	81.112	1816	0			UniRef90_T1LZK1	0	Uncharacterized protein n=1 Tax=Triticum urartu RepID=T1LZK1_TRIUA	AT3G07040.1	3e-14	| Symbols: RPM1, RPS3 | NB-ARC domain-containing disease resistance protein	gi|721678239|ref|XP_010237885.1|	0	PREDICTED: disease resistance protein RPM1-like [Brachypodium distachyon]	NA	NA	NA	NA
MSTRG.1402	758.158	-1.25178	0.134184	-9.32884	1.07034e-20	2.78601e-19	817	615	923	539	781	605	7EL_scaffold3181	19450	27623	ATCAATACAACTTATATTCTGAAACAGAGGGAGTACATTCTTTGAATTCCTACAATGTGAAACAAAATAAACATCAGTCTATAAAAACATCTAACCAAAG TTTCGTTCTTACAATGTTTTTTTTTTTATTAGGTTGTCATATATTTATTTTGGTGAAAGTTGCCGCCTGCGCATGTTCATGTCTCTAGCCGAGACATATA TAATTTACATAACTCAAGGACATACTATAAGAGACGGATCAAGCACCTACACTACACAGGTCTCCCAGCGACCATAACTCGAACTGAAGCTTCCTCCACC ACTCTTCTGAGCATACTCCGCAATGGCTCCGCGCGCGCAAGCGTCCCATGTCCTTGCGATTTCTCGTAGTGACATGGGCTCGTCTAGGCCCCGCAG…	8173					696222363	696216045	99	TraesCS7D01G526100.1	621646718	621648161	96.884	1444	0			UniRef90_W5I9B9	0	Uncharacterized protein n=1 Tax=Triticum aestivum RepID=W5I9B9_WHEAT	AT2G10440.2	4e-09	| unknown protein; FUNCTIONS IN: molecular_function unknown; INVOLVED IN: biological_process unknown; LOCATED IN: cellular_component unknown; BEST Arabidopsis thaliana protein match is: unknown protein (TAIR:AT1G15780.1); Has 1628 Blast hits to 1350 proteins in 149 species: Archae - 0; Bacteria - 39; Metazoa - 480; Fungi - 159; Plants - 187; Viruses - 2; Other Eukaryotes - 761 (source: NCBI BLink…	gi|670366191|ref|XP_008664553.1|	1e-18	PREDICTED: mediator of RNA polymerase II transcription subunit 15a-like isoform X2 [Zea mays]	NA	NA	NA	NA
MSTRG.2364	11.5036	0.0819454	0.578954	0.14154	0.887443	0.941124	12	15	7	15	7	16	7EL_scaffold815	41858	44569	ATTTGAGAACCTGGAATGCCACCATACCATCACGGATGATAATCCTTTTTCCTGGGGATT TTCTTATCCACAACCATAGTTGCAGTAGATTTGGTAACCCTGCGAGCATATCAACGTCCTCCTGCATCAGTTTCTCAACAGCAATTCCCATCTTCCAGAG CTTTTGGTGTTGACCGATCCAAATCGGAACCCTTGGAAACATCCAAGCTGGTGCAACATGGAGTTCCTCAAGATTGCTCTCAGTATTGCTAGTGCTCAGA GGACCCAATTCAACAGATGGAGGAGAAAATATGTTACTGCTAGATCCAAGATTTATCAGATTGCAACTGATAAGTTTGGCCACAGAACACCAGAAAATGT CCGTATGAATTCCATGTTGGCTGGTGGTATGTTCA…	2711	GWHABKY00000007_RagTag	209043847	209046558	GWHGABKY043613	698178038	698179665	90	TraesCS7D01G526600.1	621970137	621969376	92.503	827	0			UniRef90_C5Y667	0	Putative uncharacterized protein Sb05g005285 (Fragment) n=1 Tax=Sorghum bicolor RepID=C5Y667_SORBI	AT3G07040.1	3e-61	| Symbols: RPM1, RPS3 | NB-ARC domain-containing disease resistance protein	gi|242070301|ref|XP_002450427.1|	0	hypothetical protein SORBIDRAFT_05g005285, partial [Sorghum bicolor]	NA	NA	NA	NA
MSTRG.768	50.4682	0.837091	0.476021	1.75851	0.0786601	0.182116	25	51	38	35	23	171	7EL_scaffold194	27782	31513	CATCGACATCGACGCGGATCTCTTTTCCTTC TCTGCAGGTAGCGAGCGCGTTGCTCCTCTGCATACCCCTATCTACTCCCTCCCACACCCGCAGCTAGCATAGCAACATACAGTAGCAAGCAAGCAGAACA CTCAGCTCGCCTCTCCCTTCGTCTTCCTCCTCTCAACAGCGTCTCCTCTGCTCTCAAGGTTAGTGCTCTTTACTCTCAACTCTCAAGTGTTCCATGGCGC ACCACCGTGCTGAGCTTTGAATCATGTCGTGGTTTGGTAAAATGGGAAGTTGTAGTCTTAATCAATCCACAGCTTGTGGCGGCTGCTCAGTCAGTCCCTA GTTGCTCTCGCTCGCGGCGTCTCTGCCCGCCGGAGAGGAAGGGGAGGGGGGCTTCCCCCTTCAT…	3731					698246159	698249116	96	TraesCS7D01G526800.1	622004147	622004702	95.871	557	0			UniRef90_Q41328.2	2e-27	Pto-interacting protein 1; Short=Pti1 n=1 Tax=Solanum lycopersicum	AT4G21400.1	5e-32	| Cysteine-rich receptor-like protein kinase	gi|109750481|ref|XP_020165057.1|	5e-101	PREDICTED: putative receptor-like protein kinase At4g00960 [Aegilops tauschii subsp. tauschii]	NA	NA	NA	NA
MSTRG.2069	35.3066	-0.750721	0.338022	-2.22092	0.0263561	0.0757787	28	33	39	33	38	37	7EL_scaffold59	98814	106224	ACACTAAACTGCTTGAAGATGGTGATCGCAGTGAAGATTTTGATTATCCATTATATGTTGATCTCATCAGCTTGCTGAAACGGGTGTGGTCTGACGGTCA TGTTTCCACTCAAACATGCTTAGACTGGAAGTTAAAATGCCTTATGGTACAAGTTATTGCTAAGATTGGCAACAGACTGAATATTGACTGTGACCTTGAA CTCCTTGAACTGGCTATCCATAGTGAATCTGTGGAGGTTCAAAATGAGGCTCTTATGTCATTGCCCATTATTGTACTGTATTCTGGTCCAAGGATGCTTG GAGTGATGTTCAAGAAACTTGAGTGAGTAAATATACTTTACACTTTCCTTTTTGTTGAAACAAAACAGTAAATTTCTCGTTGGTTTATGATTACCA…	7410					701772291	701764848	99	TraesCS7D01G529300.1	623855807	623852490	98.674	3318	0			UniRef90_A2YH41.2	0	Serine/threonine-protein kinase ATR n=1 Tax=Oryza sativa Indica	AT5G40820.1	0	| ATR protein kinase	gi|109739817|ref|XP_020154443.1|	0	PREDICTED: serine/threonine-protein kinase ATR [Aegilops tauschii subsp. tauschii]	NA	NA	NA	NA
MSTRG.1826	36.8697	-0.0801122	0.340586	-0.235219	0.814039	0.898576	23	50	28	36	39	56	7EL_scaffold462	82329	84419	ACTGAACACTACCCACAAACAAAGACCACTTTTGTCTTCTAAAAAGAAAACCTCTTATAACAAAATAATGAAAATTATGATCCAAGCACAGCGTGTTTGA TGATGTTCTAAACGGAACTAGCATCCAACGAAGTGACATGCATTCATCCGAATGTTACGCTAACAGATTGCAGCAAGGATTTTTTTTTCAAACAATTGGC AGGAAAGAAAGGAAAATGATTTGCCGCATTACATCATCAGCAGAATTTCACACACCATAACATTAGCAGACAAGTGGTTGTATACTAAATCACTGCAAAT AAGATGCTTATAATCCCCACGGCTGCAAATAGAAGATAAAAGTTTAAGATGTTTGAGAAAAGTTTTGCTGCAAGATAATCATTGTCCATGTCTTTT…	2090				GWHGABKY043650	703563196	703561073	93	TraesCS7D01G529900.1	625121363	625119717	94.3	1649	0			UniRef90_T1N054	0	Uncharacterized protein n=1 Tax=Triticum urartu RepID=T1N054_TRIUA	AT5G07610.1	1e-20	| F-box family protein	gi|960460011|ref|XP_014753020.1|	8e-121	PREDICTED: F-box protein At5g07610 isoform X2 [Brachypodium distachyon]	NA	NA	NA	NA
MSTRG.215	265.81	0.398674	0.169372	2.35383	0.018581	0.0565335	150	402	215	362	179	421	7EL_scaffold123	100521	113152	AAAGTGTTTACCATAGGTCTCTAATTCTTGCAACTGCCAAATTTGTCACAAAACCTAAACTAGCAGCACTAGAAACAACAATACGAACATTATTCCAGCT ACCTCAAAAAAAAAATTTTATTCCAGCTACAAAAGAAGATTATTAATTTGTCACAAAACCTAAACTAGCAGCACTAGAATCCACCCAAGGCAAATTATTC CTCCTACGAACATCAGGATCGATACAAACGGAGAGAATCATTCATCCACAAGAATCTGAACACCGAATTCTCTCAAGAGGAATCGATCCCAAGTATCTGT TTCACAACCAGGGGGGTACACGACTGTTAATTTTCTAGTGCCAGGTAGGAAAAATGACAGGAATAGATTAAACGGCCAAGGGAGCAACAATCAAGA…	12631	GWHABKY00000007_RagTag	212663969	212676600	GWHGABKY043656	704231054	704223236	99	TraesCS7D01G531100.1	625519442	625522801	98.125	3360	0			UniRef90_J3LG01	4e-16	Uncharacterized protein n=1 Tax=Oryza brachyantha RepID=J3LG01_ORYBR	AT3G12810.1	1e-11	| Symbols: PIE1, SRCAP, chr13 | SNF2 domain-containing protein / helicase domain-containing protein	gi|960456233|ref|XP_014752354.1|	2e-12	PREDICTED: protein PHOTOPERIOD-INDEPENDENT EARLY FLOWERING 1-like isoform X5 [Brachypodium distachyon]	NA	NA	NA	NA
MSTRG.932	17.0672	-3.00133	0.598048	-5.01854	5.20656e-07	4.1121e-06	22	7	36	5	14	3	7EL_scaffold2191	36704	42722	AGCTTAATTTTTTTTTGATCGGATTAGGTTTTACACAATTTACAGAAGGCGTCGAAAGGAATATCGAACAGGCTCATAATCTCTTGTTGTTCTA ACATTTTGCACATATCGTATACATAAATGGCAAGCTACATTAATTTATTCAGTGCACTATTCATGGTGTCTTGAATCCGAGATCAAGACGACCATAGCGG TTACAGCCTTGGAGCAGAGCAGCCTAAAGACAGATTATAATGTTCCTGAAACATTCAGAGAAGTCGACGACATCACTGGTTGATCGGCAGCTCGTTCTCC TTCCAAGCAGAAAACCCTCCGGCGATGTCGGTCACGCCAGTGAAACCCTGAAAAAGTTTGCATTACACACATCACAGCGAGCAGTTTGTGAAACAGCAGC G…	6018					704455908	704454699	98	TraesCS7D01G531400.1	625611731	625612120	88.071	394	7.63e-127			UniRef90_W5H6N7	4e-51	Uncharacterized protein n=1 Tax=Triticum aestivum RepID=W5H6N7_WHEAT	AT4G35770.1	5e-22	| Symbols: SEN1, ATSEN1, DIN1 | Rhodanese/Cell cycle control phosphatase superfamily protein	gi|721612923|ref|XP_010239617.1|	1e-45	PREDICTED: thiosulfate sulfurtransferase 16, chloroplastic [Brachypodium distachyon]	NA	NA	NA	NA
MSTRG.750	70.7512	0.309318	0.247795	1.24828	0.211927	0.379127	41	117	58	85	51	108	7EL_scaffold1908	1066	5615	AGGTACCTCCCCGTCCTCCCCCGCCGCCGCAATGCCCGCCCGCCCCCGCCGCGTAGACCTAGCGACCGAGCCGCCCGTACGGCCAGGCTCGAGTCGGCGG CCGGGGCGAGCAATCCGTGCGCCGCCTTCGCTCCGGCTGCGGGCTCGCTTCCGTCCGCCGCGATGGCGCGTTGCTTTTGGTGTTTTACGCCGCTAAACCC TCGCCTCCTTGGCGCTGATCGCGTGGTTACCACCCGATGGCTATTTTTAACTGAAAAAAATAACTGTAGAATCTCTGGGCAGTTGGTCGATTCCGAATTT GGGCACGGTTCGCCCTTGGAAAGTCGAGGATTTGCGTCAATCTAGGGTTACTACGGATACGATTGTGCTAGCTGCTCTGGTGATTGGAATTAGAGC…	4549					704803638	704805920	99	TraesCS7D01G532000.1	626137010	626137454	90	470	5.21e-165			UniRef90_Q54PJ1.1	1e-39	26S proteasome regulatory subunit 10B n=1 Tax=Dictyostelium discoideum	AT5G43010.1	6e-45	| 26S proteasome AAA-ATPase subunit RPT4a (RPT4a)	gi|109739879|ref|XP_020154543.1|	1e-49	PREDICTED: 26S protease regulatory subunit 10B homolog A-like [Aegilops tauschii subsp. tauschii]	NA	NA	NA	NA
MSTRG.754	16.9272	-1.78213	0.534198	-3.33608	0.000849677	0.00380859	12	16	21	5	30	10	7EL_scaffold1908	45055	46940	GGACTTGAACCCTGATGGGCTCGGAATACCACAGTCCCNATGCCACCCACGTGGCCACGTAGGTGTAGCTCCGTCTCCATGCCGCTCCATCGCGCTTAAA CTTAAAGAGAGCCTTCACCTAGCCACACACCTCCTCATCTCAAATCTCAGTCCCATTCTCAGCCGCGTTATCCATCCATCCATCCATCTGCACGGTAGGA GGATACTCATCGAGTAACTAATCTTGCTTTCTAGACTCTAGCCTCATCGATCCACCGACCATGGCGCGCCTTCTCCTCGTCCTCGTCCTCGCGGTGGCCG CAGCCGTCGCCCTATCGCTGCCCGCGCGCGCTTCTGCAGCTCCCTCGTCGTCGTACCGCTGCGGGTGGTGCCCGCGCGGCTCCATCGCCTCCCTGT…	1885					704874578	704876312	86	TraesCS7D01G532400.1	626260023	626260949	87.585	886	0			UniRef90_Q5Z980.1	4e-66	Expansin-like A4 n=1 Tax=Oryza sativa Japonica ]	AT4G38400.1	1e-32	| EXPANSIN-LIKE	gi|109759656|ref|XP_020174067.1|	8e-108	PREDICTED: expansin-like A4 [Aegilops tauschii subsp. tauschii]	NA	NA	NA	NA
MSTRG.2402	178.049	-0.538231	0.210679	-2.55474	0.0106266	0.0351634	142	193	140	163	217	215	7EL_scaffold857	88272	90564	CAGTGAGCCAGATCCATCCCACCCACCCATCACCACCCGCCGGCCACCACGCGCACACACAGAGAGGCGCAGGCCCAGACGAGCGCGAGACCGGACCGAG AAGAGGGCGGCGGCGGCGGCGATGGGCGGCGGAGGCGCGCACGGCGGCACGACCTACAAGGGCTACACCATCCCCCACAACAAGCGCTGGCACACCATCG CCGGCAAGGGCCTCTGCGCCACCATGTGGTAATCGCCCGCTCGATCCCTCTCCTCCCTTCCCCCGGCCCGCGCGCCTCCCCCCGCCGCCCCGACGCCCGC TTTCCCCGGTTGACCCTGGCCCGAATGGGGATGCGGGCGGGATCCGCCGTCCGCGGGGGGGATTTAATATCCGTAGCAAACGCCCGATTTGGGGAT…	2292					705006664	705008216	96	TraesCS7D01G532600.1	626358894	626359255	97.003	367	7.99e-175			NA	NA		NA	NA		NA	NA		NA	NA	NA	NA
MSTRG.524	40.7075	0.222449	0.333349	0.667314	0.504572	0.677339	26	69	24	40	39	66	7EL_scaffold1599	40324	42604	AGGCGGTGGTGAATTAACTAGTTTCCTCGTCAGCACGAGGAATGAAGCTTCATTTCCATATCAAACAATATATTTTTTTACCATTATCTCATGCTACATC AACTATTTTATCACAGGCCTGGTTAACAGAATGGACTGCTCGTAGCCTTTGATAAATGTCTCGTTAAAGACACCTATACCCAGATGTCCTAATCTTTTAA ATTAATCTCATTAAAAGTTCAATCTAAATGAAATTATTAACTGATCCTAGTCTTAAAAATTATCTCACCAAAAACACCTACTCAGATTTCCTGATCTTTG GGGGAAAAAATCTCATTAGAAGTCCTATCTAAATGTTCCTACAAGGCAACCCATTAGTCAGCGAGGGACAAAAGGTTGCAAAATACAGTTGGATTG…	2280	GWHABKY00000007_RagTag	213272378	213274658	GWHGABKY043668	705076467	705078760	99	TraesCS7D01G532700.1	626376153	626375690	97.419	465	0			UniRef90_W5G4B8	7e-66	Uncharacterized protein n=2 Tax=Triticinae RepID=W5G4B8_WHEAT	AT1G21530.2	3.1	| AMP-dependent synthetase and ligase family protein	gi|573964158|ref|XP_006664202.1|	2e-63	PREDICTED: mediator of RNA polymerase II transcription subunit 19a isoform X1 [Oryza brachyantha]	NA	NA	NA	NA
MSTRG.1949	111.6	-8.78573	1.04654	-8.395	4.6588e-17	9.54692e-16	167	2	220	0	140	0	7EL_scaffold530	118491	121651	GCGCGCCCGCGATGATCCATGTGCATTCAAGAGACTACTGCTAGCTAGCTTCAGAGTGGACACAACGAGCTAGCTCTCCGGCGTCGTCCAGGAACAACAT TTAGAGATGGGCCACGCGAGCGCAGCCCTCCCCGTGATTGACCTCGCGTCCCCGGACATCGGCGCCGCCACCAAATCCGTCCGGCAGGTACGTCCGGTCT CCGGCGAGATCGATCGATAAGCTAAGCCTTTCCTGTTTGATCCATCACATATACATACATACATACATACACTACTTGCTCCTTCCTTAATTTGTTAATT TCATTACCCTGCATGCATGCAGGCGCTCGTGGATTACGGCTTCTTCTACGTGATCAACCACGGGATCGACGACGCCCTGATGAAGAGCGTCTACGC…	3160					708521272	708524317	98	TraesCS7D01G536900.1	628603740	628603361	96.579	380	5.77e-179			UniRef90_Q8W2X5.1	0.002	Flavanone 3-dioxygenase 2; Short=OsF3H-2 n=1 Tax=Oryza sativa Japonica	AT1G35190.1	2e-10	| 2-oxoglutarate (2OG) and Fe(II)-dependent oxygenase superfamily protein	gi|109745051|ref|XP_020159780.1|	3e-79	PREDICTED: 2-oxoglutarate-Fe(II) type oxidoreductase-like [Aegilops tauschii subsp. tauschii]	NA	NA	NA	NA
MSTRG.256	56.993	-0.775179	0.272931	-2.8402	0.00450847	0.0167118	53	56	65	50	52	59	7EL_scaffold1270	39192	40644	AATATATGCTGTTAACACAGTTGCTTGGTGGAGCAACCTTTTTGTTATTATTTTTGACAATTGCTTGGTGGAGCAACCTATGACCATTAGCTGTTATAAA CTTCCCTCTCAAGCAATCCTGCTGGAGAAAAAAGTACCTGCCTTGCCCAGATCATGTGAAGCAAGCACAAATCCATCACCAGAATATTCTATATATGTTG AAAACCAAGCAACCTTTTGTACAAGAAAGGGACCGTGTCCTATAGTATAGTTCCTAACCCAACAATGTTTATACAATTAATTATGTCTTGGAAAGAATCA GTGTTGCTGTATCCTAATCTTCTTGGTTTGTACACTGCAATGCATCAGCTACGATGAGCTGCTGCTGTGTCCTACGGTAGTGAGATTGTTCCCAAA…	1452					708767823	708766388	96	TraesCS7D01G536800.1	628522347	628520074	93.038	1422	0			UniRef90_B9S2H4.1	4e-83	Glycosyltransferase family 92 protein RCOM_0530710 n=1 Tax=Ricinus communis	AT4G37420.1	4e-102	| glycosyltransferase	gi|109745049|ref|XP_020159777.1|	0	PREDICTED: glycosyltransferase family 92 protein Os08g0121900-like [Aegilops tauschii subsp. tauschii]	NA	NA	NA	NA
MSTRG.2295	30.5612	-5.29621	0.674183	-7.85575	3.97397e-15	7.10122e-14	44	3	54	2	43	1	7EL_scaffold765	9815	12155	AGACTGCAGAGCACCTGGTTGCAGGCAATAATGTAAGGCTCTCTGTGGGCTCTGTTCCTCTTCTCTCTCCCCCTTCCAGCCTTCTTCCTATAAATACAAA GGCATGCACGGGGAGAAGTATCAGGTAAACACACACAAACACACAAGGCGCACGGTTGCGAAACAAGGGAATTATTTAGAAGCAAGGGACACCTGAAGCC ATGTGTATCGCTGCATGGATTTGGCAGGCTCACCCACAGCATCAGCTCCTGCTGCTGATCAACAGAGATGAGTTCCACAGCAGGTATATAATTTCATTTC GTTTCATTCATCCTTGCAGCACTCCAATCAGAAAGTAATATCTCTGCATTGTGAGCTGTTGTTTTGGAGTTTAGCTCTTCTTCCTCCTGAATTACA…	2340					708854637	708856989	98	TraesCS7D01G536500.1	628215205	628212839	89	2330	0			NA	NA		NA	NA		gi|109736755|ref|XP_020151552.1|	6e-35	PREDICTED: transport and Golgi organization 2 homolog [Aegilops tauschii subsp. tauschii]	NA	NA	NA	NA
MSTRG.2296	24.5566	0.717702	0.404901	1.77253	0.0763059	0.17794	12	46	17	39	15	35	7EL_scaffold765	12560	14693	ACATCACCAATAGGAGTACAGAGAAATATTTAGCTTTATTATAGGAATCTCAGCTTGTATACAAGTAAGCTAGAAAGAACTGTGAAGCCTAGTATTACGC CCAAATAGTTGAAGGCTACAGTTTCTCTTGCATGATCTTGTTCTTCCTTCTCTGCTTCTTCTCTGCCCGGTTCACATCGCTGCTCACGGCACTGCTGGGC TATCCACCTAGTAATTGTTCTCTCATGAACAACCAGTTGTTCTAAACAATCTGGGGAGCTCAGTTCACAATTACTGCTGGAGATGGTTAGAACCAGCAGT GTCTTGGCCACACTGCCAGAGGCTCGAAGCGCACATAGTAGATCAGACCACACATTCAGGCGGCCACACCTACCGCCAAACTCAACTCCTTCTGGA…	2133	GWHABKY00000007_RagTag	215403662	215404934	GWHGABKY043715	708858609	708859664	98	TraesCS7D01G536400.1	628211529	628212582	89.791	911	0			UniRef90_M0VCN4	0	Uncharacterized protein n=3 Tax=Hordeum vulgare var. distichum RepID=M0VCN4_HORVD	AT3G45577.1	1e-16	| tRNA-intron endonucleases	gi|721612852|ref|XP_010239508.1|	3e-162	PREDICTED: probable tRNA-splicing endonuclease subunit Sen2 [Brachypodium distachyon]	NA	NA	NA	NA
MSTRG.1589	10.1179	1.14913	0.655973	1.75179	0.0798094	0.184291	2	16	6	20	7	18	7EL_scaffold3769	2342	5457	TTATCGGGGTCCAAAAAAAAAAAGGCATCGAAATGGAAACCCCGACGATCCCTTTTCACCTTGGGCTCCCCTCTGCTCGCCCTCTCCAAGGCGCAACCAA CATCGGATTCCTGGTTAGCGCGCGCGATTCAGCCCTCTGCCTTCTGCCCCGCCGGCGGATCCTGCTCTGCCGGAACCGGTGAGCGCGCCGACCCGTGATG TGCCCGCCGTCCATGTTCCATTTCTCGGTCAAATCGTACCGTACGCACGCGTGCGCTGTCTGATTAGTGAGCTCCGCTGGTTCGGGTTCGCAGTCCGATG CAGATGCGTTGCCTCTAATCGCGGATGAGGCTGGCTCACAGGGCAGGGCCGCAGGGGGTGCCACGGGGATTAGGGTTCGGGCTTGGTGCTGAGTTC…	3115					709209027	709212177	99	no traes match	629137211	629137820	84	647	0			NA	NA		NA	NA		gi|100840685|ref|XP_010240613.1|	3e-35	PREDICTED: HBS1-like protein isoform X1 [Brachypodium distachyon]	NA	NA	NA	NA
MSTRG.842	22.6295	-0.00251971	0.432309	-0.00582848	0.99535	0.997567	20	23	17	32	16	32	7EL_scaffold2033	12174	20597	ACATGTTAATTAATTGTCCTGGAAAACACTTTCAAA TTAACCACGCCACACATGTATACATCTAGCCAGACTGTTGGTTGCAAGTCACAATATCGTCAACATGCCACGATATTTCTCAAGGCCAAGAAACTCGTTA ACAATCTCCCGGCAGATTTGGACATCGATCGACTTGTTAGCGTCTTCCCTTGATCTTCTAGCCTGATGAAGGGTCAACAGGTCGATCGTCATCGATTGCA GCGACCTTGCATTCTCGAGAATATAGAGGGCGAGCTCAATTTGACCCTCGAAACCAAAAAATCCCGTCGCGCGCACAATCTTCAGATGATTGTGAGGGCT CGGCGGAGGGTTCCCAATCGCTTTAAAAATGTAGTGCGGATACGTATTGGAGTCCATCT…	8423	GWHABKY00000007_RagTag	215947908	215956323		709558067	709549628	99	TraesCS7D01G537700.1	629141556	629142436	96.935	881	0			UniRef90_M0WKD1	0	Uncharacterized protein n=1 Tax=Hordeum vulgare var. distichum RepID=M0WKD1_HORVD	AT1G13570.1	5e-13	| F-box/RNI-like superfamily protein	gi|545372853|ref|XP_005650848.1|	3.6	cytochrome P450 [Coccomyxa subellipsoidea C-169]	NA	NA	NA	NA
MSTRG.841	14.2146	0.74647	0.542495	1.37599	0.168824	0.322064	9	30	10	24	6	16	7EL_scaffold2033	16051	18078	GCTTGCATAATAGTTATGGAAGTGACAGTAGCAGCCTGTCTTTGCAGCCATTGCGCATCAATCAAGATATAGTAACATATCTTTTTCTGATGTCTATCTT TTTCTGATGTCAATCAAGATATAGCGTGTATGCATATCTTTTTCTGATGTCTAGAATTACCTTTCATGTAAGTGACATATGTTAAGATATAGTAACAGCT ACGCAAATCAGATTATCGTAAATGTTATCTGCAAAAAAGTGATATTCTTATGACCTTATTACGGAAGAATTACTGAGAGAACTTTGAAACGAAGGGTACT GCACTGCAAGAGAGGATCCTTATTTATGTTATAGGCTTGCAACACTTTTGGAATGCACCTAAATGGTCTGGGTCTATCATTATCTGCAGTTTGCTT…	2027					709554331	709552159	99		not found in RefSeqv1.0					noncoding	noncoding	NA	NA		NA	NA		NA	NA		NA	NA	NA	NA
MSTRG.653	66.0778	-4.15009	0.401008	-10.3491	4.22304e-25	1.36641e-23	105	13	128	7	62	8	7EL_scaffold1796	35953	39235	AGCCTTCTTCCTATAAATACAAAGGCATGCACGGGGAGAAGTATCAGGTAAACACACACAAGGAGCACGGTTGCGAAACGAGGGAGCTATTTCACAAGCA AGTAGGGAACAACTGAAGCCATGTGTATAGCTGCATGGATTTGGCAGGCTCACCCTCGGTACAAGCTCCTGCTGCTGCTCAACAGAGATGAGTTCCATAG CAGGTACAGGATTTCATTTGGTTTCATTCATCCTTGCGATACTCCAATGGAAGTAATATCTTTTGTTTCAGAGTTTAGCTCTTCTTCATCCTGAATTACA TGTTCCAAGAGAAAAGCCCCATGAACCACAAGTCATATGTCATGCAAACATTCGGATCCTAATACAGCCACATCAGAAATTCTCTTAGAGAAACTT…	3282					709741590	709742443	97	raesCS7D01G536500.1	628212810	628211847	80	1050	0			UniRef90_Q5Z6B1.1	8e-63	Probable tRNA-splicing endonuclease subunit Sen2 n=1 Tax=Oryza sativa Japonica	AT3G45590.2	3e-31	| Splicing endonuclease 1	gi|109736754|ref|XP_020151551.1|	1e-80	PREDICTED: probable tRNA-splicing endonuclease subunit Sen2 [Aegilops tauschii subsp. tauschii]	NA	NA	NA	NA
MSTRG.654	12.783	0.389616	0.566074	0.688277	0.491278	0.666627	11	22	9	11	6	25	7EL_scaffold1796	55570	56569	GATGCACAAGAGTATCGGCATAGGATTGCAATAAGATTAAAAGTTACACATCACCAGCAGGAGTACAGAGAAAAATTGAGCTTTATTGTCGGAATCTCAG CTTGTATACAAGTAGGCTAGAAAGAACTGTGAAGCCTAGTATTACACCCAAATAGTTGAAAACTACAGTTTTTCTTGCGTGATATTGTTCTTCCTTCTCT GCTTCTTCTCTGCACGGTTCACATCGCTGCTCACGGCAGTGCTGGGCTATCCACCTAGTAATTGTTCTCTCATGAACAACCAGTTGCTCTAAACAATCTG GGGAGCTCAGTTCACAATTACTGCTGGAGATGGTTAGAACCAGCAGTGTCTTTGCCACACTGCCAGAAGCTCGGAGTGCACACAGTAGATCAGACC…	999					709744337	709745421	94	TraesCS7D01G536400.1	628211529	628212582	89.059	914	0			UniRef90_Q5Z6B1.1	5e-129	Probable tRNA-splicing endonuclease subunit Sen2 n=1 Tax=Oryza sativa Japonica	AT3G45590.1	1e-59	| ATSEN1, SEN1, SPLICING ENDONUCLEASE 1	gi|109787478|ref|XP_020160788.1|	3e-149	PREDICTED: probable tRNA-splicing endonuclease subunit Sen2 [Aegilops tauschii subsp. tauschii]	NA	NA	NA	NA
MSTRG.1876	16.0547	0.959161	0.533294	1.79856	0.0720882	0.170166	5	34	12	31	9	18	7EL_scaffold483	26255	38207	TGCTCGCTCCATGTTCTAAACTTGTATCATATACTTTTTTTGAGTGGAACTTGTATCATATACTAATGCTTATGATTCAGAATTTCAAATAAATTGTTTT TTGCTTTAGTCTAGCCCGCCCAACTTTTTCTTTCAAGCTCCGCCACTGCATATATGGCAACTGAAAGTATAGTGTAGACAGACAGGAATCATACACAGAG TTAAGCAAGCACTGACTAGTACTTAAGCCCCGTGAAAAATATCATGGCTAAAGATCTCTCTTACTTAGGGTGAAGATCATTATAATCATCGGGACCATAG ACCTCAAATAATTCGGCAAAAAATCCATTCTTCCTTCTCGGGTTGCATCCCATGTCTTCACATAACCTATCATTGTACCAAGTAGGAAGAAGTCCA…	11952				GWHGABKY043749	712406494	712409557	98	TraesCS7D01G538300.1	629337819	629337294	96.099	487	0			UniRef90_W5I0Q3	0	Uncharacterized protein n=2 Tax=Triticinae RepID=W5I0Q3_WHEAT	AT1G62560.1	3e-10	| Symbols: FMO GS-OX3 | flavin-monooxygenase glucosinolate S-oxygenase 3	gi|357145663|ref|XP_003573722.1|	0	PREDICTED: probable flavin-containing monooxygenase 1 [Brachypodium distachyon]	NA	NA	NA	NA
MSTRG.1743	2195.71	0.0319897	0.122512	0.261116	0.794003	0.885758	1644	3329	1740	2763	1742	2628	7EL_scaffold4317	8176	10210	CAGGCATAATTGGCGAGTACAACTTAATCTAACATTACCCAAACTGATATTATCACAATGTTAGCCGGTGACAATGGACGGAAAGAGTAACCATCTTGGT ACAAGCGGGGGCACCTGCGGCAGAGGACATACACCCTCCGCCACTAGGGCATCCCCGCCGGCGGCGGCGCCAACAGGGAGCGCTATCCGTTATAGCGGGA CAATGACACGAAAAAGGTAAAACAACATCACGATGCGAAGTGAAACTTGGGATAATTCTAGTGGAGATGGATAGGCTCCTTATGACACCACCGTGCACAG CTCAGGTCGGTTCTCGCACAGCAGCTCCCGCCTTGTCCGCCGGAGCAACCTCGACAAGATGCTTCTTCTTCACTCGTCATCATCCTCGTCCTGCAA…	2034	GWHABKY00000007_RagTag	217728431	217730465	GWHGABKY043750	712676776	712674755	96	TraesCS7D01G538400.1	629382022	629382415	91.343	335	3.03e-125			UniRef90_A0A0D3GL25	5e-39	Uncharacterized protein n=8 Tax=Oryza RepID=A0A0D3GL25_9ORYZ	AT1G20693.2	5e-27	| Symbols: HMGB2, HMG BETA 1, NFD2, NFD02 | high mobility group B2	gi|721612846|ref|XP_010239496.1|	4e-42	PREDICTED: DNA-binding protein MNB1B [Brachypodium distachyon]	NA	GO:0003677; GO:0005634	NA	GO:0003677; GO:0005634
MSTRG.348	76.3439	1.18628	0.274297	4.32478	1.52682e-05	9.69434e-05	36	129	37	110	37	178	7EL_scaffold1381	59125	65576	AACGGATGAAAAAATTTGAGAATCGCACCTTGTTTTATTAGTTGGAGAGCAATATACATATACATATACATTTAGTTGGAGAGCGATCCCTTCAAAAACA AAAAATGGAGTGCGCTGTGCGTTAAGGGGGCATCCTGCAGTTGAGGTTGCATTTAATCAAACACGAACTGCAACATATACAACTTAACAATCAATTCAAC TTGACAATTTTCCTTCCACTACCACTCCTTAGAGGTTAGAGCATTATTTTCTAACAATCAAATCCACTTACATACAGAAATCACCTCCACACATTCCTAC CATTGCATGACAATTTCTTCTTTCTTTCCTTCAAAACACATGTTCGAAAATGACCTTGGAGACATGTCCATCGAATACATGGGGAGGGCAGTTAGC…	6451					712693096	712686886	98	TraesCS7D01G539200.1	629405602	629402260	93	3430	0			UniRef90_M8AV95	0.002	Ent-copalyl diphosphate synthase 1, chloroplastic n=1 Tax=Triticum urartu RepID=M8AV95_TRIUA	AT4G16740.1	7e-19	| Symbols: ATTPS03, TPS03 | terpene synthase 03	gi|960464402|ref|XP_014753747.1|	0	PREDICTED: ent-copalyl diphosphate synthase 1, chloroplastic [Brachypodium distachyon]	NA	NA	GO:0000287; GO:0010333	GO:0000287; GO:0010333
MSTRG.1683	29.6695	-3.57855	0.488314	-7.32838	2.32956e-13	3.61776e-12	45	6	54	6	30	6	7EL_scaffold404	137223	138822	GCACCTTAGATTTCGATAAGGGGCGCTTTATTACTTCAAAAGGTTTACGTATTACACCTGGTTTGTGCTTAATTAAAATGCACACAACCAAATTAAGTTC AAACTCAGAAAGAAAAAAGATGAAATACAATTAATCATAAGACTGTACGACGCCTAAACCGTGGGAGGGCCAATCCTAAGATCAATCTGCCATCCATGTC GGGTAAATGTATCCCTTGCCGTGTTCTCCAATCGTGTACCGACAACCTTAGATGGATGGCTGACTTCAATCATGAGCGATGATCATTGCCGTGGTTGCAC CGGCAACCACCGCGGCCACCGCAGCTGCAAGAATATTGTAGCTAGACTAACTAGTATGATGCGGATGTTCTGGTGGTATTGTGGGGACGAGAAGGA…	1599	GWHABKY00000007_RagTag	217837041	217838640	GWHGABKY043752	712803447	712801817	98	TraesCS7D01G538600.1	629496973	629495946	93.851	683	0			UniRef90_M8C4G8	0	Cytochrome P450 71C4 n=1 Tax=Aegilops tauschii RepID=M8C4G8_AEGTA	AT3G48300.1	4e-70	| Symbols: CYP71A23 | cytochrome P450, family 71, subfamily A, polypeptide 23	gi|357147824|ref|XP_003574501.1|	1e-164	PREDICTED: indole-2-monooxygenase-like [Brachypodium distachyon]	NA	NA	NA	NA
MSTRG.1682	21.7052	-8.26759	1.25806	-6.5717	4.97435e-11	6.24571e-10	39	0	44	0	19	0	7EL_scaffold404	97144	98542	AAGGAAATCAAACAGAGTATAAAGCAGCAATTGTAGCTGTAGCCAGCTATATATATTGGAATAGAAGAG AGATCCATGTGGCTACTTGATGTACTCAATGGCCCAGAAGTTGGTGTAGATGTAGGTGGCCTTGACGCTGGCGAAGCCGGCTTCCTTGGCAAGCCTGTCG AAGTCGCTGAGGTACCTCTCCTTGCCGTCGGGGCTGTAGGCGAGCATGCTCATGTCGGCGGTGACGCACCCCTGCACGCGGTGTGTGGCGTCCAGTTCGC CAGGCAGTATGCACTCCATGTTAATCACCTTGCCGTTCACGGGCAGAGCGTCGTAGCATTTCTTGAGCAGCGCCACGCACGTCTCGTCCCTAAAGTGGAG CAGGATCCACTTCATGAGGATGGCGT…	1398	GWHABKY00000007_RagTag	217877321	217878719	GWHGABKY043753	712872636	712871262	99	TraesCS7D01G539100.1	629521082	629521962	87.771	924	0			UniRef90_W5HZD5	0	Uncharacterized protein n=2 Tax=Triticinae RepID=W5HZD5_WHEAT	AT5G54160.1	7e-125	| Symbols: ATOMT1, OMT1 | O-methyltransferase 1	gi|721631485|ref|XP_010230425.1|	0	PREDICTED: tricetin 3',4',5'-O-trimethyltransferase-like [Brachypodium distachyon]	NA	NA	NA	NA
MSTRG.1430	92.8685	-0.546653	0.230096	-2.37576	0.017513	0.0538143	88	111	100	90	72	96	7EL_scaffold3276	12453	18710	ATTTTATAAAAAGATGCGTTTGTACTTTTTTTTGAAACAAATCATGTATGTTCAAACAGAAAACGTAAGAAAGGGAAAAGGGAACAAAAAGTTAACATAA AAAATTAGGAAAAGAAAAGAATTACGAAAAAAGGTGAAACAAAAACAGAAAATAAAAAGAGATCTAAAAGACGGAAAAACAAGACAACACACGCTCGTGA GTCATGGCCAAAACCTAGCGGGAAGGCATCCTCTAAGTTGGGGTTGCGTCCTCCGATCAAGGGATAATCAAACATAAACTGCAACACATACAACCAACCC AACTTGAATACGCCCTTCCTCCTTACAGCATTCTTTTCCATGTACATACAGATCCCACCTACACCCATGCATCCCTACCATTGCAGGATAAATCTT…	6257	GWHABKY00000007_RagTag	218109296	218115553	GWHGABKY043767	713805879	713810908	98	TraesCS7D01G539200.1	629537368	629536297	94.057	387	9.17e-166			UniRef90_C0SSW7	0	Ent-copalyl diphosphate synthase n=11 Tax=Triticinae RepID=C0SSW7_WHEAT	AT4G16740.2	1e-21	| Symbols: ATTPS03, TPS03 | terpene synthase 03	gi|960464402|ref|XP_014753747.1|	0	PREDICTED: ent-copalyl diphosphate synthase 1, chloroplastic [Brachypodium distachyon]	NA	NA	NA	NA
MSTRG.1502	24.5695	-5.58847	0.81936	-6.82053	9.07069e-12	1.22499e-10	37	3	48	0	29	1	7EL_scaffold3488	17789	21398	TGGTAGTTCTCGGAATGGATCGTTCAAAACCTAAAAGAAACACAAGTCAAGGGTGTGGCAGAACAGAGCCCTCAATTACAAGGCGTGACCATTGCTTTCT TCAGAGAGAAAATCACCACAGCTAGAATTAGGTGACCCAATCCTTTACTAGTGCAATGGGATGATGATGAGAAAAGCCAATAAATTTACAGTGTGGTCGG AGAATTACAACAACATTTCATCAGCATCCACTACCTACAAGCAACAACACTGTGAAAACAGTTAGCTCATCCTTGCACTTCGCAAGAAGGAAACAGTCCT GGTGATCTCTCGCAGTGGCTTATTGGTAAACCTGATGAGGTTATAAGCCCATGCGCCTGAAACGGCGCCGCTAACAGGCCCGACGATGTAGACCCA…	3609				GWHGABKY043779	714677418	714676089	90	TraesCS7D01G539500.1	629826132	629826613	96.235	425	0			UniRef90_D2KZ48	3e-161	Nodulin-26 like intrinsic protein n=5 Tax=Triticeae RepID=D2KZ48_HORVD	AT4G18910.1	7e-106	| Symbols: NIP1;2, NLM2, ATNLM2 | NOD26-like intrinsic protein 1;2	gi|357134299|ref|XP_003568755.1|	2e-144	PREDICTED: aquaporin NIP1-3-like [Brachypodium distachyon]	NA	NA	GO:0015267; GO:0016021	GO:0015267; GO:0016021
MSTRG.1501	518.626	-0.165955	0.13225	-1.25486	0.209531	0.375875	393	679	446	560	458	684	7EL_scaffold3488	6441	15405	ACGCCTACTTCCGCGCGGCGGATCTGGACCGCGACGGCCGGATCAGCGGCCAGGAGGCCGTCG CCTTCTTCAAGGGCTCCGGCCTCCCGCAGCCCGTCCTAGCTCAGGTACCCCCAGATCTCTCCCCTACTCACCCACCCACCCACCTCGCAGTCCCCCTCCC CCAATTCCTCGCTGCTCGTTTCGGTGGGTTCCCAGCCATCTCGGCCCCTCGAACCACTCCGAGGTTTCCAATTGGGGGTGGTGTCGGTGAGTCGAACCCT CCGCAGTTTCCAGCTCCCATTGGGCTGTCGGCGCCGAGATTTGGATGGCGGGGCTTGCTAGACGTCGCCTGCTCGTGCTCTGATCTGGCTGCGTGATTTG CTTGCTCTACAGCTTGGCGGCTACCAACTTAG…	8964					714688518	714685329	96	TraesCS7D01G539600.2	629831916	629830220	93.605	1720	0			UniRef90_B3LF48.1	0.0001	EH domain-containing protein 2; Short=AtEHD2 n=1 Tax=Arabidopsis thaliana	AT1G21630.2	2e-22	| EH DOMAIN CONTAINING PROTEIN 2, ATEH2	gi|109768713|ref|XP_020183037.1|	0	PREDICTED: uncharacterized calcium-binding protein C800.10c-like [Aegilops tauschii subsp. tauschii]	NA	NA	NA	NA
MSTRG.476	15.1782	2.48677	0.644267	3.85985	0.000113455	0.000616154	2	41	7	19	2	44	7EL_scaffold153	181765	183447	CACAGAATAGACGCAAGCCTTTCCCTCCTTCCTGAGTGGTCGGTTAAAAAGAGTCTTCGGCCAAGGAATGGGAGAAGTAAGTTTTTTTTTAACTAAAAAA TGATTTGAGTTATTTAAACTCTGACATTAATCTGAAATTTTACACTTGAACTAAACATTGTATATAATACCTTTAGCATTTTGTTTCATGATTTAATTTG TCTACACTGTAAATCAAAACTTTTCCTAAGCTACCGCAAAAAAAGATATTTTTTGAGGAGAGAAAAGATACTTGTCAATCTAAAAAAATAGATTTGGAGC AATATGAACACCAGCATTAATCTGAAAATGTACGCTTAAACTGAATTTTTTTGTACAAAGGTTGCGGTAGCATTTTGTTTCCTGATTTCATCTCTA…	1682					714954094	714955774	89		Best match to chromosome Unknown							NA	NA		NA	NA		gi|109760791|ref|XP_020175191.1|	8e-70	PREDICTED: heavy metal-associated isoprenylated plant protein 7-like [Aegilops tauschii subsp. tauschii]	NA	NA	NA	NA
MSTRG.2512	18.3475	-1.21462	0.572487	-2.12165	0.0338672	0.0930437	16	9	21	5	24	30	7EL_scaffold9679	1207	2102	GTAGCAGCAGCCAGTACTCACAGCACGCTCCTCCATTATTGACCGTCGGCGCCTCGCTCTGCTCAAACAGTCAAGCTCTTCTCACCACCATTGC TCATCCATCAAACACCAGCAACCATGGCGCCTGTGTAGCGGCTGCTTCTTCTTCTTCTTCTTCTTCTCAAGGGGAGAAAGGGGGAGATGGCGGGAGTGGG CGCCGGGACGGGGGCGCTGGGCTCCGTCATCGGCAAGCTCGCCACCCTGCTCGGCGACGAGTTCAACATGCTCAAGAGGGTGCGCAAGGACATCGAGTTC CTCCAGCACGAGCTCCGCGGGATGCAGATCCTGGTGAACGCACTGGCGGACATGGAGGGGCTCGGCAAGGAGGCCGAGGAATGGAAGGACAGCATGCGCG A…	895					715251833	715252420	92	no traes match	630253191	630253787	79	620	7.19e-145			UniRef90_Q2QZF1.1	7e-19	Disease resistance protein PIK6-NP n=1 Tax=Oryza sativa Japonica	AT3G46710.1	1e-05	| NB-ARC domain-containing disease resistance protein	gi|109766616|ref|XP_020180972.1|	3e-69	PREDICTED: putative disease resistance RPP13-like protein 3 isoform X5 [Aegilops tauschii subsp. tauschii]	NA	NA	NA	NA
MSTRG.2507	46.1788	1.57081	0.354382	4.43255	9.31258e-06	6.12409e-05	16	118	11	75	28	82	7EL_scaffold959	45952	49702	TTCCATGTCCCACTCTGAAACAACACAGCCAACCTCTGCCTGCATGTTCAGGACAAAAGGCACCAGCATCTTCAGACTCTTACCAACACAACACCCAGCA ACAACCAAACAATGCCAGCCTCATTCATTCATTCAGAGAAATCGATTTCCATTAGGAATCAACAAGAGTGACACAAAAATTCTTTGCTTTTACATCAACA ACATGAGACAGAGAATTGGCATCCCTACAGAACCTCCTGCTTTTTATCCTACAGCACTTACAGCAACCACCTGTGCCCTGCTCATTACAAGGCGCAAGCA GGAAACAACGCGCATTTCCCGGGCCAGACCGCCGCCAATCTCTATGTGCAAGTAAAACCTAAGAATACACCGGAGCAAAGGAATATGTGGAACAGG…	3750	GWHABKY00000007_RagTag	218805584	218809334	GWHGABKY043793	715521674	715523673	97	TraesCS7D01G540700.1	630528044	630527242	96.754	647	0			UniRef90_G9DRA5	0	MYB-related protein n=2 Tax=Triticum aestivum RepID=G9DRA5_WHEAT	AT5G37260.1	1e-33	| Symbols: RVE2, CIR1 | Homeodomain-like superfamily protein	gi|357123073|ref|XP_003563237.1|	4e-178	PREDICTED: PREDICTED: protein REVEILLE 1-like isoform X1 [Brachypodium distachyon]	NA	NA	NA	NA
MSTRG.1429	19.9023	-1.5414	0.487685	-3.16065	0.00157416	0.00660181	14	15	37	14	20	11	7EL_scaffold3273	7358	8863	CTTTGACCCAAAGTCCACCGTACCTCTCACATGGATAATATAGTCAGTTCCCAGCTTCCCTCCACGACAGGCAGCATATGCTTCAAATATTCCAAACTGA CCAACCCCCTCCTGCACGCCATAACAATGTGGCGCCTCCCCACAACTCCACCGTGTCTCCATTAAAGTAGCTGAGAGCTTTGCATTTTTGCGAGCCAGGC CAGGAGTCGAGGTTGCGAGATGAAGTTCGGGAAGAGGCTCAAGAAGCAGGTGGAGGAGAGCCTCCCGGGGTGGAGGGACAAGTTCCTGGCGTACAAGCGC CTCAAGGTGCTCGTCCGACTCGTCTCCAGCTCCTCGCCGCACCGTGCCGCGGCGGAGGCCGCCTTCGTGCGGCTCCTCCACGACGAGGTCGACAGG…	1505					715716537	715715701	88	TraesCS7D01G541100.1	630707518	630708077	90.303	495	1.17e-179			UniRef90_A2Z6W1.1	7e-46	SPX domain-containing protein 3; OsSPX3 n=1 Tax=Oryza sativa Indica	AT2G45130.1	7e-29	| SPX DOMAIN GENE 3, ATSPX3, SPX DOMAIN GENE 3, SPX3	gi|109766627|ref|XP_020180986.1|	1e-73	PREDICTED: SPX domain-containing protein 3-like [Aegilops tauschii subsp. tauschii]	NA	NA	NA	NA
MSTRG.2499	112.519	1.41065	0.247649	5.69616	1.22534e-08	1.18779e-07	35	217	43	190	68	235	7EL_scaffold943	166	9411	CTGTTACTTGCTGTTTCAGATCAAGCCTCTGGTACAACCAACAAAAGATATAAT GAGAGAACCGATTCGGAATTTCCAGTGGCATGAGTTTTTCCCTAATGGTATTTATGATGAAGCTTGCTGTCTTCCTCTTTGTAACCCTTTTTCTTGACAT TTTTGGTGTTCTTATTTTGGTTTCTTTGCAGCAAGTAACAATATTGGTGTTGTCATCGCACTTTGGGCTCCAATAATTCTTGTATGCGTCAATCCTCATT TTCTGTCAAAAGAAGTTGTTTAACTAGTATACTAAGTTTTGTCAGTTGTGTTGTCCAGGTCTATTTCATGGACACCCAAATTTGGTACGCAGTTTTCTCA ACATTGATTGGTGGTATCTATGGGGCTTGTCGTCGACTTGG…	9245					719502653	719494484	99	TraesCS7D01G554900.1	638459446	638462726	96	3290	0			UniRef90_Q9P377.1	2e-21	1,3-beta-glucan synthase component bgs3 n=1 Tax=Schizosaccharomyces pombe 972h-	AT2G31960.1	0	| Callose synthase	gi|103723400|ref|XP_008812531.1|	0	PREDICTED: callose synthase 3-like [Phoenix dactylifera]	NA	NA	NA	NA
MSTRG.1905	13.6033	-4.35583	0.807934	-5.39132	6.99431e-08	6.19593e-07	14	2	29	2	19	1	7EL_scaffold501	47950	48662	ATCGCACACACGCACGGTCAGAGTCAAAGATAAGCTAGACACAGAGTCGAGAGTTGACACACCATAGCT AGCTAGACACACAGAAGCAACACCATGCGTGCTCAGGCGAGCCTCCTGCACCGCGCGGCCCTCGCGAACACTGGCCCGGGCAAGCCGTCGTCGTCGCCAG CGACTATGAAGGCCCCTGAGCAACAGCAGACGGCGCCTGGCATGGCGGTGAACTCGGATATGGTGGTCATCCTGGCGTCGTTGCTATGTGCGCTCGTCTG CGTCCTTGGCCTCGCGCTCGTCTCCCGGTGCACGTGCCGACGCCGCCGCTCGCCCTCATCCTCCGATCACGCTCCTCCTCCCCCAAAGGGCCTCAAGAAG AAGGCCATCGACGCGCTCCCCACCGT…	712					719839656	719840529	94	TraesCS7D01G554200.1	638288510	638287890	93.881	621	0			UniRef90_Q7XLY8.2	6e-11	E3 ubiquitin-protein ligase Os04g0590900 n=1 Tax=Oryza sativa Japonica	AT1G20823.1	2e-15	| RING E3 ubiquitin ligase ATL80	gi|109749926|ref|XP_020164453.1|	2e-53	PREDICTED: probable E3 ubiquitin-protein ligase ATL44 [Aegilops tauschii subsp. tauschii]	NA	NA	NA	NA
MSTRG.303	130.844	0.270185	0.218843	1.23461	0.216977	0.385705	100	188	104	183	75	187	7EL_scaffold133	182135	186003	ATAGTTCAAGGTCCAATCGACAGGGATTTCGACTTGATGGTTTGTTTTGCTCAACCTGGTTTGTTTTGCTCAACCTCTACGAGTTTAGGGTTTAAAATGG ACAGTGATTCAACTTTATACTATCAAGTTAGTACAAAGTTGAGTCGCTTATTTTGGGACAGAGGGAGTATACATTAGCAGAAAGTCATGCAGACAGAGTG TACAAATTCATCCAACACATAAAGACAAAACAAATATGAAAAACTAGATGGAAAGACCATTGAAATCTTTGAATCATTTGTATACCACTCCATGAATCAT ACGGTTACTTTTAATGATTTTCGTTGTCACATTTGCCTGCAACGCAACAAAAACGAACACACTGCATGAATTCCAGGCTGCAAAAGTGTACGAAAT…	3868					722388066	722389292	91	TraesCS7D01G553500.1	636854479	636855169	94.22	692	0			UniRef90_K3YGE3	0	Uncharacterized protein n=1 Tax=Setaria italica RepID=K3YGE3_SETIT	AT3G23070.1	1e-88	| Symbols: ATCFM3A, CFM3A | CRM family member 3A	gi|514795375|ref|XP_004973284.1|	0	PREDICTED: chloroplastic group IIA intron splicing facilitator CRS1, chloroplastic [Setaria italica]	NA	NA	NA	NA
MSTRG.304	153.419	0.148819	0.189036	0.787251	0.431135	0.614879	105	223	130	201	109	208	7EL_scaffold133	191850	195208	GTAGAAAGTGATTTGTTTGCATATACAGGTGGCAGTCAGGCTGCAGAGCCCCAACCAAATCCCCTCGGGCTGGTTGAGCCGAGCCGAGCCGTTCCATTCC GCCGATAGGGTTGGGGGCCGCCGGTCCGCTGCCGCCGCCGGCCGACGAGCTCCCCTTCCTCCTCCGCCCTCCCGCCCCTCAAGCCACCGGATTCGAGTTA CCTCCACCGCCCCGAGGCTCGACTCGTCGCCGCCGCCGTCGGGTTCGCAGGATGTGTCCCCCCTGACCCAGCGCGTCACTCGCCGCTCCTCCCCGTCAAC CACCGCCTGAGTAAGGCGCCGCCCCACTTCTCCATCGCCGTGTACCCCCCTGCTCGCCCCTCTTCCCCAACCTCGACCAGTAGCCGCACCGTCGCC…	3358					722403734	722405975	99	TraesCS7D01G553400.1	636852214	636850339	86	2091	0			NA	NA		NA	NA		gi|109751733|ref|XP_020166209.1|	2e-124	PREDICTED: uncharacterized protein LOC109751733 [Aegilops tauschii subsp. tauschii]	NA	NA	NA	NA
MSTRG.1514	97.5535	-0.0813335	0.222781	-0.365082	0.71505	0.835306	73	150	71	108	93	117	7EL_scaffold350	82358	86242	GGGCGACGCCGCTCTTCTGCGAGGAGTACGCCAAGACCTTCTACCTCGGTACGGCACT CCTTCATGCATGCTCTGTTTTTCTTGAGCCACGGTGGCAGGCTGCATGTCAGGCCGCTGTTCTGATGATCATTGAGCTCATCCGTTCATGTCTGGTCATG CATGGCAGGGACCTTGCTGATGACGGAGGAGCGGCGGCGCGCCATATGGGCCATCTACGGTAATCTGAAAACGCACCATGCCTGGCATGGACCCTCCATT GTTGCTCCCCTGTTGTAGTAGCATCAGTATTTGTCACACAGTGTCAGTTAGTTTCAGTAATGTGACTGAAAATGGAGCTAGTTTCATTTTCACTTCAGAT CGTCAGAAAGGGCATGCCCACATTTTGCATCAGTTAA…	3884					722416856	722414244	98	TraesCS7D01G553300.1	636766247	636766961	94.783	575	0			UniRef90_Q5Z5B7.1	1e-33	Phytoene synthase 1, chloroplastic; Short=OsPSY1 n=1 Tax=Oryza sativa Japonica	AT5G17230.3	3e-32	| Phytoene synthase	gi|102587652|ref|XP_006339992.2|	5e-48	PREDICTED: phytoene synthase 2, chloroplastic-like [Solanum tuberosum]	NA	NA	NA	NA
MSTRG.1513	25.6058	-0.132476	0.41735	-0.317422	0.750923	0.859321	12	40	20	28	32	29	7EL_scaffold350	81265	82292	CCCTTGTCTCCTCCACGTCTCTCTCTCCCTCTCCCCTTCCCCGTTTCTT TCTCCCTCTCTCCCTCAAAGGCAAAGAGGAAGCAAGAGAGAGAGAGAGAGAGAGAGAGAGAGAGAGAGAGGGAGACACTGCACTTTGTCCTCGCATGGAA CCTTGGTAGCAGCATATTCACATACGTACGCTCACTCTCAGCAGGATCTGGCCGTACATGTGTATCGGCTGCTTGCTTGACGGCGATTTGGTGCAGGTTC AGGCATATGCCCCGAGCTTGTAGAGGGATCGAGCCGTCGAGGTGGGTGTGCTGATAAGAGGTGAGTGGCCTAAGCTGTTCCTCATGCACGAACCCTCTAG GAGCCCAAACGGAATTCATTGTCACCATATGCCACTGCATAGTCAT…	1027					722418397	722417384	90	TraesCS7D01G553300.1	636765887	636766845	83	1027	0			UniRef90_Q5Z5B7.1	1e-07	Phytoene synthase 1, chloroplastic; Short=OsPSY1 n=1 Tax=Oryza sativa Japonica	NA	NA		gi|109732274|ref|XP_020147060.1|	2e-30	PREDICTED: phytoene synthase 2, chloroplastic-like [Aegilops tauschii subsp. tauschii]	NA	NA	NA	NA
MSTRG.852	420.603	0.232655	0.153095	1.51967	0.128594	0.264133	237	678	321	519	361	597	7EL_scaffold2043	19519	24225	AACTCTGTTTTCCCCTCTTCGCCCTCTGCCCCCCACACTACTCTGATATCCAACCAAGCTCAGGAGCCTCCCATCCATGGCCCTGATG GCACCCATTTTGTACCGCAGCAATCTTCCAGGGGCTTGGAGGAGAGAAGAGAGATGTGACAGTTGTTGTGCCCATCCATGGCCCTGTTGTCACCCACCAG AAGAAGAATGGAGTTTCTGTCTGTCTGGATCGGAGGATTTTGAGCTGTGAGGGTGGAGAAATTAGGGGGAGGAAAGCGTCCTGGGACAGGGACAGATCCA TTTAGAGGCGCGCTCCCTCTTTTGGTTGGGTTGGGAAAGCAGGGAGGGGAGGAGGGTGGTGGCCGCCGCCGCCCTTGGCTCCCCGCCTTCCTCTTCCACC TCCCCCC…	4706					722942671	722937769	97	TraesCS7D01G552700.1	635579150	635583502	93	4479	0			UniRef90_Q9LRR4.1	7e-71	Putative disease resistance RPP13-like protein 1 [Arabidopsis thaliana]	AT3G14470	7e-72	| NB-ARC domain-containing disease resistance protein	gi|109746069|ref|XP_020160771.1|	0	PREDICTED: putative disease resistance RPP13-like protein 1 [Aegilops tauschii subsp. tauschii]	NA	NA	NA	NA
MSTRG.98	192.911	0.448612	0.189844	2.36306	0.0181245	0.0553692	114	275	136	256	136	341	7EL_scaffold1108	64291	75317	CGGCGCGCTTCCACGCCGCCGCCGGCGGGCCGCCTCAAGAGCCCCACCCCCCCATCTGCCTCGACCACAGGGACCGGCCGGCCGGCCGCCGCAGGAGCTC GGCCAAGACGACGGGCCGCCGCAGGAGCTCCACCCCGGCACCGCCTTCGCCGCCCCTCTTCTCTCACCCGGCCTCCCTGCGCCCGCCGGCTCGACCCCGC AGCAGTTCGGCCCTGAGGTAAAAAAAAACCCAACTTTTGTGATGTAGTACTACATGCCCCTGTGCCATGAGGGAATGCTTGCTGTTCTGGGTTTGCTGAT ACTGCACAATTGGAAGAGAAAACACCTGGGCTTTTTGCTAGAGAATTTTGTGATGAGTTGTTTGCTATCTCTGTTTGTGTGCTCAGCGTACTGATG…	11026					722992523	722997767	99	TraesCS7D01G552600.1	635563458	635562311	97.474	1148	0			UniRef90_D3ZD32.1	4e-14	Chromodomain-helicase-DNA-binding protein 5; Short=CHD-5 n=1 Tax=Rattus norvegicus	AT1G08060.1	1e-42	| MOM, MOM1, MORPHEUS MOLECULE	gi|109746070|ref|XP_020160772.1|	0	PREDICTED: uncharacterized protein LOC109746070 isoform X1 [Aegilops tauschii subsp. tauschii]	NA	NA	NA	NA
MSTRG.656	8.52215	1.22649	0.710465	1.72631	0.0842908	0.192324	4	16	5	19	3	11	7EL_scaffold180	112203	113415	CCTTTCCAAGTTTGGTCTGCCTGAAATGGGTTGAAAAGAACTATGATTTACGTACTTTTGGATAGTAGGTAAGGGCATCACACCGCAAATGTCTGTT TTTATGTCTGGACTTGGTCCGTGGACATGATGCGGGAAGGAACCATCCAACGCTATTCACAAATTAATCTGGTTGGAAGGAGAGAGAGTAGAGTGGGACC ATACATGTGGTGGGATATCATGGTGTGATGTCCGATTGGGAGGAGAGAGAGAGAGTAGATGGAGACTATGCATGTGAAGAGAGAGAAAAGATAGGAAGAC AACTTGGAGACTTTTTACTGGTCAGTTGTATGTCCGGACACCTGCATAGCTCCCCCAGTTTATTACCGGTTTACGAAAAAACGGACATCCAGACCACGT…	1212					723069201	723070406	96		Best blast on chromosome 1							NA	NA		NA	NA		NA	NA		NA	NA	NA	NA
MSTRG.657	8.55864	1.98552	0.812553	2.44356	0.0145432	0.0459584	4	12	0	20	4	20	7EL_scaffold180	110707	116174	TGCACCCCGGTATGGCATCACCAGAGAAGAAACAAGCTAGGAGAGCTTTAGAGAGAGAGAGAGAGAGAGAGAGAAAGTCGAGAGTCTTGCTTGGCCCCCT CCAACGCAGGTAGAGAGAAAGAGAGAGTTTTGAGACCCAATGGCGAGCCAAGGCGTTGCCTCCATGTTCGCTCTCGCATTGCTCCTCGGAGCCTTCGCCT CTATCCCACAAAGTGATTCCCCTTCTCTCTCTCTCTCTCTCTCTCTCTCTCTCTCTCTCTCTCTCTCTCTCTTCAAATGATTGGTTACAGAGTTTTTTTG GAGGTAGAAGATAGTAATACGTACGTTAATCTTAGATTTCATTAAGAGAAGCATTAGCTAGCTAGGTAAGGTAGCTAGCCATGGTGTATGCATGGT…	5467					723068993	723071736	96	TraesCS7D01G552500.1	635517922	635516909	93	1020	0			UniRef90_P12257.1	0	Lichenase-2 n=1 Tax=Hordeum vulgare	AT4G16260.1	1e-84	| Putative beta-1,3-endoglucanase	gi|109780553|ref|XP_020160788.1|	4e-168	PREDICTED: lichenase-2 [Aegilops tauschii subsp. tauschii]	NA	NA	NA	NA
MSTRG.82	115.947	-1.21695	0.204517	-5.95037	2.67536e-09	2.80247e-08	122	99	138	78	123	98	7EL_scaffold109	12437	16557	GAAGCAGAGCAGAGCAAAAACAATGGTACTACTCTGCTACTCCACCAAACCCCTTGACTTGCTCCCAAACCCAAACAGAATCCGGCGGCGCCGCCGGCCG CCGACCACCATCCCCACAATCCATTCCCAGCTCGGGCGTATCCTAGCAAGCGAGCGTCAGAAAAAGATGCTCTTTTAGGGGAAAACACCCTCCGTCGCCA TGCTGGTGCTGGCGCCGGGCGTCAGGCTCTAAACCCACCTAGGGTTTCGGCCGGCGGCGATGCGGGCCGCCAGTGTGCCGCTCTACTCCGCCGGCGCCGG GGCCGCGGCCGGGGCGGTCTTCCTTGACGACGGCGACGTCGACCCCGAGGCCCTCACCGAGGAGGACAGCCTCGTCGGCGGCGGCGACTCCAACTC…	4120					723558766	723556673	95	TraesCS7D01G551500.1	634894569	634894192	97.074	376	2.02e-179			UniRef90_VAI94113.1	4e-97	unnamed protein product n=1 Tax=Triticum turgidum subsp. Durum	AT2G02148.1	1e-54	| PPR containing protein	gi|109760159|ref|XP_020174583.1|	5e-97	PREDICTED: uncharacterized protein At2g02148 [Aegilops tauschii subsp. tauschii]	NA	NA	NA	NA
MSTRG.81	26.2501	0.0646169	0.393411	0.164248	0.869536	0.931439	25	36	18	32	17	37	7EL_scaffold109	8968	11211	TCCGTGAGAACAGAAGCTCCTCCACCTCGTCTTCCCCTTTTTGTTGCTCTGCTGCTCCCCTCGAACCCACCGCAGACCGGAGCCAGGCCACGCTCGCTTG CCGGGAACCTCCGCCGCCGCCGCCGCCGCCGCCCTTATTCCCCCCTCCCTCCCTCCAAGCCTCTACTCCATCACCAGTCCCCCGCCGTCGCGCCGCCGCG GTCGAGGGGCTAGTCTGCCACGGCGACCGGAGCGGACGAGGGGGGCACGCGCGACAGGGAAGGCGCTGCCTTCGCTCGAGCCGTACGCCGACGCCGGTGG CCACTCCGGTAAGCGCGCGACTACATGGTCCTTCACTACTCTGAATCTCTGCATATACAGATGTTCTCATGACCCACACCGCATCTACGAGTACAG…	2243					723562819	723561249	95	TraesCS7D01G552200.1	635389665	635390760	89	1135	0			UniRef90_A9AHQ6.1	2e-55	Putative 4-hydroxy-4-methyl-2-oxoglutarate aldolase; Short=HMG aldolase n=1 Tax=Burkholderia multivorans ATCC 17616	AT5G16450.1	2e-72	| Ribonuclease E inhibitor RraA/Dimethylmenaquinone methyltransferase	gi|109760170|ref|XP_020174592.1|	2e-94	PREDICTED: putative 4-hydroxy-4-methyl-2-oxoglutarate aldolase 2 [Aegilops tauschii subsp. tauschii]	NA	NA	NA	NA
MSTRG.80	242.215	-0.729579	0.16196	-4.50469	6.64692e-06	4.47614e-05	243	270	247	212	222	236	7EL_scaffold109	2250	4100	TCTTCTGAAAACGTGGAAAAGAAAAGCGGGACCACTCTCTGGTCCGTGTCCACCACCTAGCCGACTCGTGTCGTGGTTCGTCCGCCGCGCCGCGCCACCC ACCCACCACCCCAAAGAAAAGAAAAGAAAAAGGAGCTTCCTTTCTTCCTCCTCCGATTGGATCCCTTCCCTCTGATTCGATTGGATCCTCCACAGACACG CAGGCGGCGGTGGAGTGAAGATCTTGGTAACGAATCCGGATTGCCTTTGATTTGGGTTTCTTCTAGTCTCTTTCTTGATCTCATCTCTCCCCCTCCCCTG ATTGATTCCCACAGGCCTGCCTGCGCCCCTCCCTCCGCCCTCGGCTGCCTCACTCCCCACGGCGGCGAGACCGACCGGCGAGGTAACGCTCCCTCT…	1850					723713911	723712042	95	TraesCS7D01G551700.1	634898318	634897592	96.522	575	0			UniRef90_A9AHQ6.1	3e-59	Putative 4-hydroxy-4-methyl-2-oxoglutarate aldolase; Short=HMG aldolase n=1 Tax=Burkholderia multivorans ATCC 17616]	AT5G16450.1	9e-92	| Ribonuclease E inhibitor RraA/Dimethylmenaquinone methyltransferase	gi|100836315|ref|XP_003563400.1|	1e-110	PREDICTED: putative 4-hydroxy-4-methyl-2-oxoglutarate aldolase 2 [Brachypodium distachyon]	NA	NA	NA	NA
MSTRG.766	13.7171	1.8595	0.587926	3.16281	0.00156256	0.0065599	4	31	5	29	5	24	7EL_scaffold1938	11555	13130	TGCATGAATCTCATCCGGTTTATACGAGAATCCGTCATGTTTGCATGAATTTCATCCGGTTAGTCGAAAAATTATTTGAAACGTATGTGGGAGCGATGCC AAGTTCAAAACAAAAATAAAATAAGTGAAGACGTCTAGGCATGCAGTCTCACTTCTTCCCGAGCAGCAGCACGTCGTTGACCAGTCGGTCGACGCTGCGC AACGACGAGCCGCCTTCCATGGTGGCGGCCTCGGCCGCAGCTCTCCACTCCGCCGCTTTGGCCCTTTTCTCCTTCCCCAGCTCCCCGGCCATCATCTCCT TCACCAGCCTCGACACGGCGCCGCTCTCCACCTCCTCGGGAAGGTCCAAGCCGTTCCGCCAGCACTCGCGCACCTGCCTGCAGTTGGTCGTTTGCT…	1575					723844592	723843124	94	TraesCS7D01G551200.1	634767851	634766629	91	1287	0			UniRef90_Q9SBL1.1	0	Cyanohydrin beta-glucosyltransferase n=1 Tax=Sorghum bicolor	AT1G22360.1	6e-107	| UDP-glucosyl transferase 85A2	gi|8060874|ref|XP_002463518.1|	0	PREDICTED: cyanohydrin beta-glucosyltransferase [Sorghum bicolor]	NA	NA	NA	NA
MSTRG.2280	30.3485	0.307725	0.39332	0.782379	0.433992	0.617507	19	47	13	39	32	46	7EL_scaffold741	62686	65287	CTCCACTATCCCCAACCCTAACCCCCGATCCCCTTCTCCCAGCCCCGCCGCCGACCATTCCCGACGAGCTCCTGGAGGAGATCTTCATCCGCCTGCCCAC CCCGGACGCGCTCGCCCGCGCCTCCGCCGCATGCACCTCCTTCCGCCGCGTCATCAAAGGTCGCGCCTTCCGCCGCCGCTTCCGCGCGCTGCATCGCCCT CCCCTCCTCGGCTTCATGGACGCGGGCGGATTCCACCCAGCCCAGGCGCCGCACCCCACCGCCCCGCTCGCCGGCGCCCTCGCCCCCTGCGCCGCCGATT TCTCCTTCATCCCGGCCGTCGTCTCTTCTTCTTCCTACTTCGTGCCGCCGGGCGTCCAAGAAGACGACGGGGAAGGCCCCCGCTGGCGCCCCCGCG…	2601					724191001	724192756	93	TraesCS7D01G550400.1	634659517	634662126	89	2601	0			NA	NA		NA	NA		gi|109760380|ref|XP_020174802.1|	0	PREDICTED: uncharacterized protein LOC109760380 [Aegilops tauschii subsp. tauschii]	NA	NA	NA	NA
MSTRG.1715	120.838	-0.677516	0.209606	-3.23232	0.00122788	0.00529824	99	126	116	118	137	120	7EL_scaffold4206	76	2124	AGACTAACAGTAACAGGGTTCGCCACGAAGCATTCATC ACATTATTATTCCATTCCAGTCAAACAGGGATTCAGGTTCTAACCAATTCCACGGATAGATAAAAACGGGGCAAATCAAGCACTGACAGCAACAACGACA CTGGTACGGACAGAGTGCTACGAATCTCATCAAGTTCCAACGCTACACAATCCATCAAGTTCTACTTATTAATAATCAAGCAAGCAAAAGAGAATTAATT CAGAGTTCCGACCGACGACGACCAACACCTCCTCATCCTGCAGAAACCGAAACCGAAACCGACGAGGGACGACGCTAGGCCTCGTCGGCGTAGGCGGGCT CGAGGATGGCGGCCTCGGCCTCCTGCACCTCCTTCTCGGACTTGCGCCCCTTCTTGC…	2048	GWHABKY00000007_RagTag	224184902	224186950	GWHGABKY043892	724321999	724323895	97	TraesCS7D01G550700.2	634687377	634688639	97.703	1132	0			UniRef90_A0A061E8X9	0	Cell elongation protein / DWARF1 / DIMINUTO (DIM) isoform 1 n=6 Tax=Malvaceae RepID=A0A061E8X9_THECC	AT3G19820.3	0	| Symbols: DWF1 | cell elongation protein / DWARF1 / DIMINUTO (DIM)	gi|357123046|ref|XP_003563224.1|	0	PREDICTED: delta(24)-sterol reductase-like [Brachypodium distachyon]	NA	NA	NA	NA
MSTRG.1421	33.3333	0.484002	0.352136	1.37447	0.169295	0.322605	19	69	23	36	24	51	7EL_scaffold325	126938	129438	TTTTGAACATGGAAAGGAAGGTTTCTGGAATTTCCAAGAATATTGATAAGAGGACCTGATGCTCTAAACTCAAA TTTGAGTACTTACATCTTTGTGAGAAACCTGAAGCTCTGAAAGTTCCATCTCTATTACATCCAGTCATCATTTGCACAAAACATCCATGGTCAGTGTGCA AGAGACTCAAATCATCCAGAATTTGGAAGGCGTTACAGACAAACTCATCAGAGGCATCTTAGTAAAAGAAATTGATAAACTCATCCACTCATGCAGATAA AAGCTAGTTCATCTAGACCAAGGACATGGATTAAAAGCCGGAATATAGACCACAGTCTTCCAACACAAACATCAGTACAGGAGTCTTAGACCTCAGTGTT GCTCAAGTTCAACTTGCTGAC…	2500	GWHABKY00000006_RagTag	5201572	5204072		724355245	724357409	87	TraesCS7D01G550400.1	634659567	634660910	91.004	667	0			UniRef90_F2CVF4	2e-16	Predicted protein n=1 Tax=Hordeum vulgare var. distichum RepID=F2CVF4_HORVD	AT4G13430.1	1.2	| Symbols: IIL1, ATLEUC1 | isopropyl malate isomerase large subunit 1	gi|721652503|ref|XP_010233785.1|	0.0008	PREDICTED: uncharacterized protein LOC100838907 [Brachypodium distachyon]	NA	NA	NA	NA
MSTRG.1737	43.36	0.756428	0.329491	2.29574	0.0216905	0.0643094	23	68	23	77	30	66	7EL_scaffold43	63820	66223	ATTCATGCAGAGAAAAGCTTAGTTCTCACTTCTAGACGAAAGAACACACAGAATATATATTATATAACCAAAGTCAGCACAATT GGCCAAGCTAATCTTCCAACACAAACATCGGTACGATTCTTAATTCTTAGACGCTAGTGTTGGTAAAAGCCAACATAATACGGACATATCCTGCGTACAT ACATACATGCATACGCTTAATACAGACATATCAAACTACATGCTGGCAGATTTGTAGCACCATCTTGAAACTCCTCCATCCAACTACAGATGTTATGGCC CAAGCAAGATCATAGAAGCAGCTCACAAGCGAGCTCAGATCTGCACACACATATTCAGGGGATCCTTATATTCAGTTAGGATTTTGAAGCAACAACAGAA GATGCAATGGG…	2403				GWHGABKY043895	724551798	724554193	94	TraesCS7D01G550300.1	634650649	634652074	83.097	1408	0			UniRef90_F2DVF2	0	Predicted protein n=3 Tax=Hordeum vulgare var. distichum RepID=F2DVF2_HORVD	AT1G53360.1	0.049	| F-box associated ubiquitination effector family protein	gi|357138652|ref|XP_003570904.1|	6e-69	PREDICTED: uncharacterized protein LOC100841949 [Brachypodium distachyon]	NA	NA	NA	NA
MSTRG.1738	19.0599	1.8813	0.563768	3.33701	0.000846852	0.00379742	9	27	8	40	2	48	7EL_scaffold43	93355	94924	GTTTAGGCTCTTTATAAAACGGGCATCACTGAGGCAAAAGTAGGAACCACGACCAGACAAACATACCATACACACAAGCGTACCCAAAATGGCCAGAAGG AGGCAGCTGATCCAAGCTACGGTGACGCTCCTACTCCTAGCGACGTGGTTCCTCCGTAACTCATCGGCCTCAGCCGTGCCTGCGCCGCCGCCGCCACAAC CACAGTCACCAAACACCCTCTGCATCCCCCGTGAGCGGGACGCGCTTCTCGCCTTCAAGGCCGGCTTCACCGATCCGAACGACTACCTTTCGTCGTGGCA GGCCAAGGAGGACTGCTGCCATTGGAAGGGCATCGAGTGCAGCAACCGGACCGGCCACGTCGTCAAGCTCCAGGTCAACAGCCACACCACCCCGTA…	1569					724642410	724644028	99		Best blast on chromosome 5							UniRef90_Q6JN46.2	1e-65	Receptor-like protein EIX2 n=1 Tax=Solanum lycopersicum	AT2G34930.1	2e-61	| Disease resistance family protein / LRR family protein	gi|109765177|ref|XP_020179543.1|	0	PREDICTED: probable LRR receptor-like serine/threonine-protein kinase At1g34110 [Aegilops tauschii subsp. tauschii]	NA	NA	NA	NA
MSTRG.1739	222.033	0.17542	0.211526	0.829305	0.406932	0.5915	125	300	148	297	222	322	7EL_scaffold43	109885	111665	CGATCTCAGCCTCCCTCCATTACCAATCTTTCGACGCCACTCCTTGAAGCATCATCATCGCCTATAAACCTCTCACGAACCAACAACCGACTATATAGGC CGGGCAACAAGAAGAACCCGGGAGGCTTAATTTCTTGGTCGCTCGCTGCCCGTCCGTCCGTATGTCCATGTCGAGCCCGGTGCACGCCCGGAAGGCCCTC CACCTACTCTCCATGAAGGCCAAGCTGCAGAGCTTCCTCGGCCTCCGCCTCCTCGTCGTTGCCGCCCTCGCCGCCTTCCTCCTCCTCTTCTCCGCGCGCA CGCTCTTCTCCTCCTCCTCCCACGGCTCCGCTGCCTCGCGGTTGGGCGGCGACGGGTCGTGCTCCAAGCTGCCGGGCCCGGTGGCCGACGCGCTGG…	1780					724680537	724681806	95	TraesCS7D01G549800.1	634412397	634410663	88.249	1719	0			UniRef90_Q9T0F7.1	5e-93	Glucuronoxylan 4-O-methyltransferase 2 n=1 Tax=Arabidopsis thaliana	AT4G09990.1	5e-94	| Glucuronoxylan methyltransferase 2	gi|109760043|ref|XP_020174475.1|	5e-160	PREDICTED: glucuronoxylan 4-O-methyltransferase 1-like [Aegilops tauschii subsp. tauschii]	NA	NA	NA	NA
MSTRG.402	17.067	-6.05094	1.12057	-5.39989	6.66819e-08	5.9208e-07	30	0	32	0	17	2	7EL_scaffold1446	60039	61127	TATATAAATGCCATCGATGCAGACTCCCTCAACCCAACCGGAGCAAAGCAAACACCACATACACTCACTCAGCTCAGCTCATCTCATCTCCAAGAAGAAG ATCAAGATCCTGTCATGTTGCCAGGAAGGTTTCTCGGTCAGAAGAAGGCGAGGTCACCGGCGGGTCCGCCCATAACCCCAAGAACACCAACGCCGGCGGC TACCTCGAGACCATCAACAACAGTGGCTCCGCTCGTGGCCTCAACAACGTCACCAAGGGTGGCTACACCTGCGGCCTCAAGATCGTCAGCAAGGGTGGCT GCCACCACCGCATCGAGAAGATCAGCAATGGCAGTTCCGTCCACGGGCTCAAGAATATCAGCATCGTCGGCTCAGCGCGCTACCTCAAGAACGTCG…	1088	GWHABKY00000007_RagTag	224523579	224524667		725242823	725243921	99	no traes match	634364101	634363164	79	1016	0			UniRef90_F2DDM0	5e-07	Predicted protein n=1 Tax=Hordeum vulgare var. distichum RepID=F2DDM0_HORVD	AT1G56560.1	1.2	| Plant neutral invertase family protein	NA	NA		NA	NA	NA	NA
MSTRG.403	115.297	-9.71479	1.20077	-8.09047	5.94327e-16	1.13114e-14	180	0	227	1	137	0	7EL_scaffold1446	65486	66315	CTGAGTCCCAGTAGCACTGGCGACGCCACCAAACCATTCTCCTTCCGTGAAAGCGCGTCGTCCCGCCGGACCGCTTCCCCGTGTCCTTATCCCTCGGCTA TATATGCAGGTGCCGTTGCTGAAGGCTTCCTCAACCCAACCGGTGCAAAGCAAACACCACATCCACCTCTCGCCTCAGCCACCTCGCCCGAGAAGAAGAA GAATAAGAAGAAGAGAAGGAGATCGTGTCATGGGTAAGGGCAAGGAACCTGCAAAGGATGCCCCTAACAAGACCAAGGCACCGTCAACCAGTACGCAGTT GACAAAACCGCCGTCGTTCAAGAAGAACCAGGTGCAGTCGAGGAAGAACCCGATGCTGACTCAGAAGAAGAACAAGAAGCCGCCGCCTAAGAATAA…	829					725247663	725248574	96	no traes match	634294954	634294640	80	333	4e-75			NA	NA		NA	NA		NA	NA		NA	NA	NA	NA
MSTRG.384	93.5246	0.610461	0.246146	2.48007	0.0131356	0.0420872	50	152	48	136	77	155	7EL_scaffold1431	41630	44103	ATAATGGAGAGGAGAAAGCATATGGTTTGGCCACGTAGACGCATGCAGCAGTGCGTGGTGAAGAGAAGTTGGATAAGGGGCAGGAGGCGCGCGGAAGGCG CAGCCACAGACAGCAGCAGCAGCGCAGCTCCCCGTTCCCGCCATGGCCACCGCCACCGCCGCGCTCCACCTCCTCCTCCCCACCCGCCGCCGGGGCCGCC TCCTCGTCCCCCGCGCCTGCCAGGCCGACTCCACCACCACCACGTCTCGCCGCGGCCTCATTGCCGACACCGCCACCGCGGCCGTGGCCGCCGCCGCCGC GCCGCTGCTGCTGCCCCGGCTCCCCGCGGCGCGTGCGGAGGACCTGTCCGAGTGGGAGCGCGTCGGGCTCCCCATCGACCCCGGCGTCGTCCTGCT…	2473					725370634	725369492	92	TraesCS7D01G549100.1	634096946	634096557	93.734	399	1.06e-166			UniRef90_Q5Z5A8.1	9e-77	Photosystem II stability/assembly factor HCF136, chloroplastic n=1 Tax=Oryza sativa Japonica	AT5G23120.1	1e-70	| HCF136, HIGH CHLOROPHYLL FLUORESCENCE 136	gi|109748897|ref|XP_020163505.1|	9e-90	PREDICTED: photosystem II stability/assembly factor HCF136, chloroplastic [Aegilops tauschii subsp. tauschii]	NA	NA	NA	NA
MSTRG.1892	65.3722	0.987529	0.280087	3.5258	0.000422207	0.00202745	25	115	37	115	42	109	7EL_scaffold4912	3854	5846	TAAATGGCTGTACCCAAAGGTAGCTAAACATCATCATCCATATCGGACATGGCTTTCAAGTCTATGGAAAAAAAAGTCTATGGAAAAAGACAGCACACCA ATTGCAAGAGGAGGACGTCAATCAGTAGTGAGATCTATCGATCGCCGGGCCTCTATAAATGGCTGTACCCAAAGGTAGCTAAACATCATCCATATCGATC GGACATGGCTTTCATGCGCTCGTCGTCCTCATCCATGGCTCTGGCTCTGCTGCCGCTACTGGTGGCAGCTGCATTCTTCATCCCCTCCATGGCTTCATCA GCTTCAGGTACCCTCGACCATGGCTTGGATGGTGAGGCACTGCTGATGCTGGGGAGGTTCCATGGGTGGATGACGGCGCACGGCCGGTCGTATGCC…	1992					725856058	725855345	97	TraesCS7D01G548400.1	633874626	633875453	95.104	674	0			UniRef90_P12412.1	4e-42	Vignain n=1 Tax=Vigna mungo	AT2G34080.1	2e-46	| Cysteine proteinase	gi|109736517|ref|XP_020151320.1|	7e-124	PREDICTED: ervatamin-B-like [Aegilops tauschii subsp. tauschii]	NA	NA	NA	NA
MSTRG.1459	173.915	-0.115109	0.176279	-0.652995	0.513759	0.68512	125	231	150	198	153	227	7EL_scaffold3341	15920	21276	AAAACAAAGAGTAAAGGGCTTGGATTGACTCGACCTGGATTTTATCAGCGAAACCTCAAAACGATTTCTGCTCCTGTTATTACAACAAACAAACAAACAC GTTTAACGAATTATATCTCGCAATTTCTACTCCTATTACAACCCGCGTGGGTCGGGATCGGATTCCTGCGGTACTACACATGGAGTGAGATGCTCTAGAA TTTGTACATCAACAAACAAGCATTATTTCACATTGATCAGCTAAAAAGAGCAAACATACTCACTCTATGCACGCTCTACTACTACACACGCCAGTGAGGG AGGGAGGGAGGGTCACTCATCCCCGATCCACCCTTTTCACGGCATGTCAGATCTGGGCACTCCTTGTCGCTCCCCTTACCCGGCCCAGTCGTCATC…	5356	GWHABKY00000007_RagTag	225081563	225086919	GWHGABKY043914	725979896	725978327	96	TraesCS7D01G548300.1	633825366	633825042	96.037	328	5e-149			UniRef90_R7W1T2	3e-154	Uncharacterized protein n=1 Tax=Aegilops tauschii RepID=R7W1T2_AEGTA	AT1G48380.1	7e-52	| Symbols: RHL1, HYP7 | root hair initiation protein root hairless 1 (RHL1)	gi|721612753|ref|XP_010239338.1|	3e-121	PREDICTED: DNA-binding protein RHL1 [Brachypodium distachyon]	NA	NA	NA	NA
MSTRG.1246	75.5779	1.77102	0.263503	6.72106	1.80406e-11	2.36785e-10	24	174	26	135	31	152	7EL_scaffold28	171415	175545	TAAATTGGGAGGAATGGCCACACGTGAACGTTCTAACCAATTCATGCATCAACAAACTAGTAGTACACAACATGATGCATCAG CACGCAATAAGTATTCATCAATGCATATGTGGATCCAGTTTTTGGACTGTATGTACAAGGAATAAGATCCAGTTTTTGGACTGTGTATGTACATTTCGCA CTGAAAATAAACTGACACTTTTGTACAGGAAAGAAAATAAATGCAATCAGACATCTTGGAGGATTAGCACCATGCATCTCTGCCGCCAGGGAAAGAGGCG CCGTTTCCCACCCTCCCATGCGGAGCTAGGCTTGGAGTTTGGGGGAGGTGCAGGCGGCCGGTGGTGGAGAGGAGCGACCTTGGCACCGGGAATGAAGGTC CGCGATGGGCTG…	4130	GWHABKY00000007_RagTag	225340051	225344028	GWHGABKY043924	726234666	726237665	85	TraesCS7D01G548100.1	633673100	633670029	82	3116	0			UniRef90_W5H9L9	0	Uncharacterized protein n=1 Tax=Triticum aestivum RepID=W5H9L9_WHEAT	AT1G50180.1	3e-71	| NB-ARC domain-containing disease resistance protein	gi|960453713|ref|XP_014751855.1|	0	PREDICTED: probable disease resistance protein RF45 isoform X1 [Brachypodium distachyon]	NA	NA	NA	NA
MSTRG.1693	12.6316	2.6706	0.700024	3.81501	0.000136178	0.000728377	5	31	2	23	1	32	7EL_scaffold4084	1582	5080	CAGGTTAGACCGGTGCTCCATTTAAACAGACACAAATTACAGGAGTCGATAATACTGAGTGCTCTGCTCACCATGAAAAAAGAGAAAGAAAGAAATACAT GAACTTGCAAAGCAGGCCACTGCAGAAATCAGAAATACAGATACAACATCGTCTAGAAGGCAGCACAGGTTAGATTAGGCCGGTGCTCCATTCTTATTTG TTACAACAATGGAATCAGACAAACAAACACATAGGCATATTTGATGAAACAAGTTAGATAGACAGTCTGACAGACACACAGGACGGATATAACGCATTCA TCTCTTGCTGTCGAAGAATGCCTTCGGAATTAGGGAACAGTAACAATTAAACATGTGCGCTGCTCGTAGTTAAGCTCCATCACCACCAGACTGTTT…	3498	GWHABKY00000007_RagTag	225477716	225481214	GWHGABKY036587	726491295	726494143	83	TraesCS7D01G548100.1	633669975	633671587	80.712	1545	0			UniRef90_W5HNJ7	0	Uncharacterized protein n=1 Tax=Triticum aestivum RepID=W5HNJ7_WHEAT	AT1G50180.1	2e-91	| NB-ARC domain-containing disease resistance protein	gi|960453715|ref|XP_014751856.1|	0	PREDICTED: probable disease resistance protein RF45 isoform X2 [Brachypodium distachyon]	NA	NA	NA	NA
MSTRG.1863	17.4699	-7.95364	1.25643	-6.33037	2.44581e-10	2.8684e-09	31	0	29	0	22	0	7EL_scaffold4799	4001	5317	CGCAGCTTTTCTGGTGATATTTCATCGCATTATTATATATAACTGGCTTACAAACTGACTCAACGTTCAATTGGGTGAAGAATTACAAGGCAAACCCAAC ACGACGCCACACGGGACTAACCTGATTTAGACGCAAACAAAAGCAAAACGAAACTTTCTAATATATAGTACTGTTGCTGCTGCTACTACCACAATGATGA TACATGGCGTGCTTATTGCTAAGATGATACAGATCATAGCATCTTATTTTAGATCCAATAATAAGTTTACATGACATGCTGTGTACTGATATCTATCAAG CGTCAAACTTCTTTTTGTCTAGTTGGTAGCATACTGCTGCATTATGCTACTGGCTTCATCAACCGACAGAAGGATTTGAACAACATTTTCCATGGT…	1316					726874540	726875808	88	TraesCS7D01G530400.1	625225244	625226258	85	1301	0	noncoding	noncoding	UniRef90_P17801	2e-104	Putative receptor protein kinase ZmPK1	AT2G19130.1	4e-27	| S-locus lectin protein kinase family protein	gi|109763761|ref|XP_020178210.1|	0	PREDICTED: putative receptor protein kinase ZmPK1 [Aegilops tauschii subsp. tauschii]	NA	NA	NA	NA
MSTRG.1606	9.69343	-3.87241	0.855954	-4.52409	6.06554e-06	4.1098e-05	14	3	15	0	14	2	7EL_scaffold3801	5827	8078	CGAAACTTTCTAATATATAGTACTGTTGCTGCTGCTACTACCACGACGATGATACATGGCGTGCTTATTGCTAAGATGATACAGATCGTAGTATCTTATT TTAGATCCAATAATAAGTTTACATGACATGCTGTGTACTGATATCTATCAAGCGTCAAACTTCTTTTTGTCTAGTTGGTAGCATACTGCTGCATTATGCT ACTGGCTTCATCAACCGACAGAAGGATTTGCACAACAATTTCCATGGTGGGCCTTCTTCTACCATCTTCTTCTAAGCATGAAACAGCCAACTTGATCATC GTCATTGCTTGCAAGTTATCGAACCGACCGTTCAACCTCAAGTCAATGAAGTCTGCAATCCATAACTGTTGGCTGCCCTCTAGCATCAGATTCTCT…	2251					726874715	726876921	91	TraesCS7D01G530400.1	625227720	625224976	89.746	2199	0	noncoding	noncoding	UniRef90_P17801.2	0	Putative receptor protein kinase ZmPK1 n=1 Tax=Zea mays	AT1G34300.1	2e-109	| Lectin protein kinase	gi|109763761|ref|XP_020178210.1|	0	PREDICTED: putative receptor protein kinase ZmPK1 [Aegilops tauschii subsp. tauschii]	NA	NA	NA	NA
MSTRG.1864	11.114	-7.30678	1.29305	-5.65081	1.59697e-08	1.53014e-07	13	0	22	0	18	0	7EL_scaffold4799	5600	7153	AAAAACCAGCATCCTAGTGCCACAAATATTACCTCCACACAAAATATCGCTAACAAGAATCCATACAACAAGTACATGTATTGTGAGTGTGATCCACTTT GACTGCTCTTAGGTTGATCCCAAAAATCTGGAGTGAAATATTTGCTCTTTACACTACAATTAGGAACATATCTAGGACCAAAAGGTTGCGACTGAGGAAT TGAGGACTCTGAGACTTGTAGTGTCTTAGGAATCTTGAGATAGGTAGAAACACCACCAAAAGACGGCCCGGTTACACCCCCAACAAGGGACGACTTTGGA TAACAACCTCCAACTCCTTGACAGTATGCGAAACCTTTGCAATTGCAGTCGTTCAAGCATATCTTCTTGCAAGTATCAAATGAAACTAATGTGTGC…	1553					726875830	726877353	90	TraesCS7D01G530400.1	625227720	625224976	89.918	1458	0			UniRef90_P17801.2	4e-118	Putative receptor protein kinase ZmPK1 n=1 Tax=Zea mays	AT2G19130.1	9e-26	| S-locus lectin protein kinase	gi|109763761|ref|XP_020178210.1|	0	PREDICTED: putative receptor protein kinase ZmPK1 [Aegilops tauschii subsp. tauschii]	NA	NA	NA	NA
MSTRG.1245	29.6699	0.0450524	0.356583	0.126345	0.899459	0.947145	22	44	24	33	23	42	7EL_scaffold28	1	3486	ATATCCAGCACCACAAGACATGGGAGCTTCTCCAACATCAGCATCGGGTCTTGTTTGATGGCATCAGCAGTTAGACTGAAATTTCGTAGGCTTTGTGGGA AGTAATGGCTCTCAGGTAATTTATCGAACGCTCTCAATTTATAGAGTTCAACATCGACTAGGCGAGGCATGTTTGCTAATATATTTATCATTTCTGCAGG CATCTTCGAAGGTATCTTCAACAACAAGGTTGTTACTTGAGTCATTTGGCCCAAAAATCTCACCATGTTAAGATGCCAGCATTTATTGCTACCAGATCTA ACATCTAACCACAAGGTCTGGAGCTCTATTTGTTGCACACACCTTGGTGGAGAAATATTATCCTCAAGGTAAACATGCCTCAGAGAAGGGATATCC…	3485	GWHABKY00000007_RagTag	225168637	225172122	GWHGABKY036575	726943293	726945169	83	TraesCS7D01G548100.1	633669975	633671587	82.639	1584	0			UniRef90_W5I1P7	0	Uncharacterized protein n=2 Tax=Triticinae RepID=W5I1P7_WHEAT	AT1G50180.1	2e-88	| NB-ARC domain-containing disease resistance protein	gi|357123036|ref|XP_003563219.1|	0	PREDICTED: putative disease resistance protein At1g50180 [Brachypodium distachyon]	NA	NA	NA	NA
MSTRG.211	103.291	0.566919	0.216082	2.62363	0.00869975	0.0295943	58	168	71	141	68	176	7EL_scaffold1222	4751	13203	ATCTAAGAAAACTGTATCTGACAAACATAGAGGGAGAGGAATGATGATTATTTAGCCTCTTTGATTTGATTGCAAGTTCTTCAACAGCAAGTAGATTAGT CTGCTACTACTAGTGATTCCTCACATGTCTCAAAAGAAAAGGAAAAACCTACTACTACCTCCTTCCCACCGTTGCTGAATGGACAAGTCCTGAGCCTGGG AATCAGACCCTGTTTTCATCTTCCTATGTTTTGGAAGAAACAGAGGAATAAGAGAGACAAAACAAACTCGACCCCCATTGCTGTTTGTTTACCCTTTCGA GAAAAACATGCAGTAAATGCTAGTTCATGATGTATCCTTCATTCTCCACCTGCTCCCGCTGTGCGCTCCTCTTCCGCCGCCCCCAGCAGCCACCGT…	8452	GWHABKY00000007_RagTag	226341941	226350373	GWHGABKY005607	727713085	727710767	95	TraesCS7D01G546400.1	633147741	633152123	81.118	3130	0			UniRef90_M7ZTH5	0	Putative disease resistance protein RGA3 n=1 Tax=Triticum urartu RepID=M7ZTH5_TRIUA	AT3G14460.1	0.023	| LRR and NB-ARC domains-containing disease resistance protein	gi|721640446|ref|XP_010231699.1|	0	PREDICTED: putative disease resistance protein RGA4 isoform X1 [Brachypodium distachyon]	NA	NA	NA	NA
MSTRG.609	140.088	-0.109605	0.22238	-0.49287	0.622105	0.76969	81	177	116	158	149	194	7EL_scaffold1746	54909	55347	GTCGGGGAGGACGGGGCCGGAGTCGGTGAAGAGGCCATCATCCTCGTCGTGGTGCATGGCGTGGCCGTTGCCGTTGGAGTCGGGCATGCCGA AGGGGTGCGCGGCGGCGGAGTCGTGGCGGAAGGCGTAGGGGTCGGGGGAGGCCGGGAAGTCGTCGCCGCCCCCGGAGACGTGGACGTCGGCCGCCGGGGC CCCGCCGTCGGCGAAGCTGAGGAAGGGGTCGTCGTGGAAGGGCGCGGCCGCCGGGGAGGAGGTCGGGGAGTCGAAGGCGGTCGCCATGGGGTCGGGATCT GGAAGTCGAGGGGAGGGTGGTGGTGGTGATCTGGAGGGTGATGTCGCGTGGGGAAGGGGAAGTGGAATGGTGGTGGTCTGGAGGGTGATGTCGCGTGGGG AAG…	438					728553624	728553261	93	TraesCS7D01G738300LC.1	633257403	633257852	79	436	1e-129			UniRef90_Q5Z402.1	3e-10	Clathrin light chain 2 n=1 Tax=Oryza sativa Japonica Group]	NA	NA		gi|109764200|ref|XP_020178639.1|	1e-37	PREDICTED: clathrin light chain 2-like [Aegilops tauschii subsp. tauschii]	NA	NA	NA	NA
MSTRG.608	190.061	0.0765766	0.178817	0.428241	0.668476	0.803097	124	283	174	207	141	282	7EL_scaffold1746	46431	49272	GGGCCTCGGCCGCTTCAGTATGTTGTCAATGCAGCTTTCCTTGCTTCTATGTATGCCCATATCTCGAGGCCACAGGCACACCAGGGTGGAGTTGTGGACC TGATTTCTACACCAAACAGGCCCTCCGAGACTTTGCGAGGTCACAGATAAGGTTTAAGGGTTATTATATTCTTCTCAGTAATCCTACATTACTCAGCATG AATATAAATAAATTGATGATAACTCACTTTGCAGCTTGATTACATCTTAGGCAAGAACCCACTGCTACGTACATTGTCGGTTTTGGAAACAAGTACCCCG AACATGTTCATCACAGAGGGGCATCGATCCCTTGCGACGGTGTTAAGTATGGCAGGTACAGAATGGAAGCAGAGTGAGAAGGCAAACCCTAATATC…	2841	GWHABKY00000007_RagTag	226529091	226531932	GWHGABKY043980	728560010	728558627	93	TraesCS7D01G546600.1	633253494	633251625	88.041	1179	0			UniRef90_F2CTC2	0	Predicted protein n=2 Tax=Hordeum vulgare var. distichum RepID=F2CTC2_HORVD	AT5G49720.1	2e-21	| Symbols: ATGH9A1, TSD1, DEC, KOR, RSW2, IRX2, KOR1, GH9A1 | glycosyl hydrolase 9A1	gi|960456354|ref|XP_014752376.1|	0	PREDICTED: uncharacterized protein LOC100837332 [Brachypodium distachyon]	NA	NA	NA	NA
MSTRG.1612	29.1257	-0.725255	0.385229	-1.88266	0.0597465	0.146926	32	23	28	29	25	33	7EL_scaffold382	54118	63753	GCATGCTTAGTTTTATTAGTTGTTGTATGTATGTTCCTGTGTAATCTTATATTAACAGTGAGATATTAAACGGCCT TCCATATACACTGAAAATATTAAATTCCTTACAACTGATAAAAAAATACACCATGGAAAAAAAATCCATTGTTTCTTATTGACTTATCCCCCATGAAAAT TGTTAGTTAATGCAGTTCATGGTCACATTATCAATGATATCACGTTTAAATTATACAAACAAATATTGCAAATTACATCTTGAGGGAACATTATTGGACT TCAATTTTTCCATCAAGTGACGATTAGGAGGAAAAGCAATCAAAGATGAGCATCAATCTCCGCCATTCTTTTTAGAACAATTAATATTTGCCATTCTTTT TCTACTTGAGTACTCTATA…	9635					731454619	731457673	95	TraesCS7D01G531000.1	625470687	625470118	88.47	477	1.35e-157			UniRef90_Q6H8D6.2	6e-45	Putative coatomer subunit beta'-3 n=1 Tax=Oryza sativa Japonica	AT3G15980.5	4e-43	| Coatomer, beta subunit	gi|109761340|ref|XP_020175743.1|	5e-99	PREDICTED: uncharacterized protein LOC109761340 isoform X3 [Aegilops tauschii subsp. tauschii]	NA	NA	NA	NA
MSTRG.2005	220.389	0.691424	0.17243	4.00987	6.07518e-05	0.000347007	115	382	144	344	140	340	7EL_scaffold562	34206	43669	TTGCTCTTCTTCCATAAAAAATTCTTCTAAAAATGCCGAACCCAACCGTTGCATAAAAGTTCGTACCGTGCTTTTATGTTTACGAGCTAAAGTTCTAGCG CATGAAAGTCGAAGTATATACTTTAGTCGATACAAAGTCCGTTTTTTCGAAGATCCACTATGATAATGAAAAAGATTTCTACATATCCGACCAAATCGAT CAAGAATATCCCAATCTGATAAATCTGTCCAAATGGGTTTACTAATAGGATGCCCCGATCCAGTACAAAATTGAGCTTTTGATAAGTATCCTATGAGGAG AGTAGCGGGGACTATGGTATCGAATTTTTTCATTCGAGTATCTATTAGAAATGAATTCTCCAGCATTTGATTCCTTACTAACAAAGAACTTTTTGG…	9463	GWHABKY00000007_RagTag	163838904	163848367	GWHGABKY009954	733251557	733257028	98	TraesCS7D01G743000LC.1	635512289	635511753	99.773	440	0	noncoding	noncoding	UniRef90_P17158	0	Maturase K n=1476 Tax=Mesangiospermae RepID=MATK_HORVU	ATCG00280.1	0	| Symbols: PSBC | photosystem II reaction center protein C	gi|699018707|ref|YP_009057216.1|	0	maturase K (chloroplast) [Triticum turgidum]	NA	NA	NA	NA
MSTRG.2011	80.229	-0.118772	0.234226	-0.507084	0.612096	0.762328	64	104	66	90	67	108	7EL_scaffold564	106734	112156	AAAGAAATGGTTAGCTTAGTTGGTTGCTGGTCATTTAGATTTTCTGTTTATTAATAATATATTTACTCCCAACTACTTGCAACAATATGAATAATATACT CCACAAAAGGGCCTCTTAATATATCAAGCTAACCAACTAAAAAAATATCAAGCTTCTGTAAATACAATCACAAATACATCACACAAGTAATCTTTGCTCA ACCGTTAGTTAAATAAAGGTATATCTATAAATATGACCACCAGGGGACTTGGCCATGTAAAAAAATGGAACTTTCACAGCAACCATAATTCAGTTCGAAC TGAAACTTCCTCCACCAGTCTTCTGAGCACACACACTGCAATGACTTTGCATCCCATGTCCTTACGATTTCTCGCAGTGACAGGTCATCCGAGTTT…	5422	GWHABKY00000007_RagTag	227954332	227965775	GWHGABKY043987	733251557	733257028	98	TraesCS7D01G546200.1	633055347	633055029	90.735	313	6.2e-114			UniRef90_I1I042	3e-12	Uncharacterized protein n=2 Tax=Brachypodium distachyon RepID=I1I042_BRADI	AT1G15790.2	3e-16	| unknown protein; BEST Arabidopsis thaliana protein match is: unknown protein (TAIR:AT1G15780.1); Has 35333 Blast hits to 34131 proteins in 2444 species: Archae - 798; Bacteria - 22429; Metazoa - 974; Fungi - 991; Plants - 531; Viruses - 0; Other Eukaryotes - 9610 (source: NCBI BLink).	gi|357144244|ref|XP_003573223.1|	4e-12	PREDICTED: mediator of RNA polymerase II transcription subunit 15a [Brachypodium distachyon]	NA	NA	NA	NA
MSTRG.513	233.613	-0.0630492	0.177559	-0.355088	0.722524	0.840585	172	305	226	260	167	333	7EL_scaffold1587	211	14612	CCCGCTCTCTCCGACGGCCGCCCGCTCGACCTCTGCCGCCTGTTCCACGCCGTCAAGCGCTTCGGCGGCTACGACGGCGCCTGCGAGGGCCGCCGGTGGG ACGACGTCGTCCGGCTCGTCGACGACAAGGCGCCGCCCCGGCACGTGCCCGAGTGCGCCAAGCACGTCCTCGCGCAGCTCTACTACGAGCATCTCTACGA CTACGAGAAGTTCACCATCGGCAGATCTGCGTCAGCGCAGGGCGGGAAGGAGGAGGAGGAGCAGGCGGATGCAAAGGTCGAGCTTGACAACCAGCCGTCG GTTTCTGGTTCGCGGGATCAAGGGAGGAACCCATCTGGTTCTGGAGGAGAGATGGATGAGGAGGAGGCTTCCGGCGTTAGCAGCAGCGGCCGGAAG…	14401					737820007	737810087	99	TraesCS7D01G544800.1	632319967	632321351	93.666	1342	0			UniRef90_Q5F3R2.1	4e-41	Lysine-specific demethylase 5B n=1 Tax=Gallus gallus	AT1G63490.1	9e-92	| Histone demethylase	gi|109777849|ref|XP_020191997.1|	3e-146	PREDICTED: lysine-specific demethylase 5B [Aegilops tauschii subsp. tauschii]	NA	NA	NA	NA
MSTRG.130	547.488	-8.10526	0.674379	-12.0189	2.82833e-33	1.26036e-31	858	4	1020	10	697	1	7EL_scaffold1138	19785	22766	CTGCATGGGTGCGTTGTAACATGGTTGACATATGAAACACGTGGTTACCTCCTAAAAAAAAACCGTATGAAGGAAGCTGAAGATGCACGTAGCCAAATCGCGATAGTGCACCCCCAAAAAAAAAAAAAAGCATACAACATTGACTTGACTGCTCTCTCTATAAAAGAGGGAGCTTTTATCCTTCCATTTGTATGATAGAAGATAGCTTCAATCAACCCTTTTCTCTTCATTCATCATCCTGCGATAAGAAATCCACCCATATCAACCCATCGTCATCACCATGGCCACCTCCACCTCCACCTCCACCCCAATCATCTTCTACGACATAGCCCACGCAGTCGGCAGGGACATGCAGCAGCTGCTCTTCCCGCTGTCCGAGATTCGCGCATCACCAGAGCT…	2981					739933987	739937125	99		Best blast on chromosome 3D							UniRef90_B8NM79.2	4e-09	Glutathione S-transferase-like protein ustS n=1 Tax=Aspergillus flavus NRRL3357	NA	NA		gi|28835760|ref|XP_018132692.1|	9e-114	PREDICTED: hypothetical protein VE01_02374 [Pseudogymnoascus verrucosus]	NA	NA	NA	NA
MSTRG.1614	41.3099	0.16292	0.307764	0.529368	0.59655	0.750089	30	64	32	50	30	58	7EL_scaffold3844	1493	6104	CATGTTACTAGTAAAACTCACGAATTTTCCAGTGTTGAACAACAACTAACATGTTGCTAGTCGGATCCATGAAATTCTGGTGGGAAGGCAATGCATAGGA ATTCCAAAGATGAAATTAAACCTCCCATTTAAAAAAAAAACATCTAGACTAATTTGCAAATTCAACTGAACCAAGAAAAAACAAACATCAAGGCAAGGCA ACATAAGATTGTTTCAAACACCTTGGCTTTGTTGAAAATCCCAAATCATAAGAAAAAACAAACATCAAGGCAAGGCAAAAACATGGCACTAATGCAAGAT CCCAATGTTAACAAGCAAATTGGTCAAAGAGCATTGACCAGCAGAAGCACTCTAGCCATCCCATCATCAGTGATCCCATCCCATCCATTTACCTGA…	4611	GWHABKY00000007_RagTag	230626072	230630683	GWHGABKY044116	742513165	742510731	90	TraesCS7D01G733800LC.1	631857566	631858671	77	1164	0			UniRef90_W5B6X5	2e-67	Uncharacterized protein n=1 Tax=Triticum aestivum RepID=W5B6X5_WHEAT	AT5G04430.1	4e-18	| Symbols: BTR1, BTR1S | binding to TOMV RNA 1L (long form)	gi|1002841884|ref|XP_006648144.2|	3e-26	PREDICTED: protein BTR1, partial [Oryza brachyantha]	NA	NA	NA	NA
MSTRG.781	53.2841	-0.318737	0.288804	-1.10365	0.269747	0.44899	39	66	52	66	49	53	7EL_scaffold1957	47807	50448	TGATTTCGTCTGTAACAAAAAATTAAACTGACTTACATAAAGATGTTTTTCATGCATCCTTTGGT TAATAAGTTTGAAATGTCTCTTACTATTCTTGCATGCTGGATGTAATTTGTGAAGAACATTATTTACTGTTGATGTACAGTTAACCAAATGGTCTGGACC TTTTGCCAAATCTCAACTTTTTTCTCTTGATTTTTTTCAGCCAAACACTCCAATGAGATCACCTGTTAACAAGGATGCCCAAGAATCTGTCACTATTGCT GTTGCTGATGAGTATATGGGTGCTGTTATTGGTCGTGCTGGAAGGATTATCAATGAAATCAGCAAGGTACTCTTATTCATCATCACAAACAGTCAAGTAA CACTTTCTTTTTCTCATTCCGGTGCTCATT…	2641					742513859	742516215	85	no traes match	631858669	631857566	79	1188	0			NA	NA		NA	NA		gi|100827556|ref|XP_003563206.2|	6e-09	PREDICTED: protein BTR1 [Brachypodium distachyon]	NA	NA	NA	NA
MSTRG.2533	37.2641	-4.32267	0.548579	-7.87975	3.28025e-15	5.9031e-14	63	4	77	3	27	7	7EL_scaffold993	44365	48591	TCTTGAACGGCCAAGAATTACAACAACGGTTGTTACAGAATAGATCTACAAGAAAGAGATAAATAAGATCGGTTTACATCACACCGATTATTACAACCGA ATAATAACTCTAAGCCTGATCATTTCACAAAAGAATCATACCGGTTATACGATACATCCATTGATACAAGTTTGCTAGTAGTTGGGTAACACCGGAACTC TAGTTTTCTTACCAGTTAAACAAATTTTAGGCAAGTATTGTAGGTAGCATAGAAGAAACTACACACAACACGATACCAATTCATCATCTGTAGCCATAGG CACTGCTAGGTAGGAATGGTGAGGTCGGCGTGTAGATAATCAACATGATGACCTTCACATGTTTGGTTCCCAGAAGATAGCTCATCACTAGCACAC…	4226	GWHABKY00000007_RagTag	230715930	230720156	GWHGABKY044125	742806504	742810800	98	TraesCS7D01G542600.1	631684915	631686729	95.976	1814	0			UniRef90_W5HC19	1e-178	Uncharacterized protein n=1 Tax=Triticum aestivum RepID=W5HC19_WHEAT	AT1G35710.1	0	| Protein kinase family protein with leucine-rich repeat domain	gi|960487500|ref|XP_014758357.1|	0	PREDICTED: probable LRR receptor-like serine/threonine-protein kinase At4g08850 [Brachypodium distachyon]	NA	NA	NA	NA
MSTRG.493	40.2202	-0.0190092	0.314001	-0.0605386	0.951727	0.975424	28	62	34	39	34	58	7EL_scaffold1547	1452	5747	CTTGGTCAGTCTCGAAGTTGCAGGAAGATTCTTGGGATGGTTCCCACCAACCCCTTGCACTGCTCATTTAGCTCCTTGTTGCCGCAGCAGCGGACATCTA ATTGTTGCAGTGATTTGGGGAGGCCATCCTTGGGCAGCGACCGAATGGCCGGACATTCCGAGACTCGTAATACCTTGAGGTTGGTAAGCTTGTGCAGTGT TGCAGGGAGACTCTGAAGCTTGTTGAATTTCCCAAACTCGAGTTGCTGGAGGGAGGCAAGGAGGGGAAGGGTGTCCTCTTGCTCCTTGGTGAATTGCTCC ATCTCTTCTCCGTAGGTCCCATCAAGTTCCAGGCCGGTGAGGGAGGAAGACAGGAAGCTGCAGATGGGCACAGTAAGGAGTCCCGTGGCTTCATCC…	4295					743125788	743122355	92	TraesCS7D01G546400.1	633147741	633152123	80.619	2941	0			UniRef90_Q7XA40.2	1e-85	Putative disease resistance protein RGA3 n=1 Tax=Solanum bulbocastanum	AT3G14460.1	2e-76	| Leucine rich repeat protein	gi|109736052|ref|XP_020174802.1|	0	PREDICTED: putative disease resistance protein RGA4 [Aegilops tauschii subsp. tauschii]	NA	NA	NA	NA
MSTRG.313	105.472	0.0271599	0.225745	0.120312	0.904236	0.949901	90	166	88	106	68	151	7EL_scaffold1341	7427	13899	TATTATCATCCGTCTATGAGCTTTTTTATTTTTTCAATGTTCAGGTATGCTTAGTGTTTGTTTCCCCAATAGTTTTTTCCACATGGTCTTCAGATCTTGG GTCTTTTGTGCAGATCGGCTGGCACATTAAGAAGAAAGAGGGGGGGTTCGCGTGAGGTATCATATCGTCATGCCCTTCAGTAGATGATTATTTCTATTGA ATACCTAAGCTGTGATTCCATAGGGATTCTGCTGATGGGGTTCACAACCAGGATGCTTTCTATCCTGTTGAATATTTGAATGGCATTAAGGTCAATAACT TCCCATATGATAAATTAGTGCTCAAGGTAGGCGTTCACATCATGCTTTTGAGGAATCTCAACCAGTCAACTGGGCTATGCAATGGCGCACAACTTA…	6472					Best match to chromosome 1			no traes match	628708824	628710195	89	3314	0			NA	NA		NA	NA		gi|109749187|ref|XP_020163761.1|	4e-78	replication factor A protein 1-like [Aegilops tauschii subsp. tauschii]	NA	NA	NA	NA
MSTRG.1908	13.1088	0.208391	0.539372	0.386359	0.699231	0.824645	7	25	13	16	9	15	7EL_scaffold504	112072	114719	CAATTTGATACCAACGGAAAAAAAAACTTGACTGGAAAT AGAGGGACATCCAACCAATTTTTCAGGCACTACAAACATGGCACGTGTATGTATGACCTATGCCCTCTATGATCCATAAGCAAGCAATGAAAGGGCCCAA AAATCAACACTGCCAGGTCAGTACTTACTCTCACGACCTTCTCCAGGTTATTGACAGATTTGTTTTCTTCACAACACTTTTGAAAGAAAACCTGAAATTC TCATGGCATTATCAAGGATCTGAAGTTGATACTTGAAGAAGAAACTCCTGAACACAAACATACTATAAATTCATCATTAGGCTGCCGTAAAATCATCATC AACCTGCTGTACAATGATCAACACATGATGAACTAATCACATACTAAACATTTCAT…	2647	GWHABKY00000007_RagTag	139833238	139835885	GWHGABKY015562	Best match to chromosome 2			no traes match	618880896	618881634	92	814	0			UniRef90_M8B127	7e-15	Uncharacterized protein n=1 Tax=Triticum urartu RepID=M8B127_TRIUA	NA	NA		gi|960452221|ref|XP_014756787.1|	0.008	PREDICTED: BEL1-like homeodomain protein 2 [Brachypodium distachyon]	NA	NA	NA	NA
MSTRG.1596	14.8402	1.1416	0.545737	2.09185	0.0364515	0.0987933	5	22	9	22	8	36	7EL_scaffold3781	11232	13978	TTCATCCCGCAAGTGTAGAGGGAGCATATTCACCTGGGATATCCTATCCCATCCCATCCCTTGTACAAAAAGAAT AGTTGTACGGCCTTTCAAATAGCGACTAGTCAACTTTTCCGTACAAAAAGAATAAAAGCTGGTCAACGGGATTACGTACACACTACATACTCTCCTCCCG TGTTCTGTTCCTTTGGCTGGCTTCTTCCTTGGATACATTATCTCTGTAGGATTATTCGTCTCTGTCACCCCCACCTCGACCGCGCACCATTATCTGCCCT GGCCCTGCCAGTGCCGGGAGAGCAAGAAACCCAAGAACGAAGCTCAGTTTGAAGGATCAACCACTCGATATAGCTGGGTACATGGAGGAGGCAGCAGCCG GCGCCGGCGAGGAGGTGTAC…	2746					Best match to chromosome 5			TraesCS7D01G520100.1	617823350	617821969	92.202	1167	0			UniRef90_Q5WA76.1	3e-39	U-box domain-containing protein 70; Short=OsPUB70 n=1 Tax=Oryza sativa Japonica	AT2G45910.1	1e-40	| U-box domain-containing protein kinase	gi|109758706|ref|XP_020173161.1|	3e-154	PREDICTED: U-box domain-containing protein 33-like [Aegilops tauschii subsp. tauschii]	NA	NA	NA	NA
MSTRG.2271	73.2364	0.205966	0.242216	0.850337	0.395138	0.580908	48	123	53	85	60	103	7EL_scaffold737	93875	98836	TGACCCCGCTCCCCTCGCGCCCGCAAGCCGCCTCGCCGGCGACCCCACGTCTCCGCCACGCCCCGCCGCCGGCGACCTTCCCAGCTGGACCTCCGGCCGC TCCGCCGCCTCGCCCCTCTCCCTTCTCCTCCTTCTTCTCGATCTCCTCTCAACTCTCTCCCTCTTCCTCGCTGAACAGGGACCTCCAGGATGGCCATGGC GTCGCCGGCCCTCAATTTCGCCGAATCCGGCCGTCTCCACGCCAAATCCGCCGGAAATGGATCCGCCCCGGCCAGATCCGCCCGGATCCGACCAGGCCCC GCCGTCGCCGCCACCGGAGCGCCGCCCCGCTCGACCTGCAGCGCCGCCGCTGCATGTCCCTGCCGCATCTGCACGAGGACGACGCTCGTCCCGCTC…	4961					Best match to chromosome 5			no traes match	615232428	615231862	81	1316	0			NA	NA		NA	NA		gi|100827545|ref|XP_003580428.2|	5e-16	PREDICTED: uncharacterized protein LOC100827545 [Brachypodium distachyon]	NA	NA	NA	NA
