# Supplementary material for: Genomic sequencing of Thinopyrum elongatum chromosome arm 7EL, carrying fusarium head blight resistance, and characterization of its impact on the transcriptome of the introgressed line CS-7EL
Source: BMC Genomics. 2022 Mar 23;23:228. doi: 10.1186/s12864-022-08433-8 (PMC8944066; doi:10.1186/s12864-022-08433-8)
Supplement: Supplementary file 18 — Additional file 18. [file 12864_2022_8433_MOESM18_ESM.xlsx]

## Sheet: log2FC>2, p<0.001, counts>10 
Additional file 18. F. graminearum (Fg) transcripts differentially expressed in rachis of CS and CS-7EL, 4d after F. graminearum treatment. Log2FoldChange (FC) was calculated as log2 of average ratio of CS-7EL/CS.
Transcripts were considered DE when log2FC>|2|, padj<0.001 and normalized counts >10 for all samples of at least one line.
Fg Transcript	Differential gene expression analysis						Normalized count values						Best match to Fg genomic contigs			Putative lncRNAs		Best match to UniProtKB/Swiss-Prot db			Best match to A. thaliana (TAIR) db			Best match to Reference proteins
gene_id	baseMean	log2FoldChange	lfcSE	stat	pvalue	padj	CS-Fg-R1	7EL-Fg-R1	CS-Fg-R2	7EL-Fg-R2	CS-Fg-R3	7EL-Fg-R3	seq_id	start	end	CPC2_label	CNIT_label	uniprot_hit_id	uniprot_evalue	uniprot_desc	tair_hit_id	tair_evalue	tair_desc	refseq_hit_id	refseq_evalue	refseq_desc
MSTRG.164927	60.3617	-9.0392	1.22429	-7.3832	1.54528e-13	1.27487e-12	129	1	44	0	84	0	contig_297	66157	68064			NA	NA		AT5G41400.1	0.88	| RING/U-box superfamily protein	NA	NA
MSTRG.159942	44.8698	-8.60583	1.224	-7.03092	2.05181e-12	1.59284e-11	51	1	43	0	93	0	contig_134	141383	143715			NA	NA		NA	NA		NA	NA
MSTRG.159255	17.0606	-8.15652	1.28906	-6.32752	2.49139e-10	1.71045e-09	12	0	25	0	30	0	contig_117	8619	10207			NA	NA		NA	NA		NA	NA
MSTRG.160564	60.8999	-8.1368	1.0641	-7.64667	2.06256e-14	1.77552e-13	87	0	81	0	73	2	contig_153	62038	63495			UniRef90_S8CQN8	4.3	Uncharacterized protein (Fragment) n=1 Tax=Genlisea aurea RepID=S8CQN8_9LAMI	AT2G42610.2	8.9	| Symbols: LSH10 | Protein of unknown function (DUF640)	NA	NA
MSTRG.159853	30.2136	-8.03885	1.24993	-6.43142	1.26415e-10	8.85326e-10	31	0	25	1	72	0	contig_133	241456	242512			NA	NA		NA	NA		NA	NA
MSTRG.163918	27.7238	-7.89505	1.23184	-6.40918	1.46309e-10	1.01898e-09	44	1	34	0	33	0	contig_257	7527	8112			NA	NA		NA	NA		NA	NA
MSTRG.159941	1257.23	-7.71614	0.372052	-20.7394	1.52757e-95	1.3977e-92	1856	30	861	14	2676	11	contig_134	140182	140937			NA	NA		NA	NA		NA	NA
MSTRG.167237	11.2359	-7.56698	1.29274	-5.85342	4.8156e-09	3.02042e-08	22	0	12	0	12	0	contig_442	30562	31940			NA	NA		NA	NA		NA	NA
MSTRG.164930	324.351	-7.56076	0.480564	-15.7331	8.97173e-56	3.22083e-54	739	6	216	7	430	3	contig_297	71732	73120			NA	NA		NA	NA		NA	NA
MSTRG.159852	56.3105	-7.48059	1.26916	-5.89411	3.76699e-09	2.38085e-08	38	0	46	3	155	0	contig_133	237845	241063			NA	NA		NA	NA		NA	NA
MSTRG.159581	911.903	-7.41052	0.326433	-22.7015	4.33204e-114	1.2534e-110	1039	13	825	22	1948	15	contig_127	96634	99361			NA	NA		NA	NA		NA	NA
MSTRG.162670	102.723	-7.30811	0.653826	-11.1775	5.25788e-29	7.12315e-28	196	3	109	1	113	2	contig_216	169074	170249			NA	NA		NA	NA		NA	NA
MSTRG.159854	59.8787	-7.11834	0.769742	-9.2477	2.29377e-20	2.4585e-19	78	2	61	2	107	0	contig_133	242922	244917			NA	NA		NA	NA		NA	NA
MSTRG.166384	102.333	-7.07284	0.597735	-11.8327	2.64418e-32	3.93478e-31	141	4	127	1	140	2	contig_355	129687	130234			NA	NA		NA	NA		NA	NA
MSTRG.158741	43.2554	-7.04897	0.889252	-7.92686	2.24759e-15	2.02177e-14	52	3	53	0	68	0	contig_103	118341	120169			UniRef90_A0A0D6R250	9e-15	Uncharacterized protein n=1 Tax=Araucaria cunninghamii RepID=A0A0D6R250_ARACU	AT5G48970.1	6.8	| Mitochondrial substrate carrier family protein	gi|545362982|ref|XP_005646688.1|	0.047	family A G protein-coupled receptor-like protein [Coccomyxa subellipsoidea C-169]
MSTRG.167303	27.1885	-6.96305	1.08358	-6.42596	1.31038e-10	9.16926e-10	43	1	34	0	31	1	contig_45	103656	105944			NA	NA		NA	NA		NA	NA
MSTRG.159753	79.0773	-6.93182	0.725334	-9.55674	1.21524e-21	1.34953e-20	74	3	51	1	216	2	contig_130	197603	198981			NA	NA		NA	NA		NA	NA
MSTRG.161531	38.7795	-6.91523	0.898218	-7.69883	1.37313e-14	1.1921e-13	54	1	30	1	80	1	contig_175	15569	16846			NA	NA		NA	NA		NA	NA
MSTRG.164483	5531.65	-6.91262	0.226251	-30.5528	5.18576e-205	5.55151e-200	10165	157	4881	163	7949	105	contig_281	20739	21456			NA	NA		NA	NA		NA	NA
MSTRG.159263	25.9914	-6.89371	1.14336	-6.02932	1.64646e-09	1.07044e-08	30	0	47	1	19	1	contig_117	44348	46494			UniRef90_K8EIW8	4.7	Uncharacterized protein n=1 Tax=Bathycoccus prasinos RepID=K8EIW8_9CHLO	AT2G01620.1	2.2	| Symbols: MEE11 | RNI-like superfamily protein	gi|672107157|ref|XP_008796893.1|	4.2	PREDICTED: protein SGT1 homolog isoform X3 [Phoenix dactylifera]
MSTRG.167394	13.6579	-6.85121	1.2912	-5.3061	1.11996e-07	6.24032e-07	13	0	22	1	17	0	contig_46	43982	45789			NA	NA		NA	NA		NA	NA
MSTRG.164495	61.8043	-6.83597	0.692831	-9.86673	5.80257e-23	6.68729e-22	90	1	69	2	91	2	contig_281	54723	55627			NA	NA		NA	NA		NA	NA
MSTRG.159850	12.8128	-6.77274	1.27008	-5.33251	9.6863e-08	5.42819e-07	18	0	16	1	17	0	contig_133	234785	235823			NA	NA		NA	NA		NA	NA
MSTRG.169798	46.5197	-6.75074	0.774105	-8.7207	2.76486e-18	2.77661e-17	71	1	50	3	68	0	contig_82	41248	41893			NA	NA		AT5G10460.1	0.73	| Haloacid dehalogenase-like hydrolase (HAD) superfamily protein	NA	NA
MSTRG.170231	12.5796	-6.74543	1.27343	-5.29707	1.17675e-07	6.54615e-07	15	0	16	1	19	0	contig_94	794	2622			UniRef90_Q94I36	0.89	Putative retroelement n=1 Tax=Oryza sativa subsp. japonica RepID=Q94I36_ORYSJ	AT5G44590.1	9.4	| S-adenosyl-L-methionine-dependent methyltransferases superfamily protein	gi|729354275|ref|XP_010544501.1|	5.1	PREDICTED: LOW QUALITY PROTEIN: uncharacterized protein LOC104817123 [Tarenaya hassleriana]
MSTRG.161522	22.835	-6.73224	1.10566	-6.08889	1.13696e-09	7.47864e-09	23	0	23	2	48	0	contig_174	25149	26637			NA	NA		NA	NA		NA	NA
MSTRG.161736	12.3998	-6.7142	1.28614	-5.22041	1.78525e-07	9.7688e-07	17	0	18	0	13	1	contig_182	62970	63805			NA	NA		NA	NA		NA	NA
MSTRG.159730	33.7999	-6.70263	1.0432	-6.42506	1.31818e-10	9.22017e-10	13	1	24	0	108	2	contig_130	87597	88863			NA	NA		NA	NA		NA	NA
MSTRG.170074	267.213	-6.6931	0.409181	-16.3573	3.8589e-60	1.75641e-58	488	7	301	14	286	3	contig_87	8170	9629			NA	NA		NA	NA		NA	NA
MSTRG.160760	12.0294	-6.68226	1.28342	-5.20659	1.92342e-07	1.04889e-06	12	0	15	0	21	1	contig_158	71237	71907			NA	NA		NA	NA		NA	NA
MSTRG.163916	177.932	-6.67655	0.44299	-15.0716	2.49142e-51	7.22216e-50	266	6	230	3	206	7	contig_257	1650	3000			NA	NA		NA	NA		NA	NA
MSTRG.162660	716.979	-6.61714	0.375429	-17.6255	1.56913e-69	1.38369e-67	1520	12	757	26	625	30	contig_216	119764	122294			NA	NA		NA	NA		NA	NA
MSTRG.164913	287.383	-6.56635	0.360699	-18.2045	4.75551e-74	6.54359e-72	349	13	308	12	512	3	contig_297	10096	12295			NA	NA		NA	NA		NA	NA
MSTRG.159849	50.5656	-6.55087	0.716005	-9.1492	5.73581e-20	6.06335e-19	57	0	54	3	95	2	contig_133	230131	232063			NA	NA		NA	NA		gi|828332961|ref|XP_012574864.1|	4.6	PREDICTED: putative disease resistance protein At3g14460 [Cicer arietinum]
MSTRG.158742	119.94	-6.5313	0.48981	-13.3344	1.46094e-40	2.76908e-39	142	4	115	4	238	4	contig_103	120364	122466			UniRef90_A0A078HR71	4	BnaA10g27310D protein n=1 Tax=Brassica napus RepID=A0A078HR71_BRANA	AT5G40410.1	0.088	| Tetratricopeptide repeat (TPR)-like superfamily protein	gi|565442005|ref|XP_006283350.1|	5.4	hypothetical protein CARUB_v10004394mg [Capsella rubella]
MSTRG.166607	10.8785	-6.52272	1.29633	-5.0317	4.86156e-07	2.54061e-06	14	0	16	1	12	0	contig_37	89485	90035			NA	NA		NA	NA		NA	NA
MSTRG.162275	50.1953	-6.51475	0.738614	-8.82024	1.14215e-18	1.16183e-17	75	4	70	0	50	1	contig_202	11042	13236			NA	NA		NA	NA		NA	NA
MSTRG.170402	10.5528	-6.50114	1.28188	-5.07156	3.94575e-07	2.08132e-06	15	1	11	0	17	0	contig_96	144203	145752			NA	NA		NA	NA		NA	NA
MSTRG.164482	28.8988	-6.47407	0.897821	-7.21087	5.55951e-13	4.45381e-12	49	2	29	1	40	0	contig_281	18064	20121			NA	NA		NA	NA		NA	NA
MSTRG.166819	297.07	-6.45254	0.836434	-7.71434	1.21606e-14	1.05771e-13	209	16	583	11	281	4	contig_395	4737	8377			NA	NA		AT1G77590.1	2.4	| Symbols: LACS9 | long chain acyl-CoA synthetase 9	NA	NA
MSTRG.164995	28.3208	-6.44604	0.895928	-7.19482	6.25443e-13	4.99594e-12	43	2	28	1	45	0	contig_3	123221	124982			NA	NA		NA	NA		NA	NA
MSTRG.170094	36.812	-6.41635	0.91389	-7.02093	2.20401e-12	1.70864e-11	113	1	19	1	26	2	contig_87	51631	53958			NA	NA		NA	NA		NA	NA
MSTRG.163408	36.5618	-6.39318	0.791631	-8.07596	6.69478e-16	6.15084e-15	60	1	43	2	43	1	contig_242	86534	87582			NA	NA		NA	NA		NA	NA
MSTRG.165328	151.498	-6.35466	0.420151	-15.1247	1.11283e-51	3.2855e-50	201	8	188	6	212	3	contig_314	5491	5962			NA	NA		NA	NA		NA	NA
MSTRG.162074	35.667	-6.3484	0.807308	-7.86367	3.73046e-15	3.32382e-14	47	1	51	2	40	1	contig_195	51101	52945			UniRef90_A8JC43	0.074	Predicted protein n=1 Tax=Chlamydomonas reinhardtii RepID=A8JC43_CHLRE	AT5G60580.4	1.1	| RING/U-box superfamily protein	gi|159482896|ref|XP_001699501.1|	0.12	predicted protein [Chlamydomonas reinhardtii]
MSTRG.169831	210.105	-6.33024	0.444926	-14.2276	6.17225e-46	1.42221e-44	183	10	199	6	487	8	contig_82	142314	144724			NA	NA		NA	NA		NA	NA
MSTRG.158449	51.9502	-6.32176	0.824372	-7.66858	1.73914e-14	1.50315e-13	18	2	45	2	155	2	contig_1	57524	58602			NA	NA		NA	NA		NA	NA
MSTRG.161374	250.409	-6.27675	0.797395	-7.87157	3.50209e-15	3.1245e-14	382	17	358	2	226	10	contig_172	22449	23558			NA	NA		NA	NA		NA	NA
MSTRG.162309	17.0299	-6.27053	1.11207	-5.63859	1.71446e-08	1.02753e-07	22	1	24	0	20	1	contig_202	96047	96749			NA	NA		NA	NA		NA	NA
MSTRG.159034	74.7614	-6.2631	0.546452	-11.4614	2.06154e-30	2.90616e-29	111	3	64	1	136	5	contig_112	89773	90969			NA	NA		NA	NA		NA	NA
MSTRG.164378	380.526	-6.25296	0.369966	-16.9015	4.38928e-64	2.57896e-62	381	10	393	11	780	25	contig_276	37166	40296			UniRef90_A0A0D6QZZ0	3.2	Uncharacterized protein n=1 Tax=Araucaria cunninghamii RepID=A0A0D6QZZ0_ARACU	AT3G13300.2	6.6	| Symbols: VCS | Transducin/WD40 repeat-like superfamily protein	NA	NA
MSTRG.170075	65.9069	-6.24769	0.630772	-9.90483	3.96624e-23	4.59025e-22	120	2	84	5	55	1	contig_87	9698	10465			NA	NA		NA	NA		NA	NA
MSTRG.162658	1610.04	-6.24675	0.267778	-23.3281	2.30221e-120	1.02691e-116	2948	62	1827	58	1668	75	contig_216	115170	117331			UniRef90_R1CFF4	2.9	Oxalate decarboxylase n=1 Tax=Emiliania huxleyi CCMP1516 RepID=R1CFF4_EMIHU	AT5G63135.1	8.4	| unknown protein; Has 30201 Blast hits to 17322 proteins in 780 species: Archae - 12; Bacteria - 1396; Metazoa - 17338; Fungi - 3422; Plants - 5037; Viruses - 0; Other Eukaryotes - 2996 (source: NCBI BLink).	NA	NA
MSTRG.163281	121.86	-6.22774	0.469461	-13.2657	3.65852e-40	6.84832e-39	159	5	157	10	164	0	contig_235	4759	6254			NA	NA		NA	NA		NA	NA
MSTRG.164763	136.711	-6.199	0.429182	-14.4437	2.74566e-47	6.64853e-46	186	10	170	3	185	4	contig_289	46666	47398			NA	NA		NA	NA		NA	NA
MSTRG.167346	41.0722	-6.18308	1.37712	-4.48987	7.12655e-06	3.25144e-05	67	5	57	0	35	0	contig_45	239138	241172			NA	NA		NA	NA		NA	NA
MSTRG.166954	55.4475	-6.17227	0.708002	-8.71788	2.83459e-18	2.84557e-17	86	4	88	2	35	1	contig_407	3478	4405			UniRef90_K0QZP2	7.9	Uncharacterized protein (Fragment) n=1 Tax=Thalassiosira oceanica RepID=K0QZP2_THAOC	NA	NA		NA	NA
MSTRG.169058	15.3791	-6.13747	1.11071	-5.52574	3.28106e-08	1.91718e-07	19	0	19	1	23	1	contig_70	23776	26499			NA	NA		NA	NA		NA	NA
MSTRG.162659	167.744	-6.13384	0.416099	-14.7413	3.50009e-49	9.15901e-48	313	7	189	9	169	6	contig_216	117699	119242			NA	NA		NA	NA		NA	NA
MSTRG.165246	136.58	-6.13357	0.411521	-14.9046	3.07546e-50	8.47456e-49	223	5	109	6	239	7	contig_31	214202	216032			NA	NA		NA	NA		NA	NA
MSTRG.161889	30.3046	-6.12767	0.800871	-7.65126	1.99025e-14	1.71478e-13	39	1	28	0	58	3	contig_188	25971	27905			NA	NA		NA	NA		NA	NA
MSTRG.169312	15.54	-6.12683	1.13666	-5.39021	7.03765e-08	3.99576e-07	20	2	24	0	15	0	contig_74	41096	43000			NA	NA		NA	NA		NA	NA
MSTRG.169270	118.945	-6.08653	0.432777	-14.0639	6.33053e-45	1.39992e-43	153	7	143	2	177	7	contig_73	355341	355915			NA	NA		NA	NA		NA	NA
MSTRG.168712	29.1354	-6.07754	0.80075	-7.5898	3.20399e-14	2.73348e-13	42	0	29	4	48	0	contig_63	91991	94767			NA	NA		NA	NA		NA	NA
MSTRG.164929	37.1118	-6.07615	0.743902	-8.16795	3.13683e-16	2.92184e-15	53	2	53	1	37	2	contig_297	70090	70655			NA	NA		NA	NA		NA	NA
MSTRG.163280	124.265	-6.06492	0.416187	-14.5726	4.19729e-48	1.05255e-46	187	8	144	5	165	4	contig_235	4637	6251			UniRef90_G4YNY1	1.7	Putative uncharacterized protein n=2 Tax=Phytophthora sojae (strain P6497) RepID=G4YNY1_PHYSP	AT3G08620.1	2.1	| RNA-binding KH domain-containing protein	NA	NA
MSTRG.170088	14.7235	-6.06135	1.14139	-5.31049	1.09332e-07	6.09856e-07	13	0	23	1	20	1	contig_87	39025	40341			NA	NA		NA	NA		NA	NA
MSTRG.158443	74.8235	-6.05902	1.18477	-5.11409	3.15257e-07	1.68099e-06	41	7	64	0	208	3	contig_1	45286	53364			UniRef90_A5A2M2	0.79	Polyketide synthase (Fragment) n=1 Tax=Alexandrium tamarense RepID=A5A2M2_ALETA	NA	NA		NA	NA
MSTRG.162988	678.954	-6.02644	0.327998	-18.3734	2.14396e-75	3.4053e-73	1118	38	885	22	651	35	contig_226	62350	66154			NA	NA		NA	NA		NA	NA
MSTRG.169214	221.363	-6.02191	0.409346	-14.711	5.47529e-49	1.42372e-47	295	17	318	8	239	6	contig_73	171142	172446			UniRef90_K3WR46	0.009	Uncharacterized protein n=1 Tax=Pythium ultimum DAOM BR144 RepID=K3WR46_PYTUL	AT1G09400.1	3	| FMN-linked oxidoreductases superfamily protein	gi|1040922234|ref|XP_017223366.1|	0.56	PREDICTED: 12-oxophytodienoate reductase 3 [Daucus carota subsp. sativus]
MSTRG.158806	14.0881	-6.0081	1.12764	-5.32804	9.92786e-08	5.55513e-07	17	0	19	2	19	0	contig_109	17429	18989			NA	NA		NA	NA		NA	NA
MSTRG.167374	5060.13	-6.00266	0.315944	-18.9991	1.73471e-80	4.42156e-78	8870	321	5507	136	5953	257	contig_459	28480	31473			NA	NA		NA	NA		NA	NA
MSTRG.167297	3877.09	-5.98308	0.382266	-15.6516	3.23885e-55	1.13236e-53	6012	242	4760	74	4543	237	contig_45	83118	86133			UniRef90_A0A0K9NJ96	0.32	Guanine nucleotide-binding protein subunit beta-like protein n=1 Tax=Zostera marina RepID=A0A0K9NJ96_ZOSMR	AT4G38470.1	4.8	| ACT-like protein tyrosine kinase family protein	gi|567896198|ref|XP_006440587.1|	4.3	hypothetical protein CICLE_v10021301mg [Citrus clementina]
MSTRG.163215	42.9903	-5.97831	1.40248	-4.26266	2.02011e-05	8.63893e-05	56	6	53	0	61	0	contig_230	172814	173600			UniRef90_S8C425	2.3	Uncharacterized protein n=1 Tax=Genlisea aurea RepID=S8C425_9LAMI	NA	NA		NA	NA
MSTRG.167373	5242.17	-5.96882	0.307129	-19.4343	3.96099e-84	1.39028e-81	9153	329	5830	151	6005	278	contig_459	28480	31505			NA	NA		AT2G31900.1	7.2	| Symbols: XIF, ATXIF, ATMYO5 | myosin-like protein XIF	NA	NA
MSTRG.166167	20.6237	-5.96416	0.96499	-6.18055	6.38801e-10	4.27383e-09	32	0	30	0	17	3	contig_348	2688	3566			UniRef90_A0A0A0LI52	1.2	Uncharacterized protein n=1 Tax=Cucumis sativus RepID=A0A0A0LI52_CUCSA	AT4G22090.1	3.2	| Pectin lyase-like superfamily protein	NA	NA
MSTRG.159929	67.8395	-5.95335	0.56132	-10.606	2.79526e-26	3.51758e-25	67	3	97	4	98	3	contig_134	110540	112390			NA	NA		NA	NA		NA	NA
MSTRG.166731	80.874	-5.93876	0.539292	-11.0121	3.33964e-28	4.42419e-27	126	6	113	3	73	3	contig_38	90071	91965			NA	NA		NA	NA		NA	NA
MSTRG.169280	173.744	-5.93708	0.38227	-15.5311	2.13688e-54	7.15993e-53	233	10	227	12	220	4	contig_73	377625	381719			UniRef90_K3XCM3	8e-19	Uncharacterized protein n=1 Tax=Pythium ultimum DAOM BR144 RepID=K3XCM3_PYTUL	AT1G20620.1	1e-09	| Symbols: CAT3, SEN2, ATCAT3 | catalase 3	gi|302786724|ref|XP_002975133.1|	1e-10	hypothetical protein SELMODRAFT_102601 [Selaginella moellendorffii]
MSTRG.164990	53.7071	-5.92968	0.600163	-9.88011	5.07783e-23	5.86278e-22	77	4	70	0	63	4	contig_3	111078	112870			UniRef90_F2EDH9	4e-12	Predicted protein n=1 Tax=Hordeum vulgare var. distichum RepID=F2EDH9_HORVD	AT5G50130.2	6	| NAD(P)-binding Rossmann-fold superfamily protein	gi|1026083311|ref|XP_016540986.1|	0.46	PREDICTED: short-chain dehydrogenase TIC 32, chloroplastic-like [Capsicum annuum]
MSTRG.169797	19.833	-5.92501	0.92082	-6.4345	1.2388e-10	8.68087e-10	33	1	21	2	26	0	contig_82	40712	41174			UniRef90_A0A024FUU2	6.4	Uncharacterized protein n=1 Tax=Albugo candida RepID=A0A024FUU2_9STRA	AT5G19740.1	0.37	| Peptidase M28 family protein	NA	NA
MSTRG.161373	253.365	-5.91732	0.403466	-14.6662	1.06087e-48	2.732e-47	395	19	339	5	251	14	contig_172	21479	22391			NA	NA		NA	NA		NA	NA
MSTRG.165127	130.162	-5.90418	0.447175	-13.2033	8.39661e-40	1.55382e-38	119	6	136	8	274	6	contig_306	79872	82006			NA	NA		NA	NA		NA	NA
MSTRG.167298	502.139	-5.8901	0.313671	-18.778	1.14389e-78	2.47389e-76	842	33	578	14	579	30	contig_45	87841	88753			NA	NA		NA	NA		NA	NA
MSTRG.166470	56.0972	-5.88368	1.16781	-5.03821	4.69906e-07	2.4593e-06	63	1	92	8	55	0	contig_36	194139	196175			NA	NA		NA	NA		NA	NA
MSTRG.164991	58.3516	-5.88339	0.574432	-10.2421	1.2842e-24	1.54661e-23	86	4	78	3	63	2	contig_3	111068	112773			NA	NA		NA	NA		NA	NA
MSTRG.166448	250.95	-5.88282	0.317404	-18.5342	1.09488e-76	1.95909e-74	449	13	249	10	321	16	contig_36	103961	104675			NA	NA		NA	NA		NA	NA
MSTRG.160320	45.2104	-5.87902	0.720846	-8.15571	3.47127e-16	3.2255e-15	108	4	46	1	28	2	contig_143	29489	30865			NA	NA		NA	NA		NA	NA
MSTRG.160129	12.7664	-5.87523	1.13851	-5.16045	2.46354e-07	1.32855e-06	13	0	15	2	23	0	contig_14	28560	30849			NA	NA		NA	NA		NA	NA
MSTRG.167444	64.8808	-5.87254	0.59962	-9.79376	1.19753e-22	1.36804e-21	91	7	97	1	59	2	contig_464	43130	44784			NA	NA		NA	NA		NA	NA
MSTRG.162540	12.7777	-5.86773	1.14054	-5.1447	2.67954e-07	1.43894e-06	13	0	17	2	20	0	contig_210	731	1425			NA	NA		NA	NA		NA	NA
MSTRG.164027	44.3227	-5.85762	0.67642	-8.65973	4.7289e-18	4.70967e-17	39	0	56	1	80	6	contig_26	149093	150751			NA	NA		AT2G18900.1	5.6	| Transducin/WD40 repeat-like superfamily protein	NA	NA
MSTRG.158684	12.5706	-5.8508	1.12573	-5.19733	2.02175e-07	1.10027e-06	15	1	13	1	23	0	contig_102	179162	181210			NA	NA		NA	NA		NA	NA
MSTRG.169216	259.378	-5.84415	0.401844	-14.5433	6.4394e-48	1.6013e-46	357	20	387	10	244	11	contig_73	170624	172446			NA	NA		NA	NA		NA	NA
MSTRG.167300	944.564	-5.84405	0.333793	-17.508	1.24504e-68	1.02527e-66	1559	64	1186	28	962	57	contig_45	90605	93045			UniRef90_V4KXB9	3.6	Uncharacterized protein n=1 Tax=Eutrema salsugineum RepID=V4KXB9_EUTSA	AT5G24900.1	0.68	| Symbols: CYP714A2 | cytochrome P450, family 714, subfamily A, polypeptide 2	gi|567139293|ref|XP_006394742.1|	5.3	hypothetical protein EUTSA_v10005302mg [Eutrema salsugineum]
MSTRG.161540	37.3194	-5.83276	0.66824	-8.72855	2.57953e-18	2.59341e-17	48	2	43	4	58	0	contig_175	30192	33326			NA	NA		NA	NA		NA	NA
MSTRG.166674	55.7592	-5.82981	1.30396	-4.47085	7.79082e-06	3.53478e-05	12	3	14	3	225	3	contig_372	37582	38330			NA	NA		NA	NA		NA	NA
MSTRG.169281	135.192	-5.81804	0.370973	-15.6832	1.97059e-55	6.9554e-54	208	6	147	10	188	6	contig_73	377625	380371			NA	NA		NA	NA		NA	NA
MSTRG.165936	203.036	-5.81457	0.316799	-18.3541	3.06115e-75	4.78402e-73	310	16	204	8	310	9	contig_339	67999	68548			NA	NA		AT5G60070.1	1.1	| ankyrin repeat family protein	NA	NA
MSTRG.161646	12.4921	-5.81263	1.13647	-5.11465	3.14316e-07	1.67614e-06	14	1	18	0	16	1	contig_179	120401	121547			NA	NA		NA	NA		NA	NA
MSTRG.158745	18.53	-5.81168	0.924954	-6.28321	3.31661e-10	2.25947e-09	26	1	23	1	24	1	contig_103	125384	128072			NA	NA		NA	NA		NA	NA
MSTRG.166830	85.5831	-5.80177	0.471921	-12.2939	9.76186e-35	1.55465e-33	101	5	96	1	146	8	contig_396	5623	7231			NA	NA		NA	NA		NA	NA
MSTRG.161537	48.3096	-5.80103	0.591405	-9.80889	1.03096e-22	1.1809e-21	90	1	42	3	67	4	contig_175	27535	29331			UniRef90_Q5K290	0.009	Cysteine desulfurase (Fragment) n=1 Tax=Guillardia theta RepID=Q5K290_GUITH	AT5G44800.1	7	| Symbols: CHR4, PKR1	gi|1025296866|ref|XP_016498928.1|	0.79	PREDICTED: chitin-binding lectin 1-like, partial [Nicotiana tabacum]
MSTRG.164996	267.183	-5.8006	0.289051	-20.0678	1.41209e-89	8.54058e-87	457	16	245	14	393	14	contig_3	126987	129172			NA	NA		NA	NA		NA	NA
MSTRG.162991	600.357	-5.79336	0.383791	-15.0951	1.74442e-51	5.09816e-50	809	43	922	19	541	36	contig_226	75420	75946			NA	NA		NA	NA		NA	NA
MSTRG.158864	12.1281	-5.78918	1.15395	-5.01685	5.25249e-07	2.7341e-06	11	0	17	2	19	0	contig_109	182940	183561			NA	NA		NA	NA		NA	NA
MSTRG.158534	615.012	-5.78907	0.294827	-19.6354	7.70058e-86	3.12262e-83	1189	41	512	41	842	20	contig_100	40505	42428			NA	NA		NA	NA		NA	NA
MSTRG.167909	18.1663	-5.78256	0.946393	-6.1101	9.95674e-10	6.5776e-09	19	0	26	2	25	1	contig_51	51887	53764			NA	NA		NA	NA		NA	NA
MSTRG.164325	35.7732	-5.78243	0.669767	-8.63349	5.95091e-18	5.90419e-17	47	1	33	3	67	2	contig_272	2597	3967			NA	NA		AT2G29070.1	6.5	| Ubiquitin fusion degradation UFD1 family protein	NA	NA
MSTRG.160747	11.9518	-5.7787	1.12434	-5.13963	2.75284e-07	1.47638e-06	18	1	11	0	20	1	contig_158	46260	48058			UniRef90_C5X1E1	7.8	Putative uncharacterized protein Sb01g021392 (Fragment) n=1 Tax=Sorghum bicolor RepID=C5X1E1_SORBI	NA	NA		NA	NA
MSTRG.159724	17.7789	-5.77408	0.928428	-6.2192	4.99686e-10	3.36349e-09	31	1	16	2	26	0	contig_130	69114	71406			UniRef90_M1V5V6	0.28	ATP-binding cassette, sub-family C, member 1 n=1 Tax=Cyanidioschyzon merolae RepID=M1V5V6_CYAME	AT3G60160.1	0.95	| Symbols: ATMRP9, MRP9, ABCC9 | multidrug resistance-associated protein 9	gi|224132090|ref|XP_002321253.1|	8.7	ABC transporter family protein [Populus trichocarpa]
MSTRG.162468	138.215	-5.7735	0.399866	-14.4386	2.95878e-47	7.15649e-46	220	10	168	4	157	9	contig_21	43466	45441			NA	NA		NA	NA		NA	NA
MSTRG.162286	17.7694	-5.76454	0.925139	-6.231	4.63477e-10	3.12762e-09	27	2	16	0	30	1	contig_202	36674	38490			NA	NA		NA	NA		NA	NA
MSTRG.167466	367.825	-5.76382	0.380531	-15.1468	7.95666e-52	2.36278e-50	600	34	437	8	418	19	contig_469	56352	59527			NA	NA		NA	NA		NA	NA
MSTRG.162640	231.184	-5.75911	0.32817	-17.5492	6.03612e-69	5.07209e-67	324	18	199	8	433	13	contig_216	47652	51055			NA	NA		NA	NA		NA	NA
MSTRG.164671	82.3051	-5.75529	0.451774	-12.7393	3.57562e-37	6.08168e-36	134	6	78	6	124	2	contig_286	15748	17986			NA	NA		NA	NA		NA	NA
MSTRG.167299	433.102	-5.75417	0.318731	-18.0534	7.4197e-73	9.04671e-71	718	30	535	17	449	26	contig_45	88805	90096			NA	NA		NA	NA		NA	NA
MSTRG.167432	11.8162	-5.74521	1.16173	-4.9454	7.59862e-07	3.88859e-06	11	0	18	2	16	0	contig_464	12540	13863			NA	NA		NA	NA		NA	NA
MSTRG.166573	666.502	-5.72966	0.306887	-18.6703	8.63665e-78	1.69337e-75	874	43	833	20	914	51	contig_369	2829	4178			NA	NA		NA	NA		NA	NA
MSTRG.159505	372.435	-5.72518	0.315683	-18.1358	1.66114e-73	2.17397e-71	498	29	498	17	451	18	contig_125	3487	6136			NA	NA		NA	NA		NA	NA
MSTRG.164433	11.535	-5.71909	1.13095	-5.05689	4.26144e-07	2.24045e-06	18	2	11	0	18	0	contig_279	24849	25924			NA	NA		NA	NA		NA	NA
MSTRG.167793	39.8945	-5.70304	0.622582	-9.16029	5.17558e-20	5.48088e-19	50	3	44	3	66	1	contig_5	360048	361487			NA	NA		NA	NA		NA	NA
MSTRG.162307	460.834	-5.70003	0.307587	-18.5315	1.15068e-76	2.05099e-74	613	20	546	17	668	44	contig_202	90159	95367			NA	NA		AT5G13130.2	6.1	| Histidine kinase-, DNA gyrase B-, and HSP90-like ATPase family protein	gi|659074573|ref|XP_008437677.1|	5.4	PREDICTED: probable inactive purple acid phosphatase 27 [Cucumis melo]
MSTRG.165211	9225.1	-5.69727	0.34009	-16.7522	5.45264e-63	2.96606e-61	15610	791	10431	296	10681	510	contig_31	111126	114178			NA	NA		NA	NA		NA	NA
MSTRG.162832	431.352	-5.69069	0.316645	-17.9719	3.23721e-72	3.71041e-70	503	31	614	22	541	23	contig_220	70411	71941			NA	NA		NA	NA		NA	NA
MSTRG.160567	50.5442	-5.67858	0.563313	-10.0807	6.72666e-24	7.95086e-23	60	2	63	4	76	3	contig_153	69602	71503			NA	NA		NA	NA		NA	NA
MSTRG.159125	28.2629	-5.6764	0.763451	-7.43519	1.0442e-13	8.69174e-13	40	1	41	1	27	3	contig_114	5906	6805			NA	NA		NA	NA		NA	NA
MSTRG.159138	50.3986	-5.67139	0.570378	-9.94321	2.69991e-23	3.14064e-22	87	7	50	1	67	1	contig_114	32575	33012			NA	NA		NA	NA		NA	NA
MSTRG.163336	16.6648	-5.65941	0.936961	-6.04018	1.53946e-09	1.00337e-08	19	2	18	0	30	1	contig_24	141128	142875			NA	NA		NA	NA		NA	NA
MSTRG.159749	50.1155	-5.65858	0.570771	-9.91394	3.62097e-23	4.19519e-22	69	3	66	2	60	4	contig_130	167660	168969			NA	NA		NA	NA		NA	NA
MSTRG.162940	27.6092	-5.64359	0.735285	-7.67538	1.64927e-14	1.42732e-13	41	3	33	0	35	2	contig_225	54814	56199			NA	NA		NA	NA		NA	NA
MSTRG.169225	314.015	-5.64227	0.316113	-17.8489	2.94799e-71	3.04919e-69	384	26	381	10	475	21	contig_73	194599	198797			NA	NA		AT1G11600.1	2.2	| Symbols: CYP77B1 | cytochrome P450, family 77, subfamily B, polypeptide 1	NA	NA
MSTRG.166122	137.535	-5.64212	0.374032	-15.0846	2.04498e-51	5.94573e-50	188	13	158	3	201	9	contig_342	19160	19982			NA	NA		NA	NA		NA	NA
MSTRG.167216	1989.16	-5.63533	0.30368	-18.5568	7.18762e-77	1.31756e-74	1940	159	2556	89	3301	114	contig_44	36141	40048			NA	NA		NA	NA		NA	NA
MSTRG.159605	153.892	-5.63526	0.436849	-12.8998	4.51366e-38	7.90706e-37	224	12	216	3	151	13	contig_1288	367	1758			UniRef90_A0A0D6R695	2e-05	Uncharacterized protein n=1 Tax=Araucaria cunninghamii RepID=A0A0D6R695_ARACU	AT4G15215.1	2.4	| Symbols: PDR13, ATPDR13 | pleiotropic drug resistance 13	NA	NA
MSTRG.165210	9019.02	-5.62597	0.372305	-15.1112	1.36645e-51	4.01876e-50	14949	811	10658	256	10023	569	contig_31	111204	114178			UniRef90_D8T3Z1	1.7	Putative uncharacterized protein n=2 Tax=Selaginella moellendorffii RepID=D8T3Z1_SELML	NA	NA		gi|302795209|ref|XP_002979368.1|	1.5	hypothetical protein SELMODRAFT_419034 [Selaginella moellendorffii]
MSTRG.168433	10.9709	-5.62555	1.15238	-4.88167	1.05192e-06	5.30267e-06	11	1	16	1	15	0	contig_59	63268	64509			NA	NA		NA	NA		NA	NA
MSTRG.167215	1982.43	-5.62091	0.316939	-17.735	2.25035e-70	2.14903e-68	1929	154	2570	78	3258	132	contig_44	36141	39041			NA	NA		AT3G02600.1	0.29	| Symbols: LPP3, ATLPP3 | lipid phosphate phosphatase 3	NA	NA
MSTRG.162931	140.08	-5.61599	0.367686	-15.2739	1.142e-52	3.51813e-51	224	10	155	4	180	12	contig_225	19518	20036			NA	NA		NA	NA		NA	NA
MSTRG.164836	10.7508	-5.61519	1.13803	-4.93414	8.05047e-07	4.1102e-06	13	1	12	1	18	0	contig_292	86967	87778			NA	NA		NA	NA		NA	NA
MSTRG.168386	181.277	-5.60624	0.338572	-16.5585	1.39082e-61	6.88355e-60	205	12	205	12	314	10	contig_58	91967	93265			NA	NA		NA	NA		NA	NA
MSTRG.160351	936.296	-5.60515	0.360178	-15.5622	1.31551e-54	4.45238e-53	1415	81	1209	27	1024	65	contig_144	29190	31170			NA	NA		NA	NA		NA	NA
MSTRG.160326	42.8414	-5.60422	0.699561	-8.01105	1.13731e-15	1.03435e-14	110	5	35	1	31	2	contig_143	36594	37386			NA	NA		NA	NA		NA	NA
MSTRG.168891	21.5746	-5.6036	0.82753	-6.77147	1.27479e-11	9.46002e-11	31	4	26	0	28	0	contig_66	102595	104035			NA	NA		AT3G01460.1	4.5	| Symbols: MBD9, ATMBD9 | methyl-CPG-binding domain 9	NA	NA
MSTRG.166169	53.1689	-5.60144	0.580345	-9.65191	4.82504e-22	5.41612e-21	101	2	62	3	47	5	contig_348	8830	10766			NA	NA		NA	NA		NA	NA
MSTRG.161888	10.6506	-5.59441	1.13992	-4.90773	9.21352e-07	4.67236e-06	13	1	13	1	16	0	contig_188	25218	25865			NA	NA		NA	NA		NA	NA
MSTRG.167302	295.497	-5.59159	0.284258	-19.6708	3.83548e-86	1.61653e-83	484	17	332	18	360	21	contig_45	100956	103346			NA	NA		AT5G65750.1	0.77	| 2-oxoglutarate dehydrogenase, E1 component	NA	NA
MSTRG.170391	1883.13	-5.58848	0.269526	-20.7345	1.69339e-95	1.5363e-92	1893	137	2000	127	3702	93	contig_96	111163	113152			NA	NA		NA	NA		NA	NA
MSTRG.168867	209.082	-5.58183	0.300556	-18.5717	5.44338e-77	1.00818e-74	352	14	200	16	298	10	contig_66	37186	38703			NA	NA		NA	NA		NA	NA
MSTRG.160753	15.5378	-5.57566	0.941747	-5.92055	3.20866e-09	2.03941e-08	30	1	13	1	21	1	contig_158	56430	57400			NA	NA		NA	NA		NA	NA
MSTRG.163464	74.3032	-5.57549	0.975322	-5.71656	1.08704e-08	6.63119e-08	95	5	111	0	76	9	contig_244	24733	26434			NA	NA		NA	NA		NA	NA
MSTRG.164928	62.5444	-5.56793	0.517616	-10.7569	5.50051e-27	7.04615e-26	116	6	67	3	67	3	contig_297	68504	70027			NA	NA		NA	NA		NA	NA
MSTRG.159139	123.551	-5.55363	0.365566	-15.1919	4.00315e-52	1.20616e-50	180	7	143	9	167	8	contig_114	33063	34026			NA	NA		NA	NA		NA	NA
MSTRG.158537	81.7481	-5.5508	0.440116	-12.6121	1.81043e-36	3.02312e-35	148	4	76	6	109	6	contig_100	46347	48630			NA	NA		AT4G16900.1	1	| Disease resistance protein (TIR-NBS-LRR class) family	NA	NA
MSTRG.169943	226.206	-5.54629	0.389652	-14.234	5.63946e-46	1.30112e-44	479	19	229	12	201	13	contig_85	1	974			NA	NA		NA	NA		NA	NA
MSTRG.165502	20.321	-5.53587	0.843621	-6.56203	5.30803e-11	3.79916e-10	25	0	27	4	27	0	contig_321	84242	84748			NA	NA		NA	NA		NA	NA
MSTRG.160315	45.8673	-5.52987	0.595978	-9.27866	1.71624e-20	1.84596e-19	43	3	58	1	79	5	contig_143	8096	8618			NA	NA		NA	NA		NA	NA
MSTRG.160759	126.443	-5.52671	0.353492	-15.6346	4.23196e-55	1.46854e-53	187	11	133	7	188	7	contig_158	68993	70429			NA	NA		NA	NA		NA	NA
MSTRG.162278	126.877	-5.52256	0.397995	-13.8759	8.86288e-44	1.88328e-42	151	15	135	4	224	6	contig_202	18647	19929			NA	NA		NA	NA		NA	NA
MSTRG.169944	50.171	-5.51743	0.588701	-9.37222	7.10259e-21	7.72874e-20	101	3	56	4	42	3	contig_85	1120	2624			NA	NA		NA	NA		NA	NA
MSTRG.166798	80.3295	-5.51391	0.429179	-12.8476	8.87495e-38	1.53886e-36	114	7	86	3	122	6	contig_391	41747	43296			NA	NA		NA	NA		NA	NA
MSTRG.168278	94.5469	-5.50437	0.442102	-12.4505	1.39048e-35	2.26879e-34	93	7	102	6	185	6	contig_57	109533	111795			NA	NA		NA	NA		NA	NA
MSTRG.168715	1621.67	-5.49957	0.276397	-19.8974	4.28781e-88	2.20684e-85	2279	150	1881	72	2265	101	contig_63	101381	104446			NA	NA		NA	NA		NA	NA
MSTRG.158466	84.5837	-5.49923	0.428248	-12.8412	9.6344e-38	1.66919e-36	123	5	100	4	111	8	contig_1	88351	89788			UniRef90_G4Z2Q2	0.043	Chloroperoxidase n=1 Tax=Phytophthora sojae (strain P6497) RepID=G4Z2Q2_PHYSP	ATMG00570.1	0.76	| Symbols: ORFX | Sec-independent periplasmic protein translocase	gi|769795470|ref|XP_011628479.1|	5	PREDICTED: protein disulfide-isomerase 5-2 [Amborella trichopoda]
MSTRG.169836	58.9544	-5.48875	0.515701	-10.6433	1.87413e-26	2.36538e-25	68	3	57	2	115	7	contig_82	166165	167504			NA	NA		NA	NA		NA	NA
MSTRG.161348	2385.76	-5.48386	0.288423	-19.0133	1.32452e-80	3.43327e-78	3371	160	3289	214	2515	115	contig_171	148928	149594			NA	NA		NA	NA		NA	NA
MSTRG.169167	1656.54	-5.48025	0.371416	-14.755	2.85717e-49	7.50597e-48	2786	150	2044	52	1651	131	contig_73	5352	8196			NA	NA		NA	NA		NA	NA
MSTRG.165341	14.9766	-5.47837	0.977001	-5.60734	2.05464e-08	1.22137e-07	16	1	24	0	16	2	contig_314	33473	34733			NA	NA		AT4G35220.1	3.9	| Cyclase family protein	gi|727452636|ref|XP_010508132.1|	2.7	PREDICTED: agamous-like MADS-box protein AGL6 [Camelina sativa]
MSTRG.158538	87.2459	-5.47624	0.427174	-12.8197	1.27217e-37	2.19414e-36	163	5	75	8	120	5	contig_100	46347	48630			NA	NA		NA	NA		NA	NA
MSTRG.168771	49.0423	-5.47015	0.560252	-9.76373	1.61115e-22	1.83323e-21	66	3	67	2	56	5	contig_64	62871	63962			NA	NA		NA	NA		NA	NA
MSTRG.163456	58.3167	-5.46579	0.519926	-10.5126	7.55543e-26	9.40393e-25	85	2	77	5	64	5	contig_244	16	3627			NA	NA		NA	NA		NA	NA
MSTRG.168624	14.7027	-5.46504	0.974943	-5.6055	2.07658e-08	1.23393e-07	26	2	19	1	12	0	contig_62	29159	30278			NA	NA		NA	NA		NA	NA
MSTRG.161347	388.788	-5.46055	0.31936	-17.0984	1.52566e-65	1.00324e-63	563	22	527	38	409	21	contig_171	146222	148508			NA	NA		NA	NA		NA	NA
MSTRG.168902	396.053	-5.45867	0.263027	-20.7532	1.14618e-95	1.06698e-92	593	29	480	27	483	26	contig_66	123067	127595			UniRef90_K4B082	3.5	Uncharacterized protein n=3 Tax=Solanum RepID=K4B082_SOLLC	AT3G03110.1	1.9	| Symbols: XPO1B, CRM1B | exportin 1B	gi|970004782|ref|XP_015063201.1|	5.2	PREDICTED: probable inactive leucine-rich repeat receptor-like protein kinase At3g03770 [Solanum pennellii]
MSTRG.160317	33.602	-5.44996	0.648407	-8.40515	4.27306e-17	4.11259e-16	48	0	43	4	40	3	contig_143	10249	11335			NA	NA		NA	NA		NA	NA
MSTRG.164306	28.5679	-5.44726	0.679201	-8.0201	1.0566e-15	9.62408e-15	50	1	27	2	39	3	contig_271	161771	162821			UniRef90_D7G384	0.25	Uncharacterized protein n=1 Tax=Ectocarpus siliculosus RepID=D7G384_ECTSI	AT4G36550.1	0.93	| ARM repeat superfamily protein	gi|255543731|ref|XP_002512928.1|	3.2	PREDICTED: extracellular ribonuclease LE [Ricinus communis]
MSTRG.166694	33.749	-5.44645	0.638189	-8.53423	1.41092e-17	1.38331e-16	50	3	42	2	40	2	contig_38	15130	16975			NA	NA		NA	NA		NA	NA
MSTRG.165228	23.8988	-5.44087	0.737414	-7.37831	1.60309e-13	1.32103e-12	33	1	27	1	35	3	contig_31	170069	171978			NA	NA		NA	NA		NA	NA
MSTRG.169767	28.6275	-5.43821	0.761277	-7.14354	9.09592e-13	7.20226e-12	17	1	43	3	49	2	contig_81	271147	273003			NA	NA		NA	NA		NA	NA
MSTRG.160152	19.2427	-5.43744	0.852079	-6.38138	1.75502e-10	1.21629e-09	18	1	29	2	26	1	contig_14	104569	106458			NA	NA		NA	NA		NA	NA
MSTRG.162932	682.765	-5.43658	0.295176	-18.4181	9.40178e-76	1.54607e-73	1054	70	778	31	874	41	contig_225	20105	21959			NA	NA		NA	NA		NA	NA
MSTRG.168444	33.203	-5.43546	0.630715	-8.61793	6.81734e-18	6.75443e-17	55	2	35	3	43	2	contig_59	91082	93204			UniRef90_A0A0D2RAN6	2.2	Uncharacterized protein n=4 Tax=Gossypium RepID=A0A0D2RAN6_GOSRA	AT2G04230.1	2.9	| FBD, F-box and Leucine Rich Repeat domains containing protein	gi|1029097477|ref|XP_016708093.1|	1.8	PREDICTED: uncharacterized protein LOC107922524 isoform X1 [Gossypium hirsutum]
MSTRG.165942	18.7881	-5.43065	0.849364	-6.39378	1.6183e-10	1.12488e-09	38	1	18	3	20	0	contig_339	82418	83508			NA	NA		NA	NA		NA	NA
MSTRG.159542	66.605	-5.42238	0.518066	-10.4666	1.23012e-25	1.52399e-24	80	7	100	4	72	3	contig_126	62770	65981			NA	NA		NA	NA		NA	NA
MSTRG.166471	83.2942	-5.40875	0.525324	-10.296	7.34274e-25	8.90924e-24	75	3	131	12	107	3	contig_36	196975	198469			NA	NA		NA	NA		NA	NA
MSTRG.166937	79.0193	-5.404	0.483327	-11.1808	5.06106e-29	6.86085e-28	72	7	78	5	171	5	contig_402	33859	34746			NA	NA		NA	NA		NA	NA
MSTRG.170405	14.0777	-5.40272	0.982182	-5.50073	3.78221e-08	2.19742e-07	13	0	22	2	18	1	contig_96	152905	156209			NA	NA		NA	NA		NA	NA
MSTRG.167891	32.7707	-5.40025	0.652692	-8.27382	1.29739e-16	1.22814e-15	45	2	45	2	36	3	contig_504	6162	7319			NA	NA		NA	NA		NA	NA
MSTRG.168929	9.38181	-5.39865	1.15549	-4.67218	2.98025e-06	1.42227e-05	13	2	11	0	13	0	contig_67	52893	53762			NA	NA		NA	NA		NA	NA
MSTRG.162276	23.0367	-5.39444	0.735673	-7.33265	2.25647e-13	1.84709e-12	34	2	23	2	36	1	contig_202	16363	18202			NA	NA		NA	NA		NA	NA
MSTRG.163519	631.033	-5.3933	0.352416	-15.3038	7.21495e-53	2.24139e-51	1182	58	626	20	733	57	contig_248	26247	29500			UniRef90_A0A016PJN0	8	Fusarium graminearum chromosome 1, complete genome n=5 Tax=Eukaryota RepID=A0A016PJN0_GIBZA	AT2G22870.1	2.5	| Symbols: EMB2001 | P-loop containing nucleoside triphosphate hydrolases superfamily protein	NA	NA
MSTRG.163950	27.9945	-5.39328	0.687578	-7.84388	4.36825e-15	3.88368e-14	34	3	36	1	39	2	contig_258	75660	76810			NA	NA		NA	NA		NA	NA
MSTRG.158444	46.0124	-5.39136	0.635924	-8.478	2.29101e-17	2.2268e-16	36	5	36	3	120	2	contig_1	44142	48173			NA	NA		NA	NA		NA	NA
MSTRG.166693	23.2735	-5.39123	0.787066	-6.84979	7.39582e-12	5.56313e-11	29	0	35	1	24	4	contig_38	13970	14605			NA	NA		AT5G65470.1	0.63	| O-fucosyltransferase family protein	NA	NA
MSTRG.159716	215.152	-5.38687	0.303377	-17.7563	1.53935e-70	1.50084e-68	294	18	204	21	377	8	contig_130	33518	34342			NA	NA		NA	NA		NA	NA
MSTRG.168907	309.166	-5.38044	0.320103	-16.8085	2.11513e-63	1.18986e-61	391	36	352	18	484	13	contig_661	1239	4330			NA	NA		NA	NA		NA	NA
MSTRG.162825	22.8927	-5.38038	0.744535	-7.2265	4.95601e-13	3.97987e-12	27	2	24	1	41	2	contig_220	46725	47960			UniRef90_K3XDJ7	0.068	Uncharacterized protein (Fragment) n=1 Tax=Pythium ultimum DAOM BR144 RepID=K3XDJ7_PYTUL	AT3G24503.1	0.019	| Symbols: ALDH2C4, ALDH1A, REF1 | aldehyde dehydrogenase 2C4	gi|950930968|ref|XP_014505824.1|	0.005	PREDICTED: aldehyde dehydrogenase family 2 member C4-like [Vigna radiata var. radiata]
MSTRG.168922	190.652	-5.37858	0.380496	-14.1357	2.28725e-45	5.15597e-44	203	11	267	23	262	8	contig_67	29772	33185			NA	NA		NA	NA		NA	NA
MSTRG.169357	594.457	-5.37571	0.227599	-23.6192	2.44827e-123	1.45608e-119	933	37	661	56	768	38	contig_75	118911	124136			NA	NA		NA	NA		NA	NA
MSTRG.169226	327.966	-5.37204	0.273436	-19.6464	6.20597e-86	2.53575e-83	415	27	407	26	462	19	contig_73	194711	198797			NA	NA		NA	NA		NA	NA
MSTRG.165894	13.756	-5.36612	0.963669	-5.56843	2.57051e-08	1.51565e-07	13	1	19	1	21	1	contig_338	12029	12827			NA	NA		NA	NA		NA	NA
MSTRG.166274	13.5374	-5.365	0.95153	-5.63828	1.71752e-08	1.02925e-07	17	0	15	2	22	1	contig_351	45568	47200			NA	NA		NA	NA		NA	NA
MSTRG.162470	13.497	-5.36	0.966703	-5.54463	2.94583e-08	1.72809e-07	26	1	14	2	14	0	contig_21	53862	55759			NA	NA		NA	NA		NA	NA
MSTRG.165422	8404.6	-5.35567	0.368239	-14.544	6.37473e-48	1.58558e-46	10587	791	10506	265	11762	781	contig_32	49918	51009			NA	NA		NA	NA		NA	NA
MSTRG.160286	18.3135	-5.35522	0.893025	-5.99672	2.01347e-09	1.30005e-08	18	2	32	2	17	0	contig_142	201467	203007			NA	NA		NA	NA		NA	NA
MSTRG.170013	18.2992	-5.3543	0.893686	-5.99126	2.0822e-09	1.34305e-08	16	2	32	2	19	0	contig_85	227616	228429			NA	NA		NA	NA		NA	NA
MSTRG.169855	22.2448	-5.35327	0.77553	-6.90272	5.10164e-12	3.87558e-11	46	0	21	3	23	2	contig_83	1928	2317			NA	NA		NA	NA		NA	NA
MSTRG.161432	31.7001	-5.35243	0.659723	-8.11314	4.93264e-16	4.55611e-15	30	3	42	2	51	2	contig_172	168320	169319			NA	NA		NA	NA		NA	NA
MSTRG.159399	45.4394	-5.35145	0.612233	-8.74088	2.31293e-18	2.32953e-17	37	7	61	2	78	1	contig_122	138595	139376			UniRef90_M8AKE9	0.14	Putative serine acetyltransferase 5 n=1 Tax=Triticum urartu RepID=M8AKE9_TRIUA	AT1G47840.1	0.027	| Symbols: HXK3 | hexokinase 3	gi|302811908|ref|XP_002987642.1|	1	hypothetical protein SELMODRAFT_269299 [Selaginella moellendorffii]
MSTRG.161328	107.438	-5.34997	0.385583	-13.875	8.97812e-44	1.90701e-42	131	10	102	7	204	7	contig_171	77960	80519			NA	NA		NA	NA		NA	NA
MSTRG.163073	89.1476	-5.34804	0.416504	-12.8403	9.74795e-38	1.68859e-36	132	1	98	7	125	12	contig_229	57829	59814			NA	NA		NA	NA		NA	NA
MSTRG.167314	35.7311	-5.34791	0.623572	-8.57625	9.80164e-18	9.66202e-17	67	1	35	1	42	6	contig_45	141881	145518			NA	NA		NA	NA		NA	NA
MSTRG.166930	31.4624	-5.34428	0.670781	-7.96725	1.62242e-15	1.46681e-14	30	4	34	0	62	3	contig_402	15284	16776			NA	NA		NA	NA		NA	NA
MSTRG.167890	13.4824	-5.33313	0.962166	-5.54284	2.976e-08	1.74484e-07	19	2	18	1	15	0	contig_504	5428	6087			NA	NA		NA	NA		NA	NA
MSTRG.164649	128.098	-5.32979	0.377567	-14.1161	3.02108e-45	6.77169e-44	218	9	150	12	136	8	contig_285	11760	14212			NA	NA		NA	NA		NA	NA
MSTRG.160545	30.6732	-5.32856	0.665352	-8.00864	1.15987e-15	1.05432e-14	34	2	25	2	68	3	contig_152	30222	30902			NA	NA		NA	NA		NA	NA
MSTRG.166741	1773.04	-5.32397	0.341815	-15.5756	1.06651e-54	3.62571e-53	2274	166	2268	64	2356	167	contig_382	16912	18911			NA	NA		NA	NA		NA	NA
MSTRG.166659	105.272	-5.31568	0.365431	-14.5463	6.161e-48	1.53385e-46	160	10	113	7	147	7	contig_371	10346	12231			UniRef90_H3G7F2	0.24	Uncharacterized protein n=1 Tax=Phytophthora ramorum RepID=H3G7F2_PHYRM	NA	NA		NA	NA
MSTRG.169811	84.1998	-5.30915	1.12273	-4.72878	2.25876e-06	1.09474e-05	90	2	165	16	43	2	contig_82	64482	67149			UniRef90_M1C8E9	2.7	Uncharacterized protein n=1 Tax=Solanum tuberosum RepID=M1C8E9_SOLTU	NA	NA		NA	NA
MSTRG.159928	104.474	-5.30754	0.39315	-13.5	1.56326e-41	3.06224e-40	128	5	135	11	143	8	contig_134	108254	110097			NA	NA		NA	NA		NA	NA
MSTRG.167970	48.1242	-5.30636	0.523184	-10.1424	3.58074e-24	4.26727e-23	63	3	58	2	68	6	contig_52	40852	41822			NA	NA		NA	NA		NA	NA
MSTRG.160316	258.027	-5.30244	0.402575	-13.1713	1.28333e-39	2.36178e-38	221	20	334	9	450	30	contig_143	8651	9243			NA	NA		NA	NA		NA	NA
MSTRG.161346	389.695	-5.30189	0.26786	-19.7935	3.38451e-87	1.61032e-84	548	29	489	37	482	24	contig_171	146494	148508			NA	NA		NA	NA		NA	NA
MSTRG.168621	13.2764	-5.30083	0.974858	-5.43754	5.40204e-08	3.09884e-07	18	3	18	0	15	0	contig_62	24082	25006			NA	NA		NA	NA		NA	NA
MSTRG.159133	385.132	-5.29825	0.298701	-17.7376	2.14844e-70	2.05722e-68	409	34	370	31	786	24	contig_114	19399	20129			NA	NA		AT2G34190.1	6.2	| Xanthine/uracil permease family protein	NA	NA
MSTRG.168704	17.5746	-5.2981	0.855267	-6.19467	5.84071e-10	3.91525e-09	23	1	25	0	19	3	contig_63	55633	56101			UniRef90_I1NBQ9	2.2	Uncharacterized protein n=1 Tax=Glycine max RepID=I1NBQ9_SOYBN	AT2G31990.1	1	| Exostosin family protein	gi|356572924|ref|XP_003554615.1|	3.3	PREDICTED: transcription factor bHLH149-like [Glycine max]
MSTRG.162685	43.2946	-5.29335	0.536432	-9.8677	5.74676e-23	6.62369e-22	61	4	48	2	63	4	contig_216	220941	222559			NA	NA		NA	NA		NA	NA
MSTRG.168893	17.3948	-5.2923	0.888421	-5.95697	2.56959e-09	1.64572e-08	13	0	28	2	24	2	contig_66	104921	106425			NA	NA		NA	NA		NA	NA
MSTRG.168445	30.1732	-5.28484	0.643376	-8.21424	2.13516e-16	2.00311e-15	44	4	35	3	40	0	contig_59	91207	93311			NA	NA		NA	NA		NA	NA
MSTRG.163983	12.9004	-5.28315	0.969135	-5.45141	4.99726e-08	2.87434e-07	15	0	15	0	21	3	contig_259	35051	36289			NA	NA		NA	NA		NA	NA
MSTRG.162741	94.1361	-5.27422	0.429749	-12.2728	1.26816e-34	2.01305e-33	153	8	120	6	92	8	contig_217	178840	181678			NA	NA		NA	NA		NA	NA
MSTRG.167328	1675.42	-5.27046	0.235707	-22.3603	9.59713e-111	2.18596e-107	2090	155	2075	106	2384	131	contig_45	193520	194284			NA	NA		NA	NA		NA	NA
MSTRG.159385	12.7531	-5.26481	0.99761	-5.27742	1.31012e-07	7.2548e-07	24	0	15	0	11	3	contig_122	102386	103858			NA	NA		NA	NA		NA	NA
MSTRG.161131	17.0884	-5.2626	0.85706	-6.14029	8.23714e-10	5.47199e-09	16	1	25	2	24	1	contig_17	1627	3293			NA	NA		NA	NA		NA	NA
MSTRG.169299	237.417	-5.26117	0.296279	-17.7575	1.50843e-70	1.47204e-68	336	22	293	15	298	19	contig_74	7748	11474			NA	NA		NA	NA		NA	NA
MSTRG.169239	12.6083	-5.25694	0.954191	-5.50932	3.60229e-08	2.09859e-07	20	1	12	0	19	2	contig_73	239546	240441			NA	NA		NA	NA		NA	NA
MSTRG.170370	45.8833	-5.25265	0.51511	-10.1972	2.04165e-24	2.44808e-23	75	3	43	5	68	3	contig_96	58813	60985			UniRef90_I0Z2K1	3.9	Glutaredoxin n=1 Tax=Coccomyxa subellipsoidea C-169 RepID=I0Z2K1_9CHLO	AT5G46220.1	4.6	| Protein of unknown function (DUF616)	gi|545369329|ref|XP_005649414.1|	5.7	glutaredoxin [Coccomyxa subellipsoidea C-169]
MSTRG.159358	54.2385	-5.25157	0.475116	-11.0532	2.11466e-28	2.82024e-27	81	4	51	5	88	4	contig_122	24491	26856			UniRef90_A0A059UB47	0.024	Phototropin (Fragment) n=1 Tax=Polytrichum commune RepID=A0A059UB47_POLCU	AT5G58140.4	0.12	| Symbols: PHOT2, NPL1 | phototropin 2	gi|168067656|ref|XP_001785726.1|	0.18	PHOTB2 phototropin B2 blue light photoreceptor [Physcomitrella patens]
MSTRG.164467	100.679	-5.25149	0.399496	-13.1453	1.81078e-39	3.31479e-38	171	9	115	10	111	5	contig_280	41115	43306			NA	NA		AT4G17140.1	4.1	| pleckstrin homology (PH) domain-containing protein	NA	NA
MSTRG.161317	303.029	-5.25051	0.297562	-17.6451	1.10929e-69	9.96253e-68	348	28	400	21	424	23	contig_171	47703	50912			NA	NA		NA	NA		NA	NA
MSTRG.168714	1493.2	-5.24763	0.27162	-19.3198	3.66236e-83	1.18092e-80	1987	166	1746	88	2151	99	contig_63	101381	104416			UniRef90_A0A0D3DFV9	0.82	Uncharacterized protein n=2 Tax=Brassica RepID=A0A0D3DFV9_BRAOL	AT5G18140.1	5.4	| Chaperone DnaJ-domain superfamily protein	NA	NA
MSTRG.168559	16.74	-5.24643	0.840038	-6.24547	4.22531e-10	2.85906e-09	31	2	17	1	19	1	contig_60	144532	146805			NA	NA		AT2G17950.1	5.4	| Symbols: WUS, PGA6, WUS1 | Homeodomain-like superfamily protein	NA	NA
MSTRG.165931	174.974	-5.24409	0.357673	-14.6617	1.13404e-48	2.91693e-47	220	17	132	13	376	12	contig_339	55984	57179			NA	NA		NA	NA		NA	NA
MSTRG.167206	190.209	-5.24182	0.382568	-13.7016	9.92552e-43	2.03438e-41	223	11	277	25	222	10	contig_44	12060	14550			NA	NA		NA	NA		NA	NA
MSTRG.169237	129.661	-5.24124	0.354612	-14.7802	1.96529e-49	5.20639e-48	186	13	160	10	160	8	contig_73	236402	238460			NA	NA		NA	NA		NA	NA
MSTRG.160892	296.428	-5.24111	0.266643	-19.6559	5.14416e-86	2.12624e-83	386	24	347	18	435	29	contig_163	118003	119456			NA	NA		NA	NA		NA	NA
MSTRG.165880	33.623	-5.23825	0.652269	-8.03081	9.68314e-16	8.83423e-15	28	5	45	2	57	1	contig_337	58379	60023			NA	NA		AT2G32520.1	2.2	| alpha/beta-Hydrolases superfamily protein	NA	NA
MSTRG.164916	550.164	-5.2382	0.232959	-22.4855	5.75353e-112	1.4324e-108	811	51	643	40	711	41	contig_297	28384	29584			UniRef90_F0YKX7	9.9	Expressed protein n=1 Tax=Aureococcus anophagefferens RepID=F0YKX7_AURAN	NA	NA		NA	NA
MSTRG.160998	161.511	-5.23036	0.372543	-14.0396	8.92013e-45	1.96245e-43	197	9	179	6	266	24	contig_167	80768	82124			NA	NA		NA	NA		NA	NA
MSTRG.168352	107.935	-5.23027	0.407298	-12.8414	9.61584e-38	1.66624e-36	151	8	149	8	113	10	contig_58	12201	14049			NA	NA		NA	NA		NA	NA
MSTRG.168036	2974.33	-5.22579	0.268749	-19.4448	3.22324e-84	1.13506e-81	3423	303	3618	256	4619	160	contig_53	22120	24562			NA	NA		NA	NA		NA	NA
MSTRG.168868	122.912	-5.2245	0.335788	-15.5589	1.38413e-54	4.68032e-53	200	8	119	13	177	9	contig_66	39032	40625			NA	NA		NA	NA		NA	NA
MSTRG.161545	12.4074	-5.21733	0.95835	-5.44408	5.20744e-08	2.99153e-07	19	2	14	0	16	1	contig_175	39311	40261			NA	NA		NA	NA		NA	NA
MSTRG.159167	12.3859	-5.21542	0.957558	-5.44658	5.13479e-08	2.95107e-07	16	2	14	0	19	1	contig_114	136336	138276			NA	NA		NA	NA		NA	NA
MSTRG.164772	61.754	-5.21292	0.549394	-9.48849	2.34406e-21	2.58514e-20	117	5	74	1	50	9	contig_289	71430	72740			UniRef90_A0A058ZZJ0	3.7	Uncharacterized protein n=2 Tax=Eucalyptus grandis RepID=A0A058ZZJ0_EUCGR	AT4G14640.1	5.9	| Symbols: CAM8, AtCML8 | calmodulin 8	NA	NA
MSTRG.160106	3930.61	-5.20827	0.261852	-19.8902	4.95218e-88	2.5245e-85	3949	387	4803	280	6659	292	contig_138	46929	49618			NA	NA		NA	NA		NA	NA
MSTRG.162684	16.3893	-5.20322	0.836483	-6.22036	4.96031e-10	3.33972e-09	24	2	20	1	20	1	contig_216	219908	220880			NA	NA		NA	NA		NA	NA
MSTRG.165203	1540.16	-5.20145	0.294881	-17.6392	1.23294e-69	1.1036e-67	1435	149	1860	94	2758	134	contig_31	95922	97865			NA	NA		NA	NA		NA	NA
MSTRG.169713	89.103	-5.20085	0.433646	-11.9933	3.85117e-33	5.86374e-32	162	7	103	9	85	6	contig_81	79294	80733			NA	NA		NA	NA		NA	NA
MSTRG.170394	44.5762	-5.20042	0.534894	-9.72234	2.42157e-22	2.74411e-21	48	3	52	5	76	3	contig_96	113289	115139			NA	NA		NA	NA		NA	NA
MSTRG.160350	126.591	-5.19823	0.378524	-13.7329	6.45149e-43	1.32971e-41	165	14	160	4	167	13	contig_144	26190	28576			NA	NA		NA	NA		NA	NA
MSTRG.164795	43.43	-5.19039	0.694681	-7.47161	7.92168e-14	6.62945e-13	31	2	24	7	131	2	contig_290	14841	15184			NA	NA		NA	NA		NA	NA
MSTRG.167990	16.2532	-5.18743	0.840482	-6.17197	6.74424e-10	4.5054e-09	19	2	21	1	23	1	contig_52	97125	99185			NA	NA		NA	NA		NA	NA
MSTRG.169757	16.0043	-5.18514	0.846125	-6.12811	8.893e-10	5.89488e-09	19	0	19	3	25	1	contig_81	239558	241500			UniRef90_K4A741	0.84	Uncharacterized protein n=2 Tax=Setaria italica RepID=K4A741_SETIT	NA	NA		gi|1021503038|ref|XP_016194736.1|	1.2	PREDICTED: receptor-like kinase TMK4 isoform X1 [Arachis ipaensis]
MSTRG.170292	12.1607	-5.1823	1.00401	-5.16159	2.44863e-07	1.32097e-06	13	0	20	2	12	1	contig_94	190260	190567			NA	NA		NA	NA		NA	NA
MSTRG.169661	24.2401	-5.18146	0.696144	-7.44309	9.8354e-14	8.19831e-13	32	3	31	2	31	1	contig_80	205087	206039			NA	NA		NA	NA		NA	NA
MSTRG.163425	32.1266	-5.17963	0.641274	-8.0771	6.63275e-16	6.09594e-15	32	1	41	1	52	6	contig_243	10016	11466			NA	NA		NA	NA		NA	NA
MSTRG.166567	15.9748	-5.1764	0.867946	-5.96396	2.46193e-09	1.57932e-08	28	0	20	2	14	2	contig_367	21522	21979			NA	NA		NA	NA		NA	NA
MSTRG.159006	35.9495	-5.17591	0.588381	-8.79687	1.40682e-18	1.42672e-17	47	1	47	5	45	3	contig_112	13787	15647			NA	NA		NA	NA		NA	NA
MSTRG.159883	27.9178	-5.17338	0.663474	-7.79742	6.31877e-15	5.58029e-14	28	2	31	1	52	4	contig_133	342585	344481			UniRef90_A0A022RN84	0.4	Uncharacterized protein n=1 Tax=Erythranthe guttata RepID=A0A022RN84_ERYGU	AT4G31040.1	1.4	| CemA-like proton extrusion protein-related	gi|848866097|ref|XP_012833733.1|	1.2	PREDICTED: probable transcription factor PosF21 [Erythranthe guttata]
MSTRG.158737	60.0745	-5.17316	0.51643	-10.0172	1.28134e-23	1.50408e-22	102	6	79	4	50	5	contig_103	107021	108818			NA	NA		AT3G42170.1	3	| BED zinc finger ;hAT family dimerisation domain	NA	NA
MSTRG.167390	305.229	-5.16846	0.242336	-21.3277	6.28826e-101	7.64974e-98	490	27	313	24	418	26	contig_46	33547	34756			UniRef90_I1ILG9	4.9	Uncharacterized protein n=22 Tax=Poaceae RepID=I1ILG9_BRADI	AT5G61990.1	3.9	| Pentatricopeptide repeat (PPR) superfamily protein	gi|1050624737|ref|XP_017635225.1|	0.45	PREDICTED: chromophore lyase CRL, chloroplastic-like [Gossypium arboreum]
MSTRG.169356	621.741	-5.16602	0.221836	-23.2875	5.93033e-120	2.44177e-116	1012	51	673	47	783	59	contig_75	120266	125131			UniRef90_D6CI00	3e-05	Na+/K+ P-type ATPase n=2 Tax=Riccia fluitans RepID=D6CI00_9MARC	AT4G00900.1	0.35	| Symbols: ECA2, ATECA2 | ER-type Ca2+-ATPase 2	gi|168015112|ref|XP_001760095.1|	3e-10	Na+ P-type ATPase [Physcomitrella patens]
MSTRG.161467	382.466	-5.16296	0.284785	-18.1293	1.87097e-73	2.42486e-71	477	38	338	38	748	21	contig_172	283797	285555			NA	NA		NA	NA		NA	NA
MSTRG.167287	286.873	-5.16295	0.298385	-17.303	4.46401e-67	3.28218e-65	374	35	342	16	409	21	contig_45	60667	62324			NA	NA		NA	NA		NA	NA
MSTRG.162624	1476.67	-5.16221	0.217679	-23.7148	2.53835e-124	1.59846e-120	2192	109	1818	130	1743	136	contig_216	269	7536			UniRef90_A0A024U489	0.62	Uncharacterized protein n=6 Tax=Aphanomyces invadans RepID=A0A024U489_9STRA	NA	NA		NA	NA
MSTRG.161292	729.701	-5.16165	0.320579	-16.101	2.50911e-58	1.02876e-56	877	92	924	54	1035	37	contig_170	174618	175130			UniRef90_J3N929	4.2	Uncharacterized protein n=2 Tax=Oryza brachyantha RepID=J3N929_ORYBR	AT3G20110.1	2.8	| Symbols: CYP705A20 | cytochrome P450, family 705, subfamily A, polypeptide 20	gi|720000981|ref|XP_010256208.1|	2.8	PREDICTED: probable aquaporin NIP7-1 [Nelumbo nucifera]
MSTRG.159899	39.6886	-5.16122	0.618123	-8.34982	6.83655e-17	6.52818e-16	78	3	43	0	36	7	contig_134	18667	20359			NA	NA		NA	NA		NA	NA
MSTRG.162611	67.271	-5.16063	0.452651	-11.4009	4.13807e-30	5.77867e-29	122	8	68	3	79	6	contig_214	40615	42088			NA	NA		NA	NA		NA	NA
MSTRG.161385	11.9977	-5.15931	0.982584	-5.25076	1.51475e-07	8.34235e-07	20	3	14	0	13	0	contig_172	52261	53523			NA	NA		NA	NA		NA	NA
MSTRG.160271	2108.51	-5.15919	0.245519	-21.0134	4.94717e-98	4.99632e-95	2898	239	2061	159	3544	133	contig_142	149727	158048			NA	NA		AT5G35790.1	0.83	| Symbols: G6PD1 | glucose-6-phosphate dehydrogenase 1	NA	NA
MSTRG.163435	39.7054	-5.15769	0.559349	-9.22087	2.94688e-20	3.14694e-19	46	4	49	1	60	5	contig_243	44364	45274			NA	NA		AT2G18730.1	6	| Symbols: ATDGK3, DGK3 | diacylglycerol kinase 3	NA	NA
MSTRG.169351	592.599	-5.15579	0.218795	-23.5645	8.9259e-123	4.55021e-119	760	54	603	57	1016	40	contig_75	106102	108748			NA	NA		NA	NA		NA	NA
MSTRG.164393	47.5689	-5.14937	0.570744	-9.02222	1.84317e-19	1.9226e-18	44	5	76	3	57	4	contig_276	93482	95283			NA	NA		NA	NA		NA	NA
MSTRG.163683	19.7538	-5.14755	0.803741	-6.40448	1.50879e-10	1.05027e-09	15	3	27	2	34	0	contig_251	162423	163075			UniRef90_M0YKW8	3.9	Uncharacterized protein n=1 Tax=Hordeum vulgare var. distichum RepID=M0YKW8_HORVD	NA	NA		NA	NA
MSTRG.164496	11.5948	-5.14666	0.96827	-5.31531	1.06476e-07	5.9445e-07	15	0	11	2	21	1	contig_281	55682	56119			NA	NA		NA	NA		NA	NA
MSTRG.167507	31.5531	-5.14625	0.622068	-8.2728	1.30846e-16	1.2385e-15	39	2	43	2	39	4	contig_475	30407	32913			NA	NA		NA	NA		NA	NA
MSTRG.159134	1678.25	-5.14618	0.321607	-16.0015	1.24799e-57	4.95002e-56	1741	206	1654	120	3383	99	contig_114	20574	21884			NA	NA		NA	NA		NA	NA
MSTRG.167694	15.7121	-5.14545	0.849655	-6.05593	1.39611e-09	9.12831e-09	20	0	20	1	21	3	contig_5	51757	52642			NA	NA		AT5G66600.4	4.5	| Protein of unknown function, DUF547	NA	NA
MSTRG.158535	201.988	-5.1439	0.272917	-18.8478	3.06123e-79	6.79904e-77	314	18	190	21	313	13	contig_100	42498	46091			NA	NA		AT5G53120.5	1.8	| Symbols: SPDS3, SPMS | spermidine synthase 3	NA	NA
MSTRG.170383	792.958	-5.14326	0.310309	-16.5747	1.06269e-61	5.31111e-60	926	96	739	44	1556	61	contig_96	97080	97993			NA	NA		AT1G21281.1	1.2	| unknown protein; Has 30201 Blast hits to 17322 proteins in 780 species: Archae - 12; Bacteria - 1396; Metazoa - 17338; Fungi - 3422; Plants - 5037; Viruses - 0; Other Eukaryotes - 2996 (source: NCBI BLink).	NA	NA
MSTRG.166357	771.345	-5.14087	0.235391	-21.8397	9.72904e-106	1.65321e-102	1084	56	811	97	1184	47	contig_355	65038	67221			NA	NA		AT1G64860.1	2.3	| Symbols: SIGA, SIG1, SIG2, SIGB, RPOD1 | sigma factor A	NA	NA
MSTRG.159136	1009.32	-5.13838	0.360262	-14.2629	3.72598e-46	8.66372e-45	1579	128	1142	38	1259	89	contig_114	28980	30475			NA	NA		NA	NA		NA	NA
MSTRG.167259	31.0391	-5.13749	0.606682	-8.46818	2.49246e-17	2.41799e-16	50	2	34	4	39	2	contig_449	15169	17323			NA	NA		NA	NA		NA	NA
MSTRG.159398	66.7162	-5.13095	0.574358	-8.93336	4.13253e-19	4.26615e-18	40	10	89	2	129	5	contig_122	137322	138544			UniRef90_C0HF79	0.42	Hexokinase n=2 Tax=Zea mays RepID=C0HF79_MAIZE	NA	NA		gi|226500740|ref|NP_001150106.1|	0.66	hexokinase-1 [Zea mays]
MSTRG.165908	15.319	-5.12452	0.846692	-6.0524	1.42706e-09	9.32439e-09	28	2	14	2	20	0	contig_339	5247	6251			NA	NA		AT1G62250.2	4.1	| unknown protein; LOCATED IN: chloroplast; EXPRESSED IN: 23 plant structures; EXPRESSED DURING: 15 growth stages; Has 35333 Blast hits to 34131 proteins in 2444 species: Archae - 798; Bacteria - 22429; Metazoa - 974; Fungi - 991; Plants - 531; Viruses - 0; Other Eukaryotes - 9610 (source: NCBI BLink).	NA	NA
MSTRG.170435	11.4941	-5.12335	0.968991	-5.28731	1.24131e-07	6.88954e-07	14	1	12	2	20	0	contig_97	44543	45852			NA	NA		NA	NA		NA	NA
MSTRG.161550	11.616	-5.11839	0.968004	-5.28757	1.23952e-07	6.88036e-07	13	1	15	1	17	1	contig_175	55171	56366			NA	NA		NA	NA		NA	NA
MSTRG.164774	57.2388	-5.11811	0.490549	-10.4334	1.7446e-25	2.14969e-24	113	3	55	5	62	7	contig_289	74974	77407			NA	NA		NA	NA		NA	NA
MSTRG.167647	19.2333	-5.10925	0.780211	-6.54854	5.81007e-11	4.15016e-10	18	1	26	1	30	3	contig_491	23991	24946			NA	NA		NA	NA		NA	NA
MSTRG.160027	26.8918	-5.10866	0.656129	-7.78606	6.91316e-15	6.09516e-14	30	4	33	2	42	1	contig_135	21007	22897			NA	NA		NA	NA		NA	NA
MSTRG.170381	30.5631	-5.10682	0.615064	-8.30292	1.01586e-16	9.65044e-16	39	5	34	3	48	0	contig_96	89152	90118			NA	NA		NA	NA		NA	NA
MSTRG.167502	100.672	-5.10602	1.03976	-4.91075	9.07274e-07	4.60489e-06	94	12	30	2	319	12	contig_475	19737	21033			NA	NA		NA	NA		NA	NA
MSTRG.163429	18.9016	-5.10524	0.775117	-6.58641	4.5059e-11	3.23934e-10	38	1	18	2	20	2	contig_243	23259	25205			NA	NA		NA	NA		NA	NA
MSTRG.160614	15.1518	-5.10031	0.841704	-6.0595	1.36544e-09	8.93051e-09	18	1	17	2	25	1	contig_156	53864	54323			UniRef90_M4BP44	5	Uncharacterized protein n=1 Tax=Hyaloperonospora arabidopsidis (strain Emoy2) RepID=M4BP44_HYAAE	NA	NA		gi|747043097|ref|XP_011082059.1|	4	PREDICTED: uncharacterized protein LOC105164923 [Sesamum indicum]
MSTRG.160999	53.6444	-5.09748	0.53277	-9.56788	1.09118e-21	1.21327e-20	51	9	67	1	91	4	contig_167	82292	82836			NA	NA		NA	NA		NA	NA
MSTRG.169433	296.923	-5.09693	0.313513	-16.2575	1.97725e-59	8.57311e-58	345	39	301	20	546	19	contig_77	62422	64005			NA	NA		AT1G22140.2	1	| unknown protein; Has 25 Blast hits to 25 proteins in 9 species: Archae - 0; Bacteria - 0; Metazoa - 0; Fungi - 0; Plants - 25; Viruses - 0; Other Eukaryotes - 0 (source: NCBI BLink).	NA	NA
MSTRG.169346	41.6576	-5.08942	0.535416	-9.50555	1.98998e-21	2.19917e-20	51	4	54	4	56	3	contig_75	83242	86105			UniRef90_A0A0M0JSJ2	6.9	Transient receptor potential cation channel subfamily m member 2 n=1 Tax=Chrysochromulina sp. CCMP291 RepID=A0A0M0JSJ2_9EUKA	AT1G11790.2	9.8	| Symbols: ADT1 | arogenate dehydratase 1	NA	NA
MSTRG.167304	101.366	-5.08902	0.353328	-14.4031	4.94664e-47	1.1876e-45	154	7	110	10	138	10	contig_45	106148	107477			NA	NA		NA	NA		NA	NA
MSTRG.165324	11.4321	-5.08836	0.976752	-5.20947	1.89383e-07	1.03328e-06	16	1	15	0	13	2	contig_313	107300	108513			NA	NA		NA	NA		NA	NA
MSTRG.169075	656.998	-5.08449	0.37471	-13.5691	6.10273e-42	1.21479e-40	575	57	804	30	1192	87	contig_71	4347	6665			NA	NA		NA	NA		NA	NA
MSTRG.164915	66.8767	-5.07932	0.419286	-12.1142	8.88108e-34	1.3753e-32	107	7	59	6	106	5	contig_297	23381	25755			NA	NA		NA	NA		NA	NA
MSTRG.165079	26.5493	-5.07708	0.689755	-7.36069	1.82956e-13	1.50384e-12	37	6	35	1	30	0	contig_301	27515	28604			NA	NA		NA	NA		NA	NA
MSTRG.167397	52.3252	-5.07471	0.495088	-10.2501	1.18217e-24	1.42516e-23	53	5	65	5	86	4	contig_46	55511	56413			NA	NA		NA	NA		NA	NA
MSTRG.163143	15.0615	-5.07234	0.852231	-5.95184	2.65146e-09	1.69613e-08	16	2	20	1	22	1	contig_23	104542	105992			NA	NA		NA	NA		NA	NA
MSTRG.166038	44.9041	-5.06926	0.52668	-9.62494	6.27422e-22	7.02001e-21	57	5	53	0	66	7	contig_34	231037	232889			NA	NA		NA	NA		NA	NA
MSTRG.158743	66.8298	-5.06852	0.448671	-11.2967	1.36173e-29	1.87206e-28	71	4	80	5	111	9	contig_103	122578	125213			NA	NA		AT5G01770.1	3.7	| Symbols: RAPTOR1A, ATRAPTOR1A, RAPTOR2 | HEAT repeat ;WD domain, G-beta repeat protein protein	NA	NA
MSTRG.165963	492.628	-5.06471	0.212256	-23.8614	7.71917e-126	5.90257e-122	720	32	526	55	712	47	contig_339	140665	142331			NA	NA		NA	NA		NA	NA
MSTRG.169460	14.8549	-5.06297	0.843773	-6.0004	1.96835e-09	1.27183e-08	19	2	16	0	24	2	contig_78	60025	61398			NA	NA		NA	NA		NA	NA
MSTRG.161886	22.3779	-5.06229	0.706514	-7.16516	7.76942e-13	6.17705e-12	25	2	30	2	31	2	contig_188	14862	18087			UniRef90_I0Z2J3	5e-08	Uncharacterized protein n=1 Tax=Coccomyxa subellipsoidea C-169 RepID=I0Z2J3_9CHLO	NA	NA		gi|545369313|ref|XP_005649406.1|	8e-08	hypothetical protein COCSUDRAFT_41138 [Coccomyxa subellipsoidea C-169]
MSTRG.169339	845.03	-5.06071	0.307618	-16.4513	8.21454e-61	3.88939e-59	1076	116	862	51	1446	59	contig_75	65412	65936			NA	NA		NA	NA		NA	NA
MSTRG.170172	66.4112	-5.05901	0.425776	-11.8819	1.47062e-32	2.20527e-31	105	6	74	6	83	6	contig_92	22844	25402			NA	NA		NA	NA		NA	NA
MSTRG.163866	145.269	-5.0584	0.376025	-13.4523	2.98472e-41	5.77382e-40	175	22	186	8	201	9	contig_254	96363	98439			NA	NA		NA	NA		NA	NA
MSTRG.169283	649.968	-5.05743	0.291507	-17.3493	1.99687e-67	1.5012e-65	824	83	826	48	867	44	contig_73	381824	386068			NA	NA		NA	NA		NA	NA
MSTRG.161271	229.619	-5.05566	0.354821	-14.2485	4.58112e-46	1.06014e-44	245	24	335	14	288	24	contig_170	115413	118013			NA	NA		NA	NA		NA	NA
MSTRG.170376	95.6714	-5.05461	0.371513	-13.6055	3.71535e-42	7.4525e-41	161	11	95	5	127	10	contig_96	72681	76231			NA	NA		NA	NA		NA	NA
MSTRG.164992	11.1983	-5.05209	0.980647	-5.15179	2.58016e-07	1.3878e-06	12	2	15	0	16	1	contig_3	113412	114071			NA	NA		NA	NA		NA	NA
MSTRG.169800	14.7746	-5.04849	0.853229	-5.91692	3.2802e-09	2.08314e-08	22	1	19	1	16	2	contig_82	43799	44568			UniRef90_E1ZP76	7e-05	Putative uncharacterized protein n=1 Tax=Chlorella variabilis RepID=E1ZP76_CHLVA	AT1G60950.1	0.056	| Symbols: FED A, ATFD2 | 2Fe-2S ferredoxin-like superfamily protein	gi|552815649|ref|XP_005844499.1|	0.0001	hypothetical protein CHLNCDRAFT_138861 [Chlorella variabilis]
MSTRG.160714	140.961	-5.04714	0.420356	-12.0068	3.27199e-33	4.99041e-32	188	25	172	8	189	5	contig_157	123777	124664			NA	NA		AT4G38670.2	9.9	| Pathogenesis-related thaumatin superfamily protein	NA	NA
MSTRG.159926	235.561	-5.04692	0.305992	-16.4936	4.076e-61	1.9576e-59	314	16	282	35	325	14	contig_134	104860	107847			NA	NA		NA	NA		NA	NA
MSTRG.158540	373.758	-5.04564	0.330181	-15.2814	1.01673e-52	3.14306e-51	454	52	455	19	549	30	contig_100	55696	57461			NA	NA		NA	NA		NA	NA
MSTRG.159828	127.832	-5.04553	0.367012	-13.7476	5.26678e-43	1.08973e-41	161	9	176	14	151	12	contig_133	166984	168450			UniRef90_B9GJ18	3.1	Uncharacterized protein n=2 Tax=Populus RepID=B9GJ18_POPTR	AT1G22870.1	2.5	| Protein kinase family protein with ARM repeat domain	gi|743857583|ref|XP_011030224.1|	4.6	PREDICTED: uncharacterized protein LOC105129730 [Populus euphratica]
MSTRG.164097	237.196	-5.04535	0.317172	-15.9073	5.64004e-57	2.16022e-55	229	20	284	21	417	24	contig_264	45961	50170			NA	NA		NA	NA		NA	NA
MSTRG.158740	52.3218	-5.04337	1.27265	-3.96289	7.40492e-05	0.000290182	63	0	85	13	45	2	contig_103	116457	118251			NA	NA		NA	NA		NA	NA
MSTRG.159715	255.916	-5.03857	0.284474	-17.7119	3.396e-70	3.17512e-68	326	20	247	35	459	16	contig_130	32500	33236			NA	NA		NA	NA		NA	NA
MSTRG.161376	18.2837	-5.03752	0.775181	-6.49851	8.11196e-11	5.74421e-10	21	1	25	3	24	1	contig_172	25755	27708			UniRef90_M1CD66	0.034	Uncharacterized protein n=1 Tax=Solanum tuberosum RepID=M1CD66_SOLTU	AT3G22200.2	0.0009	| Symbols: POP2 | Pyridoxal phosphate (PLP)-dependent transferases superfamily protein	gi|1026083562|ref|XP_016541118.1|	0.01	PREDICTED: gamma aminobutyrate transaminase 3, chloroplastic isoform X1 [Capsicum annuum]
MSTRG.170012	1547.77	-5.03661	0.268437	-18.7627	1.52348e-78	3.23598e-76	1552	159	2102	130	2280	136	contig_85	222449	227485			NA	NA		NA	NA		NA	NA
MSTRG.158455	28.8296	-5.03595	0.646455	-7.79011	6.6952e-15	5.9064e-14	27	2	27	3	63	3	contig_1	70557	72059			NA	NA		NA	NA		NA	NA
MSTRG.169614	102.183	-5.03514	0.409479	-12.2964	9.46431e-35	1.50816e-33	118	13	143	10	128	5	contig_80	59903	61477			NA	NA		NA	NA		NA	NA
MSTRG.170429	556.776	-5.03416	0.367238	-13.7082	9.0725e-43	1.86168e-41	500	44	681	29	995	80	contig_97	16044	19078			NA	NA		NA	NA		NA	NA
MSTRG.170364	25.1545	-5.02851	0.645714	-7.78752	6.8338e-15	6.02618e-14	33	2	25	3	43	2	contig_96	37765	38645			NA	NA		NA	NA		NA	NA
MSTRG.166256	216.547	-5.0266	0.308355	-16.3014	9.65099e-60	4.26752e-58	240	25	247	22	367	13	contig_350	13663	15720			NA	NA		NA	NA		NA	NA
MSTRG.166799	57.4621	-5.02569	0.449497	-11.1807	5.06974e-29	6.87176e-28	81	5	62	9	85	2	contig_391	43494	44285			NA	NA		NA	NA		NA	NA
MSTRG.162119	2506.57	-5.02401	0.334951	-14.9993	7.42478e-51	2.10499e-49	3996	360	2830	191	3033	136	contig_197	56290	57091			UniRef90_D8S9L6	5.6	Putative uncharacterized protein n=1 Tax=Selaginella moellendorffii RepID=D8S9L6_SELML	AT1G71210.1	9.6	| Pentatricopeptide repeat (PPR) superfamily protein	gi|302796703|ref|XP_002980113.1|	8.3	hypothetical protein SELMODRAFT_419653 [Selaginella moellendorffii]
MSTRG.162164	25.2398	-5.02312	0.666729	-7.53398	4.92178e-14	4.16054e-13	26	2	28	1	46	4	contig_198	108552	113259			UniRef90_A0A0K9NLC4	1.1	Putative DNA repair helicase rad5,16 n=1 Tax=Zostera marina RepID=A0A0K9NLC4_ZOSMR	NA	NA		NA	NA
MSTRG.162625	1472.87	-5.02187	0.231182	-21.7226	1.25448e-104	1.89149e-101	2217	139	1808	119	1696	151	contig_216	388	7554			NA	NA		NA	NA		NA	NA
MSTRG.168905	813.022	-5.02034	0.27892	-17.9992	1.97487e-72	2.31055e-70	1356	67	1018	77	769	83	contig_66	131766	134110			NA	NA		NA	NA		NA	NA
MSTRG.169398	1402.33	-5.01898	0.199566	-25.1494	1.43314e-139	3.83554e-135	2217	157	1345	127	2079	106	contig_76	20501	25637			NA	NA		NA	NA		NA	NA
MSTRG.161112	14.3428	-5.01853	0.845812	-5.93338	2.96752e-09	1.8922e-08	24	1	15	1	18	2	contig_169	266942	268489			NA	NA		AT4G16700.1	4.2	| Symbols: PSD1 | phosphatidylserine decarboxylase 1	gi|747048749|ref|XP_011070395.1|	6.7	PREDICTED: uncharacterized protein At5g39865-like [Sesamum indicum]
MSTRG.169282	609.453	-5.0165	0.31768	-15.791	3.58583e-56	1.31149e-54	781	86	762	39	821	43	contig_73	381824	385994			NA	NA		AT4G15053.1	2	| Protein of Unknown Function (DUF239)	gi|297789321|ref|XP_002862640.1|	7.4	hypothetical protein ARALYDRAFT_497372 [Arabidopsis lyrata subsp. lyrata]
MSTRG.162172	204.838	-5.01474	0.31137	-16.1054	2.33611e-58	9.61874e-57	347	26	223	15	239	16	contig_199	2096	4843			UniRef90_M4CXS3	0.033	Uncharacterized protein n=4 Tax=Brassica RepID=M4CXS3_BRARP	AT3G20935.1	0.046	| Symbols: CYP705A28 | cytochrome P450, family 705, subfamily A, polypeptide 28	gi|685378547|ref|XP_009122038.1|	0.049	PREDICTED: cytochrome P450 81D1-like [Brassica rapa]
MSTRG.167943	50.7232	-5.01232	0.53747	-9.32577	1.10179e-20	1.19153e-19	72	7	68	0	54	7	contig_513	3059	4696			NA	NA		NA	NA		NA	NA
MSTRG.168362	35.5751	-5.01116	0.690013	-7.26241	3.80246e-13	3.07776e-12	19	4	29	3	99	3	contig_58	35271	37941			NA	NA		NA	NA		NA	NA
MSTRG.160997	196.288	-5.01049	0.304175	-16.4724	5.79389e-61	2.75914e-59	216	19	216	16	346	20	contig_167	81379	83166			NA	NA		NA	NA		NA	NA
MSTRG.166534	357.398	-5.00319	0.271994	-18.3945	1.45424e-75	2.35522e-73	563	45	354	20	514	35	contig_366	32592	33948			NA	NA		NA	NA		NA	NA
MSTRG.170393	49.6399	-5.00236	0.482324	-10.3714	3.34688e-25	4.09712e-24	57	5	52	4	89	5	contig_96	113526	115125			NA	NA		AT1G61120.1	3.6	| Symbols: TPS04, GES, TPS4 | terpene synthase 04	NA	NA
MSTRG.164288	7772.74	-5.00068	0.214734	-23.2878	5.8873e-120	2.44177e-116	11168	809	8859	567	10526	805	contig_271	119569	123486			NA	NA		NA	NA		NA	NA
MSTRG.170003	558.445	-4.99955	0.266775	-18.7407	2.30658e-78	4.83221e-76	605	65	668	46	912	46	contig_85	187318	190619			UniRef90_Q9LYV5	0.29	AT5g13210/T31B5_30 n=1 Tax=Arabidopsis thaliana RepID=Q9LYV5_ARATH	AT5G13210.1	0.006	| Uncharacterised conserved protein UCP015417, vWA	gi|727487733|ref|XP_010419887.1|	0.078	PREDICTED: uncharacterized protein LOC104705568 [Camelina sativa]
MSTRG.166836	17.7008	-4.99867	0.764705	-6.53672	6.28811e-11	4.47848e-10	31	3	17	1	23	1	contig_396	26963	27957			NA	NA		NA	NA		NA	NA
MSTRG.159927	162.068	-4.99333	0.316861	-15.7587	5.98063e-56	2.16226e-54	203	15	202	20	224	11	contig_134	104860	107154			NA	NA		NA	NA		NA	NA
MSTRG.164766	21.0709	-4.99214	0.738522	-6.75963	1.38344e-11	1.02435e-10	42	1	23	3	18	2	contig_289	60379	62934			UniRef90_D8QW45	6.4	Glycosyltransferase IRX9-like protein n=2 Tax=Selaginella moellendorffii RepID=D8QW45_SELML	AT2G47810.1	5.7	| Symbols: NF-YB5 | nuclear factor Y, subunit B5	gi|302759368|ref|XP_002963107.1|	9.5	glycosyltransferase IRX9-like protein [Selaginella moellendorffii]
MSTRG.164390	10.679	-4.99091	0.982107	-5.08184	3.73804e-07	1.97682e-06	16	1	14	1	11	1	contig_276	89059	89852			NA	NA		NA	NA		NA	NA
MSTRG.165244	59.7971	-4.98862	0.45098	-11.0617	1.92354e-28	2.57015e-27	87	4	74	8	71	5	contig_31	210589	211786			NA	NA		AT2G34210.1	6.8	| Transcription elongation factor Spt5	NA	NA
MSTRG.165086	21.1428	-4.97703	0.716408	-6.9472	3.72617e-12	2.85233e-11	31	5	24	1	28	0	contig_301	43156	44958			NA	NA		NA	NA		NA	NA
MSTRG.162395	17.5318	-4.97587	0.824754	-6.03315	1.60792e-09	1.04684e-08	18	1	28	4	19	0	contig_206	34117	35826			NA	NA		NA	NA		NA	NA
MSTRG.165268	10.5527	-4.97418	0.979344	-5.0791	3.79237e-07	2.00446e-06	13	2	13	1	15	0	contig_310	73638	74724			NA	NA		NA	NA		NA	NA
MSTRG.160705	14.0144	-4.9736	0.858856	-5.79097	6.99828e-09	4.33407e-08	21	1	18	2	15	1	contig_157	83388	84777			NA	NA		NA	NA		NA	NA
MSTRG.169238	21.1028	-4.97248	0.710991	-6.99373	2.67675e-12	2.06555e-11	25	3	28	2	28	1	contig_73	238552	239279			UniRef90_A9BWY8	1.4	Catalase n=12 Tax=cellular organisms RepID=A9BWY8_DELAS	NA	NA		gi|743892953|ref|XP_010911679.1|	0.22	PREDICTED: LOW QUALITY PROTEIN: catalase-B-like, partial [Elaeis guineensis]
MSTRG.167837	482.749	-4.96911	0.245733	-20.2216	6.3195e-91	4.202e-88	599	37	597	60	679	43	contig_5	506606	512607			NA	NA		NA	NA		NA	NA
MSTRG.164570	24.556	-4.96843	0.663061	-7.49316	6.72339e-14	5.64562e-13	30	3	33	2	31	2	contig_283	84852	85797			NA	NA		NA	NA		NA	NA
MSTRG.159179	20.8434	-4.9682	0.716378	-6.93517	4.05746e-12	3.09905e-11	38	2	23	2	21	2	contig_115	21919	23842			NA	NA		NA	NA		NA	NA
MSTRG.166138	10.5711	-4.96558	0.994641	-4.99234	5.96532e-07	3.08998e-06	14	2	15	1	11	0	contig_345	7018	7868			NA	NA		NA	NA		NA	NA
MSTRG.158758	1453.53	-4.9648	0.308946	-16.0701	4.13276e-58	1.67776e-56	1339	117	1719	107	2643	196	contig_103	168394	171631			NA	NA		NA	NA		NA	NA
MSTRG.161516	66.2101	-4.96436	0.476263	-10.4236	1.93546e-25	2.38184e-24	65	11	83	6	109	2	contig_174	14732	15655			NA	NA		NA	NA		NA	NA
MSTRG.164771	106.44	-4.96238	0.432092	-11.4845	1.57757e-30	2.23421e-29	234	8	101	12	91	11	contig_289	68785	71369			NA	NA		NA	NA		NA	NA
MSTRG.169682	44.8986	-4.96234	0.563961	-8.79909	1.37933e-18	1.3995e-17	34	4	48	3	97	6	contig_80	270317	272536			NA	NA		NA	NA		NA	NA
MSTRG.168379	34.4487	-4.96204	0.573706	-8.64911	5.19033e-18	5.15963e-17	49	2	42	7	43	1	contig_58	74689	76397			NA	NA		NA	NA		NA	NA
MSTRG.163461	4769.55	-4.96162	0.238885	-20.7699	8.09531e-96	7.60199e-93	7275	572	5593	441	5765	362	contig_244	15462	21030			NA	NA		NA	NA		NA	NA
MSTRG.160154	72.8477	-4.96	0.423619	-11.7086	1.15107e-31	1.68479e-30	88	12	84	6	114	3	contig_14	108138	109473			UniRef90_A0A0E0LG21	1.1	Uncharacterized protein n=1 Tax=Oryza punctata RepID=A0A0E0LG21_ORYPU	NA	NA		NA	NA
MSTRG.161633	502.905	-4.95914	0.356903	-13.8949	6.79855e-44	1.44808e-42	569	63	662	22	702	59	contig_179	88512	91743			UniRef90_A0A067C1X2	3e-08	Uncharacterized protein n=1 Tax=Saprolegnia parasitica (strain CBS 223.65) RepID=A0A067C1X2_SAPPC	AT1G53345.1	4.7	| unknown protein; INVOLVED IN: biological_process unknown; LOCATED IN: endomembrane system; EXPRESSED IN: 8 plant structures; EXPRESSED DURING: 4 anthesis, F mature embryo stage, petal differentiation and expansion stage, E expanded cotyledon stage, D bilateral stage; BEST Arabidopsis thaliana protein match is: unknown protein (TAIR:AT5G09580.1); Has 201 Blast hits to 201 proteins in 75 species:…	gi|1000974466|ref|XP_002515448.2|	2.6	PREDICTED: chitinase-3-like protein 1 [Ricinus communis]
MSTRG.167340	1126.88	-4.95833	0.357769	-13.859	1.1219e-43	2.37358e-42	1507	178	1361	62	1520	81	contig_45	218718	221673			UniRef90_M4BJR6	7.1	Uncharacterized protein n=1 Tax=Hyaloperonospora arabidopsidis (strain Emoy2) RepID=M4BJR6_HYAAE	NA	NA		NA	NA
MSTRG.169394	37.8126	-4.9573	0.525045	-9.44166	3.6693e-21	4.02757e-20	58	5	38	4	55	2	contig_76	12936	14578			NA	NA		NA	NA		NA	NA
MSTRG.164188	30.8398	-4.95549	0.582859	-8.50204	1.86292e-17	1.81797e-16	53	3	31	4	39	2	contig_27	78107	78763			NA	NA		NA	NA		NA	NA
MSTRG.165163	1789.79	-4.95472	0.236345	-20.9639	1.40032e-97	1.40102e-94	2265	201	2244	140	2421	177	contig_308	102712	109600			NA	NA		NA	NA		NA	NA
MSTRG.167504	151.752	-4.95334	0.358165	-13.8298	1.68559e-43	3.54514e-42	265	18	177	11	150	15	contig_475	23638	24826			NA	NA		NA	NA		NA	NA
MSTRG.164127	558.158	-4.94787	0.224662	-22.0236	1.70928e-107	3.26756e-104	731	58	677	52	764	53	contig_268	70433	73176			NA	NA		NA	NA		NA	NA
MSTRG.162401	17.1258	-4.94597	0.763946	-6.47424	9.52915e-11	6.70914e-10	25	1	20	2	22	2	contig_206	52780	53080			NA	NA		NA	NA		NA	NA
MSTRG.160287	13.7875	-4.94402	0.85598	-5.77586	7.65632e-09	4.72628e-08	18	1	18	1	17	2	contig_142	203323	203739			NA	NA		NA	NA		NA	NA
MSTRG.163513	13.7988	-4.93836	0.871667	-5.66542	1.46667e-08	8.84174e-08	18	1	20	1	14	2	contig_248	3536	4391			NA	NA		NA	NA		NA	NA
MSTRG.164605	74.4695	-4.93743	0.391118	-12.6239	1.55907e-36	2.60949e-35	105	5	82	11	107	6	contig_283	199654	200750			UniRef90_K4KKC9	8.5	RpoC2 (Fragment) n=1 Tax=Ixonanthes sp. CCD-2012 RepID=K4KKC9_9ROSI	ATCG00170.1	1.6	| Symbols: RPOC2 | DNA-directed RNA polymerase family protein	NA	NA
MSTRG.159391	17.0895	-4.93711	0.806618	-6.12075	9.3136e-10	6.1668e-09	17	0	26	3	21	2	contig_122	113581	114726			NA	NA		NA	NA		NA	NA
MSTRG.158967	1944.26	-4.93709	0.223985	-22.042	1.13908e-107	2.21712e-104	2630	232	2337	176	2605	162	contig_111	11591	15493			NA	NA		NA	NA		NA	NA
MSTRG.170002	10.361	-4.93477	0.996732	-4.95095	7.38506e-07	3.78528e-06	14	3	13	0	13	0	contig_85	185621	187061			UniRef90_D7T740	5.3	Putative uncharacterized protein n=1 Tax=Vitis vinifera RepID=D7T740_VITVI	AT1G43160.1	5.5	| Symbols: RAP2.6 | related to AP2 6	gi|359477563|ref|XP_002283373.2|	7.8	PREDICTED: dymeclin [Vitis vinifera]
MSTRG.161893	23.5916	-4.9337	0.648394	-7.60911	2.75998e-14	2.36201e-13	38	2	22	2	35	3	contig_188	40766	42149			NA	NA		NA	NA		NA	NA
MSTRG.170425	17.1757	-4.93354	0.801102	-6.15843	7.34683e-10	4.89452e-09	27	2	24	1	14	2	contig_96	219972	223071			UniRef90_A0A078IAF4	9.2	BnaA10g03350D protein n=3 Tax=Brassica RepID=A0A078IAF4_BRANA	AT2G29380.1	4.1	| Symbols: HAI3 | highly ABA-induced PP2C gene 3	gi|1025329816|ref|XP_016505987.1|	9.4	PREDICTED: DNA polymerase alpha subunit B [Nicotiana tabacum]
MSTRG.162387	780.785	-4.93346	0.686373	-7.18772	6.58809e-13	5.25736e-12	837	91	1212	116	855	25	contig_206	11042	14517			NA	NA		AT5G14270.1	1.9	| Symbols: ATBET9, BET9 | bromodomain and extraterminal domain protein 9	NA	NA
MSTRG.169062	17.0066	-4.9305	0.800163	-6.16187	7.18892e-10	4.7929e-09	21	0	25	3	18	2	contig_70	34425	36342			NA	NA		NA	NA		NA	NA
MSTRG.158820	30.7022	-4.92946	0.598845	-8.2316	1.84723e-16	1.73726e-15	39	3	42	3	36	3	contig_109	60208	60698			NA	NA		NA	NA		NA	NA
MSTRG.158536	137.582	-4.92859	0.319381	-15.4317	1.0023e-53	3.24069e-52	233	15	120	18	205	8	contig_100	44357	46107			NA	NA		NA	NA		NA	NA
MSTRG.169600	506.029	-4.92729	0.248393	-19.8367	1.43589e-87	7.05121e-85	768	54	613	53	584	43	contig_80	17344	20312			NA	NA		NA	NA		NA	NA
MSTRG.162454	232.233	-4.92587	0.284433	-17.3182	3.42792e-67	2.53256e-65	323	24	283	29	296	16	contig_21	13238	17223			NA	NA		NA	NA		NA	NA
MSTRG.169482	20.4624	-4.92269	0.754049	-6.52834	6.65036e-11	4.73082e-10	22	3	32	3	22	0	contig_79	18751	19962			NA	NA		NA	NA		NA	NA
MSTRG.168801	685.846	-4.92173	0.351797	-13.9903	1.78757e-44	3.89349e-43	876	112	814	50	987	39	contig_648	413	1171			NA	NA		AT4G13130.1	9.9	| Cysteine/Histidine-rich C1 domain family protein	NA	NA
MSTRG.164987	47.2647	-4.92071	0.490779	-10.0263	1.16781e-23	1.37231e-22	60	5	61	6	61	3	contig_3	100253	102308			NA	NA		NA	NA		NA	NA
MSTRG.166843	36.9114	-4.92046	0.641666	-7.66826	1.74349e-14	1.50678e-13	27	5	28	2	98	4	contig_396	39488	41147			NA	NA		NA	NA		NA	NA
MSTRG.168339	30.2249	-4.91762	0.598737	-8.21332	2.15156e-16	2.01832e-15	38	6	28	1	56	2	contig_578	8843	11103			UniRef90_B8YBE1	3e-12	Catalase n=8 Tax=Pinidae RepID=B8YBE1_PICGL	AT1G20620.2	5e-10	| Symbols: CAT3, SEN2, ATCAT3 | catalase 3	gi|743892953|ref|XP_010911679.1|	2e-14	PREDICTED: LOW QUALITY PROTEIN: catalase-B-like, partial [Elaeis guineensis]
MSTRG.164388	13.4024	-4.91661	0.916974	-5.36177	8.24089e-08	4.64934e-07	11	0	15	0	27	4	contig_276	86027	87637			NA	NA		NA	NA		NA	NA
MSTRG.164700	83.7016	-4.91465	0.380931	-12.9017	4.40366e-38	7.7169e-37	141	12	83	7	110	6	contig_286	104598	106749			NA	NA		NA	NA		NA	NA
MSTRG.165426	750.058	-4.91278	0.223112	-22.0194	1.87855e-107	3.52816e-104	1035	75	924	85	948	65	contig_32	63628	66733			NA	NA		NA	NA		NA	NA
MSTRG.164335	26.882	-4.9127	0.635733	-7.72762	1.09577e-14	9.55569e-14	30	3	30	0	46	5	contig_272	20558	23057			NA	NA		NA	NA		NA	NA
MSTRG.168906	13.5727	-4.91241	0.872835	-5.62811	1.82196e-08	1.08861e-07	16	1	20	1	15	2	contig_66	135177	137172			NA	NA		AT5G04250.2	0.96	| Cysteine proteinases superfamily protein	NA	NA
MSTRG.165162	1716.2	-4.91206	0.208276	-23.5844	5.57873e-123	2.9861e-119	2154	177	2088	151	2430	185	contig_308	102712	108518			UniRef90_B8C568	9e-08	Uncharacterized protein (Fragment) n=1 Tax=Thalassiosira pseudonana RepID=B8C568_THAPS	AT5G24850.1	6e-05	| Symbols: CRY3 | cryptochrome 3	gi|308799831|ref|XP_003074697.1|	1e-08	CRY DASH-like protein (ISS) [Ostreococcus tauri]
MSTRG.169677	296.481	-4.90964	0.32716	-15.0068	6.6226e-51	1.88355e-49	367	41	394	18	374	29	contig_80	248576	252541			UniRef90_T0QP88	3.4	Uncharacterized protein n=2 Tax=Saprolegnia RepID=T0QP88_9STRA	AT5G53590.1	0.93	| SAUR-like auxin-responsive protein family	gi|297792735|ref|XP_002864252.1|	9	auxin-responsive family protein [Arabidopsis lyrata subsp. lyrata]
MSTRG.161887	16.601	-4.90832	0.767012	-6.39927	1.56123e-10	1.08585e-09	28	1	17	2	21	2	contig_188	21180	23318			UniRef90_W4FM28	7e-11	Uncharacterized protein n=2 Tax=Aphanomyces astaci RepID=W4FM28_9STRA	AT4G34330.1	3.3	| Protein of unknown function (DUF677)	gi|552817970|ref|XP_005845078.1|	0.011	hypothetical protein CHLNCDRAFT_137383 [Chlorella variabilis]
MSTRG.159514	210.284	-4.9082	0.266567	-18.4126	1.04021e-75	1.70012e-73	286	24	238	18	302	21	contig_125	29553	31109			NA	NA		NA	NA		NA	NA
MSTRG.167341	1103.15	-4.90813	0.32901	-14.9179	2.52105e-50	6.972e-49	1522	172	1318	71	1456	83	contig_45	218732	221673			NA	NA		NA	NA		NA	NA
MSTRG.165173	89.1358	-4.90653	0.382561	-12.8255	1.18034e-37	2.0374e-36	151	6	92	15	111	6	contig_31	8119	10935			NA	NA		NA	NA		NA	NA
MSTRG.168458	456.355	-4.90646	0.649571	-7.55339	4.24083e-14	3.59713e-13	515	26	616	93	613	22	contig_59	128162	129982			NA	NA		NA	NA		NA	NA
MSTRG.164859	10.0035	-4.90218	1.00079	-4.89829	9.66726e-07	4.89412e-06	12	0	12	0	15	3	contig_294	25194	26107			NA	NA		NA	NA		NA	NA
MSTRG.163809	815.974	-4.90124	0.232955	-21.0394	2.85678e-98	2.99831e-95	993	101	938	71	1270	73	contig_253	50204	54875			NA	NA		NA	NA		NA	NA
MSTRG.170083	59.6329	-4.89844	0.459187	-10.6676	1.44266e-26	1.82597e-25	113	7	60	4	64	7	contig_87	26121	27889			NA	NA		NA	NA		NA	NA
MSTRG.163001	13.2924	-4.89655	0.866692	-5.64971	1.60723e-08	9.65323e-08	24	3	13	0	16	1	contig_226	101281	103128			NA	NA		NA	NA		NA	NA
MSTRG.164770	92.542	-4.896	0.436001	-11.2293	2.92682e-29	3.99293e-28	177	10	108	10	75	8	contig_289	66979	67892			NA	NA		NA	NA		NA	NA
MSTRG.169236	169.821	-4.89537	0.326145	-15.0098	6.33149e-51	1.80315e-49	217	26	202	11	243	14	contig_73	233344	236246			UniRef90_B7G0U4	0.002	Phosphoketolase n=1 Tax=Phaeodactylum tricornutum (strain CCAP 1055/1) RepID=B7G0U4_PHATC	AT4G29900.1	4.8	| Symbols: ACA10, CIF1, ATACA10 | autoinhibited Ca(2+)-ATPase 10	NA	NA
MSTRG.169971	29.6732	-4.89507	0.586226	-8.35016	6.81731e-17	6.51038e-16	37	4	31	4	50	1	contig_85	74787	76271			NA	NA		AT4G28250.1	8.6	| Symbols: ATEXPB3, EXPB3, ATHEXP BETA 1.6 | expansin B3	NA	NA
MSTRG.168541	19.7725	-4.89364	0.709865	-6.89376	5.43368e-12	4.12138e-11	23	2	20	1	36	3	contig_60	76393	78411			UniRef90_D0NBN0	5.5	Putative uncharacterized protein n=1 Tax=Phytophthora infestans (strain T30-4) RepID=D0NBN0_PHYIT	AT5G56970.1	2.6	| Symbols: CKX3, ATCKX3 | cytokinin oxidase 3	gi|1027104495|ref|XP_008232094.2|	8.9	PREDICTED: rust resistance kinase Lr10-like [Prunus mume]
MSTRG.160718	779.908	-4.8935	0.316827	-15.4454	8.10832e-54	2.63436e-52	700	89	846	55	1548	91	contig_157	133440	135599			NA	NA		NA	NA		NA	NA
MSTRG.167380	707.865	-4.89216	0.272537	-17.9505	4.7589e-72	5.33461e-70	830	82	976	64	886	68	contig_46	13692	15920			NA	NA		NA	NA		NA	NA
MSTRG.162573	29.7114	-4.89089	0.645554	-7.57627	3.55637e-14	3.02735e-13	35	0	45	4	31	5	contig_212	11591	13968			NA	NA		NA	NA		NA	NA
MSTRG.158718	16.5923	-4.88915	0.793341	-6.16273	7.14993e-10	4.76809e-09	22	2	23	3	18	0	contig_103	26935	28516			NA	NA		NA	NA		NA	NA
MSTRG.166168	432.15	-4.88797	0.275291	-17.7557	1.5581e-70	1.51727e-68	613	38	571	51	469	43	contig_348	3868	8515			NA	NA		NA	NA		NA	NA
MSTRG.162065	39.5683	-4.88657	0.525114	-9.30573	1.3308e-20	1.43572e-19	44	4	50	5	59	3	contig_195	25162	27541			NA	NA		NA	NA		NA	NA
MSTRG.164984	288.249	-4.88588	0.269458	-18.1322	1.77372e-73	2.31e-71	482	30	320	33	330	25	contig_3	95241	97555			UniRef90_R1BFC9	7.8	Uncharacterized protein n=1 Tax=Emiliania huxleyi CCMP1516 RepID=R1BFC9_EMIHU	NA	NA		NA	NA
MSTRG.161644	715.483	-4.88511	0.239913	-20.362	3.63799e-92	2.64937e-89	962	84	850	54	976	79	contig_179	116148	119962			UniRef90_T0QLY2	6.2	Uncharacterized protein n=1 Tax=Saprolegnia diclina VS20 RepID=T0QLY2_9STRA	NA	NA		NA	NA
MSTRG.161645	747.315	-4.88498	0.229448	-21.2902	1.40037e-100	1.66571e-97	1017	84	891	60	1002	83	contig_179	116148	119915			NA	NA		NA	NA		NA	NA
MSTRG.163666	19.9056	-4.88387	0.722591	-6.75884	1.391e-11	1.02967e-10	21	4	25	1	31	1	contig_251	98933	99748			NA	NA		AT1G43690.1	3.3	| ubiquitin interaction motif-containing protein	gi|698479450|ref|XP_009786810.1|	6.6	PREDICTED: uncharacterized protein LOC104234872, partial [Nicotiana sylvestris]
MSTRG.161098	9.91243	-4.88329	0.982026	-4.97267	6.60366e-07	3.4027e-06	13	2	11	0	15	1	contig_169	223040	223943			NA	NA		NA	NA		NA	NA
MSTRG.159548	9.77288	-4.88226	1.00608	-4.85276	1.21755e-06	6.09021e-06	12	0	12	3	14	0	contig_126	92458	93024			NA	NA		NA	NA		NA	NA
MSTRG.168651	153.86	-4.87854	0.307443	-15.8681	1.05375e-56	3.96371e-55	222	21	175	16	206	10	contig_62	128467	130708			UniRef90_D8LLN6	0.63	Oxidoreductase, short chain dehydrogenase n=1 Tax=Ectocarpus siliculosus RepID=D8LLN6_ECTSI	NA	NA		NA	NA
MSTRG.165636	1935.22	-4.8771	0.241467	-20.1978	1.02452e-90	6.52845e-88	2148	227	2151	156	3334	207	contig_33	218039	228319			NA	NA		NA	NA		NA	NA
MSTRG.161447	2543.78	-4.8744	0.241189	-20.2099	8.01418e-91	5.16833e-88	3450	324	3155	238	3234	215	contig_172	218541	221229			UniRef90_I0Z166	9e-15	Thiazole biosynthetic enzyme n=1 Tax=Coccomyxa subellipsoidea C-169 RepID=I0Z166_9CHLO	AT5G54770.1	5e-11	| Symbols: THI1, TZ, THI4 | thiazole biosynthetic enzyme, chloroplast (ARA6) (THI1) (THI4)	gi|545368296|ref|XP_005648929.1|	2e-14	thiazole biosynthetic enzyme [Coccomyxa subellipsoidea C-169]
MSTRG.167416	12.7973	-4.87272	0.865189	-5.63197	1.7816e-08	1.06583e-07	21	0	11	3	20	1	contig_461	36149	37223			NA	NA		AT3G52530.1	6.4	| Protein kinase superfamily protein	NA	NA
MSTRG.159132	1607.49	-4.87027	0.288327	-16.8915	5.19583e-64	3.04283e-62	1611	202	1688	119	3098	170	contig_114	16560	19201			NA	NA		NA	NA		NA	NA
MSTRG.167966	7826.48	-4.87021	0.298978	-16.2895	1.17124e-59	5.14507e-58	10103	1174	9126	565	11363	637	contig_52	26141	31170			NA	NA		NA	NA		NA	NA
MSTRG.168252	32.532	-4.86966	0.563026	-8.64908	5.19145e-18	5.16026e-17	47	4	38	5	42	1	contig_57	44420	47377			NA	NA		AT1G51590.1	8.4	| Symbols: MNS1, MANIB | alpha-mannosidase 1	NA	NA
MSTRG.169950	139.727	-4.8693	0.408063	-11.9327	7.99126e-33	1.20729e-31	315	17	124	12	123	14	contig_85	10990	12100			NA	NA		NA	NA		NA	NA
MSTRG.167200	81.0829	-4.86405	0.405592	-11.9925	3.89133e-33	5.92404e-32	142	9	88	5	89	11	contig_439	2	2844			NA	NA		NA	NA		NA	NA
MSTRG.169556	29.3016	-4.86271	0.64058	-7.5911	3.17191e-14	2.70697e-13	35	3	45	5	29	1	contig_8	10186	11406			NA	NA		NA	NA		NA	NA
MSTRG.166267	45.5628	-4.86243	0.50799	-9.5719	1.04956e-21	1.16785e-20	76	9	50	3	53	2	contig_351	22737	24607			NA	NA		NA	NA		NA	NA
MSTRG.161323	9.68862	-4.86203	0.986975	-4.92619	8.38475e-07	4.2715e-06	14	1	11	2	13	0	contig_171	68972	69978			NA	NA		NA	NA		NA	NA
MSTRG.166454	12.9477	-4.86162	0.861144	-5.64554	1.64665e-08	9.88331e-08	21	3	12	0	19	1	contig_36	119999	121505			NA	NA		NA	NA		NA	NA
MSTRG.166414	180.423	-4.8592	0.310265	-15.6614	2.77571e-55	9.74256e-54	201	22	180	18	341	16	contig_357	23609	25652			NA	NA		NA	NA		NA	NA
MSTRG.167500	16.2489	-4.85822	0.772426	-6.28956	3.18367e-10	2.17208e-09	19	2	20	1	24	2	contig_475	2	1055			UniRef90_M4DPV7	6.8	Uncharacterized protein n=5 Tax=Brassica RepID=M4DPV7_BRARP	AT4G09890.1	0.086	| Protein of unknown function (DUF3511)	gi|685307693|ref|XP_009144560.1|	10	PREDICTED: uncharacterized protein LOC103868207 isoform X2 [Brassica rapa]
MSTRG.158470	9.68739	-4.85757	1.00119	-4.85179	1.22355e-06	6.11764e-06	13	0	11	0	14	3	contig_1	98379	99856			NA	NA		NA	NA		NA	NA
MSTRG.169004	67.6695	-4.85719	0.446121	-10.8876	1.32069e-27	1.72167e-26	96	3	85	5	80	13	contig_7	29136	32329			UniRef90_A0A067CPI3	3	Uncharacterized protein n=1 Tax=Saprolegnia parasitica (strain CBS 223.65) RepID=A0A067CPI3_SAPPC	AT5G20270.1	1.5	| Symbols: HHP1 | heptahelical transmembrane protein1	gi|224132276|ref|XP_002321299.1|	7.8	hypothetical protein POPTR_0014s18630g [Populus trichocarpa]
MSTRG.166835	25.8246	-4.85679	0.637585	-7.61749	2.58664e-14	2.21721e-13	33	6	24	1	47	1	contig_396	24096	26900			NA	NA		NA	NA		NA	NA
MSTRG.164437	856.509	-4.85634	0.287171	-16.911	3.73426e-64	2.21231e-62	1167	112	1034	104	1125	50	contig_279	32491	34297			UniRef90_W4GHR5	1.7	Uncharacterized protein n=4 Tax=Aphanomyces RepID=W4GHR5_9STRA	AT1G72310.1	3.9	| Symbols: ATL3 | RING/U-box superfamily protein	NA	NA
MSTRG.168380	67.8435	-4.85519	0.414493	-11.7136	1.08623e-31	1.59185e-30	92	9	73	2	103	10	contig_58	76412	77912			NA	NA		NA	NA		NA	NA
MSTRG.167836	80.6598	-4.85266	0.405129	-11.9781	4.62953e-33	7.03584e-32	86	10	105	8	119	7	contig_5	503881	506509			NA	NA		NA	NA		NA	NA
MSTRG.159392	84.04	-4.85234	0.463606	-10.4665	1.23104e-25	1.52495e-24	71	13	120	9	127	4	contig_122	115939	117790			NA	NA		NA	NA		NA	NA
MSTRG.167376	75.177	-4.85206	0.955808	-5.0764	3.84659e-07	2.03192e-06	35	15	91	6	168	2	contig_46	84	1701			NA	NA		NA	NA		NA	NA
MSTRG.160734	51.7941	-4.85169	0.507084	-9.56782	1.09178e-21	1.21382e-20	73	7	74	5	48	4	contig_158	820	3097			NA	NA		NA	NA		NA	NA
MSTRG.160550	90.032	-4.85022	0.404358	-11.9949	3.78061e-33	5.75876e-32	133	7	111	5	104	16	contig_153	10469	11762			NA	NA		NA	NA		NA	NA
MSTRG.168464	39.0907	-4.8472	0.603886	-8.02668	1.00149e-15	9.13306e-15	54	9	56	2	37	1	contig_59	142924	145166			UniRef90_B8BZ03	1.8	Uncharacterized protein n=1 Tax=Thalassiosira pseudonana RepID=B8BZ03_THAPS	AT5G19280.2	1	| Symbols: KAPP, RAG1 | kinase associated protein phosphatase	NA	NA
MSTRG.166438	254.423	-4.84567	0.309058	-15.6788	2.11134e-55	7.43995e-54	339	38	320	20	322	21	contig_36	63286	65810			UniRef90_B9TAK9	2.5	Putative uncharacterized protein (Fragment) n=1 Tax=Ricinus communis RepID=B9TAK9_RICCO	AT1G08820.2	7.7	| Symbols: VAP27-2 | vamp/synaptobrevin-associated protein 27-2	NA	NA
MSTRG.162591	32.2655	-4.843	0.601078	-8.0572	7.80629e-16	7.15301e-15	31	6	44	3	48	1	contig_213	9212	12913			NA	NA		NA	NA		NA	NA
MSTRG.161818	12.8177	-4.84295	0.855796	-5.659	1.52255e-08	9.16465e-08	18	1	15	1	17	2	contig_183	21111	21715			NA	NA		NA	NA		NA	NA
MSTRG.168904	1058.53	-4.84131	0.251617	-19.2408	1.68593e-82	5.08406e-80	1465	92	1385	142	1202	101	contig_66	127613	131137			NA	NA		NA	NA		NA	NA
MSTRG.161073	12.7153	-4.83799	0.86224	-5.61096	2.01206e-08	1.19725e-07	19	3	12	1	20	0	contig_169	117487	118461			NA	NA		NA	NA		NA	NA
MSTRG.169476	98.0771	-4.83662	0.332927	-14.5276	8.10562e-48	2.00631e-46	146	9	98	11	147	11	contig_79	13785	14943			NA	NA		NA	NA		NA	NA
MSTRG.159981	78.4598	-4.83451	0.585463	-8.25758	1.48661e-16	1.40365e-15	33	5	72	10	214	10	contig_134	250345	251258			NA	NA		NA	NA		NA	NA
MSTRG.165760	56.6699	-4.82952	0.425967	-11.3378	8.52981e-30	1.17946e-28	75	5	59	8	91	5	contig_333	38088	39926			NA	NA		NA	NA		NA	NA
MSTRG.164147	3802.13	-4.8273	0.271795	-17.7608	1.42134e-70	1.38958e-68	4514	515	5031	379	4998	304	contig_268	140676	141445			NA	NA		NA	NA		NA	NA
MSTRG.163195	371.813	-4.82401	0.244062	-19.7655	5.89866e-87	2.6871e-84	561	43	435	39	452	36	contig_230	114432	116570			NA	NA		NA	NA		NA	NA
MSTRG.159380	18.859	-4.82299	0.710734	-6.78592	1.15345e-11	8.58338e-11	29	4	17	1	30	1	contig_122	93316	95505			NA	NA		NA	NA		NA	NA
MSTRG.160946	282.519	-4.8219	0.249852	-19.299	5.47417e-83	1.71353e-80	420	31	322	35	363	24	contig_166	2274	3082			NA	NA		NA	NA		NA	NA
MSTRG.166310	31.3472	-4.82021	0.554722	-8.68942	3.64304e-18	3.64416e-17	48	3	31	2	46	5	contig_354	61978	64521			NA	NA		NA	NA		NA	NA
MSTRG.161523	40.6696	-4.82	0.520206	-9.26556	1.94064e-20	2.08439e-19	42	4	40	4	81	5	contig_174	27242	28364			NA	NA		NA	NA		NA	NA
MSTRG.160255	77.7986	-4.81909	1.02977	-4.67977	2.87193e-06	1.37309e-05	20	8	44	11	267	6	contig_142	102584	107786			NA	NA		NA	NA		NA	NA
MSTRG.169437	21.8586	-4.8156	0.674757	-7.13679	9.55362e-13	7.55685e-12	33	0	26	4	26	3	contig_77	72734	74127			NA	NA		NA	NA		NA	NA
MSTRG.169188	693.951	-4.81428	0.268765	-17.9126	9.40665e-72	1.02338e-69	729	83	712	58	1324	80	contig_73	91417	93592			NA	NA		NA	NA		NA	NA
MSTRG.160057	1477.92	-4.81399	0.310646	-15.4967	3.65085e-54	1.20591e-52	1519	216	1539	106	2820	145	contig_135	127306	131395			NA	NA		NA	NA		NA	NA
MSTRG.158963	12.7064	-4.81332	0.885719	-5.43436	5.49935e-08	3.15297e-07	14	1	18	0	16	3	contig_111	2227	2858			UniRef90_F0YIE2	5.1	Putative uncharacterized protein (Fragment) n=1 Tax=Aureococcus anophagefferens RepID=F0YIE2_AURAN	AT5G08390.1	4	| Transducin/WD40 repeat-like superfamily protein	NA	NA
MSTRG.168622	34.3845	-4.81252	0.531251	-9.05884	1.31841e-19	1.38034e-18	54	4	36	3	46	4	contig_62	25421	28305			NA	NA		NA	NA		NA	NA
MSTRG.165419	53.4841	-4.81171	0.465786	-10.3303	5.13938e-25	6.26564e-24	60	6	72	5	72	6	contig_32	46512	47215			NA	NA		NA	NA		NA	NA
MSTRG.164268	18.4555	-4.81051	0.729711	-6.59235	4.32914e-11	3.11519e-10	23	2	14	3	39	1	contig_271	53083	56116			NA	NA		NA	NA		gi|502086481|ref|XP_004488232.1|	5.6	PREDICTED: uncharacterized protein LOC101489232 [Cicer arietinum]
MSTRG.167317	77.653	-4.80819	0.372199	-12.9183	3.54753e-38	6.23603e-37	119	6	78	7	112	12	contig_45	150163	152182			UniRef90_A0A061EXB8	2.1	Uncharacterized protein n=1 Tax=Theobroma cacao RepID=A0A061EXB8_THECC	NA	NA		gi|590636808|ref|XP_007028949.1|	3.1	Uncharacterized protein TCM_024868 [Theobroma cacao]
MSTRG.164500	18.6905	-4.80348	0.730922	-6.57182	4.97046e-11	3.5635e-10	19	3	22	3	32	0	contig_282	5802	9199			NA	NA		NA	NA		NA	NA
MSTRG.159376	125.191	-4.80316	0.423734	-11.3353	8.77046e-30	1.21227e-28	192	16	179	9	99	15	contig_122	73917	78626			NA	NA		NA	NA		NA	NA
MSTRG.167442	195.927	-4.80143	0.313143	-15.333	4.60172e-53	1.44423e-51	203	25	217	17	352	21	contig_464	38459	40913			NA	NA		NA	NA		NA	NA
MSTRG.165455	24.56	-4.79826	0.650221	-7.37944	1.58957e-13	1.30999e-12	26	2	21	2	53	4	contig_32	134730	135801			NA	NA		NA	NA		NA	NA
MSTRG.168068	12.6133	-4.7981	0.898356	-5.34097	9.24484e-08	5.18895e-07	15	1	19	0	13	3	contig_53	108840	109102			NA	NA		NA	NA		NA	NA
MSTRG.163783	1384.53	-4.79433	0.217838	-22.0087	2.37781e-107	4.38883e-104	1888	146	1750	169	1688	135	contig_252	104311	108505			NA	NA		NA	NA		NA	NA
MSTRG.161832	46.2583	-4.79288	0.463055	-10.3506	4.16031e-25	5.08011e-24	60	6	49	5	74	4	contig_185	33203	34629			NA	NA		NA	NA		NA	NA
MSTRG.168357	49.5452	-4.79229	0.504229	-9.50419	2.01612e-21	2.22737e-20	62	7	68	8	58	1	contig_58	27462	28664			NA	NA		NA	NA		NA	NA
MSTRG.158460	9.25046	-4.78965	0.994449	-4.81639	1.46181e-06	7.25099e-06	12	0	11	1	13	2	contig_1	78325	78750			NA	NA		NA	NA		NA	NA
MSTRG.163118	1038.71	-4.78809	0.184342	-25.9739	9.76817e-149	5.22856e-144	1489	109	1181	127	1392	103	contig_23	44456	50429			UniRef90_E1UHK7	7	Disease resistance protein (CC-NBS-LRR) n=4 Tax=Musa RepID=E1UHK7_MUSBA	AT4G24470.2	2	| Symbols: ZIM, GATA25 | GATA-type zinc finger protein with TIFY domain	NA	NA
MSTRG.164287	1214.65	-4.78713	0.192809	-24.8283	4.43851e-136	7.91927e-132	1841	130	1237	108	1744	157	contig_271	113419	118791			UniRef90_A0A0E0E030	3.9	Uncharacterized protein n=2 Tax=Oryza meridionalis RepID=A0A0E0E030_9ORYZ	AT4G28706.2	0.29	| pfkB-like carbohydrate kinase family protein	gi|985471462|ref|XP_015381255.1|	4.5	PREDICTED: uncharacterized protein LOC107174682 isoform X2 [Citrus sinensis]
MSTRG.167133	24.5246	-4.78632	0.621594	-7.70008	1.35983e-14	1.18084e-13	33	1	28	4	35	3	contig_426	17762	19153			NA	NA		NA	NA		NA	NA
MSTRG.166131	611.232	-4.78618	0.222202	-21.5398	6.5993e-103	8.94272e-100	855	61	664	52	888	86	contig_342	42670	44387			NA	NA		NA	NA		NA	NA
MSTRG.169599	528.793	-4.78503	0.23437	-20.4165	1.19222e-92	8.80212e-90	829	46	602	58	634	69	contig_80	17344	19823			NA	NA		NA	NA		NA	NA
MSTRG.169945	85.9913	-4.78495	0.436807	-10.9544	6.33216e-28	8.32363e-27	178	10	87	7	75	11	contig_85	2811	4879			UniRef90_B9GGT9	3	Uncharacterized protein n=3 Tax=Populus RepID=B9GGT9_POPTR	NA	NA		gi|1009146730|ref|XP_015891028.1|	3.9	PREDICTED: 2-heptyl-3-hydroxy-4(1H)-quinolone synthase-like [Ziziphus jujuba]
MSTRG.164675	1657.58	-4.78158	0.259746	-18.4087	1.11909e-75	1.82069e-73	1929	232	1709	135	2950	170	contig_286	22503	28057			NA	NA		NA	NA		NA	NA
MSTRG.170188	128.6	-4.77905	0.31413	-15.2136	2.87164e-52	8.69886e-51	162	16	151	14	188	12	contig_93	11944	14438			NA	NA		AT1G06840.1	4.7	| Leucine-rich repeat protein kinase family protein	NA	NA
MSTRG.170496	1727.79	-4.77758	0.320848	-14.8905	3.79945e-50	1.0416e-48	2157	282	1896	111	2748	164	contig_98	124666	126966			NA	NA		NA	NA		NA	NA
MSTRG.161518	15.1134	-4.77725	0.809796	-5.89932	3.65003e-09	2.30911e-08	15	1	16	4	29	0	contig_174	19397	20589			UniRef90_A0A0A0KID0	7.8	Uncharacterized protein n=2 Tax=Cucumis sativus RepID=A0A0A0KID0_CUCSA	NA	NA		NA	NA
MSTRG.160368	24.458	-4.77278	0.62397	-7.64905	2.02471e-14	1.74377e-13	35	2	29	2	31	4	contig_144	93571	94866			NA	NA		NA	NA		gi|720047435|ref|XP_010270815.1|	9.7	PREDICTED: pentatricopeptide repeat-containing protein At3g24000, mitochondrial-like [Nelumbo nucifera]
MSTRG.169297	225.397	-4.77191	0.276938	-17.231	1.55553e-66	1.0999e-64	315	29	272	26	286	19	contig_74	7687	11513			UniRef90_G4ZWD7	0.016	Putative uncharacterized protein n=1 Tax=Phytophthora sojae (strain P6497) RepID=G4ZWD7_PHYSP	AT5G19280.1	6	| Symbols: KAPP, RAG1 | kinase associated protein phosphatase	NA	NA
MSTRG.162575	69.7512	-4.77142	0.440068	-10.8425	2.16578e-27	2.80287e-26	105	3	90	9	72	11	contig_212	16808	18436			NA	NA		NA	NA		NA	NA
MSTRG.162329	806.818	-4.77011	0.29454	-16.1951	5.45833e-59	2.31327e-57	878	118	850	59	1470	86	contig_203	42863	48854			NA	NA		NA	NA		NA	NA
MSTRG.167041	21.1169	-4.76894	0.66428	-7.17911	7.01691e-13	5.59206e-12	35	2	21	4	28	1	contig_42	20433	22081			NA	NA		NA	NA		NA	NA
MSTRG.160963	498.611	-4.76834	0.277892	-17.159	5.38741e-66	3.65025e-64	904	57	535	44	520	63	contig_166	46150	49258			UniRef90_M0SC84	3e-11	Uncharacterized protein n=4 Tax=Musa acuminata subsp. malaccensis RepID=M0SC84_MUSAM	AT3G48000.1	9e-12	| Symbols: ALDH2B4, ALDH2, ALDH2A | aldehyde dehydrogenase 2B4	gi|1044542996|ref|XP_017412237.1|	6e-10	PREDICTED: aldehyde dehydrogenase family 2 member B4, mitochondrial [Vigna angularis]
MSTRG.158900	103.71	-4.76747	0.38831	-12.2775	1.19659e-34	1.90057e-33	106	13	146	10	140	11	contig_11	53803	56024			NA	NA		NA	NA		NA	NA
MSTRG.160596	12.1968	-4.76489	0.876088	-5.43883	5.36312e-08	3.07783e-07	20	1	15	1	12	2	contig_153	139922	141082			NA	NA		NA	NA		NA	NA
MSTRG.163405	621.057	-4.76391	0.24197	-19.6881	2.72902e-86	1.1686e-83	718	68	755	57	934	80	contig_242	75603	79087			NA	NA		NA	NA		NA	NA
MSTRG.160274	7097.83	-4.76354	0.280548	-16.9794	1.16696e-64	7.13867e-63	7936	895	7379	506	12861	926	contig_142	160829	164811			NA	NA		NA	NA		NA	NA
MSTRG.168800	1002.65	-4.76213	0.322095	-14.7849	1.83355e-49	4.86822e-48	1010	126	1053	64	1915	139	contig_64	161114	166577			NA	NA		NA	NA		NA	NA
MSTRG.160056	330.483	-4.76173	0.3787	-12.5739	2.93915e-36	4.88503e-35	316	30	415	19	545	60	contig_135	124285	126654			NA	NA		NA	NA		NA	NA
MSTRG.166687	54.4358	-4.76139	0.433427	-10.9855	4.48902e-28	5.92556e-27	84	6	61	6	68	6	contig_375	24567	27222			NA	NA		AT1G11910.1	2.9	| Symbols: APA1, ATAPA1 | aspartic proteinase A1	NA	NA
MSTRG.164773	201.755	-4.76034	0.339136	-14.0367	9.29763e-45	2.0434e-43	387	21	220	23	183	23	contig_289	73021	74623			NA	NA		NA	NA		NA	NA
MSTRG.162273	26.7043	-4.75711	0.598455	-7.94898	1.88057e-15	1.6959e-14	47	2	21	5	41	2	contig_202	7538	9517			UniRef90_C5WS30	0.024	Putative uncharacterized protein Sb01g013920 n=3 Tax=Andropogoneae RepID=C5WS30_SORBI	NA	NA		gi|723754536|ref|XP_010315003.1|	3e-06	PREDICTED: uncharacterized MFS-type transporter PB1E7.08c-like, partial [Solanum lycopersicum]
MSTRG.170092	120.328	-4.75599	0.311564	-15.2649	1.30993e-52	4.0204e-51	180	17	125	14	171	9	contig_87	44898	45973			UniRef90_A0A087SI13	5.8	Uncharacterized protein n=1 Tax=Auxenochlorella protothecoides RepID=A0A087SI13_AUXPR	NA	NA		gi|760442383|ref|XP_011398260.1|	8.5	hypothetical protein F751_0905 [Auxenochlorella protothecoides]
MSTRG.167392	304.619	-4.75593	0.256485	-18.5427	9.33803e-77	1.69148e-74	360	39	357	30	470	32	contig_46	38908	42179			NA	NA		NA	NA		NA	NA
MSTRG.166104	12.1445	-4.75444	0.88052	-5.39957	6.67991e-08	3.80051e-07	12	1	17	2	17	1	contig_340	21249	22478			UniRef90_A9S867	0.04	Predicted protein (Fragment) n=2 Tax=Physcomitrella patens subsp. patens RepID=A9S867_PHYPA	AT3G42960.1	4.3	| Symbols: ATA1, ASD, TA1 | TAPETUM 1	gi|168001260|ref|XP_001753333.1|	0.011	predicted protein [Physcomitrella patens]
MSTRG.163119	1027.56	-4.7532	0.226911	-20.9475	1.97925e-97	1.9439e-94	1591	125	1148	135	1282	83	contig_23	44836	50522			NA	NA		NA	NA		NA	NA
MSTRG.167291	235.034	-4.7515	0.295493	-16.0799	3.52768e-58	1.43757e-56	271	29	302	20	329	29	contig_45	65537	67526			NA	NA		NA	NA		NA	NA
MSTRG.160961	71.6828	-4.75095	0.480874	-9.87983	5.09211e-23	5.87864e-22	140	7	85	11	52	6	contig_166	42782	43858			NA	NA		NA	NA		NA	NA
MSTRG.163380	32.687	-4.74995	0.538739	-8.81678	1.17797e-18	1.19758e-17	46	4	29	5	57	2	contig_241	79444	81204			NA	NA		NA	NA		NA	NA
MSTRG.162328	764.355	-4.74991	0.300698	-15.7963	3.29909e-56	1.20868e-54	764	111	783	63	1495	79	contig_203	43552	49072			NA	NA		NA	NA		NA	NA
MSTRG.159284	419.314	-4.7492	0.240089	-19.781	4.34191e-87	2.02093e-84	542	52	507	51	575	37	contig_118	35030	37195			NA	NA		NA	NA		NA	NA
MSTRG.166475	15.0059	-4.74772	0.781947	-6.07167	1.26588e-09	8.30372e-09	26	2	16	1	17	2	contig_361	4519	5209			NA	NA		NA	NA		NA	NA
MSTRG.160508	513.647	-4.74772	0.282986	-16.7772	3.58101e-63	1.97302e-61	767	67	666	51	529	53	contig_15	57151	58762			NA	NA		NA	NA		NA	NA
MSTRG.159529	248.729	-4.74712	0.246099	-19.2895	6.58191e-83	2.04236e-80	358	32	272	23	347	28	contig_126	21710	25789			NA	NA		AT2G02955.1	4.1	| Symbols: MEE12 | maternal effect embryo arrest 12	NA	NA
MSTRG.169555	11.9809	-4.74679	0.871588	-5.44614	5.14738e-08	2.95782e-07	21	1	13	1	13	2	contig_8	8539	9731			NA	NA		NA	NA		NA	NA
MSTRG.162206	1864.34	-4.74672	0.255109	-18.6067	2.83723e-77	5.37583e-75	2437	246	2343	153	2392	220	contig_2	33225	36582			UniRef90_B9TBU4	1e-08	Glutathione-s-transferase theta, gst, putative n=1 Tax=Ricinus communis RepID=B9TBU4_RICCO	AT2G40920.2	0.73	| F-box and associated interaction domains-containing protein	gi|545373528|ref|XP_005651120.1|	7e-08	glutathione S-transferase [Coccomyxa subellipsoidea C-169]
MSTRG.158907	18.1252	-4.74671	0.719018	-6.60165	4.06608e-11	2.93122e-10	27	3	22	1	21	2	contig_11	70087	70556			NA	NA		NA	NA		NA	NA
MSTRG.160273	6752.44	-4.74667	0.285561	-16.6223	4.80738e-62	2.45069e-60	7387	888	7190	483	12131	866	contig_142	160780	165126			NA	NA		NA	NA		NA	NA
MSTRG.159349	464.767	-4.74625	0.271504	-17.4813	1.98904e-68	1.5986e-66	799	59	524	44	490	52	contig_122	2	1890			NA	NA		NA	NA		NA	NA
MSTRG.169528	9.05202	-4.7447	0.997584	-4.75619	1.97282e-06	9.63532e-06	12	2	11	1	12	0	contig_79	138078	138865			NA	NA		NA	NA		NA	NA
MSTRG.166260	71.5806	-4.74371	0.397414	-11.9364	7.64171e-33	1.15612e-31	86	11	70	7	130	6	contig_351	5308	6553			NA	NA		NA	NA		NA	NA
MSTRG.163486	592.981	-4.74332	0.400692	-11.8378	2.48825e-32	3.70634e-31	744	66	871	107	601	28	contig_244	71066	72272			NA	NA		NA	NA		NA	NA
MSTRG.162976	44.485	-4.74297	0.491803	-9.64404	5.20944e-22	5.8427e-21	88	5	37	4	55	6	contig_226	17765	19045			NA	NA		NA	NA		NA	NA
MSTRG.168305	17.9957	-4.74246	0.751187	-6.31329	2.73159e-10	1.8714e-09	25	0	25	2	18	4	contig_57	182650	183487			NA	NA		NA	NA		NA	NA
MSTRG.164385	12.0085	-4.74097	0.898571	-5.27613	1.31941e-07	7.3041e-07	23	3	13	1	11	0	contig_276	68902	69836			NA	NA		NA	NA		NA	NA
MSTRG.165239	416.467	-4.73997	0.320059	-14.8097	1.26837e-49	3.39372e-48	575	66	538	45	480	28	contig_31	198030	199586			NA	NA		NA	NA		NA	NA
MSTRG.162207	1742.14	-4.73969	0.26779	-17.6993	4.24355e-70	3.9332e-68	2281	219	2118	128	2339	234	contig_2	33225	36682			NA	NA		NA	NA		NA	NA
MSTRG.170375	92.7274	-4.73934	0.36258	-13.0712	4.81314e-39	8.68028e-38	140	13	103	5	120	13	contig_96	73169	77042			UniRef90_M1CU39	0.6	Uncharacterized protein n=3 Tax=Solanaceae RepID=M1CU39_SOLTU	AT5G17290.1	4.6	| Symbols: ATG5, APG5, ATATG5 | autophagy protein Apg5 family	gi|565341678|ref|XP_006338003.1|	1	PREDICTED: protein REDUCED WALL ACETYLATION 2 [Solanum tuberosum]
MSTRG.166870	51.0136	-4.73902	0.489101	-9.68926	3.34947e-22	3.77404e-21	55	5	71	3	67	9	contig_4	28192	30230			NA	NA		NA	NA		NA	NA
MSTRG.164762	467.565	-4.73377	0.275505	-17.1822	3.61247e-66	2.48538e-64	737	62	568	43	499	52	contig_289	42068	46546			UniRef90_C4J6T1	4.5	Uncharacterized protein n=1 Tax=Zea mays RepID=C4J6T1_MAIZE	AT2G35950.1	0.62	| Symbols: EDA12 | embryo sac development arrest 12	gi|645260743|ref|XP_008235961.1|	3.4	PREDICTED: probable galacturonosyltransferase 3 isoform X1 [Prunus mume]
MSTRG.160336	20.8733	-4.73213	0.739423	-6.39976	1.55624e-10	1.08252e-09	38	3	28	3	13	1	contig_143	63704	65056			NA	NA		NA	NA		NA	NA
MSTRG.164721	2562.42	-4.73123	0.274855	-17.2136	2.09981e-66	1.47115e-64	2940	376	3355	260	3501	224	contig_288	2	2032			NA	NA		NA	NA		NA	NA
MSTRG.169947	189.024	-4.73039	0.35227	-13.4283	4.12731e-41	7.94965e-40	362	23	209	24	167	17	contig_85	5630	8359			NA	NA		AT3G04750.1	2.9	| Tetratricopeptide repeat (TPR)-like superfamily protein	NA	NA
MSTRG.158452	26.6323	-4.72914	0.715067	-6.61356	3.75177e-11	2.70993e-10	16	4	22	1	71	4	contig_1	61471	62406			NA	NA		NA	NA		NA	NA
MSTRG.167503	29.389	-4.72743	0.555568	-8.5092	1.75142e-17	1.71119e-16	44	3	29	4	44	3	contig_475	21596	23362			NA	NA		NA	NA		NA	NA
MSTRG.162195	171.885	-4.72705	0.34655	-13.6403	2.30547e-42	4.65763e-41	177	27	213	20	274	11	contig_2	158	1516			NA	NA		NA	NA		NA	NA
MSTRG.159569	11.8524	-4.72525	0.871472	-5.42215	5.88874e-08	3.36702e-07	17	2	14	2	15	0	contig_127	58488	59254			NA	NA		NA	NA		NA	NA
MSTRG.169422	231.177	-4.72316	0.38835	-12.1621	4.94471e-34	7.7108e-33	478	20	258	29	164	30	contig_77	12180	15090			NA	NA		NA	NA		NA	NA
MSTRG.165635	1723.68	-4.72152	0.258308	-18.2786	1.22521e-74	1.79429e-72	1928	230	1959	140	2859	212	contig_33	221415	228368			UniRef90_A5FC18	3e-08	GAF sensor hybrid histidine kinase n=2 Tax=cellular organisms RepID=A5FC18_FLAJ1	AT2G17820.1	2e-05	| Symbols: ATHK1, AHK1, HK1 | histidine kinase 1	gi|302805691|ref|XP_002984596.1|	5e-08	hypothetical protein SELMODRAFT_120617 [Selaginella moellendorffii]
MSTRG.160762	4375.77	-4.72141	0.304872	-15.4865	4.27841e-54	1.41102e-52	4036	624	6177	425	6308	429	contig_158	72164	78051			NA	NA		NA	NA		NA	NA
MSTRG.159829	161.609	-4.71999	0.328447	-14.3706	7.90986e-47	1.88465e-45	188	21	209	23	222	11	contig_133	166594	168435			NA	NA		NA	NA		NA	NA
MSTRG.161212	50.3817	-4.71975	0.474404	-9.94881	2.55222e-23	2.97111e-22	57	6	69	4	65	7	contig_17	222660	224623			NA	NA		NA	NA		NA	NA
MSTRG.170090	23.3287	-4.71945	0.775171	-6.08827	1.14138e-09	7.5068e-09	21	1	41	7	22	0	contig_87	41368	42897			NA	NA		NA	NA		NA	NA
MSTRG.167184	32.5942	-4.71761	0.580926	-8.12085	4.62931e-16	4.28112e-15	32	3	48	3	42	5	contig_434	14395	16438			NA	NA		AT1G76920.1	9	| F-box family protein	NA	NA
MSTRG.159131	1547.63	-4.71605	0.297579	-15.8481	1.44949e-56	5.41802e-55	1607	204	1558	114	3001	206	contig_114	16623	18911			NA	NA		NA	NA		gi|297843788|ref|XP_002889775.1|	4.2	pentatricopeptide repeat-containing protein [Arabidopsis lyrata subsp. lyrata]
MSTRG.162101	221.946	-4.71509	0.260545	-18.097	3.36334e-73	4.24594e-71	361	21	227	23	290	32	contig_197	11112	12299			NA	NA		NA	NA		NA	NA
MSTRG.160948	55.8812	-4.71421	0.458356	-10.2851	8.22992e-25	9.96874e-24	84	6	73	6	56	7	contig_166	7403	9458			NA	NA		NA	NA		NA	NA
MSTRG.163237	1907.93	-4.7137	0.287742	-16.3817	2.58357e-60	1.1901e-58	2134	302	2190	160	3130	183	contig_231	60147	62684			NA	NA		NA	NA		NA	NA
MSTRG.158474	14.7554	-4.71347	0.779119	-6.04974	1.45083e-09	9.47394e-09	19	2	18	1	20	2	contig_1	115563	117022			NA	NA		NA	NA		NA	NA
MSTRG.161980	18.0073	-4.71344	0.780183	-6.04146	1.52727e-09	9.95793e-09	18	4	29	0	19	2	contig_192	55895	56361			NA	NA		NA	NA		NA	NA
MSTRG.159178	67.8458	-4.71265	0.441386	-10.6769	1.30505e-26	1.65395e-25	69	13	82	5	112	5	contig_115	19676	21311			NA	NA		NA	NA		NA	NA
MSTRG.164080	14.8327	-4.71204	0.826411	-5.70181	1.18545e-08	7.2032e-08	12	1	23	1	20	3	contig_264	4413	6038			NA	NA		AT4G27480.2	5.1	| Core-2/I-branching beta-1,6-N-acetylglucosaminyltransferase family protein	NA	NA
MSTRG.169948	190.262	-4.71181	0.367027	-12.8378	1.00747e-37	1.74321e-36	391	24	196	18	162	23	contig_85	5613	8270			NA	NA		NA	NA		NA	NA
MSTRG.162936	848.459	-4.71172	0.298367	-15.7917	3.54911e-56	1.29895e-54	1056	144	945	71	1325	72	contig_225	37430	38415			NA	NA		NA	NA		NA	NA
MSTRG.159704	14.8435	-4.70931	0.82266	-5.7245	1.03739e-08	6.33699e-08	13	4	19	0	25	1	contig_13	250979	251435			NA	NA		NA	NA		NA	NA
MSTRG.164709	11.8639	-4.70896	0.89611	-5.25489	1.48113e-07	8.16389e-07	15	4	14	0	17	0	contig_286	135497	136876			NA	NA		AT5G67480.2	6.9	| Symbols: BT4 | BTB and TAZ domain protein 4	NA	NA
MSTRG.166844	32.32	-4.70881	0.630684	-7.46619	8.25475e-14	6.90118e-13	21	3	52	4	46	4	contig_396	41682	45688			NA	NA		NA	NA		NA	NA
MSTRG.167955	32.4652	-4.70677	0.581643	-8.0922	5.85975e-16	5.39801e-15	43	7	44	3	36	1	contig_516	2990	5179			NA	NA		NA	NA		NA	NA
MSTRG.159270	1920.6	-4.7061	0.258151	-18.23	2.98285e-74	4.20716e-72	2021	272	2317	207	3109	178	contig_117	63005	63756			NA	NA		NA	NA		NA	NA
MSTRG.163404	818.046	-4.70566	0.283007	-16.6273	4.41745e-62	2.25621e-60	834	96	994	67	1341	117	contig_242	70197	75515			NA	NA		NA	NA		NA	NA
MSTRG.158683	525.434	-4.70562	0.20611	-22.8306	2.27851e-115	7.17416e-112	729	51	574	56	760	74	contig_102	176011	177630			NA	NA		NA	NA		NA	NA
MSTRG.169059	673.525	-4.70539	0.311508	-15.1052	1.49607e-51	4.39153e-50	631	67	1007	95	874	71	contig_70	27730	30902			NA	NA		NA	NA		NA	NA
MSTRG.167257	38.1219	-4.70513	0.513923	-9.15532	5.41951e-20	5.73522e-19	48	8	43	2	58	3	contig_449	2660	5854			UniRef90_C5Y167	0.19	Putative uncharacterized protein Sb04g017805 (Fragment) n=1 Tax=Sorghum bicolor RepID=C5Y167_SORBI	AT2G32830.1	0.15	| Symbols: PHT5, PHT1;5 | phosphate transporter 1;5	gi|242061534|ref|XP_002452056.1|	0.28	hypothetical protein SORBIDRAFT_04g017805, partial [Sorghum bicolor]
MSTRG.162464	58.3797	-4.7043	0.41552	-11.3215	1.02738e-29	1.41768e-28	80	8	68	6	79	6	contig_21	36614	38104			UniRef90_A5BRW7	6	Putative uncharacterized protein n=1 Tax=Vitis vinifera RepID=A5BRW7_VITVI	AT3G48870.2	8.8	| Symbols: HSP93-III | Clp ATPase	NA	NA
MSTRG.164069	1041.18	-4.70393	0.2938	-16.0107	1.07638e-57	4.28364e-56	1082	154	1074	83	1977	118	contig_262	20800	22877			NA	NA		NA	NA		NA	NA
MSTRG.162999	29.0891	-4.7038	0.558686	-8.4194	3.7842e-17	3.6503e-16	43	4	30	2	42	4	contig_226	93074	95550			NA	NA		NA	NA		NA	NA
MSTRG.166938	32.0809	-4.70281	0.537581	-8.7481	2.1698e-18	2.18723e-17	42	4	37	3	46	4	contig_402	38617	39771			NA	NA		NA	NA		NA	NA
MSTRG.164408	17.6801	-4.70257	0.776125	-6.05903	1.36944e-09	8.95501e-09	21	3	28	3	16	0	contig_276	149541	151340			NA	NA		NA	NA		NA	NA
MSTRG.168903	1375.84	-4.70093	0.242282	-19.4028	7.31452e-84	2.50173e-81	1975	160	1763	184	1524	132	contig_66	127751	131632			NA	NA		NA	NA		gi|703147671|ref|XP_010109134.1|	1.2	GTP-binding protein YPTM2 [Morus notabilis]
MSTRG.159468	43.7862	-4.70075	0.480978	-9.77333	1.46558e-22	1.66998e-21	50	6	54	4	65	5	contig_124	72669	75851			NA	NA		NA	NA		NA	NA
MSTRG.164975	907.048	-4.70016	0.297529	-15.7973	3.24753e-56	1.19102e-54	1170	153	1056	72	1303	84	contig_3	73277	76338			UniRef90_E1ZJS7	0.64	Putative uncharacterized protein n=1 Tax=Chlorella variabilis RepID=E1ZJS7_CHLVA	AT5G55950.1	7.9	| Nucleotide/sugar transporter family protein	gi|552822073|ref|XP_005846016.1|	1.1	hypothetical protein CHLNCDRAFT_136116 [Chlorella variabilis]
MSTRG.162715	2350.43	-4.69935	0.204226	-23.0106	3.65177e-117	1.18465e-113	3500	258	2844	294	2729	262	contig_217	87496	93323			NA	NA		NA	NA		NA	NA
MSTRG.169737	35.0439	-4.6989	0.553037	-8.49654	1.95327e-17	1.90354e-16	35	5	42	1	59	6	contig_81	167350	169672			UniRef90_A0A0A9TF50	4.2	Uncharacterized protein n=1 Tax=Arundo donax RepID=A0A0A9TF50_ARUDO	NA	NA		NA	NA
MSTRG.165623	11.5456	-4.696	0.867802	-5.41138	6.25409e-08	3.56715e-07	20	2	11	1	15	1	contig_33	179730	182200			NA	NA		NA	NA		NA	NA
MSTRG.160496	54.6249	-4.69598	0.419284	-11.2	4.07785e-29	5.54485e-28	74	5	53	7	91	7	contig_149	19871	21837			NA	NA		NA	NA		NA	NA
MSTRG.162735	112.03	-4.69505	0.414587	-11.3246	9.90797e-30	1.36826e-28	98	10	162	20	161	9	contig_217	162597	165062			NA	NA		NA	NA		NA	NA
MSTRG.162695	687.63	-4.69407	0.314339	-14.9332	2.00491e-50	5.56761e-49	689	97	756	48	1260	91	contig_217	23059	26570			NA	NA		NA	NA		NA	NA
MSTRG.159567	28.9006	-4.69382	0.589158	-7.96699	1.6258e-15	1.46975e-14	46	2	36	5	29	3	contig_127	54277	57170			UniRef90_A0A0D3B478	1.4	Uncharacterized protein n=1 Tax=Brassica oleracea var. oleracea RepID=A0A0D3B478_BRAOL	NA	NA		NA	NA
MSTRG.169100	77.7631	-4.68897	0.510949	-9.17699	4.43327e-20	4.70408e-19	194	14	51	9	75	4	contig_71	78400	80355			NA	NA		NA	NA		NA	NA
MSTRG.159314	7025.21	-4.68764	0.289102	-16.2145	3.98427e-59	1.69864e-57	7749	1018	8804	917	10487	505	contig_12	35564	46303			UniRef90_F2D8J7	0.074	Predicted protein n=1 Tax=Hordeum vulgare var. distichum RepID=F2D8J7_HORVD	AT1G09970.2	2.6	| Symbols: LRR XI-23, RLK7 | Leucine-rich receptor-like protein kinase family protein	NA	NA
MSTRG.165770	71.9012	-4.68644	0.37466	-12.5085	6.70762e-36	1.10421e-34	96	8	81	8	104	9	contig_333	78771	79238			NA	NA		NA	NA		NA	NA
MSTRG.164620	2545.86	-4.68627	0.215606	-21.7353	9.50884e-105	1.47529e-101	2864	311	3171	306	3772	270	contig_283	255135	262475			UniRef90_F2E8V1	8e-06	Predicted protein (Fragment) n=1 Tax=Hordeum vulgare var. distichum RepID=F2E8V1_HORVD	AT5G06530.3	0.002	| ABC-2 type transporter family protein	gi|659084596|ref|XP_008442971.1|	0.004	PREDICTED: ABC transporter G family member 22 isoform X2 [Cucumis melo]
MSTRG.164468	41.799	-4.6848	1.07479	-4.35879	1.30781e-05	5.7542e-05	64	3	53	12	43	0	contig_280	44185	45782			NA	NA		AT3G18940.1	4.9	| clast3-related	NA	NA
MSTRG.169438	267.448	-4.68422	0.716123	-6.54109	6.10703e-11	4.35415e-10	200	50	450	27	322	15	contig_777	1658	3880			NA	NA		AT3G17530.1	4.2	| F-box and associated interaction domains-containing protein	NA	NA
MSTRG.160754	16.9508	-4.68265	0.732796	-6.39012	1.65759e-10	1.15138e-09	21	0	16	4	31	2	contig_158	57463	59108			NA	NA		NA	NA		NA	NA
MSTRG.162389	1029.9	-4.68018	0.35057	-13.3502	1.18153e-40	2.24465e-39	1114	140	1547	154	1168	67	contig_206	11235	17607			NA	NA		NA	NA		NA	NA
MSTRG.159547	405.547	-4.67972	0.295055	-15.8605	1.18947e-56	4.46639e-55	453	51	503	30	607	60	contig_126	88434	92170			UniRef90_A9TBE8	1.6	Predicted protein n=1 Tax=Physcomitrella patens subsp. patens RepID=A9TBE8_PHYPA	NA	NA		gi|168046966|ref|XP_001775943.1|	2.3	predicted protein [Physcomitrella patens]
MSTRG.169588	1704.96	-4.67937	0.308664	-15.1601	6.50095e-52	1.93965e-50	1779	204	2359	133	2309	256	contig_8	104494	107142			NA	NA		NA	NA		NA	NA
MSTRG.160555	83.039	-4.67481	0.399132	-11.7124	1.10088e-31	1.61243e-30	96	9	97	4	130	16	contig_153	29383	31025			NA	NA		AT4G02510.1	8.7	| Symbols: TOC159, TOC86, PPI2, TOC160, ATTOC159 | translocon at the outer envelope membrane of chloroplasts 159	NA	NA
MSTRG.168687	632.78	-4.67437	0.328248	-14.2404	5.14415e-46	1.18813e-44	691	109	737	44	1036	66	contig_623	7332	8112			NA	NA		NA	NA		NA	NA
MSTRG.159536	556.064	-4.67179	0.222304	-21.0153	4.74921e-98	4.84207e-95	683	73	607	54	894	68	contig_126	42665	49492			NA	NA		NA	NA		NA	NA
MSTRG.162277	122.242	-4.6715	0.332131	-14.0652	6.2107e-45	1.37456e-43	137	17	123	13	226	13	contig_202	18647	19929			NA	NA		AT4G20920.1	9.4	| double-stranded RNA-binding domain (DsRBD)-containing protein	NA	NA
MSTRG.165793	579.808	-4.67123	0.280954	-16.6263	4.49463e-62	2.29344e-60	600	75	614	49	1077	79	contig_333	138227	142649			UniRef90_A0A061RJ12	0.56	Appr-1-p processing enzyme family protein n=1 Tax=Tetraselmis sp. GSL018 RepID=A0A061RJ12_9CHLO	AT1G53660.1	8	| nodulin MtN21 /EamA-like transporter family protein	gi|899137011|ref|NP_001131908.2|	0.33	uncharacterized protein LOC100193297 precursor [Zea mays]
MSTRG.160537	22.9391	-4.67075	0.641632	-7.27948	3.35113e-13	2.72089e-12	29	2	29	1	30	5	contig_152	3074	4914			NA	NA		NA	NA		NA	NA
MSTRG.167270	170.452	-4.67048	0.379269	-12.3144	7.57421e-35	1.21003e-33	196	27	205	27	259	6	contig_45	13494	14688			NA	NA		AT2G13800.1	4.7	| Symbols: ATSERK5, SERK5, BAK8 | somatic embryogenesis receptor-like kinase 5	NA	NA
MSTRG.162687	1776.12	-4.67042	0.25744	-18.1418	1.49152e-73	1.95916e-71	2049	272	1858	167	3116	181	contig_217	138	3300			NA	NA		NA	NA		NA	NA
MSTRG.165979	134.126	-4.66989	0.312663	-14.9358	1.92639e-50	5.35512e-49	202	20	151	11	170	16	contig_34	42060	43431			NA	NA		NA	NA		NA	NA
MSTRG.167282	85.6888	-4.66976	0.370209	-12.6139	1.77116e-36	2.95893e-35	104	11	108	8	117	11	contig_45	46115	48643			NA	NA		NA	NA		NA	NA
MSTRG.169997	54.2238	-4.66928	0.444419	-10.5065	8.06306e-26	1.00276e-24	62	6	71	7	74	6	contig_85	169929	173361			NA	NA		NA	NA		NA	NA
MSTRG.164744	19.8973	-4.66758	0.670521	-6.96113	3.37545e-12	2.59015e-11	25	1	24	3	28	3	contig_289	5125	6995			UniRef90_B9TCF1	0.015	Alpha-amylase, putative (Fragment) n=2 Tax=cellular organisms RepID=B9TCF1_RICCO	AT4G13630.2	2.3	| Protein of unknown function, DUF593	gi|1009181139|ref|XP_015872006.1|	1.6	PREDICTED: probable alpha-glucosidase [Ziziphus jujuba]
MSTRG.163755	11.3054	-4.66757	0.897619	-5.19995	1.99347e-07	1.0856e-06	17	0	11	0	17	4	contig_252	38405	39588			NA	NA		NA	NA		NA	NA
MSTRG.168277	25.6236	-4.66727	0.591158	-7.89513	2.90024e-15	2.59663e-14	34	4	29	3	37	2	contig_57	106311	109374			NA	NA		NA	NA		NA	NA
MSTRG.161130	76.8642	-4.66701	0.383024	-12.1847	3.75243e-34	5.87723e-33	96	8	97	8	102	11	contig_17	489	1768			NA	NA		NA	NA		NA	NA
MSTRG.159210	1186.44	-4.66573	0.25534	-18.2726	1.36762e-74	1.99194e-72	1291	148	1369	104	1966	165	contig_116	7809	12990			NA	NA		NA	NA		NA	NA
MSTRG.164892	62.5461	-4.66409	0.40247	-11.5887	4.70407e-31	6.76406e-30	80	9	73	6	90	7	contig_294	146185	147657			NA	NA		NA	NA		NA	NA
MSTRG.167601	253.432	-4.66219	0.289614	-16.0979	2.63746e-58	1.08014e-56	345	42	301	22	335	25	contig_48	236575	238678			UniRef90_W7TSB8	6e-06	Hydroxyacylglutathione mitochondrial n=1 Tax=Nannochloropsis gaditana RepID=W7TSB8_9STRA	AT3G10850.1	2e-06	| Symbols: GLX2-2, GLY2 | Metallo-hydrolase/oxidoreductase superfamily protein	gi|573924955|ref|XP_006650035.1|	3e-06	PREDICTED: hydroxyacylglutathione hydrolase cytoplasmic [Oryza brachyantha]
MSTRG.164976	920.783	-4.66016	0.308294	-15.116	1.27062e-51	3.74412e-50	1169	149	1119	63	1266	110	contig_3	73277	76338			NA	NA		NA	NA		NA	NA
MSTRG.169123	17.1221	-4.65988	0.726867	-6.41091	1.44655e-10	1.00799e-09	21	2	23	2	21	2	contig_71	151114	152377			UniRef90_A0A022PW00	9.5	Uncharacterized protein n=1 Tax=Erythranthe guttata RepID=A0A022PW00_ERYGU	AT3G29450.1	0.59	| General transcription factor 2-related zinc finger protein	NA	NA
MSTRG.162537	20.0262	-4.65947	0.689324	-6.75948	1.38492e-11	1.02538e-10	22	4	25	0	30	3	contig_21	287155	289017			NA	NA		AT2G31280.1	9.1	| Symbols: CPUORF7 | conserved peptide upstream open reading frame 7	gi|951031237|ref|XP_014515100.1|	8.1	PREDICTED: uncharacterized protein LOC106772961 [Vigna radiata var. radiata]
MSTRG.158663	721.86	-4.65932	0.295192	-15.784	4.00645e-56	1.46084e-54	726	101	810	57	1292	96	contig_102	110655	113111			UniRef90_A0A087GVJ5	8.8	Uncharacterized protein n=1 Tax=Arabis alpina RepID=A0A087GVJ5_ARAAL	AT3G59990.4	0.68	| Symbols: MAP2B | methionine aminopeptidase 2B	NA	NA
MSTRG.159717	1455.13	-4.65897	0.207575	-22.4448	1.43848e-111	3.49985e-108	2261	194	1329	198	2244	125	contig_130	34480	35651			NA	NA		NA	NA		NA	NA
MSTRG.167735	926.95	-4.65537	0.269069	-17.3018	4.56085e-67	3.34878e-65	1178	78	1172	162	1204	94	contig_5	176502	179910			NA	NA		NA	NA		NA	NA
MSTRG.169703	690.859	-4.65474	0.663617	-7.0142	2.31273e-12	1.79072e-11	617	121	1098	90	824	33	contig_81	49472	52965			NA	NA		NA	NA		NA	NA
MSTRG.160265	300.676	-4.65415	0.340651	-13.6625	1.6997e-42	3.45599e-41	344	42	315	16	529	48	contig_142	133404	135221			NA	NA		NA	NA		NA	NA
MSTRG.168354	667.402	-4.65318	0.261077	-17.823	4.68713e-71	4.75612e-69	820	94	827	57	921	85	contig_58	15594	17171			NA	NA		NA	NA		NA	NA
MSTRG.160620	784.639	-4.65264	0.279141	-16.6677	2.24923e-62	1.17342e-60	863	124	842	69	1386	84	contig_156	72345	74967			NA	NA		NA	NA		NA	NA
MSTRG.159880	31.4835	-4.6516	0.684657	-6.79406	1.09021e-11	8.13314e-11	17	7	52	2	46	2	contig_133	333136	334764			NA	NA		NA	NA		NA	NA
MSTRG.164769	22.2142	-4.64951	0.636538	-7.30437	2.78574e-13	2.27147e-12	41	2	20	4	28	2	contig_289	66496	66916			NA	NA		NA	NA		NA	NA
MSTRG.159137	73.2282	-4.64903	0.414627	-11.2126	3.53824e-29	4.81785e-28	105	8	97	7	76	11	contig_114	30630	32561			NA	NA		NA	NA		NA	NA
MSTRG.161319	231.726	-4.64829	0.303575	-15.3118	6.37401e-53	1.98706e-51	311	41	267	18	323	23	contig_171	56555	59161			NA	NA		AT2G38020.1	8.5	| Symbols: VCL1, MAN, EMB258 | vacuoleless1 (VCL1)	NA	NA
MSTRG.166474	61.1256	-4.64811	0.549319	-8.46158	2.63771e-17	2.55751e-16	155	5	52	8	38	9	contig_361	3027	4454			NA	NA		NA	NA		NA	NA
MSTRG.166569	1894.79	-4.64773	0.274227	-16.9485	1.97576e-64	1.19094e-62	2195	299	1940	160	3374	211	contig_368	3236	4233			NA	NA		NA	NA		NA	NA
MSTRG.167170	1184.46	-4.64621	0.255539	-18.182	7.17302e-74	9.6834e-72	1281	146	1353	106	1989	170	contig_43	52923	56687			NA	NA		NA	NA		NA	NA
MSTRG.162372	17.0348	-4.64297	0.739215	-6.28096	3.36499e-10	2.29112e-09	21	3	24	1	19	2	contig_204	122023	124014			NA	NA		NA	NA		NA	NA
MSTRG.170294	11.0452	-4.64202	0.887839	-5.22845	1.70938e-07	9.37281e-07	12	0	11	2	21	2	contig_94	194700	196352			NA	NA		NA	NA		NA	NA
MSTRG.166841	19.8001	-4.64178	0.697517	-6.65472	2.83836e-11	2.06465e-10	20	4	25	0	31	3	contig_396	36477	37303			NA	NA		NA	NA		NA	NA
MSTRG.160558	11.3047	-4.64063	0.895795	-5.18046	2.21344e-07	1.19983e-06	13	1	17	2	12	1	contig_153	37853	38679			NA	NA		NA	NA		NA	NA
MSTRG.160050	989.628	-4.64003	0.238823	-19.4287	4.41087e-84	1.52814e-81	1342	140	1204	127	1268	88	contig_135	85218	94334			NA	NA		NA	NA		NA	NA
MSTRG.169301	11.2904	-4.63937	0.89719	-5.171	2.32844e-07	1.25892e-06	11	1	17	2	14	1	contig_74	15557	16766			UniRef90_A0A0J8CTZ5	6.5	Annexin n=1 Tax=Beta vulgaris subsp. vulgaris RepID=A0A0J8CTZ5_BETVU	AT3G60340.2	2.8	| alpha/beta-Hydrolases superfamily protein	gi|747057527|ref|XP_011075068.1|	7.6	PREDICTED: short-chain type dehydrogenase/reductase [Sesamum indicum]
MSTRG.169315	72.0835	-4.63704	0.446982	-10.3741	3.25268e-25	3.98363e-24	68	8	99	14	106	4	contig_74	53559	54792			NA	NA		AT3G14690.1	4.3	| Symbols: CYP72A15 | cytochrome P450, family 72, subfamily A, polypeptide 15	NA	NA
MSTRG.166800	69.541	-4.63668	0.395644	-11.7193	1.01485e-31	1.48825e-30	92	5	83	7	94	13	contig_391	44348	44971			NA	NA		NA	NA		NA	NA
MSTRG.169388	36.3024	-4.63481	0.506456	-9.15145	5.61749e-20	5.94004e-19	49	5	44	4	47	4	contig_76	410	2297			NA	NA		NA	NA		NA	NA
MSTRG.161998	33.6392	-4.63449	0.539638	-8.58814	8.83865e-18	8.72721e-17	46	5	44	3	38	4	contig_193	28734	29623			NA	NA		NA	NA		NA	NA
MSTRG.164876	33.2234	-4.63375	0.533665	-8.68289	3.85832e-18	3.85483e-17	57	3	36	5	37	4	contig_294	96411	98251			NA	NA		NA	NA		NA	NA
MSTRG.168600	36.006	-4.63268	0.581341	-7.96895	1.60029e-15	1.44741e-14	34	2	56	8	43	3	contig_61	52337	53373			UniRef90_D7LS40	1.5	Putative uncharacterized protein n=1 Tax=Arabidopsis lyrata subsp. lyrata RepID=D7LS40_ARALL	AT4G31020.1	5.4	| alpha/beta-Hydrolases superfamily protein	gi|297816116|ref|XP_002875941.1|	2.2	hypothetical protein ARALYDRAFT_906165 [Arabidopsis lyrata subsp. lyrata]
MSTRG.166815	13.9855	-4.63227	0.795389	-5.8239	5.74893e-09	3.58836e-08	16	1	19	2	18	2	contig_395	211	1640			NA	NA		NA	NA		NA	NA
MSTRG.160767	755.894	-4.62717	0.244247	-18.9446	4.88883e-80	1.19763e-77	844	100	954	80	1102	93	contig_159	4090	10603			NA	NA		NA	NA		NA	NA
MSTRG.165469	35.9772	-4.62656	0.499237	-9.26727	1.90977e-20	2.05227e-19	51	5	39	3	51	5	contig_320	44285	45926			NA	NA		AT1G22400.1	8	| Symbols: UGT85A1, ATUGT85A1 | UDP-Glycosyltransferase superfamily protein	NA	NA
MSTRG.163935	27.6071	-4.62611	0.58239	-7.94332	1.96838e-15	1.77345e-14	45	3	32	5	30	2	contig_258	33795	35989			NA	NA		NA	NA		NA	NA
MSTRG.161405	19.4517	-4.62521	0.700745	-6.60042	4.09985e-11	2.95358e-10	19	3	22	0	35	4	contig_172	93826	95488			NA	NA		NA	NA		NA	NA
MSTRG.168927	77.4857	-4.62484	0.368973	-12.5344	4.84301e-36	8.00461e-35	96	10	92	8	112	10	contig_67	43555	47874			NA	NA		AT3G57750.2	5.3	| Protein kinase superfamily protein	NA	NA
MSTRG.158570	3272.61	-4.62362	0.326317	-14.1691	1.42315e-45	3.23056e-44	2990	438	3989	241	5672	499	contig_101	74909	79826			NA	NA		AT1G47830.1	2.5	| SNARE-like superfamily protein	NA	NA
MSTRG.165394	1338.44	-4.62344	0.268397	-17.2261	1.69182e-66	1.19233e-64	1524	204	1762	142	1809	137	contig_319	29988	40366			NA	NA		NA	NA		NA	NA
MSTRG.169645	196.667	-4.62325	0.326344	-14.1668	1.4703e-45	3.33616e-44	232	25	229	12	303	34	contig_80	157020	157796			NA	NA		NA	NA		NA	NA
MSTRG.164109	1378.67	-4.62187	0.304126	-15.1972	3.69021e-52	1.11313e-50	1713	242	1735	124	1837	129	contig_268	9343	11932			NA	NA		NA	NA		NA	NA
MSTRG.167431	11.0657	-4.62081	0.918201	-5.03246	4.84225e-07	2.53089e-06	11	0	17	3	13	1	contig_464	11388	12254			NA	NA		NA	NA		NA	NA
MSTRG.163970	49.6873	-4.62047	0.449705	-10.2745	9.18576e-25	1.11114e-23	72	8	59	7	61	3	contig_259	5038	6510			NA	NA		NA	NA		NA	NA
MSTRG.159582	480.318	-4.61752	0.242646	-19.0298	9.65615e-81	2.53985e-78	615	60	615	58	605	57	contig_127	100246	104672			NA	NA		NA	NA		NA	NA
MSTRG.167415	5060.01	-4.61684	0.202451	-22.8047	4.1194e-115	1.25998e-111	7496	438	5486	780	6837	649	contig_461	31503	35229			NA	NA		AT5G59190.1	0.2	| subtilase family protein	gi|297796857|ref|XP_002866313.1|	9	subtilase family protein [Arabidopsis lyrata subsp. lyrata]
MSTRG.158965	2812.39	-4.61682	0.196169	-23.5349	1.79158e-122	8.33888e-119	3608	378	3313	310	3974	335	contig_111	6118	14739			UniRef90_F0VZ51	3e-12	Heat shock protein 101 putative n=2 Tax=Albugo RepID=F0VZ51_9STRA	AT1G74310.1	8e-12	| Symbols: ATHSP101, HSP101, HOT1 | heat shock protein 101	gi|302772230|ref|XP_002969533.1|	2e-15	hypothetical protein SELMODRAFT_170696 [Selaginella moellendorffii]
MSTRG.169170	587.268	-4.61573	0.264678	-17.4391	4.16879e-68	3.26946e-66	933	63	728	75	589	77	contig_73	11633	13398			UniRef90_G4YNY1	0.75	Putative uncharacterized protein n=2 Tax=Phytophthora sojae (strain P6497) RepID=G4YNY1_PHYSP	AT3G52570.1	1.7	| alpha/beta-Hydrolases superfamily protein	NA	NA
MSTRG.163483	223.469	-4.61464	0.383075	-12.0463	2.02874e-33	3.11374e-32	209	16	342	27	276	39	contig_244	62300	64807			NA	NA		NA	NA		NA	NA
MSTRG.167443	514.788	-4.61442	0.233183	-19.7888	3.71519e-87	1.74439e-84	891	61	518	77	624	51	contig_464	41736	42738			NA	NA		NA	NA		NA	NA
MSTRG.164354	52.0293	-4.61417	0.450534	-10.2416	1.29146e-24	1.55482e-23	58	4	67	9	74	6	contig_274	43052	44407			NA	NA		NA	NA		NA	NA
MSTRG.169586	1960.67	-4.61381	0.291492	-15.8282	1.98704e-56	7.37071e-55	2165	274	2664	165	2591	272	contig_8	102918	108086			UniRef90_P42882	6e-18	4-amino-5-hydroxymethyl-2-methylpyrimidine phosphate synthase n=23 Tax=Eukaryota RepID=NMT1_ASPPA	NA	NA		gi|694450484|ref|XP_009350636.1|	3e-15	PREDICTED: protein NMT1 homolog [Pyrus x bretschneideri]
MSTRG.169165	22.0316	-4.613	0.666105	-6.92533	4.34947e-12	3.31783e-11	37	2	28	2	19	4	contig_72	54535	55387			NA	NA		NA	NA		NA	NA
MSTRG.163590	211.085	-4.61293	0.257274	-17.9301	6.86937e-72	7.56571e-70	279	29	232	20	315	28	contig_249	58080	59047			NA	NA		NA	NA		NA	NA
MSTRG.162066	27.5189	-4.61247	0.59475	-7.75531	8.81302e-15	7.72378e-14	28	2	38	4	38	4	contig_195	28913	29735			NA	NA		NA	NA		NA	NA
MSTRG.169760	3517.7	-4.61015	0.228353	-20.1886	1.23212e-90	7.75898e-88	3857	463	4250	484	5484	344	contig_81	245770	249611			NA	NA		AT5G11490.1	3.5	| adaptin family protein	NA	NA
MSTRG.162268	10.9916	-4.60997	0.882444	-5.2241	1.75005e-07	9.58646e-07	16	1	14	2	12	1	contig_201	82753	83447			NA	NA		NA	NA		NA	NA
MSTRG.168856	21.78	-4.60995	0.65941	-6.99102	2.72888e-12	2.10487e-11	21	1	27	5	36	2	contig_657	1570	3388			NA	NA		NA	NA		NA	NA
MSTRG.167239	30.0323	-4.608	0.540247	-8.52943	1.47065e-17	1.44068e-16	41	3	34	4	42	4	contig_442	36331	37144			NA	NA		NA	NA		NA	NA
MSTRG.168889	30.3397	-4.60752	0.578888	-7.95925	1.73088e-15	1.56289e-14	46	5	40	2	29	4	contig_66	95476	97489			NA	NA		NA	NA		NA	NA
MSTRG.166404	10.9983	-4.60719	0.88932	-5.18058	2.21199e-07	1.19917e-06	16	2	14	2	12	0	contig_355	178892	181100			NA	NA		AT3G10650.1	5	| BEST Arabidopsis thaliana protein match is: nucleoporin-related (TAIR:AT5G20200.1); Has 61042 Blast hits to 31782 proteins in 2093 species: Archae - 202; Bacteria - 16480; Metazoa - 16017; Fungi - 12552; Plants - 1653; Viruses - 629; Other Eukaryotes - 13509 (source: NCBI BLink).	NA	NA
MSTRG.162973	16.2906	-4.60697	0.755063	-6.10144	1.05119e-09	6.93237e-09	29	1	19	4	15	1	contig_226	11320	12890			NA	NA		NA	NA		NA	NA
MSTRG.159283	418.29	-4.60559	0.243729	-18.8963	1.22255e-79	2.87643e-77	562	58	481	37	582	58	contig_118	35030	36756			NA	NA		AT4G24150.1	4.5	| Symbols: AtGRF8, GRF8 | growth-regulating factor 8	NA	NA
MSTRG.169761	3586.97	-4.60546	0.229802	-20.041	2.41818e-89	1.41461e-86	3831	495	4341	436	5684	385	contig_81	244093	249611			NA	NA		NA	NA		NA	NA
MSTRG.164893	303.973	-4.60452	0.660456	-6.97173	3.13074e-12	2.40617e-11	391	45	398	11	367	54	contig_294	149094	162356			NA	NA		NA	NA		NA	NA
MSTRG.160794	10.997	-4.60262	0.892155	-5.15899	2.48287e-07	1.33823e-06	15	1	14	0	13	3	contig_16	28915	29876			NA	NA		NA	NA		NA	NA
MSTRG.164983	651.603	-4.60208	0.355196	-12.9565	2.15982e-38	3.82363e-37	582	117	892	58	992	62	contig_3	92373	95177			NA	NA		NA	NA		NA	NA
MSTRG.168636	388.93	-4.59997	0.302545	-15.2043	3.3126e-52	1.0012e-50	355	56	429	42	742	45	contig_62	66624	70022			NA	NA		NA	NA		NA	NA
MSTRG.161425	111.247	-4.59925	0.360041	-12.7742	2.28366e-37	3.91032e-36	143	16	144	18	137	7	contig_172	150012	151523			NA	NA		NA	NA		NA	NA
MSTRG.167016	675.52	-4.59865	0.255936	-17.968	3.47103e-72	3.95723e-70	743	103	749	68	1152	77	contig_416	16565	18811			UniRef90_K3WD18	8e-05	Uncharacterized protein n=1 Tax=Pythium ultimum DAOM BR144 RepID=K3WD18_PYTUL	NA	NA		gi|159482592|ref|XP_001699353.1|	0.006	hypothetical protein CHLREDRAFT_132186 [Chlamydomonas reinhardtii]
MSTRG.164466	38.3913	-4.59786	0.541606	-8.4893	2.07878e-17	2.02419e-16	37	9	47	2	64	3	contig_280	38370	40373			NA	NA		NA	NA		NA	NA
MSTRG.159126	13.4304	-4.59753	0.789732	-5.82164	5.82743e-09	3.63524e-08	17	2	12	2	25	1	contig_114	8801	10060			NA	NA		NA	NA		NA	NA
MSTRG.165116	13.5036	-4.59751	0.817176	-5.62609	1.84337e-08	1.10103e-07	11	1	15	2	27	2	contig_306	45385	45749			NA	NA		NA	NA		NA	NA
MSTRG.168302	41.1299	-4.59515	0.589182	-7.79921	6.22984e-15	5.50221e-14	76	10	51	3	30	2	contig_57	176318	177651			NA	NA		NA	NA		NA	NA
MSTRG.164363	35.1848	-4.59445	0.640249	-7.17603	7.17657e-13	5.71674e-12	31	4	62	8	33	1	contig_275	20677	22750			UniRef90_A0A061SMH3	8.2	Glycerol-3-phosphate dehydrogenase [NAD(+)] n=1 Tax=Tetraselmis sp. GSL018 RepID=A0A061SMH3_9CHLO	AT5G42540.2	2.2	| Symbols: XRN2 | exoribonuclease 2	NA	NA
MSTRG.159123	132.093	-4.59408	0.338129	-13.5868	4.7979e-42	9.59517e-41	153	10	171	17	180	22	contig_112	373136	374726			NA	NA		NA	NA		NA	NA
MSTRG.166287	105.597	-4.59318	0.384834	-11.9355	7.72978e-33	1.16911e-31	206	15	104	8	107	16	contig_352	40810	44130			UniRef90_A0A068F497	0.002	Altered xyloglucan 8 n=8 Tax=Brassica RepID=A0A068F497_BRANA	AT4G34260.1	0.0005	| Symbols: FUC95A | 1,2-alpha-L-fucosidases	gi|685256970|ref|XP_009114732.1|	0.009	PREDICTED: alpha-L-fucosidase 2 [Brassica rapa]
MSTRG.166354	10.7551	-4.59295	0.885944	-5.18424	2.16897e-07	1.1768e-06	15	1	12	3	15	0	contig_355	56677	57888			NA	NA		NA	NA		NA	NA
MSTRG.163457	96.9735	-4.59044	0.342123	-13.4175	4.77572e-41	9.18697e-40	166	13	93	8	126	15	contig_244	7271	9753			NA	NA		AT5G02900.1	0.55	| Symbols: CYP96A13 | cytochrome P450, family 96, subfamily A, polypeptide 13	NA	NA
MSTRG.166450	46.248	-4.5899	0.485236	-9.4591	3.10599e-21	3.41452e-20	46	8	61	4	69	5	contig_36	106080	107528			NA	NA		NA	NA		NA	NA
MSTRG.164254	70.3469	-4.58979	0.391044	-11.7373	8.2099e-32	1.20661e-30	80	9	86	7	105	10	contig_271	23120	24061			NA	NA		NA	NA		NA	NA
MSTRG.165027	795.901	-4.58942	0.228993	-20.0418	2.38238e-89	1.40133e-86	960	98	874	77	1282	120	contig_30	101017	101991			UniRef90_B8MDG1	7.6	Stress response RCI peptide, putative n=3 Tax=Eukaryota RepID=B8MDG1_TALSN	AT2G25190.1	5.4	| PPPDE putative thiol peptidase family protein	NA	NA
MSTRG.166429	18.9661	-4.58906	0.674314	-6.80553	1.0068e-11	7.52605e-11	27	2	23	2	23	3	contig_36	33978	34341			NA	NA		NA	NA		NA	NA
MSTRG.164056	137.683	-4.58771	0.31094	-14.7543	2.88664e-49	7.58102e-48	159	20	163	14	211	17	contig_26	220639	223100			NA	NA		NA	NA		NA	NA
MSTRG.167292	255.651	-4.58681	0.255868	-17.9265	7.3231e-72	8.04887e-70	323	31	310	29	352	35	contig_45	67587	74053			NA	NA		NA	NA		NA	NA
MSTRG.159546	659.88	-4.5852	0.24239	-18.9166	8.3192e-80	2.00585e-77	838	94	840	75	843	76	contig_126	82979	86806			NA	NA		NA	NA		NA	NA
MSTRG.159036	53.5135	-4.58298	0.470878	-9.73283	2.18439e-22	2.47849e-21	70	2	73	9	59	9	contig_112	100637	103130			NA	NA		NA	NA		NA	NA
MSTRG.161498	21.368	-4.5827	0.641105	-7.14812	8.79748e-13	6.97059e-12	24	1	23	3	37	4	contig_172	371866	373410			NA	NA		NA	NA		NA	NA
MSTRG.163537	67.6837	-4.58233	0.428883	-10.6843	1.20497e-26	1.52875e-25	85	13	91	7	80	5	contig_248	92603	95098			NA	NA		NA	NA		NA	NA
MSTRG.161389	88.9202	-4.58223	0.35158	-13.0332	7.91694e-39	1.41965e-37	127	15	102	8	116	10	contig_172	59793	62364			NA	NA		NA	NA		NA	NA
MSTRG.167162	260.82	-4.58167	0.370154	-12.3777	3.44924e-35	5.56102e-34	294	50	367	20	318	26	contig_43	24185	27422			NA	NA		NA	NA		NA	NA
MSTRG.158719	13.3726	-4.58069	0.795103	-5.76113	8.35512e-09	5.14135e-08	22	3	13	2	18	0	contig_103	28803	30011			NA	NA		NA	NA		NA	NA
MSTRG.168518	77.8088	-4.58055	0.369369	-12.401	2.58004e-35	4.176e-34	97	9	96	11	106	9	contig_60	13437	14797			NA	NA		NA	NA		NA	NA
MSTRG.166764	349.805	-4.57996	0.229404	-19.9646	1.11845e-88	6.20381e-86	521	36	382	40	464	55	contig_387	14743	17181			NA	NA		NA	NA		NA	NA
MSTRG.162452	16.2587	-4.5784	0.760052	-6.0238	1.70365e-09	1.10635e-08	18	2	25	3	17	1	contig_21	8225	9751			NA	NA		NA	NA		NA	NA
MSTRG.170087	13.3012	-4.57783	0.811463	-5.64145	1.68621e-08	1.01111e-07	13	1	13	1	27	3	contig_87	36497	37202			NA	NA		NA	NA		NA	NA
MSTRG.167057	75.4894	-4.57731	0.413833	-11.0608	1.94419e-28	2.5971e-27	77	14	92	5	122	9	contig_42	70334	73609			NA	NA		AT2G18010.1	9.4	| SAUR-like auxin-responsive protein family	NA	NA
MSTRG.168990	34.5883	-4.576	0.500561	-9.14173	6.14633e-20	6.49154e-19	55	4	34	4	48	5	contig_699	20018	21715			NA	NA		NA	NA		NA	NA
MSTRG.164121	32.2215	-4.57524	0.576396	-7.93768	2.06003e-15	1.85508e-14	28	3	42	2	53	7	contig_268	50400	52927			UniRef90_A0A0D6R0W7	5e-12	Uncharacterized protein n=1 Tax=Araucaria cunninghamii RepID=A0A0D6R0W7_ARACU	AT5G03250.1	8.1	| Phototropic-responsive NPH3 family protein	gi|449454159|ref|XP_004144823.1|	9.1	PREDICTED: psbP domain-containing protein 7, chloroplastic [Cucumis sativus]
MSTRG.169420	26.5594	-4.57402	0.576526	-7.93375	2.12618e-15	1.91368e-14	35	3	29	6	40	1	contig_77	93	2391			NA	NA		NA	NA		NA	NA
MSTRG.165384	29.0719	-4.57316	0.565814	-8.08244	6.34828e-16	5.83901e-15	31	2	30	6	54	3	contig_318	21632	22792			NA	NA		AT4G38140.1	8.9	| RING/U-box superfamily protein	NA	NA
MSTRG.167379	96.6279	-4.57252	0.355428	-12.8648	7.09805e-38	1.23475e-36	126	18	113	7	135	11	contig_46	10986	13480			NA	NA		NA	NA		NA	NA
MSTRG.166632	221.096	-4.57229	0.324782	-14.078	5.18452e-45	1.15101e-43	205	26	247	22	413	35	contig_37	168916	170605			NA	NA		AT5G65510.1	9.9	| Symbols: AIL7 | AINTEGUMENTA-like 7	NA	NA
MSTRG.159100	456.147	-4.57203	0.288778	-15.8323	1.8616e-56	6.91979e-55	558	71	599	62	576	38	contig_112	311532	315104			NA	NA		NA	NA		NA	NA
MSTRG.163687	272.36	-4.57133	0.258598	-17.6774	6.26474e-70	5.74195e-68	372	41	326	30	352	31	contig_251	174180	177034			NA	NA		NA	NA		NA	NA
MSTRG.163205	252.667	-4.5709	0.298299	-15.3232	5.35135e-53	1.67508e-51	398	36	307	36	265	23	contig_230	137604	139008			NA	NA		NA	NA		NA	NA
MSTRG.158664	922.951	-4.57017	0.253618	-18.0199	1.35958e-72	1.62987e-70	979	122	1089	91	1508	133	contig_102	111156	119272			NA	NA		NA	NA		NA	NA
MSTRG.161137	397.642	-4.56954	0.243431	-18.7714	1.2938e-78	2.78123e-76	539	64	455	44	550	41	contig_17	17940	21227			NA	NA		NA	NA		NA	NA
MSTRG.164646	29.1792	-4.56759	0.557218	-8.19712	2.4621e-16	2.30176e-15	42	1	34	4	37	6	contig_285	4033	8588			NA	NA		NA	NA		NA	NA
MSTRG.159679	1076.19	-4.56546	0.21794	-20.9482	1.94789e-97	1.93081e-94	1484	168	1151	135	1585	102	contig_13	194974	198371			UniRef90_A0A0B2PMT7	2.7	Uncharacterized protein n=1 Tax=Glycine soja RepID=A0A0B2PMT7_GLYSO	NA	NA		NA	NA
MSTRG.161532	15.6979	-4.56543	0.727525	-6.27528	3.48995e-10	2.37363e-09	23	2	12	2	29	2	contig_175	17677	18344			NA	NA		NA	NA		NA	NA
MSTRG.158673	13.2217	-4.56446	0.800352	-5.70307	1.1767e-08	7.15167e-08	17	0	16	3	18	2	contig_102	147528	148900			NA	NA		NA	NA		NA	NA
MSTRG.169646	2083.46	-4.56151	0.258703	-17.6322	1.39469e-69	1.23393e-67	2465	308	2258	178	3444	296	contig_80	157867	161446			NA	NA		NA	NA		NA	NA
MSTRG.158870	44.8977	-4.55868	0.481731	-9.46313	2.98864e-21	3.2872e-20	65	11	38	4	78	2	contig_109	193554	195351			NA	NA		AT5G20860.1	0.15	| Plant invertase/pectin methylesterase inhibitor superfamily	gi|1012187270|ref|XP_015969775.1|	1.1	PREDICTED: uncharacterized protein LOC107493201 [Arachis duranensis]
MSTRG.168508	45.6191	-4.55773	0.560185	-8.13612	4.08161e-16	3.78277e-15	54	12	66	4	50	1	contig_598	3665	5267			UniRef90_A0A0C4BFM4	2.7	Uncharacterized protein n=3 Tax=Triticum aestivum RepID=A0A0C4BFM4_WHEAT	AT5G05150.1	8.2	| Symbols: ATATG18E, ATG18E, G18E | autophagy-related gene 18E	NA	NA
MSTRG.159375	106.067	-4.55746	0.387784	-11.7526	6.85109e-32	1.00912e-30	157	13	139	8	106	19	contig_122	74680	78626			NA	NA		NA	NA		NA	NA
MSTRG.160016	18.4812	-4.55621	0.67941	-6.70612	1.99862e-11	1.46577e-10	20	2	21	2	31	3	contig_135	1	247			NA	NA		NA	NA		NA	NA
MSTRG.167319	34.1306	-4.55411	0.530627	-8.58252	9.28164e-18	9.15702e-17	34	3	37	4	63	6	contig_45	157593	158572			NA	NA		NA	NA		NA	NA
MSTRG.165794	512.12	-4.55389	0.324769	-14.0219	1.14491e-44	2.50853e-43	530	80	493	38	1019	75	contig_333	138208	141534			NA	NA		NA	NA		NA	NA
MSTRG.161514	211.807	-4.55313	0.249495	-18.2494	2.09141e-74	2.9932e-72	275	20	217	30	344	31	contig_174	11461	13009			NA	NA		AT4G03550.1	4.7	| Symbols: ATGSL05, GSL05, ATGSL5, PMR4, GSL5 | glucan synthase-like 5	NA	NA
MSTRG.168561	97.3042	-4.55269	0.357955	-12.7186	4.66083e-37	7.90363e-36	137	13	122	16	113	8	contig_60	152163	157961			NA	NA		NA	NA		NA	NA
MSTRG.159299	404.216	-4.55243	0.342462	-13.2932	2.534e-40	4.77256e-39	420	76	392	32	798	44	contig_119	39367	43536			NA	NA		AT1G29940.1	1.2	| Symbols: NRPA2 | nuclear RNA polymerase A2	NA	NA
MSTRG.164746	141.188	-4.55099	0.299283	-15.2063	3.21209e-52	9.71366e-51	175	16	161	25	213	13	contig_289	11291	13053			NA	NA		NA	NA		NA	NA
MSTRG.159979	10.5626	-4.54996	0.876412	-5.19158	2.08512e-07	1.13309e-06	15	2	12	1	14	1	contig_134	248336	248870			NA	NA		NA	NA		NA	NA
MSTRG.167657	139.8	-4.54979	0.336589	-13.5174	1.23527e-41	2.42731e-40	177	18	175	10	183	25	contig_491	58293	60922			NA	NA		AT5G64667.1	8.5	| Symbols: IDL2 | inflorescence deficient in abscission (IDA)-like 2	NA	NA
MSTRG.169401	73.195	-4.54899	0.38912	-11.6905	1.42624e-31	2.07987e-30	100	9	86	15	97	4	contig_76	28977	29709			NA	NA		NA	NA		NA	NA
MSTRG.158790	60.3736	-4.54856	0.429861	-10.5815	3.6322e-26	4.55687e-25	73	4	80	8	76	11	contig_105	79469	80702			UniRef90_I1Q4R4	0.39	Uncharacterized protein n=6 Tax=Oryza RepID=I1Q4R4_ORYGL	AT1G11890.1	1.8	| Symbols: SEC22, ATSEC22 | Synaptobrevin family protein	gi|297818626|ref|XP_002877196.1|	9.4	hypothetical protein ARALYDRAFT_905267 [Arabidopsis lyrata subsp. lyrata]
MSTRG.159261	60.613	-4.54854	0.426132	-10.674	1.34667e-26	1.70609e-25	76	7	72	3	86	13	contig_117	37685	39344			NA	NA		NA	NA		NA	NA
MSTRG.166727	73.1526	-4.54534	0.401931	-11.3088	1.18734e-29	1.63547e-28	73	7	93	12	114	9	contig_38	79979	82212			NA	NA		NA	NA		NA	NA
MSTRG.160463	21.1735	-4.54509	0.66349	-6.85028	7.37076e-12	5.54506e-11	34	6	24	1	24	1	contig_147	77629	78811			NA	NA		NA	NA		gi|764640230|ref|XP_011470715.1|	9.7	PREDICTED: uncharacterized protein LOC105353353 [Fragaria vesca subsp. vesca]
MSTRG.159800	13.1083	-4.54477	0.796062	-5.70906	1.13599e-08	6.91446e-08	14	2	15	2	22	1	contig_133	90212	90892			NA	NA		NA	NA		NA	NA
MSTRG.159212	58.0431	-4.54408	0.462979	-9.81487	9.71669e-23	1.11371e-21	62	8	87	6	66	8	contig_116	16189	17672			NA	NA		NA	NA		NA	NA
MSTRG.167734	1057.98	-4.54397	0.264815	-17.159	5.37965e-66	3.64729e-64	1358	107	1338	197	1345	106	contig_5	176502	181872			UniRef90_A2QFG1	8e-10	Ammonium transporter n=4 Tax=Eukaryota RepID=A2QFG1_ASPNC	NA	NA		NA	NA
MSTRG.169143	18.5807	-4.54314	0.708657	-6.41092	1.44642e-10	1.00797e-09	28	4	25	1	17	2	contig_71	214702	216257			NA	NA		NA	NA		NA	NA
MSTRG.163325	10125	-4.54276	0.276209	-16.4468	8.83583e-61	4.17617e-59	12109	1801	10564	1014	17204	1021	contig_24	104573	120146			UniRef90_A0A097BVH2	3e-18	Cysteine desulfurase (Fragment) n=1 Tax=Rhizophora apiculata RepID=A0A097BVH2_9ROSI	AT5G65720.1	2e-17	| Symbols: ATNIFS1, NIFS1, NFS1, ATNFS1 | nitrogen fixation S (NIFS)-like 1	gi|729300586|ref|XP_010518778.1|	1e-17	PREDICTED: cysteine desulfurase 1, mitochondrial [Tarenaya hassleriana]
MSTRG.163125	28.819	-4.54172	0.573505	-7.91923	2.38994e-15	2.14784e-14	32	3	39	6	38	2	contig_23	66750	68624			NA	NA		NA	NA		NA	NA
MSTRG.169057	28.691	-4.54121	0.627367	-7.23852	4.53613e-13	3.65172e-12	43	3	41	7	23	1	contig_70	22388	23168			NA	NA		NA	NA		NA	NA
MSTRG.158856	20.7361	-4.54074	0.633991	-7.16215	7.9422e-13	6.30973e-12	26	2	21	4	35	2	contig_109	150719	152005			NA	NA		NA	NA		NA	NA
MSTRG.159351	146.643	-4.5397	0.345661	-13.1334	2.11924e-39	3.86953e-38	159	23	147	10	275	23	contig_122	3886	5489			UniRef90_A0A0D9ZZX2	1.8	Uncharacterized protein n=2 Tax=Oryza glumipatula RepID=A0A0D9ZZX2_9ORYZ	NA	NA		NA	NA
MSTRG.160540	165.913	-4.5396	0.266398	-17.0406	4.10197e-65	2.60765e-63	216	16	173	25	264	23	contig_152	9698	12683			NA	NA		AT4G12720.4	7.7	| Symbols: NUDT7 | MutT/nudix family protein	NA	NA
MSTRG.164912	54.8664	-4.53932	0.420436	-10.7967	3.56859e-27	4.59611e-26	67	7	61	4	86	10	contig_297	6840	8322			NA	NA		NA	NA		NA	NA
MSTRG.167944	956.526	-4.53891	0.276146	-16.4366	1.04599e-60	4.9242e-59	1151	167	1124	115	1425	83	contig_513	6475	13406			NA	NA		NA	NA		NA	NA
MSTRG.164597	768.834	-4.53852	0.290435	-15.6267	4.79333e-55	1.65743e-53	762	124	908	72	1307	97	contig_283	176287	179281			NA	NA		NA	NA		NA	NA
MSTRG.159390	15.775	-4.53825	0.775364	-5.85305	4.82626e-09	3.02621e-08	11	2	21	1	28	3	contig_122	112831	113515			NA	NA		NA	NA		NA	NA
MSTRG.163780	464.017	-4.53823	0.266603	-17.0225	5.5971e-65	3.52049e-63	584	74	564	42	636	61	contig_252	99708	101599			NA	NA		NA	NA		NA	NA
MSTRG.166940	291.44	-4.53787	0.266808	-17.008	7.16208e-65	4.45769e-63	313	37	359	37	448	38	contig_405	8080	12964			UniRef90_M0YPT7	1.3	Uncharacterized protein n=1 Tax=Hordeum vulgare var. distichum RepID=M0YPT7_HORVD	AT4G02460.1	0.98	| Symbols: PMS1 | DNA mismatch repair protein, putative	NA	NA
MSTRG.169495	18.6667	-4.53783	0.757228	-5.99268	2.06407e-09	1.33167e-08	21	6	28	1	20	0	contig_79	49239	50850			NA	NA		AT3G46840.1	8.3	| Subtilase family protein	NA	NA
MSTRG.169589	277.985	-4.5377	0.32835	-13.8197	1.93945e-43	4.06786e-42	348	39	347	18	369	49	contig_8	109344	110746			NA	NA		NA	NA		NA	NA
MSTRG.167984	88.5634	-4.53693	0.33645	-13.4847	1.92436e-41	3.75242e-40	129	13	98	11	118	10	contig_52	74430	75759			NA	NA		NA	NA		NA	NA
MSTRG.163027	23.4172	-4.53609	0.609978	-7.43648	1.03405e-13	8.61065e-13	25	2	27	3	39	4	contig_226	193304	194804			NA	NA		NA	NA		NA	NA
MSTRG.159847	106.046	-4.53591	0.307359	-14.7577	2.74398e-49	7.21749e-48	161	15	98	15	164	11	contig_133	225060	225919			NA	NA		NA	NA		NA	NA
MSTRG.169227	20.7163	-4.5357	0.639026	-7.09784	1.26726e-12	9.95701e-12	37	3	20	3	25	2	contig_73	198873	200689			UniRef90_S8CPS9	0.95	Uncharacterized protein (Fragment) n=1 Tax=Genlisea aurea RepID=S8CPS9_9LAMI	AT3G51480.1	3.2	| Symbols: ATGLR3.6, GLR3.6 | glutamate receptor 3.6	gi|1009131479|ref|XP_015882862.1|	6.2	PREDICTED: glutamate receptor 2.8-like [Ziziphus jujuba]
MSTRG.166095	12.9287	-4.53499	0.789405	-5.74482	9.20175e-09	5.64189e-08	21	1	13	2	17	2	contig_34	404499	405244			NA	NA		NA	NA		NA	NA
MSTRG.167733	18.3619	-4.53373	0.745554	-6.08102	1.19421e-09	7.84511e-09	14	2	24	0	32	5	contig_5	174429	175717			NA	NA		NA	NA		NA	NA
MSTRG.164145	2507.46	-4.53326	0.205256	-22.0859	4.32059e-108	8.72701e-105	3206	375	2879	326	3642	264	contig_268	134115	136066			NA	NA		NA	NA		NA	NA
MSTRG.162734	85.7088	-4.53187	0.365475	-12.3999	2.61512e-35	4.23151e-34	113	8	103	8	114	17	contig_217	158440	162381			UniRef90_A0A016Q5A0	0.0004	Fusarium graminearum chromosome 3, complete genome n=6 Tax=Eukaryota RepID=A0A016Q5A0_GIBZA	AT1G53310.3	8.9	| Symbols: ATPPC1, PEPC1, ATPEPC1, PPC1 | phosphoenolpyruvate carboxylase 1	NA	NA
MSTRG.165553	26.0784	-4.53174	0.596303	-7.59973	2.96743e-14	2.53489e-13	36	4	34	5	29	1	contig_325	36758	39590			UniRef90_M4DRF5	8e-05	Uncharacterized protein n=3 Tax=Brassica RepID=M4DRF5_BRARP	AT5G64410.1	0.014	| Symbols: ATOPT4, OPT4 | oligopeptide transporter 4	gi|685293402|ref|XP_009137603.1|	0.0001	PREDICTED: oligopeptide transporter 5-like [Brassica rapa]
MSTRG.165409	252.166	-4.5316	0.348617	-12.9988	1.24297e-38	2.21698e-37	282	51	290	18	407	27	contig_32	24192	26065			NA	NA		NA	NA		NA	NA
MSTRG.162784	67.1613	-4.52969	0.458623	-9.87673	5.252e-23	6.05929e-22	53	5	88	9	115	12	contig_22	50814	53812			NA	NA		NA	NA		NA	NA
MSTRG.168887	527.676	-4.52926	0.309311	-14.643	1.49247e-48	3.82599e-47	782	78	718	57	484	68	contig_66	90141	92923			NA	NA		NA	NA		NA	NA
MSTRG.168465	300.545	-4.52922	0.2863	-15.8198	2.27034e-56	8.39539e-55	516	46	336	39	314	31	contig_59	145312	148462			NA	NA		NA	NA		NA	NA
MSTRG.163870	46.3489	-4.52835	0.496759	-9.1158	7.809e-20	8.22569e-19	43	6	54	10	83	2	contig_254	106832	107972			UniRef90_A0A024GCE4	6e-07	Bifunctional dihydrofolate reductase-thymidylate synthase n=1 Tax=Albugo candida RepID=A0A024GCE4_9STRA	AT2G16370.1	7e-05	| Symbols: THY-1 | thymidylate synthase 1	gi|823224204|ref|XP_012444869.1|	9e-05	PREDICTED: bifunctional dihydrofolate reductase-thymidylate synthase-like [Gossypium raimondii]
MSTRG.160288	119.11	-4.52807	0.355863	-12.7242	4.33911e-37	7.36273e-36	166	18	155	19	131	9	contig_142	203802	205293			NA	NA		NA	NA		NA	NA
MSTRG.160318	599.564	-4.52783	0.307239	-14.7372	3.72133e-49	9.72607e-48	1185	99	588	73	591	59	contig_143	18204	19692			UniRef90_H3H3H1	2e-10	Uncharacterized protein n=1 Tax=Phytophthora ramorum RepID=H3H3H1_PHYRM	AT1G45130.1	5.1	| Symbols: BGAL5 | beta-galactosidase 5	NA	NA
MSTRG.161593	108.833	-4.52783	0.324656	-13.9466	3.30182e-44	7.10778e-43	138	13	133	13	147	16	contig_178	12246	14331			NA	NA		NA	NA		NA	NA
MSTRG.160159	1877.62	-4.52752	0.258156	-17.538	7.35028e-69	6.15704e-67	2852	271	2401	230	1885	224	contig_14	118970	125637			NA	NA		NA	NA		NA	NA
MSTRG.168931	462.566	-4.52736	0.251632	-17.992	2.25049e-72	2.62442e-70	568	61	607	61	580	57	contig_67	54027	59204			NA	NA		NA	NA		NA	NA
MSTRG.165759	124.512	-4.52644	0.306353	-14.7752	2.11577e-49	5.59812e-48	169	20	140	11	175	17	contig_333	34573	37934			UniRef90_K0TIR4	5.7	Uncharacterized protein n=1 Tax=Thalassiosira oceanica RepID=K0TIR4_THAOC	AT3G07250.1	4	| nuclear transport factor 2 (NTF2) family protein / RNA recognition motif (RRM)-containing protein	NA	NA
MSTRG.168861	141.376	-4.52529	0.478902	-9.44931	3.41081e-21	3.74654e-20	309	32	141	12	105	10	contig_66	10328	12306			NA	NA		NA	NA		NA	NA
MSTRG.158572	3321.38	-4.52402	0.320124	-14.1321	2.40892e-45	5.42112e-44	3034	458	4046	271	5719	550	contig_101	74616	81711			NA	NA		NA	NA		NA	NA
MSTRG.168248	13.027	-4.52366	0.805288	-5.61744	1.93809e-08	1.15523e-07	16	1	18	2	15	2	contig_57	37674	40287			NA	NA		NA	NA		NA	NA
MSTRG.161413	51.7035	-4.52324	0.468861	-9.6473	5.04693e-22	5.66163e-21	65	5	74	9	54	6	contig_172	109618	110653			NA	NA		NA	NA		NA	NA
MSTRG.160258	51.4537	-4.52297	0.621571	-7.27668	3.42142e-13	2.77669e-12	29	8	30	5	157	7	contig_142	112210	113615			NA	NA		NA	NA		NA	NA
MSTRG.165584	1432.18	-4.52265	0.26668	-16.9591	1.64779e-64	9.98874e-63	1362	195	1885	167	2196	193	contig_33	58474	61822			UniRef90_K8ECI2	3e-06	Uncharacterized protein n=1 Tax=Bathycoccus prasinos RepID=K8ECI2_9CHLO	AT3G13320.1	0.001	| Symbols: CAX2, atcax2 | cation exchanger 2	gi|612397404|ref|XP_007514222.1|	6e-06	predicted protein [Bathycoccus prasinos]
MSTRG.159506	224.261	-4.52189	0.282846	-15.9871	1.57193e-57	6.20043e-56	260	30	291	30	302	27	contig_125	7085	8626			UniRef90_K8EHZ8	2e-06	Branched-chain-amino-acid aminotransferase n=1 Tax=Bathycoccus prasinos RepID=K8EHZ8_9CHLO	AT3G49680.2	0.012	| Symbols: ATBCAT-3, BCAT3 | branched-chain aminotransferase 3	gi|612392019|ref|XP_007511530.1|	2e-06	branched-chain amino acid aminotransferase [Bathycoccus prasinos]
MSTRG.160449	23.3702	-4.51992	0.610097	-7.40853	1.27709e-13	1.05834e-12	29	4	30	3	30	2	contig_147	41895	42379			NA	NA		NA	NA		NA	NA
MSTRG.163008	28.4523	-4.51966	0.59531	-7.59211	3.14742e-14	2.68629e-13	24	3	36	2	49	6	contig_226	126660	128969			NA	NA		AT3G15050.1	7	| Symbols: IQD10 | IQ-domain 10	NA	NA
MSTRG.161309	18.0577	-4.51931	0.679995	-6.64608	3.00997e-11	2.18577e-10	20	2	21	2	29	3	contig_171	26914	28163			NA	NA		NA	NA		NA	NA
MSTRG.161294	23.1633	-4.51775	0.663578	-6.80817	9.88483e-12	7.39276e-11	31	2	34	6	21	1	contig_170	180988	182047			NA	NA		NA	NA		NA	NA
MSTRG.169457	3555.59	-4.51734	0.250885	-18.0056	1.76118e-72	2.06959e-70	4358	613	3932	391	5581	370	contig_78	52985	58472			UniRef90_A0A0D6QU78	9e-10	Uncharacterized protein n=1 Tax=Araucaria cunninghamii RepID=A0A0D6QU78_ARACU	AT2G40360.1	0.0004	| Transducin/WD40 repeat-like superfamily protein	gi|552839826|ref|XP_005849892.1|	0.0002	hypothetical protein CHLNCDRAFT_21212, partial [Chlorella variabilis]
MSTRG.161623	2621.28	-4.5162	0.231933	-19.472	1.89865e-84	6.89003e-82	3425	412	3234	304	3383	301	contig_179	60468	66752			NA	NA		NA	NA		NA	NA
MSTRG.162964	278.996	-4.51531	0.257121	-17.561	4.89902e-69	4.15574e-67	353	37	343	43	374	29	contig_225	115980	119164			NA	NA		NA	NA		NA	NA
MSTRG.164891	340.816	-4.515	0.295685	-15.2696	1.21895e-52	3.74655e-51	443	65	391	39	487	28	contig_294	141433	144190			NA	NA		NA	NA		NA	NA
MSTRG.167066	3514.7	-4.5135	0.213879	-21.1031	7.45169e-99	8.22398e-96	4166	494	4093	380	5347	494	contig_42	88054	97932			NA	NA		NA	NA		NA	NA
MSTRG.159252	1014.89	-4.51236	0.220837	-20.433	8.51365e-93	6.37351e-90	1811	126	975	118	1231	153	contig_117	4011	6083			UniRef90_F2E7I7	1.6	Predicted protein n=1 Tax=Hordeum vulgare var. distichum RepID=F2E7I7_HORVD	AT2G19120.1	5.1	| P-loop containing nucleoside triphosphate hydrolases superfamily protein	gi|159488650|ref|XP_001702318.1|	5.9	alkaline phosphatase [Chlamydomonas reinhardtii]
MSTRG.165416	17.7129	-4.51216	0.702383	-6.42408	1.32669e-10	9.27666e-10	22	0	16	2	33	5	contig_32	39773	40056			NA	NA		NA	NA		NA	NA
MSTRG.158890	457.032	-4.51134	0.218844	-20.6144	2.03625e-94	1.75796e-91	616	56	547	61	596	62	contig_11	26939	33907			UniRef90_R7QFF0	5.7	Uncharacterized protein n=1 Tax=Chondrus crispus RepID=R7QFF0_CHOCR	NA	NA		NA	NA
MSTRG.164204	41.1272	-4.51095	0.508895	-8.8642	7.70558e-19	7.88101e-18	37	8	47	4	76	4	contig_27	133916	136607			UniRef90_R1E1U3	3.2	Uncharacterized protein n=1 Tax=Emiliania huxleyi CCMP1516 RepID=R1E1U3_EMIHU	AT5G50370.1	1.1	| Adenylate kinase family protein	NA	NA
MSTRG.170495	35.7164	-4.51042	0.492261	-9.16266	5.06344e-20	5.36477e-19	47	6	34	3	61	5	contig_98	124609	125686			NA	NA		NA	NA		NA	NA
MSTRG.166373	508.405	-4.50983	0.209733	-21.5027	1.46883e-102	1.96553e-99	639	67	580	61	754	71	contig_355	104476	108021			NA	NA		NA	NA		NA	NA
MSTRG.161589	157.45	-4.50825	0.317973	-14.1781	1.25243e-45	2.84906e-44	176	13	166	19	277	30	contig_178	22	2794			NA	NA		NA	NA		NA	NA
MSTRG.166103	3755.15	-4.50823	0.179851	-25.0664	1.15566e-138	2.47435e-134	5284	529	4111	426	5249	513	contig_340	16018	18276			NA	NA		NA	NA		NA	NA
MSTRG.168289	20.5501	-4.50706	0.702273	-6.41781	1.38246e-10	9.65152e-10	21	2	33	5	21	1	contig_57	144876	146355			NA	NA		NA	NA		NA	NA
MSTRG.163326	10546.7	-4.50691	0.27562	-16.3519	4.21781e-60	1.91245e-58	12545	1918	11053	1147	17867	1031	contig_24	104573	120528			NA	NA		NA	NA		NA	NA
MSTRG.164948	881.627	-4.50675	0.243145	-18.5352	1.07377e-76	1.92547e-74	1200	115	1154	113	986	118	contig_3	2093	4788			UniRef90_A0A067CDD6	9e-08	Uncharacterized protein n=1 Tax=Saprolegnia parasitica (strain CBS 223.65) RepID=A0A067CDD6_SAPPC	AT1G48130.1	0.001	| Symbols: ATPER1, PER1 | 1-cysteine peroxiredoxin 1	gi|1000936311|ref|XP_002536412.2|	0.002	PREDICTED: peroxiredoxin, partial [Ricinus communis]
MSTRG.163403	771.467	-4.50606	0.28699	-15.7011	1.48706e-55	5.27834e-54	778	96	956	74	1226	132	contig_242	70430	75480			UniRef90_A9U748	1.9	Predicted protein (Fragment) n=1 Tax=Physcomitrella patens subsp. patens RepID=A9U748_PHYPA	NA	NA		gi|1026086688|ref|XP_016542484.1|	4	PREDICTED: uncharacterized protein LOC107842942 [Capsicum annuum]
MSTRG.169744	25.6777	-4.50544	0.588571	-7.65488	1.93492e-14	1.66805e-13	39	4	32	3	27	3	contig_81	199145	199715			NA	NA		NA	NA		NA	NA
MSTRG.159500	2193.36	-4.50525	0.26145	-17.2318	1.53307e-66	1.08545e-64	2405	356	2638	298	3408	205	contig_124	162331	168847			UniRef90_W3A0S2	6e-27	Holo-[acyl-carrier-protein] synthase n=4 Tax=Phytophthora parasitica RepID=W3A0S2_PHYPR	NA	NA		gi|694448809|ref|XP_009350202.1|	1e-11	PREDICTED: fatty acid synthase subunit alpha-like [Pyrus x bretschneideri]
MSTRG.168383	1216.77	-4.50345	0.218943	-20.569	5.1989e-94	4.38234e-91	1665	180	1478	143	1526	154	contig_58	84083	85331			NA	NA		NA	NA		NA	NA
MSTRG.159501	2503.95	-4.50332	0.270234	-16.6645	2.37374e-62	1.23597e-60	2655	413	3063	332	3905	236	contig_124	169809	179293			NA	NA		NA	NA		NA	NA
MSTRG.161666	38.5616	-4.50262	0.529354	-8.50586	1.80249e-17	1.76012e-16	48	11	43	3	59	1	contig_18	33006	35552			UniRef90_A0A068VCG6	8.5	Uncharacterized protein n=1 Tax=Coffea canephora RepID=A0A068VCG6_COFCA	AT2G04680.1	4.2	| Cysteine/Histidine-rich C1 domain family protein	NA	NA
MSTRG.167765	617.912	-4.50122	0.252103	-17.8547	2.65848e-71	2.75506e-69	813	103	756	71	800	68	contig_5	276331	278143			UniRef90_R1F3K3	1	Uncharacterized protein n=1 Tax=Emiliania huxleyi CCMP1516 RepID=R1F3K3_EMIHU	AT3G23670.1	0.45	| Symbols: PAKRP1L, KINESIN-12B | phragmoplast-associated kinesin-related protein, putative	NA	NA
MSTRG.162636	40.744	-4.50058	0.50327	-8.94267	3.79876e-19	3.925e-18	42	3	57	7	54	6	contig_216	33984	35895			NA	NA		NA	NA		NA	NA
MSTRG.159029	10.2594	-4.50015	0.893503	-5.03653	4.74045e-07	2.48035e-06	16	3	11	0	13	1	contig_112	72732	74004			NA	NA		NA	NA		NA	NA
MSTRG.159815	264.822	-4.49994	0.261462	-17.2107	2.20708e-66	1.54428e-64	312	40	302	27	414	37	contig_133	123300	125354			NA	NA		NA	NA		NA	NA
MSTRG.167281	76.5073	-4.49988	0.378791	-11.8796	1.51114e-32	2.26509e-31	103	10	98	9	90	11	contig_45	45911	48877			UniRef90_D8SRJ9	3.2	Putative uncharacterized protein n=2 Tax=Selaginella moellendorffii RepID=D8SRJ9_SELML	AT1G19230.1	5.7	| Riboflavin synthase-like superfamily protein	gi|302806152|ref|XP_002984826.1|	0.19	hypothetical protein SELMODRAFT_121067, partial [Selaginella moellendorffii]
MSTRG.162158	306.873	-4.49968	0.283341	-15.8808	8.61014e-57	3.25819e-55	384	56	364	30	435	34	contig_198	87981	89688			UniRef90_K3YT42	2.9	Uncharacterized protein n=2 Tax=Setaria italica RepID=K3YT42_SETIT	NA	NA		NA	NA
MSTRG.159766	283.92	-4.4995	0.240363	-18.7196	3.42988e-78	7.04757e-76	400	41	324	42	376	29	contig_132	26109	29746			NA	NA		NA	NA		NA	NA
MSTRG.167094	55.6782	-4.49869	0.430526	-10.4493	1.47627e-25	1.82388e-24	96	6	62	9	58	7	contig_42	196724	198554			NA	NA		AT1G69070.1	6.8	| FUNCTIONS IN: molecular_function unknown; INVOLVED IN: biological_process unknown; LOCATED IN: cellular_component unknown; EXPRESSED IN: 23 plant structures; EXPRESSED DURING: 13 growth stages; CONTAINS InterPro DOMAIN/s: Nop14-like protein (InterPro:IPR007276); Has 69842 Blast hits to 35213 proteins in 1572 species: Archae - 363; Bacteria - 20593; Metazoa - 20851; Fungi - 8010; Plants - 2912; …	gi|1028951668|ref|XP_016719216.1|	1.2	PREDICTED: uncharacterized protein LOC107931795 isoform X3 [Gossypium hirsutum]
MSTRG.166597	896.99	-4.49846	0.225271	-19.9691	1.02236e-88	5.70036e-86	1156	120	1072	95	1225	138	contig_37	44531	48057			NA	NA		NA	NA		NA	NA
MSTRG.166107	15.0666	-4.49765	0.742745	-6.05544	1.40032e-09	9.15472e-09	24	0	16	4	19	2	contig_340	22765	24066			NA	NA		NA	NA		NA	NA
MSTRG.166326	27.6125	-4.4973	0.561013	-8.01639	1.08899e-15	9.91238e-15	36	4	22	3	54	4	contig_354	90159	90685			UniRef90_A0A096PXJ8	5.4	Uncharacterized protein n=1 Tax=Zea mays RepID=A0A096PXJ8_MAIZE	AT5G56470.1	0.25	| FAD-dependent oxidoreductase family protein	gi|670422172|ref|XP_008652013.1|	8	PREDICTED: 187-kDa microtubule-associated protein AIR9 [Zea mays]
MSTRG.169076	73.6155	-4.4968	0.372637	-12.0675	1.56819e-33	2.41484e-32	92	8	91	10	99	11	contig_71	7960	9354			NA	NA		NA	NA		NA	NA
MSTRG.165126	521.876	-4.49566	0.250959	-17.9139	9.18048e-72	1.00081e-69	642	89	604	56	774	60	contig_306	73293	77798			NA	NA		NA	NA		NA	NA
MSTRG.168034	2228.62	-4.49505	0.267283	-16.8176	1.81399e-63	1.02585e-61	2594	393	2163	246	4094	235	contig_53	13925	16386			NA	NA		NA	NA		NA	NA
MSTRG.160733	58.7112	-4.49459	0.420276	-10.6944	1.08131e-26	1.3743e-25	73	11	74	5	77	7	contig_158	820	3097			UniRef90_A0A0E0BN41	6.3	Uncharacterized protein n=1 Tax=Oryza glumipatula RepID=A0A0E0BN41_9ORYZ	NA	NA		NA	NA
MSTRG.162838	2599.01	-4.49284	0.225105	-19.9589	1.2547e-88	6.92369e-86	3267	401	3239	326	3430	299	contig_220	87841	91593			UniRef90_A0A0E0Q7G1	0.97	Flavin-containing monooxygenase n=9 Tax=Oryza RepID=A0A0E0Q7G1_ORYRU	AT5G22600.1	3.8	| FBD / Leucine Rich Repeat domains containing protein	gi|1002286074|ref|XP_015647333.1|	1.4	PREDICTED: probable indole-3-pyruvate monooxygenase YUCCA5 [Oryza sativa Japonica Group]
MSTRG.158738	85.3172	-4.49258	0.399462	-11.2466	2.4073e-29	3.29004e-28	164	7	88	13	82	14	contig_103	108968	109601			NA	NA		NA	NA		NA	NA
MSTRG.169336	872.78	-4.49183	0.30427	-14.7627	2.55026e-49	6.71949e-48	860	135	1271	97	1117	112	contig_75	51790	53435			UniRef90_F2DJ41	0.007	Predicted protein n=2 Tax=Triticeae RepID=F2DJ41_HORVD	AT2G37790.1	0.0008	| NAD(P)-linked oxidoreductase superfamily protein	gi|255577997|ref|XP_002529870.1|	0.004	PREDICTED: aldo-keto reductase family 4 member C9 isoform X2 [Ricinus communis]
MSTRG.160500	12.4994	-4.49033	0.81324	-5.52153	3.36066e-08	1.96231e-07	22	0	13	3	14	2	contig_15	14333	15330			NA	NA		NA	NA		NA	NA
MSTRG.165213	15.1354	-4.49026	0.75906	-5.91555	3.30769e-09	2.09998e-08	30	2	16	2	13	2	contig_31	121147	122426			UniRef90_B8C0S0	0.92	Uncharacterized protein n=1 Tax=Thalassiosira pseudonana RepID=B8C0S0_THAPS	AT1G30060.1	0.92	| COP1-interacting protein-related	NA	NA
MSTRG.162609	15.3843	-4.48952	0.764042	-5.87601	4.20264e-09	2.6465e-08	14	2	23	1	20	3	contig_214	36090	37388			NA	NA		NA	NA		NA	NA
MSTRG.168432	68.0052	-4.48944	0.40219	-11.1625	6.22424e-29	8.41636e-28	119	8	75	9	70	10	contig_59	61126	62646			NA	NA		AT2G24640.2	6.4	| Symbols: UBP19 | ubiquitin-specific protease 19	NA	NA
MSTRG.165935	32.4808	-4.48859	0.523868	-8.56817	1.05145e-17	1.03571e-16	62	4	28	5	40	4	contig_339	64826	66459			NA	NA		NA	NA		NA	NA
MSTRG.168671	217.148	-4.4859	0.278673	-16.0973	2.66268e-58	1.08963e-56	253	37	243	23	349	26	contig_62	195201	200077			NA	NA		NA	NA		NA	NA
MSTRG.161693	72.9398	-4.4857	0.373237	-12.0184	2.845e-33	4.34783e-32	124	11	75	8	87	10	contig_180	36861	38459			NA	NA		NA	NA		NA	NA
MSTRG.164324	104.172	-4.48541	0.445502	-10.0682	7.63598e-24	9.00578e-23	81	22	114	8	213	11	contig_272	522	2453			NA	NA		NA	NA		NA	NA
MSTRG.165197	71.0237	-4.48459	0.398721	-11.2474	2.38446e-29	3.25923e-28	93	15	87	6	92	7	contig_31	85612	86499			NA	NA		NA	NA		NA	NA
MSTRG.169102	78.0459	-4.48305	0.411296	-10.8998	1.15498e-27	1.50786e-26	153	13	75	6	80	12	contig_71	85706	86186			UniRef90_L1IFK6	6.2	Uncharacterized protein n=1 Tax=Guillardia theta CCMP2712 RepID=L1IFK6_GUITH	ATMG01030.1	1.7	| Symbols: ORF106E | hypothetical protein	gi|1035416899|ref|XP_016902312.1|	1.5	PREDICTED: WAT1-related protein At3g28050-like isoform X2 [Cucumis melo]
MSTRG.166735	82.6436	-4.48287	0.354512	-12.6452	1.18908e-36	1.99708e-35	98	13	84	12	144	8	contig_38	109215	110561			NA	NA		NA	NA		NA	NA
MSTRG.163494	177.858	-4.48276	0.279451	-16.0413	6.57606e-58	2.64358e-56	219	21	218	28	245	22	contig_244	92719	94305			NA	NA		NA	NA		NA	NA
MSTRG.163612	138.665	-4.4826	0.307094	-14.5968	2.94173e-48	7.45091e-47	184	24	145	10	215	21	contig_25	65884	68140			NA	NA		AT1G10680.1	9.6	| Symbols: PGP10 | P-glycoprotein 10	NA	NA
MSTRG.165297	25.3047	-4.4826	0.598291	-7.49235	6.7653e-14	5.67947e-13	31	4	29	0	38	6	contig_313	35103	36628			NA	NA		NA	NA		NA	NA
MSTRG.158949	4219.54	-4.48207	0.298785	-15.001	7.23257e-51	2.05159e-49	4381	750	4587	378	7542	535	contig_11	184283	191661			NA	NA		NA	NA		NA	NA
MSTRG.165591	2208.74	-4.48172	0.183375	-24.4401	6.40692e-132	5.71567e-128	2620	287	2546	304	3389	292	contig_33	83116	86815			UniRef90_D8LC35	1.2	Glycosyltransferase family 2 protein n=1 Tax=Ectocarpus siliculosus RepID=D8LC35_ECTSI	AT1G79990.4	2.2	| structural molecules	NA	NA
MSTRG.166303	42.6562	-4.48166	0.505203	-8.87101	7.24877e-19	7.41735e-18	42	2	58	6	61	9	contig_354	38986	40176			UniRef90_A0A0A9JRQ5	5.4	Uncharacterized protein n=1 Tax=Arundo donax RepID=A0A0A9JRQ5_ARUDO	AT4G27830.1	2.1	| Symbols: BGLU10 | beta glucosidase 10	NA	NA
MSTRG.162656	14.8443	-4.48145	0.731761	-6.1242	9.11375e-10	6.03747e-09	23	1	12	2	25	3	contig_216	111181	113331			NA	NA		NA	NA		NA	NA
MSTRG.161062	622.391	-4.48129	0.248163	-18.0579	6.84139e-73	8.39898e-71	724	99	662	62	1054	86	contig_169	96198	99174			UniRef90_A0A0K9NJ68	0.005	Putative Mitochondrial carrier protein n=1 Tax=Zostera marina RepID=A0A0K9NJ68_ZOSMR	NA	NA		NA	NA
MSTRG.159687	42.7133	-4.47846	0.530129	-8.44788	2.96634e-17	2.86991e-16	36	5	49	2	81	10	contig_13	216490	217586			NA	NA		NA	NA		NA	NA
MSTRG.169559	12.5922	-4.47838	0.799422	-5.60202	2.11867e-08	1.25831e-07	16	1	16	2	16	2	contig_8	14906	15868			NA	NA		NA	NA		NA	NA
MSTRG.169267	1290.03	-4.47814	0.262924	-17.0321	4.75054e-65	3.00923e-63	1516	166	1442	119	2062	229	contig_73	342272	346991			NA	NA		NA	NA		NA	NA
MSTRG.160338	37.6907	-4.47799	0.498334	-8.98591	2.56596e-19	2.66486e-18	49	5	49	7	45	3	contig_143	66620	69147			NA	NA		NA	NA		NA	NA
MSTRG.158441	92.753	-4.47789	0.381751	-11.7299	8.95943e-32	1.31514e-30	92	16	93	9	182	12	contig_1	39718	41479			NA	NA		NA	NA		NA	NA
MSTRG.164630	852.174	-4.4769	0.235555	-19.0057	1.52869e-80	3.92449e-78	1003	127	1074	101	1175	112	contig_284	21749	30224			NA	NA		AT1G14120.1	0.9	| 2-oxoglutarate (2OG) and Fe(II)-dependent oxygenase superfamily protein	NA	NA
MSTRG.161198	57.576	-4.47679	0.407589	-10.9836	4.58414e-28	6.04814e-27	90	11	61	8	74	4	contig_17	183551	185852			NA	NA		NA	NA		NA	NA
MSTRG.162459	881.543	-4.47669	0.202208	-22.139	1.33016e-108	2.79211e-105	1173	133	1013	107	1225	112	contig_21	22846	29795			UniRef90_A0A0L9U816	0.51	Uncharacterized protein n=1 Tax=Phaseolus angularis RepID=A0A0L9U816_PHAAN	AT1G26320.2	0.038	| Zinc-binding dehydrogenase family protein	gi|1044564883|ref|XP_017418724.1|	0.94	PREDICTED: sugar transporter ERD6-like 7 [Vigna angularis]
MSTRG.164792	1316.7	-4.47641	0.26635	-16.8065	2.18672e-63	1.22885e-61	1483	178	1302	124	2430	223	contig_290	2	6238			NA	NA		NA	NA		NA	NA
MSTRG.163616	9.99231	-4.47436	0.888712	-5.03465	4.78712e-07	2.50355e-06	11	1	11	1	17	2	contig_25	69867	71423			NA	NA		NA	NA		NA	NA
MSTRG.168039	82.4194	-4.47426	0.372673	-12.0059	3.30947e-33	5.04614e-32	113	10	106	14	94	9	contig_53	35429	37429			UniRef90_H3GRZ0	5.8	Uncharacterized protein n=1 Tax=Phytophthora ramorum RepID=H3GRZ0_PHYRM	NA	NA		NA	NA
MSTRG.169520	12.4812	-4.47414	0.80748	-5.54086	3.00985e-08	1.7641e-07	17	0	15	2	16	3	contig_79	121696	123988			NA	NA		NA	NA		NA	NA
MSTRG.167108	27.5237	-4.47413	0.602513	-7.42578	1.12117e-13	9.32012e-13	33	8	23	2	55	1	contig_42	246629	246893			NA	NA		NA	NA		NA	NA
MSTRG.166129	17.4001	-4.47278	0.797317	-5.60979	2.02572e-08	1.20498e-07	15	1	29	6	19	0	contig_342	32886	34279			NA	NA		NA	NA		NA	NA
MSTRG.162578	85.4733	-4.47278	0.477894	-9.35936	8.02204e-21	8.70977e-20	106	15	140	11	63	8	contig_212	25338	28437			NA	NA		NA	NA		NA	NA
MSTRG.162998	39.8329	-4.47194	0.459133	-9.73997	2.03623e-22	2.31136e-21	56	6	42	6	58	4	contig_226	90662	92475			NA	NA		NA	NA		NA	NA
MSTRG.165247	117.224	-4.47073	0.401882	-11.1245	9.53497e-29	1.28364e-27	90	14	159	13	194	20	contig_31	219917	223492			NA	NA		NA	NA		NA	NA
MSTRG.158734	32.332	-4.47059	0.531711	-8.40793	4.17321e-17	4.0183e-16	50	3	39	7	35	3	contig_103	83447	85576			NA	NA		AT3G13300.2	7.5	| Symbols: VCS | Transducin/WD40 repeat-like superfamily protein	NA	NA
MSTRG.169515	202.675	-4.47044	0.283351	-15.777	4.47667e-56	1.62785e-54	246	35	240	21	295	25	contig_79	103457	108207			NA	NA		NA	NA		NA	NA
MSTRG.168359	244.058	-4.46973	0.32019	-13.9596	2.74806e-44	5.93121e-43	311	50	283	20	349	27	contig_58	31876	32923			NA	NA		NA	NA		NA	NA
MSTRG.162651	114.097	-4.46948	0.34728	-12.87	6.64424e-38	1.15769e-36	127	12	151	21	154	13	contig_216	82857	85025			NA	NA		NA	NA		NA	NA
MSTRG.170451	59.4622	-4.46937	0.418615	-10.6766	1.31032e-26	1.66043e-25	60	6	66	10	106	8	contig_97	89131	91478			UniRef90_A7YXX2	0.3	Peptidyl-prolyl cis-trans isomerase, cyclophilin type n=1 Tax=Karlodinium veneficum RepID=A7YXX2_KARVE	AT1G55620.1	1.1	| Symbols: CLC-F, ATCLC-F, CLCF | chloride channel F	gi|828307023|ref|XP_004497791.2|	1.1	PREDICTED: cation/H(+) antiporter 15-like [Cicer arietinum]
MSTRG.169458	3284.13	-4.46914	0.259972	-17.1908	3.11138e-66	2.15448e-64	3966	594	3662	377	5149	339	contig_78	52985	57568			NA	NA		NA	NA		NA	NA
MSTRG.158472	644.973	-4.46874	0.249213	-17.9314	6.70453e-72	7.42234e-70	982	80	800	87	678	93	contig_1	104015	106134			UniRef90_S8CYL2	6e-16	Uncharacterized protein (Fragment) n=1 Tax=Genlisea aurea RepID=S8CYL2_9LAMI	AT5G54080.2	5e-13	| Symbols: HGO | homogentisate 1,2-dioxygenase	gi|255554698|ref|XP_002518387.1|	1e-14	PREDICTED: homogentisate 1,2-dioxygenase [Ricinus communis]
MSTRG.164621	3112.87	-4.46848	0.210059	-21.2725	2.04045e-100	2.4004e-97	3604	443	3824	388	4502	420	contig_283	251156	262445			NA	NA		NA	NA		NA	NA
MSTRG.169074	1099.24	-4.46783	0.26371	-16.9422	2.19693e-64	1.3198e-62	1120	153	1312	114	1806	174	contig_71	2	6831			UniRef90_L1K3J2	0.079	Uncharacterized protein n=1 Tax=Guillardia theta CCMP2712 RepID=L1K3J2_GUITH	AT1G51910.1	1.1	| Leucine-rich repeat protein kinase family protein	gi|1000983223|ref|XP_015577360.1|	9.7	PREDICTED: GDSL esterase/lipase EXL3 [Ricinus communis]
MSTRG.169305	17.2064	-4.46741	0.676326	-6.6054	3.96446e-11	2.86066e-10	25	2	15	3	29	2	contig_74	23723	24911			NA	NA		AT1G73805.1	0.85	| Calmodulin binding protein-like	NA	NA
MSTRG.163418	1359.73	-4.46559	0.23216	-19.235	1.88596e-82	5.6713e-80	1685	211	1706	159	1797	176	contig_242	107368	112239			NA	NA		NA	NA		NA	NA
MSTRG.167064	3666.31	-4.46538	0.192182	-23.2352	2.00827e-119	7.96263e-116	4322	485	4293	463	5543	531	contig_42	85159	97950			NA	NA		AT5G42000.1	0.54	| ORMDL family protein	NA	NA
MSTRG.168135	159.032	-4.46513	0.313772	-14.2305	5.9262e-46	1.36669e-44	212	25	204	24	188	15	contig_532	157	2155			NA	NA		NA	NA		NA	NA
MSTRG.164989	54.7647	-4.46416	0.519546	-8.59242	8.51551e-18	8.41202e-17	33	9	67	6	111	7	contig_3	106749	109479			NA	NA		NA	NA		NA	NA
MSTRG.169035	60.099	-4.46412	0.431159	-10.3538	4.02361e-25	4.91656e-24	69	11	82	6	75	7	contig_7	127958	129746			NA	NA		NA	NA		NA	NA
MSTRG.170420	155.531	-4.46395	0.337819	-13.2141	7.27966e-40	1.34922e-38	140	19	169	23	300	21	contig_96	205482	207946			NA	NA		NA	NA		NA	NA
MSTRG.166365	267.474	-4.46357	0.262146	-17.027	5.17828e-65	3.27244e-63	337	45	279	40	434	23	contig_355	89832	90617			NA	NA		NA	NA		NA	NA
MSTRG.166816	10.0108	-4.46294	0.891203	-5.00778	5.50625e-07	2.8616e-06	12	1	13	1	13	2	contig_395	1737	2799			NA	NA		NA	NA		NA	NA
MSTRG.169918	800.613	-4.46254	0.216976	-20.5669	5.43175e-94	4.54286e-91	935	112	931	95	1229	116	contig_84	144878	149047			NA	NA		NA	NA		NA	NA
MSTRG.167766	146.774	-4.46197	0.305047	-14.6272	1.88498e-48	4.80803e-47	183	24	182	16	196	19	contig_5	278222	278844			NA	NA		NA	NA		NA	NA
MSTRG.162839	2476.01	-4.46029	0.235589	-18.9325	6.15693e-80	1.49122e-77	3045	396	3143	310	3239	292	contig_220	87934	91593			NA	NA		NA	NA		NA	NA
MSTRG.169821	36.9549	-4.46027	0.493577	-9.03663	1.61582e-19	1.68825e-18	58	3	42	8	43	4	contig_82	110238	112267			NA	NA		NA	NA		NA	NA
MSTRG.166981	2621.15	-4.45809	0.187273	-23.8053	2.94444e-125	1.97007e-121	4191	365	2798	394	3236	306	contig_41	57347	60749			NA	NA		NA	NA		NA	NA
MSTRG.167165	44.4247	-4.45755	0.450518	-9.89428	4.40781e-23	5.09578e-22	56	9	45	6	74	3	contig_43	36236	40114			UniRef90_E1ZA73	0.78	Putative uncharacterized protein n=1 Tax=Chlorella variabilis RepID=E1ZA73_CHLVA	AT4G20170.1	0.72	| Domain of unknown function (DUF23)	gi|552837248|ref|XP_005849318.1|	1.2	hypothetical protein CHLNCDRAFT_143667 [Chlorella variabilis]
MSTRG.168814	29.6859	-4.4557	0.532714	-8.36414	6.05547e-17	5.79059e-16	35	4	34	3	46	5	contig_65	30072	30681			UniRef90_K7MHF0	8.9	Uncharacterized protein n=1 Tax=Glycine max RepID=K7MHF0_SOYBN	AT4G38825.1	0.63	| SAUR-like auxin-responsive protein family	NA	NA
MSTRG.159130	52.1867	-4.45536	0.459471	-9.69672	3.11358e-22	3.51453e-21	56	7	68	3	74	11	contig_114	13618	15898			UniRef90_D8T901	2.6	Putative uncharacterized protein n=1 Tax=Selaginella moellendorffii RepID=D8T901_SELML	NA	NA		gi|545362422|ref|XP_005646443.1|	0.49	MFS general substrate transporter [Coccomyxa subellipsoidea C-169]
MSTRG.164982	24.7999	-4.45507	0.62029	-7.18223	6.85814e-13	5.46716e-12	20	4	33	4	41	2	contig_3	91199	92088			NA	NA		NA	NA		NA	NA
MSTRG.164596	1149.89	-4.45433	0.220922	-20.1624	2.09387e-90	1.30323e-87	1284	172	1299	139	1883	155	contig_283	176287	181509			UniRef90_K3WQA3	3.7	Uncharacterized protein n=1 Tax=Pythium ultimum DAOM BR144 RepID=K3WQA3_PYTUL	NA	NA		NA	NA
MSTRG.165271	44.5075	-4.45362	0.460186	-9.67787	3.74428e-22	4.21179e-21	48	8	50	4	75	6	contig_311	121	1570			NA	NA		NA	NA		NA	NA
MSTRG.161009	348.419	-4.45362	0.199589	-22.3139	2.70724e-110	6.03787e-107	487	48	342	49	548	45	contig_167	103988	106322			NA	NA		NA	NA		NA	NA
MSTRG.166840	62.0308	-4.45349	0.431519	-10.3205	5.69331e-25	6.92834e-24	72	8	85	5	76	12	contig_396	33490	36355			NA	NA		AT5G61650.1	7.6	| Symbols: CYCP4;2, CYCP4 | CYCLIN P4;2	NA	NA
MSTRG.166036	19.5953	-4.45348	0.633319	-7.03197	2.03644e-12	1.58136e-11	29	3	18	2	31	3	contig_34	226743	228776			NA	NA		NA	NA		NA	NA
MSTRG.158773	164.722	-4.45272	0.357725	-12.4473	1.44643e-35	2.35816e-34	178	15	228	18	212	34	contig_105	28858	29553			NA	NA		NA	NA		NA	NA
MSTRG.158783	943.696	-4.45232	0.233784	-19.0446	7.28458e-81	1.93029e-78	1306	161	1097	116	1237	105	contig_105	53495	58489			UniRef90_C1N2H1	2.5	Predicted protein n=1 Tax=Micromonas pusilla (strain CCMP1545) RepID=C1N2H1_MICPC	AT1G55970.1	8.6	| Symbols: HAC04, HAG04, HAC4, HAG4, HAC6 | histone acetyltransferase of the CBP family 4	gi|303285162|ref|XP_003061871.1|	3.6	predicted protein [Micromonas pusilla CCMP1545]
MSTRG.166982	2525.41	-4.45211	0.19234	-23.1471	1.55483e-118	5.73961e-115	4084	345	2616	406	3190	281	contig_41	57550	59103			NA	NA		NA	NA		NA	NA
MSTRG.160339	275.65	-4.45211	0.274227	-16.2351	2.8456e-59	1.22243e-57	388	33	332	29	337	50	contig_143	76598	78305			NA	NA		NA	NA		NA	NA
MSTRG.164791	1450.76	-4.45121	0.256731	-17.3381	2.4283e-67	1.81534e-65	1610	225	1474	144	2637	218	contig_290	2	6238			UniRef90_K3WCG2	4	Uncharacterized protein n=1 Tax=Pythium ultimum DAOM BR144 RepID=K3WCG2_PYTUL	NA	NA		NA	NA
MSTRG.165871	42.2095	-4.4507	0.503859	-8.83323	1.01695e-18	1.03644e-17	45	6	63	5	48	6	contig_337	33562	35168			NA	NA		NA	NA		NA	NA
MSTRG.159197	402.769	-4.4507	0.308197	-14.4411	2.85264e-47	6.90445e-46	351	60	414	54	824	50	contig_115	66125	69419			NA	NA		NA	NA		NA	NA
MSTRG.159157	105.785	-4.45035	0.339834	-13.0957	3.48652e-39	6.31971e-38	141	15	135	17	126	11	contig_114	108203	110104			UniRef90_K7K4G2	0.71	Uncharacterized protein n=2 Tax=Soja RepID=K7K4G2_SOYBN	NA	NA		gi|356495423|ref|XP_003516577.1|	1	PREDICTED: vicilin-like antimicrobial peptides 2-2 [Glycine max]
MSTRG.159656	2770.96	-4.45021	0.266589	-16.6931	1.47025e-62	7.74578e-61	3619	526	2860	299	4406	292	contig_13	124138	126050			NA	NA		NA	NA		NA	NA
MSTRG.164729	12.4094	-4.44965	0.80553	-5.52388	3.31599e-08	1.93707e-07	18	3	14	0	16	2	contig_288	19231	19702			NA	NA		NA	NA		NA	NA
MSTRG.165470	32.2322	-4.44952	0.541272	-8.22049	2.02682e-16	1.9033e-15	44	8	34	0	48	5	contig_320	44468	45926			NA	NA		NA	NA		NA	NA
MSTRG.165031	39.4576	-4.44948	0.478703	-9.29485	1.47418e-20	1.58896e-19	58	6	48	6	45	4	contig_30	113766	114400			UniRef90_K3W706	0.26	Uncharacterized protein n=1 Tax=Pythium ultimum DAOM BR144 RepID=K3W706_PYTUL	AT2G13610.1	1.4	| ABC-2 type transporter family protein	gi|297834020|ref|XP_002884892.1|	8.8	kinase family protein [Arabidopsis lyrata subsp. lyrata]
MSTRG.165504	159.527	-4.44889	0.309779	-14.3615	9.02843e-47	2.14639e-45	178	22	208	25	219	18	contig_321	88895	90169			NA	NA		NA	NA		NA	NA
MSTRG.164451	29.7215	-4.44668	0.545861	-8.14618	3.75606e-16	3.48589e-15	35	5	38	2	40	5	contig_279	71693	72099			NA	NA		NA	NA		NA	NA
MSTRG.170407	22.4469	-4.44665	0.653622	-6.80308	1.02402e-11	7.64949e-11	29	4	33	1	21	4	contig_96	158801	160641			NA	NA		NA	NA		NA	NA
MSTRG.165614	12.3199	-4.44623	0.819469	-5.42574	5.77153e-08	3.30265e-07	22	2	13	0	13	3	contig_33	153708	155297			NA	NA		NA	NA		NA	NA
MSTRG.160712	3313.77	-4.4459	0.271848	-16.3543	4.05174e-60	1.84027e-58	4312	595	4218	405	4066	344	contig_157	116225	119651			UniRef90_A0A067BTM6	5.7	Uncharacterized protein n=1 Tax=Saprolegnia parasitica (strain CBS 223.65) RepID=A0A067BTM6_SAPPC	AT5G02830.1	4.4	| Tetratricopeptide repeat (TPR)-like superfamily protein	NA	NA
MSTRG.166092	182.913	-4.44561	0.262954	-16.9065	4.03226e-64	2.37963e-62	240	21	209	32	259	22	contig_34	395116	398109			NA	NA		NA	NA		NA	NA
MSTRG.169055	90.6754	-4.44552	0.333403	-13.3338	1.47241e-40	2.79034e-39	110	12	104	12	137	13	contig_70	19894	20777			NA	NA		NA	NA		NA	NA
MSTRG.168944	12.3668	-4.44497	0.833821	-5.33085	9.77561e-08	5.47537e-07	12	4	14	1	22	0	contig_672	16358	17854			NA	NA		NA	NA		NA	NA
MSTRG.162248	853.359	-4.44489	0.26469	-16.7928	2.75439e-63	1.53336e-61	972	86	1154	144	1087	122	contig_201	12470	20539			UniRef90_M4C5D9	2.7	Uncharacterized protein n=1 Tax=Hyaloperonospora arabidopsidis (strain Emoy2) RepID=M4C5D9_HYAAE	NA	NA		NA	NA
MSTRG.159271	277.15	-4.44361	0.305558	-14.5426	6.50888e-48	1.61782e-46	388	46	367	38	290	29	contig_117	65718	70248			NA	NA		AT4G08160.2	5.4	| glycosyl hydrolase family 10 protein / carbohydrate-binding domain-containing protein	NA	NA
MSTRG.163181	43.7825	-4.44135	0.478076	-9.29005	1.54214e-20	1.66087e-19	42	4	52	9	75	5	contig_230	65551	67212			NA	NA		NA	NA		NA	NA
MSTRG.162688	17.3449	-4.44077	0.712216	-6.23514	4.51362e-10	3.04818e-09	20	2	26	2	18	3	contig_217	3493	7244			UniRef90_W2NTI1	0.044	Uncharacterized protein n=1 Tax=Phytophthora parasitica RepID=W2NTI1_PHYPR	AT4G21560.3	6.4	| Symbols: VPS28-1 | vacuolar protein sorting-associated protein 28 homolog 1	gi|302768273|ref|XP_002967556.1|	0.74	hypothetical protein SELMODRAFT_408664 [Selaginella moellendorffii]
MSTRG.165190	127.178	-4.44073	0.332814	-13.343	1.30199e-40	2.46999e-39	195	16	155	14	136	22	contig_31	70280	72136			NA	NA		NA	NA		NA	NA
MSTRG.162187	78.5634	-4.44064	0.367008	-12.0996	1.06176e-33	1.64089e-32	94	15	90	7	120	10	contig_199	38042	41526			NA	NA		NA	NA		NA	NA
MSTRG.159950	147.357	-4.43975	0.342653	-12.957	2.14495e-38	3.79794e-37	158	25	203	16	192	19	contig_134	157637	160409			UniRef90_B9TG54	4.5	Putative uncharacterized protein n=1 Tax=Ricinus communis RepID=B9TG54_RICCO	NA	NA		NA	NA
MSTRG.166106	5341.64	-4.43949	0.211018	-21.0385	2.91468e-98	3.02938e-95	7237	819	6216	595	7144	767	contig_340	15948	21204			NA	NA		NA	NA		NA	NA
MSTRG.159842	17.3398	-4.43924	0.788084	-5.63296	1.77144e-08	1.06014e-07	35	6	19	1	13	0	contig_133	209682	211394			NA	NA		NA	NA		NA	NA
MSTRG.159356	24.3459	-4.43917	0.632269	-7.02102	2.2026e-12	1.70767e-11	20	3	31	6	42	1	contig_122	15692	16957			NA	NA		NA	NA		NA	NA
MSTRG.159578	115.272	-4.4388	0.340909	-13.0205	9.36002e-39	1.67534e-37	131	18	148	11	159	18	contig_127	87009	88015			NA	NA		NA	NA		NA	NA
MSTRG.161108	269.702	-4.43876	0.288375	-15.3923	1.8434e-53	5.88375e-52	274	29	337	37	420	45	contig_169	259736	263873			UniRef90_A0A0M0JDV2	8.4	Flagellar outer dynein arm heavy chain beta n=1 Tax=Chrysochromulina sp. CCMP291 RepID=A0A0M0JDV2_9EUKA	AT4G00416.1	9.5	| Symbols: MBD3 | methyl-CPG-binding domain 3	NA	NA
MSTRG.159315	7484.18	-4.43803	0.267232	-16.6074	6.16426e-62	3.12454e-60	8219	1272	9228	1080	11202	713	contig_12	26658	46101			NA	NA		NA	NA		NA	NA
MSTRG.161305	19.8617	-4.43729	0.679856	-6.5268	6.71886e-11	4.77859e-10	26	5	28	1	20	2	contig_171	15874	16696			NA	NA		AT5G26600.1	4.6	| Pyridoxal phosphate (PLP)-dependent transferases superfamily protein	NA	NA
MSTRG.159736	39.8179	-4.43643	0.616166	-7.20005	6.019e-13	4.81255e-12	36	13	52	2	63	1	contig_130	108491	110057			UniRef90_C5Y705	0.97	Putative uncharacterized protein Sb05g025560 n=1 Tax=Sorghum bicolor RepID=C5Y705_SORBI	NA	NA		gi|242071819|ref|XP_002451186.1|	1.4	hypothetical protein SORBIDRAFT_05g025560 [Sorghum bicolor]
MSTRG.167055	5068.16	-4.4362	0.239433	-18.5279	1.22883e-76	2.18159e-74	5905	782	6201	539	7307	751	contig_42	62709	70253			NA	NA		NA	NA		NA	NA
MSTRG.161037	209.573	-4.43603	0.267959	-16.5549	1.47632e-61	7.29323e-60	251	36	221	26	349	24	contig_169	9212	11573			NA	NA		NA	NA		NA	NA
MSTRG.161421	569.515	-4.43474	0.272105	-16.2979	1.02122e-59	4.50636e-58	733	101	727	70	703	62	contig_172	142377	145142			NA	NA		NA	NA		gi|1009181542|ref|XP_015872228.1|	0.046	PREDICTED: beta-galactosidase-like [Ziziphus jujuba]
MSTRG.158796	500.082	-4.43472	0.254028	-17.4576	3.01172e-68	2.39179e-66	825	81	555	58	557	66	contig_105	94917	96614			UniRef90_K3X491	0.64	Uncharacterized protein n=1 Tax=Pythium ultimum DAOM BR144 RepID=K3X491_PYTUL	AT1G22040.1	3.3	| Galactose oxidase/kelch repeat superfamily protein	NA	NA
MSTRG.168119	224.226	-4.4347	0.301622	-14.7029	6.17881e-49	1.60199e-47	230	34	297	29	321	29	contig_53	257265	259628			UniRef90_B8BXY1	0.035	Mannosyl transferase n=1 Tax=Thalassiosira pseudonana RepID=B8BXY1_THAPS	NA	NA		NA	NA
MSTRG.170163	408.926	-4.4341	0.226114	-19.61	1.27092e-85	5.07672e-83	583	64	471	52	524	52	contig_91	39974	43712			NA	NA		NA	NA		NA	NA
MSTRG.166214	496.531	-4.43385	0.327111	-13.5546	7.44438e-42	1.47609e-40	492	60	508	44	957	100	contig_349	93279	96745			NA	NA		NA	NA		NA	NA
MSTRG.163407	38.7053	-4.43346	0.528646	-8.38644	5.01076e-17	4.8079e-16	37	5	33	3	86	8	contig_242	83110	85055			NA	NA		NA	NA		gi|731398763|ref|XP_010653372.1|	6.7	PREDICTED: uncharacterized protein LOC104880012 [Vitis vinifera]
MSTRG.169783	19.2658	-4.43268	0.635731	-6.97258	3.11188e-12	2.39219e-11	29	3	17	3	31	2	contig_817	10586	12485			NA	NA		NA	NA		NA	NA
MSTRG.167515	41.3722	-4.43266	0.498885	-8.88514	6.38401e-19	6.54436e-18	40	4	58	8	57	5	contig_475	49744	51344			NA	NA		NA	NA		NA	NA
MSTRG.165387	1085.97	-4.43183	0.222264	-19.9395	1.84995e-88	1.00021e-85	1325	177	1281	133	1576	136	contig_319	2263	7495			UniRef90_A9SIQ7	1e-06	Predicted protein n=1 Tax=Physcomitrella patens subsp. patens RepID=A9SIQ7_PHYPA	AT2G27220.2	5.8	| Symbols: BLH5 | BEL1-like homeodomain 5	gi|769806990|ref|XP_011624868.1|	7e-05	PREDICTED: cysteine--tRNA ligase, cytoplasmic isoform X2 [Amborella trichopoda]
MSTRG.166282	12.0413	-4.43142	0.797848	-5.55422	2.78854e-08	1.63951e-07	16	2	11	2	21	1	contig_352	23242	25251			NA	NA		NA	NA		NA	NA
MSTRG.166171	259.248	-4.43138	0.293383	-15.1044	1.51423e-51	4.44362e-50	316	49	287	22	405	35	contig_348	14164	21412			NA	NA		NA	NA		NA	NA
MSTRG.165310	43.8106	-4.43137	0.462117	-9.58929	8.86963e-22	9.88363e-21	55	4	57	7	54	7	contig_313	73628	75087			UniRef90_A0A0M0JDV5	9.6	Small gtp-binding protein n=1 Tax=Chrysochromulina sp. CCMP291 RepID=A0A0M0JDV5_9EUKA	NA	NA		NA	NA
MSTRG.170396	24.5444	-4.43083	0.598337	-7.40523	1.30922e-13	1.08412e-12	27	4	34	3	31	3	contig_96	124586	126070			NA	NA		NA	NA		NA	NA
MSTRG.161624	2260.55	-4.43078	0.241156	-18.3731	2.15718e-75	3.42123e-73	2944	367	2877	266	2767	295	contig_179	57219	61367			NA	NA		NA	NA		NA	NA
MSTRG.162758	109.912	-4.4307	0.349324	-12.6836	7.28662e-37	1.22901e-35	131	23	132	12	159	10	contig_218	13361	15243			NA	NA		NA	NA		NA	NA
MSTRG.159909	24.1696	-4.42929	0.585608	-7.56357	3.92154e-14	3.33168e-13	27	4	25	4	43	2	contig_134	54505	57036			NA	NA		NA	NA		NA	NA
MSTRG.167788	58.0152	-4.42894	0.388746	-11.3929	4.53588e-30	6.32513e-29	81	6	61	7	85	11	contig_5	351178	354495			NA	NA		AT5G17800.1	4.3	| Symbols: AtMYB56, MYB56 | myb domain protein 56	NA	NA
MSTRG.170369	72.2698	-4.42817	0.372261	-11.8953	1.25144e-32	1.88134e-31	128	11	68	12	90	7	contig_96	54604	56180			NA	NA		AT3G27430.2	1.2	| Symbols: PBB1 | N-terminal nucleophile aminohydrolases (Ntn hydrolases) superfamily protein	NA	NA
MSTRG.168603	212.611	-4.42732	0.303719	-14.577	3.93266e-48	9.8827e-47	241	31	282	36	280	21	contig_61	56503	60776			NA	NA		NA	NA		NA	NA
MSTRG.161580	12.0685	-4.42645	0.799212	-5.53852	3.05045e-08	1.78692e-07	18	3	11	1	19	1	contig_177	23566	24685			NA	NA		NA	NA		NA	NA
MSTRG.164116	236.036	-4.42604	0.310334	-14.2622	3.76463e-46	8.74979e-45	360	47	275	28	273	22	contig_268	25218	26561			NA	NA		NA	NA		NA	NA
MSTRG.167168	193.616	-4.42508	0.278373	-15.8962	6.73039e-57	2.56591e-55	221	30	211	21	323	29	contig_43	49881	52863			UniRef90_H3HB28	0.6	Uncharacterized protein n=1 Tax=Phytophthora ramorum RepID=H3HB28_PHYRM	AT1G32120.1	0.74	| FUNCTIONS IN: molecular_function unknown; INVOLVED IN: biological_process unknown; LOCATED IN: membrane; EXPRESSED IN: 14 plant structures; EXPRESSED DURING: 4 anthesis, C globular stage, F mature embryo stage, petal differentiation and expansion stage, E expanded cotyledon stage; CONTAINS InterPro DOMAIN/s: Aminotransferase-like, plant mobile domain (InterPro:IPR019557), Protein of unknown fun…	NA	NA
MSTRG.169349	648.797	-4.42456	0.260909	-16.9582	1.67341e-64	1.01326e-62	702	91	805	70	973	107	contig_75	95489	100623			UniRef90_L1JCF5	1e-05	Phosphatidate cytidylyltransferase (Fragment) n=2 Tax=Guillardia theta CCMP2712 RepID=L1JCF5_GUITH	AT4G22340.2	0.0004	| Symbols: CDS2 | cytidinediphosphate diacylglycerol synthase 2	gi|955346469|ref|XP_014618749.1|	0.001	PREDICTED: phosphatidate cytidylyltransferase 1 isoform X1 [Glycine max]
MSTRG.160264	234.558	-4.42431	0.316804	-13.9655	2.53235e-44	5.47115e-43	380	28	265	21	261	48	contig_142	125812	131291			UniRef90_M5WSS6	2e-07	Uncharacterized protein (Fragment) n=1 Tax=Prunus persica RepID=M5WSS6_PRUPE	AT1G26560.1	1e-05	| Symbols: BGLU40 | beta glucosidase 40	gi|645268628|ref|XP_008239619.1|	2e-08	PREDICTED: beta-glucosidase 24-like [Prunus mume]
MSTRG.165888	1911.22	-4.42424	0.360409	-12.2756	1.2249e-34	1.94525e-33	2340	416	2592	197	2248	167	contig_337	81052	84525			UniRef90_W7TPU7	1e-08	Tubulin gamma chain n=1 Tax=Nannochloropsis gaditana RepID=W7TPU7_9STRA	AT3G61650.1	4e-09	| Symbols: TUBG1 | gamma-tubulin	gi|848869856|ref|XP_012835548.1|	1e-07	PREDICTED: tubulin gamma-1 chain [Erythranthe guttata]
MSTRG.169785	29.2581	-4.42422	0.571898	-7.73602	1.02574e-14	8.95886e-14	29	3	42	3	38	6	contig_82	453	782			NA	NA		NA	NA		NA	NA
MSTRG.164314	189.533	-4.42368	0.346504	-12.7666	2.51846e-37	4.3096e-36	214	39	241	25	266	14	contig_271	183512	187685			NA	NA		NA	NA		NA	NA
MSTRG.165006	399.487	-4.4233	0.197751	-22.368	8.05954e-111	1.87565e-107	540	55	430	60	588	51	contig_30	23043	29575			NA	NA		NA	NA		NA	NA
MSTRG.163661	179.397	-4.42308	0.30011	-14.7382	3.66405e-49	9.58338e-48	233	28	229	19	219	27	contig_251	85218	87768			NA	NA		NA	NA		NA	NA
MSTRG.169392	21.6531	-4.42205	0.600169	-7.368	1.73211e-13	1.42538e-12	33	3	22	3	30	3	contig_76	7626	8417			NA	NA		NA	NA		NA	NA
MSTRG.167384	38.7723	-4.42172	0.475544	-9.29823	1.42801e-20	1.53951e-19	51	6	48	6	49	4	contig_46	18634	21522			NA	NA		NA	NA		NA	NA
MSTRG.164818	60.4662	-4.42104	0.413606	-10.689	1.14585e-26	1.45513e-25	70	11	75	10	86	4	contig_292	37358	38706			NA	NA		NA	NA		NA	NA
MSTRG.167199	97.0712	-4.42043	0.437518	-10.1034	5.33486e-24	6.32953e-23	84	16	158	12	110	12	contig_435	12199	13562			NA	NA		NA	NA		NA	NA
MSTRG.164875	21.7555	-4.42013	0.607038	-7.28147	3.30203e-13	2.68204e-12	29	5	23	2	33	2	contig_294	94960	95864			NA	NA		NA	NA		NA	NA
MSTRG.163645	246.656	-4.41855	0.291506	-15.1577	6.74111e-52	2.00739e-50	357	42	307	27	275	33	contig_251	24889	28020			UniRef90_K8FE64	4e-11	Uncharacterized protein n=1 Tax=Bathycoccus prasinos RepID=K8FE64_9CHLO	AT5G08290.1	1e-09	| Symbols: YLS8 | mRNA splicing factor, thioredoxin-like U5 snRNP	gi|612392726|ref|XP_007511883.1|	5e-11	predicted protein [Bathycoccus prasinos]
MSTRG.166544	250.253	-4.41845	0.340915	-12.9606	2.047e-38	3.6275e-37	215	41	332	39	400	24	contig_366	63134	65002			NA	NA		NA	NA		NA	NA
MSTRG.162641	132.545	-4.41843	0.29052	-15.2087	3.09635e-52	9.37348e-51	175	19	154	16	182	20	contig_216	51530	54242			NA	NA		NA	NA		NA	NA
MSTRG.166845	26.7649	-4.4182	0.61868	-7.14133	9.24318e-13	7.31778e-12	21	4	42	4	35	3	contig_396	45760	48578			NA	NA		NA	NA		NA	NA
MSTRG.169265	1903.38	-4.41809	0.294146	-15.0201	5.42418e-51	1.54846e-49	2155	372	2338	218	2790	194	contig_73	321288	328283			NA	NA		NA	NA		NA	NA
MSTRG.167293	240.802	-4.4176	0.249319	-17.7186	3.01153e-70	2.83797e-68	338	38	279	31	311	31	contig_45	67577	74465			NA	NA		NA	NA		NA	NA
MSTRG.170500	1189.43	-4.41698	0.234219	-18.8584	2.50895e-79	5.65454e-77	1511	194	1479	142	1546	157	contig_98	136883	138885			NA	NA		NA	NA		NA	NA
MSTRG.163009	259.303	-4.41666	0.282462	-15.6363	4.11877e-55	1.43019e-53	265	33	317	33	412	42	contig_226	130197	131383			NA	NA		NA	NA		NA	NA
MSTRG.161951	83.8633	-4.4156	0.362298	-12.1877	3.61287e-34	5.66363e-33	96	9	105	16	119	10	contig_190	6223	9142			NA	NA		NA	NA		NA	NA
MSTRG.162334	28.9442	-4.41522	0.534432	-8.26151	1.43836e-16	1.35893e-15	35	4	35	4	41	4	contig_204	4619	5247			NA	NA		NA	NA		NA	NA
MSTRG.169244	23.7925	-4.41427	0.614432	-7.18431	6.75479e-13	5.38717e-12	22	3	22	4	51	3	contig_73	257238	259109			NA	NA		NA	NA		NA	NA
MSTRG.166874	38.3977	-4.41329	0.468101	-9.42808	4.17665e-21	4.57555e-20	47	6	43	6	59	4	contig_4	41874	43660			UniRef90_F6HGB8	7.4	Putative uncharacterized protein n=2 Tax=Vitis vinifera RepID=F6HGB8_VITVI	AT5G35580.1	5.8	| Protein kinase superfamily protein	gi|359482600|ref|XP_003632790.1|	8.1	PREDICTED: G-type lectin S-receptor-like serine/threonine-protein kinase CES101 [Vitis vinifera]
MSTRG.160209	791.662	-4.41327	0.406314	-10.8617	1.75404e-27	2.27744e-26	857	78	1258	192	765	67	contig_140	136370	138506			NA	NA		NA	NA		NA	NA
MSTRG.160797	778.534	-4.41274	0.242251	-18.2156	3.88112e-74	5.36803e-72	1024	131	921	82	1047	110	contig_16	37394	43418			NA	NA		NA	NA		NA	NA
MSTRG.166008	86.2347	-4.4125	0.415403	-10.6222	2.34881e-26	2.96029e-25	113	8	126	13	80	15	contig_34	135450	138941			NA	NA		NA	NA		NA	NA
MSTRG.169740	116.146	-4.41207	0.370346	-11.9134	1.00815e-32	1.51944e-31	135	27	137	11	175	10	contig_81	184743	186781			NA	NA		AT4G01450.1	0.49	| nodulin MtN21 /EamA-like transporter family protein	gi|1025360104|ref|XP_016512479.1|	2.2	PREDICTED: uncharacterized protein LOC107829545 [Nicotiana tabacum]
MSTRG.163927	28.5897	-4.41174	0.553467	-7.9711	1.57269e-15	1.42305e-14	36	2	34	8	40	2	contig_258	5590	6605			NA	NA		NA	NA		NA	NA
MSTRG.162535	76.5556	-4.41148	0.355063	-12.4245	1.92389e-35	3.12673e-34	93	13	80	11	127	8	contig_21	279625	285552			NA	NA		NA	NA		NA	NA
MSTRG.165425	1451.14	-4.41137	0.204137	-21.6098	1.45182e-103	2.04503e-100	2032	222	1724	201	1813	183	contig_32	57622	62674			NA	NA		AT1G53300.1	1.8	| Symbols: TTL1 | tetratricopetide-repeat thioredoxin-like 1	gi|694453111|ref|XP_009351348.1|	3.1	PREDICTED: phenol 2-monooxygenase-like [Pyrus x bretschneideri]
MSTRG.164890	334.013	-4.41	0.255859	-17.236	1.42496e-66	1.01158e-64	424	59	397	39	462	41	contig_294	141457	144190			UniRef90_L1K252	1.5	Uncharacterized protein n=1 Tax=Guillardia theta CCMP2712 RepID=L1K252_GUITH	AT5G49970.2	7.6	| Symbols: ATPPOX, PPOX | pyridoxin (pyrodoxamine) 5'-phosphate oxidase	NA	NA
MSTRG.159099	518.277	-4.40842	0.212873	-20.7091	2.86646e-95	2.57868e-92	680	79	605	75	711	63	contig_112	310234	315097			NA	NA		AT3G50990.1	6.5	| Peroxidase superfamily protein	gi|1025211978|ref|XP_016479817.1|	8.2	PREDICTED: uncharacterized protein LOC107801062 [Nicotiana tabacum]
MSTRG.166766	846.513	-4.40819	0.213189	-20.6774	5.53908e-95	4.90062e-92	1144	120	1005	102	1101	132	contig_387	17234	19055			UniRef90_A0A068UEQ2	5e-05	Lactoylglutathione lyase n=1 Tax=Coffea canephora RepID=A0A068UEQ2_COFCA	AT1G08110.4	2e-08	| lactoylglutathione lyase family protein / glyoxalase I family protein	gi|567154258|ref|XP_006417728.1|	3e-07	hypothetical protein EUTSA_v10008645mg [Eutrema salsugineum]
MSTRG.163002	143.589	-4.4076	0.30485	-14.4583	2.22288e-47	5.40341e-46	173	22	182	21	191	17	contig_226	103371	106829			NA	NA		NA	NA		NA	NA
MSTRG.166842	28.8654	-4.40591	0.638913	-6.89594	5.35107e-12	4.06074e-11	48	3	41	2	18	7	contig_396	37577	39221			NA	NA		NA	NA		NA	NA
MSTRG.159285	26.2677	-4.40526	0.578929	-7.60932	2.75541e-14	2.35829e-13	35	5	31	6	35	0	contig_119	1	302			NA	NA		NA	NA		NA	NA
MSTRG.166053	291.296	-4.40466	0.248838	-17.7009	4.12698e-70	3.83301e-68	392	44	354	37	368	41	contig_34	266142	267571			NA	NA		NA	NA		NA	NA
MSTRG.163327	145.815	-4.40427	0.296684	-14.845	7.49604e-50	2.02901e-48	175	25	174	19	211	17	contig_24	120738	123850			UniRef90_K4DGQ5	5.5	Uncharacterized protein n=4 Tax=Solanaceae RepID=K4DGQ5_SOLLC	AT1G24530.1	6.9	| Transducin/WD40 repeat-like superfamily protein	gi|1026053229|ref|XP_016571149.1|	9.4	PREDICTED: PHD finger protein ALFIN-LIKE 5-like [Capsicum annuum]
MSTRG.162097	433.563	-4.40396	0.222385	-19.8033	2.78724e-87	1.33207e-84	610	63	512	59	543	60	contig_197	1562	5308			NA	NA		NA	NA		NA	NA
MSTRG.160691	286.683	-4.40366	0.272201	-16.178	7.21507e-59	3.04093e-57	360	49	362	39	368	32	contig_157	40686	45068			NA	NA		NA	NA		NA	NA
MSTRG.162732	4400.66	-4.40345	0.244097	-18.0398	9.49138e-73	1.14553e-70	4657	726	5259	519	7002	594	contig_217	152658	154453			NA	NA		NA	NA		NA	NA
MSTRG.163900	50.3276	-4.40252	0.428723	-10.2689	9.72817e-25	1.17583e-23	68	9	62	6	62	6	contig_255	86789	87980			NA	NA		NA	NA		NA	NA
MSTRG.167809	197.907	-4.40241	0.358468	-12.2812	1.14325e-34	1.81667e-33	174	24	267	20	305	39	contig_5	418523	420936			NA	NA		NA	NA		NA	NA
MSTRG.167017	185.692	-4.40083	0.276991	-15.888	7.67548e-57	2.91584e-55	225	25	214	20	278	33	contig_416	18838	21143			NA	NA		NA	NA		NA	NA
MSTRG.165158	717.911	-4.39908	0.220179	-19.9796	8.29214e-89	4.6721e-86	862	88	845	93	1056	122	contig_308	88373	93024			NA	NA		NA	NA		NA	NA
MSTRG.168930	481.078	-4.39904	0.232029	-18.959	3.72141e-80	9.20087e-78	663	72	577	77	603	54	contig_67	55039	61123			UniRef90_A0A087SI12	2e-06	Uric acid-xanthine permease n=1 Tax=Auxenochlorella protothecoides RepID=A0A087SI12_AUXPR	AT5G24740.1	1.2	| Protein of unknown function (DUF1162)	gi|760442381|ref|XP_011398259.1|	4e-06	Uric acid-xanthine permease [Auxenochlorella protothecoides]
MSTRG.158825	6333.74	-4.39903	0.281017	-15.654	3.12065e-55	1.09175e-53	6844	1025	7191	580	10505	1041	contig_109	71617	73382			NA	NA		NA	NA		NA	NA
MSTRG.169032	527.451	-4.39881	0.229995	-19.1257	1.54314e-81	4.25766e-79	636	73	628	63	762	86	contig_7	121480	125433			UniRef90_W5EN87	3e-08	Uncharacterized protein n=4 Tax=Triticeae RepID=W5EN87_WHEAT	AT2G18100.1	9e-08	| Protein of unknown function (DUF726)	gi|586649102|ref|XP_006829156.1|	5e-08	PREDICTED: transmembrane and coiled-coil domain-containing protein 4 [Amborella trichopoda]
MSTRG.163655	33.1671	-4.39835	0.505551	-8.70011	3.31577e-18	3.32176e-17	48	8	30	4	54	2	contig_251	71983	73051			NA	NA		NA	NA		NA	NA
MSTRG.169264	2052.74	-4.39737	0.250951	-17.5228	9.59208e-69	7.97253e-67	2394	371	2444	249	3049	240	contig_73	321288	329052			UniRef90_A0A0B4L7U5	1e-16	Acetyl-CoA carboxylase (Fragment) n=1 Tax=Nannochloropsis oculata RepID=A0A0B4L7U5_9STRA	AT1G36160.2	1e-18	| Symbols: ACC1 | acetyl-CoA carboxylase 1	gi|168041186|ref|XP_001773073.1|	9e-16	predicted protein [Physcomitrella patens]
MSTRG.162465	14.0949	-4.3959	0.7331	-5.99632	2.01836e-09	1.30313e-08	21	2	13	3	22	1	contig_21	38253	39817			NA	NA		NA	NA		NA	NA
MSTRG.160262	46.9518	-4.39525	0.427051	-10.2921	7.64867e-25	9.27309e-24	61	4	45	9	80	7	contig_142	119894	123842			NA	NA		NA	NA		NA	NA
MSTRG.164572	38.2361	-4.39469	0.485312	-9.0554	1.36068e-19	1.42418e-18	47	9	45	3	55	4	contig_283	95230	96588			UniRef90_B8BVH0	0.015	Uncharacterized protein n=1 Tax=Thalassiosira pseudonana RepID=B8BVH0_THAPS	AT3G20240.1	0.1	| Mitochondrial substrate carrier family protein	gi|308810799|ref|XP_003082708.1|	0.0001	Mitochondrial fatty acid anion carrier protein/Uncoupling protein (ISS) [Ostreococcus tauri]
MSTRG.166811	59.5697	-4.39465	0.402046	-10.9307	8.21789e-28	1.07654e-26	77	9	74	6	76	10	contig_392	29857	34026			NA	NA		NA	NA		NA	NA
MSTRG.160322	56.3608	-4.39465	0.391755	-11.2179	3.33199e-29	4.53931e-28	81	5	56	12	85	7	contig_143	32026	34874			UniRef90_A0A0A0LSA7	0.29	Uncharacterized protein n=2 Tax=Cucumis RepID=A0A0A0LSA7_CUCSA	AT2G01350.4	4.1	| Symbols: QPT | quinolinate phoshoribosyltransferase	gi|449439145|ref|XP_004137348.1|	0.49	PREDICTED: uncharacterized protein LOC101221907 isoform X1 [Cucumis sativus]
MSTRG.167921	1439.94	-4.39356	0.314889	-13.9527	3.02754e-44	6.52916e-43	1336	175	1759	144	2425	289	contig_51	78530	84789			UniRef90_A0A0E0DYV5	7.1	Uncharacterized protein n=3 Tax=Oryza RepID=A0A0E0DYV5_9ORYZ	NA	NA		NA	NA
MSTRG.166212	521.692	-4.39347	0.336789	-13.0452	6.77144e-39	1.21669e-37	529	63	560	44	950	113	contig_349	92295	96379			UniRef90_O49195	9.6	Vegetative storage protein 1 n=2 Tax=Arabidopsis thaliana RepID=VSP1_ARATH	AT5G24780.2	0.13	| Symbols: VSP1, ATVSP1 | vegetative storage protein 1	NA	NA
MSTRG.163610	44.8583	-4.39158	0.434547	-10.1061	5.19116e-24	6.16108e-23	73	7	45	5	58	7	contig_25	58378	59352			NA	NA		NA	NA		NA	NA
MSTRG.164737	99.1521	-4.39123	0.391367	-11.2202	3.24383e-29	4.4209e-28	97	12	146	18	124	12	contig_288	30665	31416			UniRef90_A9SFY0	7.5	Predicted protein n=1 Tax=Physcomitrella patens subsp. patens RepID=A9SFY0_PHYPA	AT2G23050.1	0.63	| Symbols: NPY4 | Phototropic-responsive NPH3 family protein	NA	NA
MSTRG.165358	92.1306	-4.3907	0.326748	-13.4375	3.64314e-41	7.02845e-40	120	13	107	15	128	11	contig_314	88600	90184			NA	NA		NA	NA		NA	NA
MSTRG.163059	61.461	-4.39043	0.446938	-9.82336	8.93177e-23	1.02473e-21	53	10	63	6	126	10	contig_229	24435	26561			NA	NA		NA	NA		NA	NA
MSTRG.167782	449.297	-4.38837	0.303419	-14.4631	2.07263e-47	5.0485e-46	562	89	583	53	554	47	contig_5	317757	328234			NA	NA		NA	NA		NA	NA
MSTRG.160158	1823.39	-4.38765	0.272379	-16.1086	2.22037e-58	9.14925e-57	2703	305	2353	218	1832	247	contig_14	119315	126919			UniRef90_D8U6R4	8e-19	Phosphoenolpyruvate carboxykinase n=1 Tax=Volvox carteri RepID=D8U6R4_VOLCA	AT4G37870.1	4e-16	| Symbols: PCK1, PEPCK | phosphoenolpyruvate carboxykinase 1	gi|747102550|ref|XP_011099443.1|	8e-19	PREDICTED: phosphoenolpyruvate carboxykinase [ATP]-like [Sesamum indicum]
MSTRG.167412	28.2284	-4.38737	0.585012	-7.49962	6.40018e-14	5.37886e-13	29	4	25	1	59	7	contig_461	29288	30763			UniRef90_P37223	1e-07	NADP-dependent malic enzyme n=1 Tax=Mesembryanthemum crystallinum RepID=MAOX_MESCR	AT5G25880.1	3e-09	| Symbols: ATNADP-ME3, NADP-ME3 | NADP-malic enzyme 3	gi|162463047|ref|NP_001105292.1|	1e-07	NADP malic enzyme 4 [Zea mays]
MSTRG.163290	190.701	-4.38733	0.290312	-15.1125	1.33976e-51	3.9435e-50	248	30	236	33	243	18	contig_235	34716	36871			NA	NA		AT3G44910.1	8.1	| Symbols: ATCHX12, CHX12 | cation/H+ exchanger 12	NA	NA
MSTRG.167370	422.919	-4.38594	0.2868	-15.2927	8.55519e-53	2.65082e-51	517	79	529	61	564	39	contig_459	13285	19025			NA	NA		NA	NA		NA	NA
MSTRG.160113	617.268	-4.38567	0.276	-15.8901	7.41967e-57	2.82266e-55	785	116	766	84	801	61	contig_139	7912	9934			UniRef90_B7FRU7	1e-14	Lipoyl synthase 1, mitochondrial n=1 Tax=Phaeodactylum tricornutum (strain CCAP 1055/1) RepID=LIPA1_PHATC	AT5G08415.1	3e-13	| Radical SAM superfamily protein	gi|168003002|ref|XP_001754202.1|	3e-12	predicted protein [Physcomitrella patens]
MSTRG.164972	1439.36	-4.38483	0.285587	-15.3537	3.34297e-53	1.05599e-51	1792	291	1641	149	2129	165	contig_3	61916	67383			UniRef90_B9HPJ6	2.3	Uncharacterized protein n=3 Tax=Populus RepID=B9HPJ6_POPTR	AT5G65360.1	5.8	| Histone superfamily protein	gi|566186089|ref|XP_006379012.1|	3.3	hypothetical protein POPTR_0009s03390g [Populus trichocarpa]
MSTRG.161872	812.244	-4.38421	0.290594	-15.0871	1.96994e-51	5.73688e-50	1291	154	970	98	845	91	contig_187	30806	32960			NA	NA		NA	NA		NA	NA
MSTRG.165420	82.5353	-4.3835	0.364946	-12.0114	3.09684e-33	4.72596e-32	95	11	108	12	109	12	contig_32	47276	48051			NA	NA		NA	NA		NA	NA
MSTRG.169927	177.425	-4.3824	0.30926	-14.1706	1.39324e-45	3.16601e-44	222	32	224	17	228	26	contig_84	163298	165647			NA	NA		NA	NA		NA	NA
MSTRG.163445	75.9262	-4.38237	0.413846	-10.5894	3.33746e-26	4.19152e-25	74	16	96	6	119	10	contig_243	87866	89321			NA	NA		NA	NA		NA	NA
MSTRG.162785	9086.8	-4.38205	0.300082	-14.6028	2.69515e-48	6.82896e-47	10210	1849	9319	934	16168	1039	contig_22	54042	55254			NA	NA		NA	NA		NA	NA
MSTRG.162645	16.4808	-4.38146	0.679771	-6.44549	1.15226e-10	8.08232e-10	23	3	18	2	23	2	contig_216	65591	66563			NA	NA		NA	NA		NA	NA
MSTRG.158785	112.554	-4.38129	0.3318	-13.2046	8.24991e-40	1.5272e-38	123	16	139	20	168	12	contig_105	58909	60302			NA	NA		NA	NA		NA	NA
MSTRG.158722	51.8481	-4.3805	0.446659	-9.80726	1.04778e-22	1.19952e-21	55	7	72	9	67	6	contig_103	38709	40836			UniRef90_A0A0D6R0W7	2e-09	Uncharacterized protein n=1 Tax=Araucaria cunninghamii RepID=A0A0D6R0W7_ARACU	AT5G41150.1	8.3	| Symbols: UVH1, ATRAD1, RAD1 | Restriction endonuclease, type II-like superfamily protein	NA	NA
MSTRG.160929	44.5854	-4.38034	0.45578	-9.61064	7.20974e-22	8.05494e-21	48	7	46	4	81	8	contig_164	88756	93010			NA	NA		NA	NA		NA	NA
MSTRG.166472	41.8676	-4.37982	0.465351	-9.41185	4.87474e-21	5.32941e-20	48	2	44	8	72	8	contig_360	169	2656			NA	NA		AT2G16600.2	2.4	| Symbols: ROC3 | rotamase CYP 3	NA	NA
MSTRG.161063	617.429	-4.37959	0.259904	-16.8508	1.03548e-63	5.94059e-62	685	113	670	74	1051	75	contig_169	96453	99174			NA	NA		NA	NA		NA	NA
MSTRG.170286	18.7096	-4.37834	0.65342	-6.70065	2.07491e-11	1.52088e-10	24	2	22	5	26	1	contig_94	174341	175627			NA	NA		AT1G47620.1	0.36	| Symbols: CYP96A8 | cytochrome P450, family 96, subfamily A, polypeptide 8	NA	NA
MSTRG.169329	96.5638	-4.37747	0.337737	-12.9612	2.03051e-38	3.59888e-37	132	18	115	10	123	13	contig_75	33741	36662			UniRef90_A0A0J8BLP9	3	Uncharacterized protein n=1 Tax=Beta vulgaris subsp. vulgaris RepID=A0A0J8BLP9_BETVU	AT4G10120.2	1.3	| Symbols: ATSPS4F | Sucrose-phosphate synthase family protein	gi|731356219|ref|XP_010689557.1|	4.4	PREDICTED: ABC transporter A family member 7-like [Beta vulgaris subsp. vulgaris]
MSTRG.169330	412.9	-4.37697	0.267151	-16.3839	2.49191e-60	1.14886e-58	733	68	432	50	443	58	contig_75	31843	36659			NA	NA		NA	NA		NA	NA
MSTRG.166729	538.303	-4.37649	0.250213	-17.491	1.67676e-68	1.35986e-66	658	87	640	56	768	86	contig_38	83815	85466			NA	NA		NA	NA		NA	NA
MSTRG.158607	1647.01	-4.37515	0.220849	-19.8106	2.41424e-87	1.1642e-84	1908	269	1781	195	2729	238	contig_101	171477	177572			NA	NA		NA	NA		NA	NA
MSTRG.160464	709.168	-4.3749	0.247696	-17.6623	8.17694e-70	7.41207e-68	971	135	773	94	1011	73	contig_147	78947	83113			NA	NA		NA	NA		NA	NA
MSTRG.164192	332.878	-4.37489	0.270217	-16.1903	5.90655e-59	2.49828e-57	379	61	389	46	514	35	contig_27	87310	89845			NA	NA		AT1G48635.2	8.7	| Symbols: PEX3, PEX3-2 | peroxin 3	NA	NA
MSTRG.161950	214.155	-4.37485	0.400779	-10.9159	9.68015e-28	1.26639e-26	255	52	283	15	269	23	contig_190	4853	5881			NA	NA		NA	NA		NA	NA
MSTRG.163328	152.131	-4.37475	0.27972	-15.6398	3.90192e-55	1.35621e-53	185	24	175	20	227	21	contig_24	124029	128522			NA	NA		AT1G01300.1	6.3	| Eukaryotic aspartyl protease family protein	NA	NA
MSTRG.165917	453.144	-4.37402	0.296319	-14.7612	2.60687e-49	6.8619e-48	696	49	504	105	553	43	contig_339	23506	27402			NA	NA		NA	NA		NA	NA
MSTRG.165585	384.619	-4.37393	0.31457	-13.9045	5.9494e-44	1.26974e-42	328	52	541	57	568	56	contig_33	61062	61822			NA	NA		NA	NA		NA	NA
MSTRG.163173	61.123	-4.37377	0.418296	-10.4562	1.37312e-25	1.69801e-24	82	11	81	9	67	6	contig_230	46204	48243			NA	NA		NA	NA		NA	NA
MSTRG.167056	4944.24	-4.37353	0.243541	-17.9581	4.14996e-72	4.68635e-70	5540	772	6215	561	7060	776	contig_42	62709	70253			NA	NA		NA	NA		NA	NA
MSTRG.169363	13.8609	-4.3728	0.763681	-5.72595	1.02855e-08	6.2866e-08	19	1	15	5	20	0	contig_75	134207	136136			NA	NA		NA	NA		NA	NA
MSTRG.165016	787.045	-4.37211	0.25009	-17.4822	1.95968e-68	1.57855e-66	998	146	909	87	1126	102	contig_30	66190	68278			UniRef90_K0TG72	0.16	Uncharacterized protein n=1 Tax=Thalassiosira oceanica RepID=K0TG72_THAOC	NA	NA		NA	NA
MSTRG.169257	49.0279	-4.37126	0.429533	-10.1768	2.51733e-24	3.01373e-23	56	7	59	9	73	5	contig_73	298065	299986			NA	NA		NA	NA		NA	NA
MSTRG.168729	54.1374	-4.37092	0.478199	-9.14038	6.22317e-20	6.57076e-19	51	8	84	6	63	9	contig_63	147739	148264			UniRef90_A9T4C1	5.5	Predicted protein n=1 Tax=Physcomitrella patens subsp. patens RepID=A9T4C1_PHYPA	AT3G11710.1	5	| Symbols: ATKRS-1 | lysyl-tRNA synthetase 1	gi|1009172963|ref|XP_015867559.1|	8.8	PREDICTED: uncharacterized protein LOC107405062 [Ziziphus jujuba]
MSTRG.167371	2467.24	-4.37091	0.192896	-22.6594	1.12729e-113	3.09437e-110	3038	349	2991	344	3408	367	contig_459	19243	24960			NA	NA		NA	NA		NA	NA
MSTRG.163589	738.213	-4.37038	0.221762	-19.7075	1.85962e-86	8.05985e-84	917	122	880	95	1034	99	contig_249	55583	57944			NA	NA		NA	NA		NA	NA
MSTRG.169489	1892.61	-4.36986	0.233163	-18.7417	2.26422e-78	4.75278e-76	2803	196	2152	267	2343	355	contig_79	37244	39804			NA	NA		NA	NA		NA	NA
MSTRG.165003	309.876	-4.36986	0.26747	-16.3378	5.31603e-60	2.39117e-58	342	49	392	47	444	37	contig_30	9370	14977			NA	NA		NA	NA		NA	NA
MSTRG.164568	410.022	-4.36926	0.226964	-19.2509	1.38699e-82	4.20628e-80	490	60	466	51	629	65	contig_283	76251	79097			UniRef90_A0A0M0JQ45	4	Oocyte zinc finger protein 6-like protein n=1 Tax=Chrysochromulina sp. CCMP291 RepID=A0A0M0JQ45_9EUKA	AT1G06630.2	9.6	| F-box/RNI-like superfamily protein	gi|612390738|ref|XP_007510890.1|	7.5	PREDICTED: similar to Zinc finger protein 271 (Zinc finger protein 7) (HZF7) (Zinc finger protein ZNFphex133) (Epstein-Barr virus-induced zinc finger protein) (ZNF-EB) (CT-ZFP48) (Zinc finger protein [Bathycoccus prasinos]
MSTRG.163965	67.7936	-4.36906	0.374285	-11.6731	1.74959e-31	2.54413e-30	82	13	77	8	103	8	contig_258	130785	133954			NA	NA		NA	NA		NA	NA
MSTRG.169686	204.231	-4.36887	0.249549	-17.5071	1.26557e-68	1.04138e-66	253	27	229	34	309	27	contig_80	285242	287492			NA	NA		NA	NA		NA	NA
MSTRG.169054	146.816	-4.3682	0.352517	-12.3915	2.90689e-35	4.69793e-34	209	23	202	23	137	17	contig_70	17871	19779			UniRef90_W4GX76	0.031	Uncharacterized protein n=1 Tax=Aphanomyces astaci RepID=W4GX76_9STRA	AT3G04710.2	2	| Symbols: TPR10 | ankyrin repeat family protein	NA	NA
MSTRG.167654	1761.41	-4.36782	0.304363	-14.3507	1.05508e-46	2.50386e-45	1796	232	2122	167	2838	356	contig_491	47520	52697			UniRef90_H3H4V3	0.0001	Uncharacterized protein n=12 Tax=Phytophthora RepID=H3H4V3_PHYRM	AT2G30360.1	0.01	| Symbols: CIPK11, PKS5, SIP4, SNRK3.22 | SOS3-interacting protein 4	gi|545373607|ref|XP_005651152.1|	0.004	calcium-dependent protein kinase [Coccomyxa subellipsoidea C-169]
MSTRG.159698	221.047	-4.3673	0.269943	-16.1786	7.13886e-59	3.00999e-57	243	33	263	30	343	32	contig_13	238475	239790			NA	NA		NA	NA		NA	NA
MSTRG.166257	613.755	-4.36728	0.215651	-20.2516	3.43731e-91	2.32895e-88	820	97	729	91	804	76	contig_350	16683	20031			NA	NA		AT4G16860.1	4	| Symbols: RPP4 | Disease resistance protein (TIR-NBS-LRR class) family	NA	NA
MSTRG.166478	28.24	-4.36689	0.574183	-7.60541	2.84005e-14	2.42859e-13	35	7	38	4	33	1	contig_362	3998	6393			NA	NA		NA	NA		NA	NA
MSTRG.161293	3257.5	-4.36582	0.270642	-16.1313	1.53634e-58	6.36987e-57	3505	620	3670	384	5446	387	contig_170	172849	180932			NA	NA		NA	NA		NA	NA
MSTRG.160314	788.278	-4.36554	0.281393	-15.514	2.78893e-54	9.27214e-53	830	144	1007	89	1155	104	contig_143	3692	9299			UniRef90_A0A0A0LD86	0.93	Uncharacterized protein n=2 Tax=Cucumis RepID=A0A0A0LD86_CUCSA	AT2G45050.1	0.48	| Symbols: GATA2 | GATA transcription factor 2	gi|659130742|ref|XP_008465326.1|	1.3	PREDICTED: GATA transcription factor 12-like [Cucumis melo]
MSTRG.165503	8177.69	-4.36548	0.294269	-14.835	8.70343e-50	2.34751e-48	8961	1632	10251	979	11920	877	contig_321	84910	92753			UniRef90_A0A068UGH4	7e-19	Uncharacterized protein n=1 Tax=Coffea canephora RepID=A0A068UGH4_COFCA	AT2G36390.1	9e-18	| Symbols: SBE2.1, BE3 | starch branching enzyme 2.1	gi|1040873138|ref|XP_017247038.1|	2e-20	PREDICTED: 1,4-alpha-glucan-branching enzyme 1, chloroplastic/amyloplastic-like isoform X2 [Daucus carota subsp. sativus]
MSTRG.168741	32.5419	-4.36547	0.589004	-7.41161	1.24777e-13	1.03452e-12	27	1	49	5	44	8	contig_63	177572	178624			NA	NA		AT4G32670.1	9.3	| RING/FYVE/PHD zinc finger superfamily protein	NA	NA
MSTRG.158757	120.494	-4.36541	0.281968	-15.4819	4.59474e-54	1.51255e-52	175	16	125	17	171	19	contig_103	164129	168363			NA	NA		NA	NA		NA	NA
MSTRG.165139	18.7679	-4.3651	0.656637	-6.64766	2.97795e-11	2.16325e-10	27	3	24	2	20	3	contig_308	10636	12214			NA	NA		NA	NA		NA	NA
MSTRG.162116	551.16	-4.36474	0.315158	-13.8494	1.28348e-43	2.71008e-42	489	91	649	55	986	90	contig_197	51267	52463			NA	NA		NA	NA		NA	NA
MSTRG.170314	57.098	-4.36397	0.514288	-8.48545	2.14881e-17	2.09105e-16	50	6	37	12	149	7	contig_95	12304	13451			NA	NA		NA	NA		NA	NA
MSTRG.163822	142.922	-4.36352	0.318534	-13.6988	1.03257e-42	2.11398e-41	222	18	166	30	161	14	contig_253	105071	107284			NA	NA		NA	NA		NA	NA
MSTRG.168355	16.3563	-4.36317	0.711435	-6.13292	8.62794e-10	5.72343e-09	19	1	21	1	22	5	contig_58	17429	19125			UniRef90_M1CHI4	7.2	Uncharacterized protein n=3 Tax=Solanum tuberosum RepID=M1CHI4_SOLTU	NA	NA		NA	NA
MSTRG.170366	303.963	-4.36268	0.278018	-15.6921	1.71396e-55	6.06961e-54	322	46	401	43	424	42	contig_96	43525	45050			NA	NA		NA	NA		NA	NA
MSTRG.160822	57.9485	-4.36255	0.479816	-9.09212	9.71261e-20	1.02078e-18	67	6	91	12	53	7	contig_16	122749	124561			NA	NA		NA	NA		NA	NA
MSTRG.164641	178.466	-4.36179	0.258264	-16.8889	5.43119e-64	3.17372e-62	235	25	199	22	257	30	contig_284	61001	65269			NA	NA		NA	NA		NA	NA
MSTRG.165600	606.688	-4.3612	0.29475	-14.7963	1.54833e-49	4.12426e-48	662	111	820	87	796	63	contig_33	105307	108138			NA	NA		NA	NA		NA	NA
MSTRG.166635	1810.83	-4.36032	0.342836	-12.7184	4.6726e-37	7.92233e-36	1924	231	2246	146	2737	402	contig_37	176909	183107			UniRef90_B5YN18	2e-09	Aspartate-tRNA ligase or aspartyl tRNA synthetase n=2 Tax=Thalassiosira pseudonana RepID=B5YN18_THAPS	AT4G26870.1	0.002	| Class II aminoacyl-tRNA and biotin synthetases superfamily protein	gi|552847573|ref|XP_005851895.1|	6e-05	hypothetical protein CHLNCDRAFT_33640 [Chlorella variabilis]
MSTRG.166301	101.337	-4.35975	0.299861	-14.5392	6.83736e-48	1.69671e-46	155	14	97	15	148	15	contig_354	34442	36700			UniRef90_A0A0D2RK75	4	Uncharacterized protein n=1 Tax=Gossypium raimondii RepID=A0A0D2RK75_GOSRA	AT4G15080.1	5.4	| DHHC-type zinc finger family protein	gi|1029005315|ref|XP_016666550.1|	7.6	PREDICTED: pentatricopeptide repeat-containing protein At5g38730-like [Gossypium hirsutum]
MSTRG.170204	234.872	-4.35916	0.272226	-16.013	1.03614e-57	4.12811e-56	283	29	297	43	312	30	contig_93	66674	68515			NA	NA		NA	NA		NA	NA
MSTRG.165465	32.4347	-4.35916	0.520355	-8.37727	5.41716e-17	5.19086e-16	32	4	40	6	52	4	contig_320	39882	41113			NA	NA		NA	NA		NA	NA
MSTRG.168035	378.056	-4.35886	0.268719	-16.2209	3.59013e-59	1.53366e-57	387	51	491	61	553	52	contig_53	17975	21875			UniRef90_M0TJA9	2.9	Uncharacterized protein n=1 Tax=Musa acuminata subsp. malaccensis RepID=M0TJA9_MUSAM	NA	NA		gi|695045136|ref|XP_009410351.1|	6.1	PREDICTED: uncharacterized protein LOC103992399 isoform X2 [Musa acuminata subsp. malaccensis]
MSTRG.165940	43.6638	-4.35842	0.467726	-9.31832	1.18194e-20	1.27705e-19	45	6	40	6	89	7	contig_339	74238	76090			NA	NA		NA	NA		NA	NA
MSTRG.161224	276.918	-4.35824	0.320819	-13.5847	4.93551e-42	9.86485e-41	245	33	349	35	461	52	contig_17	262950	265803			NA	NA		NA	NA		NA	NA
MSTRG.165113	9.36876	-4.35807	0.916025	-4.75758	1.95926e-06	9.5743e-06	11	2	13	2	11	0	contig_306	34147	34769			NA	NA		NA	NA		NA	NA
MSTRG.165717	172.686	-4.35805	0.335373	-12.9946	1.31238e-38	2.34041e-37	194	34	222	15	238	25	contig_332	5003	8206			NA	NA		NA	NA		NA	NA
MSTRG.170505	141.106	-4.35798	0.339717	-12.8283	1.13868e-37	1.96707e-36	163	24	188	25	180	12	contig_98	142187	143437			NA	NA		NA	NA		NA	NA
MSTRG.166667	16937.3	-4.35788	0.226127	-19.2719	9.25603e-83	2.85558e-80	20263	2901	20830	2229	23522	2172	contig_372	20410	25513			NA	NA		NA	NA		NA	NA
MSTRG.161816	23.0416	-4.35737	0.593615	-7.3404	2.12958e-13	1.74522e-12	34	3	26	6	29	1	contig_183	18240	20373			NA	NA		NA	NA		NA	NA
MSTRG.166834	29.7281	-4.3567	0.561796	-7.75496	8.83687e-15	7.74342e-14	36	6	20	4	66	3	contig_396	19188	24037			NA	NA		NA	NA		NA	NA
MSTRG.165123	437.629	-4.35646	0.236555	-18.4163	9.72764e-76	1.5972e-73	571	68	513	49	597	72	contig_306	67044	71247			NA	NA		AT3G25900.3	2.5	| Symbols: HMT-1 | Homocysteine S-methyltransferase family protein	NA	NA
MSTRG.169235	47.905	-4.35643	0.437206	-9.96425	2.18526e-23	2.54863e-22	79	2	42	8	70	11	contig_73	228515	230926			NA	NA		NA	NA		NA	NA
MSTRG.158539	1668	-4.35631	0.259788	-16.7687	4.13312e-63	2.26208e-61	2141	322	1958	219	2308	177	contig_100	51684	55460			NA	NA		AT3G04400.2	6.9	| Symbols: emb2171 | Ribosomal protein L14p/L23e family protein	NA	NA
MSTRG.158560	171.715	-4.35621	0.329631	-13.2154	7.14896e-40	1.32545e-38	226	33	227	24	193	17	contig_101	48775	50866			UniRef90_A9RAU1	0.042	Sulfhydryl oxidase (Fragment) n=1 Tax=Physcomitrella patens subsp. patens RepID=A9RAU1_PHYPA	AT1G49880.1	0.007	| Symbols: Erv1 | Erv1/Alr family protein	gi|672127398|ref|XP_008787162.1|	0.094	PREDICTED: FAD-linked sulfhydryl oxidase ERV1-like [Phoenix dactylifera]
MSTRG.168798	1383.27	-4.35616	0.248758	-17.5116	1.168e-68	9.62571e-67	1433	205	1580	161	2335	232	contig_64	157292	166577			UniRef90_W4GBE2	0.0002	Lysine--tRNA ligase n=1 Tax=Aphanomyces astaci RepID=W4GBE2_9STRA	AT3G30805.1	0.31	| Class II aminoacyl-tRNA and biotin synthetases superfamily protein	gi|470137296|ref|XP_004304405.1|	0.002	PREDICTED: DEAD-box ATP-dependent RNA helicase 57 [Fragaria vesca subsp. vesca]
MSTRG.168504	3549.82	-4.3556	0.242562	-17.9567	4.25437e-72	4.79918e-70	4198	646	4234	437	5180	446	contig_597	210	7565			NA	NA		NA	NA		NA	NA
MSTRG.161431	44.0363	-4.35525	0.457326	-9.52329	1.67784e-21	1.85652e-20	55	6	58	8	53	5	contig_172	164211	167673			UniRef90_F0WI72	3.5	Putative uncharacterized protein AlNc14C108G6278 n=1 Tax=Albugo laibachii Nc14 RepID=F0WI72_9STRA	AT5G54440.1	8.2	| Symbols: CLUB, AtTRS130 | CLUB	NA	NA
MSTRG.163135	78.6665	-4.35419	0.351186	-12.3986	2.66095e-35	4.30501e-34	111	12	92	9	99	13	contig_23	85643	88552			NA	NA		NA	NA		NA	NA
MSTRG.159898	36.7204	-4.3541	0.536419	-8.11698	4.77947e-16	4.41769e-15	70	2	38	4	35	10	contig_134	18989	20359			UniRef90_A0A0D6QVZ1	0.015	Uncharacterized protein n=1 Tax=Araucaria cunninghamii RepID=A0A0D6QVZ1_ARACU	AT5G16850.1	4.6	| Symbols: ATTERT, TERT | telomerase reverse transcriptase	NA	NA
MSTRG.162569	224.158	-4.35405	0.322819	-13.4876	1.85033e-41	3.6094e-40	197	36	265	27	401	34	contig_212	1564	2663			NA	NA		NA	NA		NA	NA
MSTRG.168680	45.9104	-4.35382	0.464399	-9.37517	6.90635e-21	7.52055e-20	55	4	59	12	60	4	contig_62	217786	220570			NA	NA		NA	NA		NA	NA
MSTRG.162776	140.38	-4.35354	0.323266	-13.4673	2.435e-41	4.7335e-40	170	18	189	25	168	18	contig_22	34219	38426			NA	NA		AT4G08910.1	4.1	| unknown protein; BEST Arabidopsis thaliana protein match is: unknown protein (TAIR:AT1G78170.1); Has 68 Blast hits to 68 proteins in 13 species: Archae - 0; Bacteria - 0; Metazoa - 0; Fungi - 0; Plants - 64; Viruses - 0; Other Eukaryotes - 4 (source: NCBI BLink).	NA	NA
MSTRG.167250	13.8919	-4.35308	0.750892	-5.79721	6.74292e-09	4.18049e-08	18	2	15	0	21	4	contig_448	5531	6447			NA	NA		NA	NA		NA	NA
MSTRG.162332	22.9111	-4.35268	0.582384	-7.4739	7.78522e-14	6.51831e-13	31	3	21	2	39	5	contig_204	68	3476			NA	NA		NA	NA		NA	NA
MSTRG.170119	20.7875	-4.35232	0.628048	-6.92991	4.21107e-12	3.21409e-11	29	3	26	5	24	1	contig_88	26780	28136			NA	NA		NA	NA		NA	NA
MSTRG.163175	23.0079	-4.35224	0.606517	-7.17578	7.18937e-13	5.72651e-12	28	1	30	6	29	3	contig_230	53438	54945			NA	NA		NA	NA		NA	NA
MSTRG.162627	50.5259	-4.35161	0.424564	-10.2496	1.18838e-24	1.43234e-23	61	9	54	10	82	3	contig_216	12296	13757			NA	NA		NA	NA		NA	NA
MSTRG.164828	64.6973	-4.35112	0.382518	-11.375	5.57309e-30	7.74624e-29	81	13	75	9	93	6	contig_292	72680	73142			UniRef90_D8QQ13	6.1	Putative uncharacterized protein n=2 Tax=Selaginella moellendorffii RepID=D8QQ13_SELML	AT1G13030.1	2.4	| sphere organelles protein-related	gi|302804156|ref|XP_002983830.1|	4.8	hypothetical protein SELMODRAFT_119385 [Selaginella moellendorffii]
MSTRG.167153	812.211	-4.35091	0.231812	-18.7691	1.35221e-78	2.89517e-76	878	123	993	111	1233	119	contig_43	2	2587			NA	NA		NA	NA		NA	NA
MSTRG.168502	3537.62	-4.35087	0.256528	-16.9606	1.6074e-64	9.74938e-63	4317	677	4142	408	5140	440	contig_597	210	7432			UniRef90_R1EJ29	7.1	Uncharacterized protein n=1 Tax=Emiliania huxleyi CCMP1516 RepID=R1EJ29_EMIHU	NA	NA		gi|302844644|ref|XP_002953862.1|	0.086	hypothetical protein VOLCADRAFT_106142 [Volvox carteri f. nagariensis]
MSTRG.162021	7038.96	-4.35011	0.246749	-17.6297	1.45761e-69	1.28641e-67	8421	1255	8845	849	9480	939	contig_194	69482	74598			UniRef90_A0A024TM95	3	TIGR01456 family HAD hydrolase n=2 Tax=Aphanomyces invadans RepID=A0A024TM95_9STRA	AT3G10680.1	7.2	| HSP20-like chaperones superfamily protein	NA	NA
MSTRG.169254	186.066	-4.34966	0.276006	-15.7593	5.9253e-56	2.1437e-54	226	26	232	30	250	25	contig_73	291459	294662			NA	NA		NA	NA		NA	NA
MSTRG.159859	878.619	-4.34944	0.220517	-19.7238	1.34771e-86	5.9373e-84	1291	156	977	115	1129	110	contig_133	258711	265501			UniRef90_A0A016PJR0	2e-18	Fusarium graminearum chromosome 1, complete genome n=21 Tax=Eukaryota RepID=A0A016PJR0_GIBZA	AT5G07010.1	7.6	| Symbols: ATST2A, ST2A | sulfotransferase 2A	NA	NA
MSTRG.166446	36.8801	-4.3493	0.500151	-8.69598	3.43842e-18	3.44237e-17	40	5	49	8	50	3	contig_36	96458	100737			NA	NA		AT3G20660.1	8.5	| Symbols: AtOCT4, 4-Oct | organic cation/carnitine transporter4	NA	NA
MSTRG.162313	75.7075	-4.34885	0.35041	-12.4107	2.28506e-35	3.7036e-34	126	13	73	9	99	11	contig_203	25	2945			NA	NA		NA	NA		NA	NA
MSTRG.159027	810.846	-4.34831	0.272753	-15.9423	3.22319e-57	1.25064e-55	1113	93	1067	160	871	104	contig_112	69150	71979			NA	NA		NA	NA		NA	NA
MSTRG.161423	50.8249	-4.34829	0.4307	-10.0959	5.76262e-24	6.82871e-23	80	12	55	5	62	5	contig_172	148533	150019			UniRef90_A0A0K9RAB6	5.7	Uncharacterized protein n=1 Tax=Spinacia oleracea RepID=A0A0K9RAB6_SPIOL	AT1G03090.1	3.5	| Symbols: MCCA | methylcrotonyl-CoA carboxylase alpha chain, mitochondrial / 3-methylcrotonyl-CoA carboxylase 1 (MCCA)	NA	NA
MSTRG.158550	205.01	-4.34801	0.273221	-15.9139	5.0772e-57	1.94883e-55	257	40	226	27	312	22	contig_101	20619	22359			NA	NA		AT3G43600.1	6.3	| Symbols: AAO2, AO3, atAO-2, AOgamma, AtAO3 | aldehyde oxidase 2	NA	NA
MSTRG.170504	43.9902	-4.34799	0.66474	-6.54089	6.11556e-11	4.35995e-10	12	9	60	5	94	5	contig_98	140821	142035			NA	NA		NA	NA		NA	NA
MSTRG.162647	138.271	-4.34795	0.361067	-12.0419	2.13857e-33	3.27948e-32	187	15	166	36	176	10	contig_216	76556	77837			UniRef90_B2W497	2e-09	Gram-negative bacteria-binding protein 1 n=3 Tax=Eukaryota RepID=B2W497_PYRTR	NA	NA		NA	NA
MSTRG.164142	84.8369	-4.34779	0.32473	-13.3889	7.01867e-41	1.34317e-39	119	11	91	12	120	14	contig_268	124624	126937			NA	NA		NA	NA		NA	NA
MSTRG.164402	13.925	-4.34685	0.749031	-5.80329	6.50253e-09	4.03709e-08	21	3	17	1	15	2	contig_276	130697	131739			NA	NA		NA	NA		NA	NA
MSTRG.162580	513.063	-4.34669	0.259021	-16.7812	3.34739e-63	1.84715e-61	576	78	638	58	740	87	contig_212	34043	39762			NA	NA		AT4G38000.1	3.1	| Symbols: DOF4.7 | DNA binding with one finger 4.7	NA	NA
MSTRG.164640	103.474	-4.34661	0.31463	-13.815	2.06923e-43	4.33497e-42	152	17	117	13	130	15	contig_284	63051	65386			UniRef90_A0A0J8CTF2	1.8	Uncharacterized protein n=2 Tax=Beta vulgaris subsp. vulgaris RepID=A0A0J8CTF2_BETVU	NA	NA		NA	NA
MSTRG.163383	50.6793	-4.3464	0.429927	-10.1096	5.00756e-24	5.94712e-23	75	10	60	8	59	4	contig_242	14275	15934			NA	NA		NA	NA		NA	NA
MSTRG.162730	159.464	-4.34595	0.368645	-11.789	4.4487e-32	6.58982e-31	205	20	230	34	155	16	contig_217	146891	149046			NA	NA		NA	NA		NA	NA
MSTRG.161117	535.401	-4.34556	0.243731	-17.8293	4.18692e-71	4.25662e-69	603	83	599	61	872	89	contig_169	286091	287356			UniRef90_A0A024U5J2	1.4	Uncharacterized protein n=1 Tax=Aphanomyces invadans RepID=A0A024U5J2_9STRA	AT3G09340.1	1.9	| Transmembrane amino acid transporter family protein	gi|255074303|ref|XP_002500826.1|	9.7	predicted protein [Micromonas commoda]
MSTRG.162712	46.1722	-4.34525	0.443995	-9.78672	1.2839e-22	1.4653e-21	53	8	59	6	63	6	contig_217	83399	85399			NA	NA		NA	NA		NA	NA
MSTRG.162852	11.3989	-4.34478	0.802966	-5.41091	6.27066e-08	3.57642e-07	15	2	11	2	19	1	contig_221	1	365			NA	NA		NA	NA		NA	NA
MSTRG.161262	122.229	-4.34475	0.31998	-13.5782	5.3943e-42	1.07618e-40	159	25	134	10	181	18	contig_170	92554	95903			NA	NA		NA	NA		NA	NA
MSTRG.159441	84.9047	-4.34455	0.332665	-13.0599	5.58336e-39	1.00575e-37	107	13	96	11	125	13	contig_124	147	1118			NA	NA		NA	NA		NA	NA
MSTRG.162249	833.816	-4.34416	0.251405	-17.2795	6.70913e-67	4.86607e-65	930	100	1107	149	1102	118	contig_201	12470	18791			NA	NA		NA	NA		NA	NA
MSTRG.164790	63.8041	-4.34393	0.417325	-10.409	2.25628e-25	2.77252e-24	66	6	82	15	94	7	contig_29	44958	46630			NA	NA		AT1G20730.1	2.4	| Protein of unknown function (DUF833)	NA	NA
MSTRG.158749	242.374	-4.34379	0.411763	-10.5493	5.12027e-26	6.40126e-25	255	33	377	57	252	17	contig_103	139660	142216			NA	NA		NA	NA		NA	NA
MSTRG.162041	719.375	-4.34364	0.233374	-18.6124	2.55042e-77	4.85818e-75	838	122	821	85	1118	106	contig_194	128262	134615			NA	NA		NA	NA		NA	NA
MSTRG.167699	452.029	-4.34312	0.223124	-19.4651	2.17277e-84	7.80543e-82	598	79	513	59	633	59	contig_5	67452	70664			UniRef90_K3YYW8	9.4	Uncharacterized protein n=2 Tax=Setaria italica RepID=K3YYW8_SETIT	AT5G53850.1	7.7	| haloacid dehalogenase-like hydrolase family protein	NA	NA
MSTRG.159933	334.3	-4.34249	0.24218	-17.9309	6.77333e-72	7.47531e-70	494	54	391	47	397	45	contig_134	114936	117038			NA	NA		NA	NA		NA	NA
MSTRG.158477	249.874	-4.34242	0.269002	-16.1427	1.27907e-58	5.31966e-57	273	40	295	31	392	38	contig_1	127819	129075			NA	NA		NA	NA		NA	NA
MSTRG.162593	5529.79	-4.34216	0.278961	-15.5655	1.24967e-54	4.23491e-53	6318	994	6928	549	7780	853	contig_213	12947	15665			NA	NA		NA	NA		NA	NA
MSTRG.170194	15.9068	-4.34134	0.690447	-6.28773	3.22135e-10	2.19639e-09	20	3	15	3	28	1	contig_93	36515	37575			NA	NA		NA	NA		NA	NA
MSTRG.159316	183.032	-4.34091	0.285314	-15.2145	2.83367e-52	8.58627e-51	226	28	234	28	233	24	contig_12	46709	49036			NA	NA		NA	NA		NA	NA
MSTRG.168173	1165.58	-4.3405	0.218737	-19.8435	1.25516e-87	6.22076e-85	1468	137	1265	152	1797	223	contig_542	72	6406			NA	NA		NA	NA		NA	NA
MSTRG.167673	73.646	-4.33928	0.378893	-11.4525	2.28342e-30	3.21261e-29	105	16	83	5	96	11	contig_493	8480	10827			UniRef90_N1NFV9	0.18	Putative cytidylyltransferase n=1 Tax=Arachis duranensis RepID=N1NFV9_9FABA	AT2G38670.1	0.25	| Symbols: PECT1 | phosphorylethanolamine cytidylyltransferase 1	gi|743767072|ref|XP_010913785.1|	0.11	PREDICTED: ethanolamine-phosphate cytidylyltransferase-like isoform X1 [Elaeis guineensis]
MSTRG.164667	64.1609	-4.33902	0.414743	-10.462	1.29148e-25	1.59816e-24	61	10	85	10	96	8	contig_286	9210	9961			NA	NA		NA	NA		NA	NA
MSTRG.166132	460.679	-4.33844	0.229355	-18.9158	8.4505e-80	2.03293e-77	679	58	544	79	541	66	contig_342	53029	56397			NA	NA		NA	NA		NA	NA
MSTRG.161838	1082.05	-4.33821	0.242641	-17.8791	1.71512e-71	1.81431e-69	1205	187	1199	125	1793	160	contig_185	45141	47520			NA	NA		AT5G23800.1	8.8	| Symbols: ATDUF10, DUF 10 | DOMAIN OF UNKNOWN FUNCTION 724 10	NA	NA
MSTRG.162592	5632.8	-4.33808	0.25327	-17.1283	9.12906e-66	6.08526e-64	6605	983	7176	644	7565	827	contig_213	12947	15676			UniRef90_A0A0A0KL62	8e-06	Uncharacterized protein n=2 Tax=Cucumis RepID=A0A0A0KL62_CUCSA	AT1G17130.1	4e-06	| Family of unknown function (DUF572)	gi|659133963|ref|XP_008466970.1|	3e-06	PREDICTED: coiled-coil domain-containing protein 94 homolog, partial [Cucumis melo]
MSTRG.164054	68.202	-4.33774	0.414316	-10.4696	1.19085e-25	1.47585e-24	79	5	94	14	82	11	contig_26	217167	218735			UniRef90_W4GFZ3	4.4	Uncharacterized protein n=1 Tax=Aphanomyces astaci RepID=W4GFZ3_9STRA	NA	NA		gi|242075626|ref|XP_002447749.1|	8.6	hypothetical protein SORBIDRAFT_06g015010 [Sorghum bicolor]
MSTRG.160426	969.394	-4.33725	0.223984	-19.3641	1.55121e-83	5.17327e-81	1264	173	1081	113	1405	137	contig_146	29035	32625			NA	NA		NA	NA		NA	NA
MSTRG.166661	29.1666	-4.33723	0.541452	-8.01037	1.14364e-15	1.03984e-14	50	2	20	4	49	7	contig_372	9056	11284			NA	NA		NA	NA		NA	NA
MSTRG.159976	38.7474	-4.33679	0.452166	-9.59115	8.7107e-22	9.70957e-21	52	6	41	5	58	6	contig_134	237183	239056			NA	NA		NA	NA		NA	NA
MSTRG.167058	73.0935	-4.33632	0.372091	-11.6539	2.19135e-31	3.17272e-30	80	13	80	8	124	11	contig_42	70334	73609			NA	NA		NA	NA		NA	NA
MSTRG.161566	2026.85	-4.33612	0.19074	-22.7331	2.10874e-114	6.27075e-111	2942	340	2140	313	2812	237	contig_176	33097	34897			NA	NA		NA	NA		NA	NA
MSTRG.165124	438.54	-4.33599	0.225157	-19.2577	1.21745e-82	3.70261e-80	559	73	500	53	632	66	contig_306	66745	71247			NA	NA		NA	NA		NA	NA
MSTRG.167020	139.571	-4.33583	0.328887	-13.1833	1.09425e-39	2.01658e-38	166	25	187	20	171	16	contig_416	28026	28927			NA	NA		NA	NA		NA	NA
MSTRG.162129	13.5368	-4.33478	0.746139	-5.80962	6.26159e-09	3.8936e-08	18	1	14	4	21	1	contig_197	77288	78499			NA	NA		NA	NA		NA	NA
MSTRG.170078	11.533	-4.33444	0.822305	-5.27109	1.35616e-07	7.49862e-07	15	2	16	2	12	1	contig_87	17569	18344			NA	NA		NA	NA		NA	NA
MSTRG.165950	29.8836	-4.33443	0.575911	-7.52621	5.22335e-14	4.40816e-13	25	5	45	5	40	3	contig_339	101401	102605			UniRef90_D7FY35	0.0003	Uncharacterized protein n=1 Tax=Ectocarpus siliculosus RepID=D7FY35_ECTSI	AT5G53750.1	6.2	| CBS domain-containing protein	gi|159479674|ref|XP_001697915.1|	0.051	hypothetical protein CHLREDRAFT_151480 [Chlamydomonas reinhardtii]
MSTRG.166177	59.6019	-4.33423	0.45817	-9.45987	3.08318e-21	3.39013e-20	74	13	83	10	65	3	contig_348	31782	33198			NA	NA		NA	NA		NA	NA
MSTRG.160891	218.234	-4.33369	0.263041	-16.4753	5.51921e-61	2.63301e-59	329	28	237	25	280	43	contig_163	115372	117912			NA	NA		NA	NA		NA	NA
MSTRG.161203	116.313	-4.33347	0.320855	-13.506	1.44126e-41	2.8274e-40	165	18	144	16	133	17	contig_17	202795	205765			NA	NA		NA	NA		NA	NA
MSTRG.164193	312.914	-4.33338	0.250293	-17.3132	3.73923e-67	2.75876e-65	398	55	348	33	465	49	contig_27	87310	89845			NA	NA		NA	NA		NA	NA
MSTRG.169959	1062.58	-4.33232	0.284458	-15.2301	2.23327e-52	6.78043e-51	1116	153	1204	106	1789	207	contig_85	31614	37915			UniRef90_A9T6C0	2.1	Predicted protein n=2 Tax=Physcomitrella patens subsp. patens RepID=A9T6C0_PHYPA	AT4G32120.1	9.4	| Galactosyltransferase family protein	gi|168043378|ref|XP_001774162.1|	3.1	predicted protein [Physcomitrella patens]
MSTRG.160227	76.7738	-4.33213	0.399142	-10.8536	1.91688e-27	2.48556e-26	105	8	99	19	86	7	contig_140	217527	220113			NA	NA		NA	NA		NA	NA
MSTRG.170065	318.248	-4.33201	0.281095	-15.4112	1.3765e-53	4.42384e-52	324	44	393	39	497	57	contig_86	65881	69090			NA	NA		NA	NA		NA	NA
MSTRG.168205	136.071	-4.33191	0.309792	-13.9833	1.97208e-44	4.28838e-43	232	18	147	19	148	23	contig_558	19460	20882			NA	NA		NA	NA		NA	NA
MSTRG.166105	1963.96	-4.3318	0.187322	-23.1249	2.60413e-118	9.29265e-115	2568	307	2310	287	2655	271	contig_340	13350	15906			NA	NA		NA	NA		NA	NA
MSTRG.170285	22.8726	-4.3315	0.67419	-6.42474	1.32095e-10	9.23899e-10	32	1	34	2	18	7	contig_94	172789	174276			UniRef90_A0A0A9KDL5	4.5	Uncharacterized protein n=1 Tax=Arundo donax RepID=A0A0A9KDL5_ARUDO	NA	NA		NA	NA
MSTRG.161320	18.3029	-4.3307	0.655755	-6.60415	3.99806e-11	2.88412e-10	23	2	24	3	22	3	contig_171	61924	64232			NA	NA		NA	NA		NA	NA
MSTRG.163744	181.374	-4.33053	0.255981	-16.9174	3.34776e-64	1.98773e-62	275	28	197	28	231	24	contig_252	3023	7807			UniRef90_K7M4V0	8.4	Uncharacterized protein n=1 Tax=Glycine max RepID=K7M4V0_SOYBN	AT3G46140.1	0.14	| Protein kinase superfamily protein	NA	NA
MSTRG.162084	45.6314	-4.33003	0.440805	-9.823	8.96398e-23	1.02831e-21	54	7	58	7	61	6	contig_196	5251	5961			UniRef90_M1UP22	0.14	Similar to Traf and Tnf receptor associated protein n=1 Tax=Cyanidioschyzon merolae RepID=M1UP22_CYAME	NA	NA		NA	NA
MSTRG.162111	56.7349	-4.32998	0.48102	-9.00166	2.22322e-19	2.31407e-18	61	5	90	11	55	9	contig_197	37333	38898			NA	NA		NA	NA		NA	NA
MSTRG.165525	241.967	-4.32923	0.263171	-16.4503	8.34678e-61	3.95026e-59	302	30	305	40	311	37	contig_324	2	2463			NA	NA		NA	NA		NA	NA
MSTRG.162728	74.5487	-4.3292	0.414872	-10.435	1.71572e-25	2.11459e-24	100	8	103	17	75	8	contig_217	142631	145850			NA	NA		NA	NA		NA	NA
MSTRG.162915	203.698	-4.32911	0.280268	-15.4463	7.98734e-54	2.59584e-52	304	23	234	26	245	41	contig_224	20165	22549			NA	NA		NA	NA		NA	NA
MSTRG.162264	54.7774	-4.32902	0.414441	-10.4454	1.53738e-25	1.89807e-24	63	11	67	7	79	6	contig_201	66553	70016			UniRef90_A0A0M0JK10	1e-05	DNA replication helicase n=1 Tax=Chrysochromulina sp. CCMP291 RepID=A0A0M0JK10_9EUKA	AT1G08840.2	2e-05	| Symbols: emb2411 | DNA replication helicase, putative	gi|302804656|ref|XP_002984080.1|	2e-07	hypothetical protein SELMODRAFT_451029 [Selaginella moellendorffii]
MSTRG.169812	45.3777	-4.32902	0.435411	-9.94236	2.72288e-23	3.16702e-22	54	9	46	5	78	6	contig_82	69773	70718			UniRef90_B9TI60	1e-06	2-heptaprenyl-1,4-naphthoquinone methyltransferase, putative n=2 Tax=cellular organisms RepID=B9TI60_RICCO	AT4G00060.1	7.6	| Symbols: MEE44 | Nucleotidyltransferase family protein	NA	NA
MSTRG.168689	123.083	-4.32822	0.361897	-11.9598	5.76935e-33	8.75072e-32	113	21	165	14	185	19	contig_63	12911	16522			NA	NA		NA	NA		NA	NA
MSTRG.162725	34.3095	-4.32752	0.504867	-8.57161	1.02047e-17	1.00556e-16	50	7	41	2	40	6	contig_217	138302	139532			NA	NA		NA	NA		NA	NA
MSTRG.167418	18.1946	-4.32751	0.648699	-6.67106	2.53971e-11	1.85207e-10	23	4	19	1	29	3	contig_461	35325	37941			NA	NA		NA	NA		NA	NA
MSTRG.166479	834.461	-4.3272	0.259791	-16.6565	2.7156e-62	1.40781e-60	1136	150	1066	112	952	105	contig_362	6453	9176			NA	NA		NA	NA		NA	NA
MSTRG.161612	201.851	-4.32686	0.339435	-12.7472	3.22995e-37	5.50248e-36	200	25	255	20	312	44	contig_179	38104	39954			NA	NA		AT3G14270.1	8.7	| Symbols: FAB1B | phosphatidylinositol-4-phosphate 5-kinase family protein	NA	NA
MSTRG.158713	7188.97	-4.32682	0.272996	-15.8494	1.41952e-56	5.31344e-55	7782	1348	8688	774	11031	1025	contig_103	14513	17783			UniRef90_A9U808	3e-06	Predicted protein (Fragment) n=1 Tax=Physcomitrella patens subsp. patens RepID=A9U808_PHYPA	AT4G33760.1	5e-05	| tRNA synthetase class II (D, K and N) family protein	gi|168070936|ref|XP_001786991.1|	4e-06	predicted protein, partial [Physcomitrella patens]
MSTRG.169725	17.9946	-4.32617	0.661878	-6.5362	6.31028e-11	4.49398e-10	30	2	19	5	21	1	contig_81	119234	119998			NA	NA		NA	NA		NA	NA
MSTRG.164299	162.83	-4.3257	0.330179	-13.1011	3.24667e-39	5.89795e-38	242	18	202	19	174	35	contig_271	145378	148823			NA	NA		NA	NA		NA	NA
MSTRG.162320	13.8028	-4.3255	0.758852	-5.70006	1.19764e-08	7.27397e-08	17	4	18	1	17	1	contig_203	13909	15244			NA	NA		NA	NA		NA	NA
MSTRG.169960	1085.7	-4.32497	0.299581	-14.4367	3.03897e-47	7.34878e-46	1148	172	1230	98	1819	207	contig_85	31614	37915			NA	NA		NA	NA		NA	NA
MSTRG.163729	1582.74	-4.32348	0.265027	-16.3134	7.93021e-60	3.52555e-58	1918	315	1747	173	2469	206	contig_251	300915	304755			NA	NA		NA	NA		NA	NA
MSTRG.161511	581.581	-4.32314	0.198965	-21.7281	1.11346e-104	1.70284e-101	730	83	671	87	837	88	contig_172	423164	427487			UniRef90_W1PBA1	10	Uncharacterized protein n=1 Tax=Amborella trichopoda RepID=W1PBA1_AMBTC	NA	NA		NA	NA
MSTRG.164381	22.6794	-4.32231	0.603913	-7.15717	8.23596e-13	6.53439e-12	39	4	26	3	22	3	contig_276	46596	48347			NA	NA		AT4G39850.1	5.9	| Symbols: PXA1, PED3, CTS, ACN2, AtABCD1 | peroxisomal ABC transporter 1	gi|1009141779|ref|XP_015888370.1|	2.5	PREDICTED: uncharacterized protein LOC107423342 [Ziziphus jujuba]
MSTRG.162007	108.371	-4.32199	0.30547	-14.1487	1.90377e-45	4.30511e-44	138	15	127	17	151	16	contig_194	18626	19569			NA	NA		NA	NA		NA	NA
MSTRG.162294	2004.74	-4.32185	0.251769	-17.166	4.77356e-66	3.25493e-64	2575	263	2727	357	2192	275	contig_202	58163	63727			UniRef90_W1NEU0	6e-05	Uncharacterized protein n=1 Tax=Amborella trichopoda RepID=W1NEU0_AMBTC	AT4G37560.1	0.0005	| Acetamidase/Formamidase family protein	gi|545368704|ref|XP_005649129.1|	0.0002	alpha/beta hydrolase protein [Coccomyxa subellipsoidea C-169]
MSTRG.164793	1504.71	-4.32168	0.175032	-24.6908	1.34286e-134	1.79697e-130	2024	229	1670	248	2126	192	contig_290	8143	13208			NA	NA		NA	NA		NA	NA
MSTRG.162714	2417.7	-4.32129	0.202406	-21.3496	3.93633e-101	4.95759e-98	3465	326	2936	388	2810	363	contig_217	91379	94629			NA	NA		AT1G14185.1	4.9	| Glucose-methanol-choline (GMC) oxidoreductase family protein	gi|951055067|ref|XP_014521377.1|	6.3	PREDICTED: protein HOTHEAD-like [Vigna radiata var. radiata]
MSTRG.169643	1656.49	-4.32123	0.210445	-20.5338	1.07501e-93	8.71838e-91	2284	282	1815	193	2318	256	contig_80	142086	148258			NA	NA		NA	NA		NA	NA
MSTRG.165758	679.889	-4.32121	0.305502	-14.1446	2.01582e-45	4.55178e-44	641	129	752	72	1247	98	contig_333	33510	34150			UniRef90_A0A0A9CN97	3.4	Uncharacterized protein n=1 Tax=Arundo donax RepID=A0A0A9CN97_ARUDO	AT5G04940.2	4.2	| Symbols: SUVH1 | SU(VAR)3-9 homolog 1	NA	NA
MSTRG.166688	38.4165	-4.32112	0.46908	-9.21191	3.20359e-20	3.41758e-19	64	7	41	5	44	5	contig_38	306	2010			NA	NA		NA	NA		NA	NA
MSTRG.159691	45.5489	-4.31883	0.466651	-9.25493	2.14366e-20	2.30014e-19	51	11	59	5	62	4	contig_13	225479	225821			UniRef90_A0A0M0K958	3	Uncharacterized protein n=1 Tax=Chrysochromulina sp. CCMP291 RepID=A0A0M0K958_9EUKA	AT1G52830.1	1.5	| Symbols: IAA6, SHY1 | indole-3-acetic acid 6	gi|1009127319|ref|XP_015880634.1|	0.014	PREDICTED: aspartic proteinase CDR1-like [Ziziphus jujuba]
MSTRG.169019	1600.17	-4.31831	0.282666	-15.2771	1.08711e-52	3.35384e-51	1636	238	1819	164	2728	306	contig_7	76984	81738			UniRef90_A0A0D6RAA3	1e-10	Uncharacterized protein n=1 Tax=Araucaria cunninghamii RepID=A0A0D6RAA3_ARACU	AT3G12740.1	2.7	| Symbols: ALIS1 | ALA-interacting subunit 1	NA	NA
MSTRG.169023	1235.62	-4.31809	0.242144	-17.8327	3.93829e-71	4.01912e-69	1288	174	1400	156	2088	219	contig_7	88028	94808			NA	NA		NA	NA		NA	NA
MSTRG.168834	675.467	-4.31772	0.345016	-12.5146	6.21491e-36	1.02452e-34	739	148	920	64	869	84	contig_65	81627	85521			NA	NA		AT4G34460.1	3.1	| Symbols: AGB1, ELK4, ATAGB1 | GTP binding protein beta 1	NA	NA
MSTRG.163728	1612.31	-4.31761	0.238969	-18.0677	5.72713e-73	7.07976e-71	1916	303	1773	197	2563	212	contig_251	300915	304666			NA	NA		NA	NA		NA	NA
MSTRG.161994	33.7377	-4.31746	0.488221	-8.84324	9.2985e-19	9.48844e-18	52	8	32	4	49	3	contig_193	21938	24006			UniRef90_A0A0E0CC29	2.5	Uncharacterized protein n=1 Tax=Oryza meridionalis RepID=A0A0E0CC29_9ORYZ	AT1G12620.1	2.2	| Pentatricopeptide repeat (PPR) superfamily protein	NA	NA
MSTRG.160640	115.411	-4.31735	0.319603	-13.5085	1.39375e-41	2.7357e-40	146	23	127	10	174	18	contig_156	129676	131332			UniRef90_Q0J7D0	0.41	Os08g0203100 protein (Fragment) n=1 Tax=Oryza sativa subsp. japonica RepID=Q0J7D0_ORYSJ	AT5G60160.1	2.3	| Zn-dependent exopeptidases superfamily protein	gi|1002290765|ref|XP_015649719.1|	5.3	PREDICTED: probable LRR receptor-like serine/threonine-protein kinase At1g56140 [Oryza sativa Japonica Group]
MSTRG.170027	466.778	-4.31638	0.186345	-23.1634	1.06513e-118	4.07235e-115	625	71	484	69	714	68	contig_85	262972	265668			UniRef90_R1DP98	0.03	Phosphoinositide phospholipase C n=1 Tax=Emiliania huxleyi CCMP1516 RepID=R1DP98_EMIHU	AT3G55940.1	1.6	| Phosphoinositide-specific phospholipase C family protein	gi|743781350|ref|XP_010920865.1|	4.4	PREDICTED: phosphoinositide phospholipase C 2-like [Elaeis guineensis]
MSTRG.170322	24.5279	-4.31619	0.570325	-7.56796	3.79144e-14	3.22336e-13	36	1	23	3	38	7	contig_95	33099	34151			NA	NA		NA	NA		NA	NA
MSTRG.167791	343.312	-4.316	0.204205	-21.1356	3.74315e-99	4.17411e-96	449	51	362	50	527	52	contig_5	355127	357520			NA	NA		AT3G09830.2	8.9	| Protein kinase superfamily protein	NA	NA
MSTRG.158916	3438.45	-4.3158	0.26178	-16.4864	4.59765e-61	2.2022e-59	4508	694	3966	428	4747	395	contig_11	82122	86212			NA	NA		NA	NA		NA	NA
MSTRG.162830	11.186	-4.31526	0.82094	-5.25649	1.46832e-07	8.09582e-07	16	0	13	3	14	2	contig_220	63208	64293			NA	NA		NA	NA		NA	NA
MSTRG.159465	1645.88	-4.31518	0.241862	-17.8414	3.36861e-71	3.46084e-69	1999	289	1928	182	2391	257	contig_124	63472	65750			NA	NA		NA	NA		NA	NA
MSTRG.169279	40.2916	-4.31495	0.485959	-8.87926	6.73056e-19	6.895e-18	46	7	45	10	65	1	contig_73	372101	373882			NA	NA		NA	NA		NA	NA
MSTRG.170415	20.4353	-4.31467	0.649383	-6.64426	3.04736e-11	2.21173e-10	20	4	29	4	27	1	contig_96	193019	194955			UniRef90_R1D8Q2	1.8	Uncharacterized protein n=2 Tax=Emiliania huxleyi CCMP1516 RepID=R1D8Q2_EMIHU	AT3G05520.2	6	| Subunits of heterodimeric actin filament capping protein Capz superfamily	NA	NA
MSTRG.165125	587.95	-4.31459	0.225863	-19.1027	2.39712e-81	6.51316e-79	716	106	654	78	905	77	contig_306	73293	79403			UniRef90_W5F1D5	0.1	Uncharacterized protein n=3 Tax=Triticeae RepID=W5F1D5_WHEAT	NA	NA		gi|1002868773|ref|XP_015696729.1|	3.7	PREDICTED: lysine-specific demethylase JMJ25-like [Oryza brachyantha]
MSTRG.161435	38.3291	-4.31398	0.525633	-8.2072	2.264e-16	2.11935e-15	43	4	59	8	38	5	contig_172	183292	185169			NA	NA		NA	NA		NA	NA
MSTRG.169419	1216.15	-4.31381	0.23029	-18.7321	2.71121e-78	5.63579e-76	1482	209	1516	179	1622	153	contig_760	24668	27410			NA	NA		NA	NA		NA	NA
MSTRG.170260	30.8577	-4.31196	0.513487	-8.39741	4.56448e-17	4.38755e-16	49	2	25	8	50	4	contig_94	82066	85157			NA	NA		NA	NA		NA	NA
MSTRG.164764	549.912	-4.31147	0.261231	-16.5045	3.40744e-61	1.64684e-59	709	95	717	83	645	67	contig_289	56771	59432			NA	NA		NA	NA		NA	NA
MSTRG.169679	1085.04	-4.31145	0.21971	-19.6234	9.75845e-86	3.92734e-83	1256	178	1276	140	1632	165	contig_80	254150	259846			UniRef90_A0A024TSQ0	2e-06	Uncharacterized protein n=1 Tax=Aphanomyces invadans RepID=A0A024TSQ0_9STRA	AT5G56300.1	0.31	| Symbols: GAMT2 | gibberellic acid methyltransferase 2	gi|923799263|ref|XP_013686834.1|	3.1	PREDICTED: arginyl-tRNA--protein transferase 1-like [Brassica napus]
MSTRG.166665	8517.58	-4.3111	0.213216	-20.2194	6.60558e-91	4.33832e-88	10353	1372	10587	1130	11431	1292	contig_372	16180	20103			UniRef90_B9TIY2	0.022	2,4-dienoyl-CoA reductase [NADPH], putative (Fragment) n=1 Tax=Ricinus communis RepID=B9TIY2_RICCO	AT2G06050.3	0.54	| Symbols: OPR3 | oxophytodienoate-reductase 3	gi|159463058|ref|XP_001689759.1|	0.32	predicted protein [Chlamydomonas reinhardtii]
MSTRG.165571	278.188	-4.31097	0.235851	-18.2783	1.231e-74	1.8003e-72	359	45	324	38	385	41	contig_33	18528	22132			NA	NA		NA	NA		NA	NA
MSTRG.169069	134.956	-4.31067	0.32984	-13.069	4.95121e-39	8.92627e-38	149	24	180	20	178	16	contig_704	2670	3630			NA	NA		NA	NA		NA	NA
MSTRG.162504	5957.19	-4.3106	0.320654	-13.4432	3.37684e-41	6.5194e-40	6605	1330	6932	708	9373	589	contig_21	156779	159957			NA	NA		NA	NA		NA	NA
MSTRG.167313	68.9211	-4.31028	0.38141	-11.3009	1.29835e-29	1.7863e-28	125	11	62	14	86	6	contig_45	140069	141536			NA	NA		NA	NA		NA	NA
MSTRG.164832	65.4807	-4.3099	0.409859	-10.5156	7.32304e-26	9.11679e-25	92	12	86	7	68	10	contig_292	78508	80001			NA	NA		NA	NA		NA	NA
MSTRG.166908	219.934	-4.30962	0.289853	-14.8683	5.29389e-50	1.44168e-48	313	32	272	25	250	41	contig_40	52519	55140			NA	NA		NA	NA		NA	NA
MSTRG.161072	36.1094	-4.3095	0.558525	-7.71586	1.20168e-14	1.04555e-13	27	5	58	6	46	5	contig_169	117456	120230			NA	NA		AT3G50790.1	2.1	| esterase/lipase/thioesterase family protein	gi|923914990|ref|XP_013727049.1|	6.7	PREDICTED: uncharacterized protein LOC106430794 isoform X1 [Brassica napus]
MSTRG.169400	109.929	-4.30923	0.305558	-14.1028	3.64859e-45	8.15433e-44	160	18	123	13	141	18	contig_76	28814	31048			UniRef90_A0A0J8BGZ1	5.1	Uncharacterized protein n=1 Tax=Beta vulgaris subsp. vulgaris RepID=A0A0J8BGZ1_BETVU	AT3G59770.1	4	| Symbols: SAC9 | sacI homology domain-containing protein / WW domain-containing protein	gi|731362757|ref|XP_010693057.1|	7.5	PREDICTED: probable methyltransferase PMT23 [Beta vulgaris subsp. vulgaris]
MSTRG.166738	717.593	-4.30921	0.252954	-17.0356	4.47271e-65	2.83827e-63	779	124	915	103	1024	93	contig_382	1352	3276			NA	NA		NA	NA		NA	NA
MSTRG.165090	74.114	-4.30891	0.365857	-11.7776	5.0935e-32	7.53453e-31	84	13	90	11	109	9	contig_301	54779	56363			NA	NA		NA	NA		NA	NA
MSTRG.169007	49.4868	-4.30821	0.426144	-10.1098	5.00101e-24	5.94067e-23	71	10	59	7	59	5	contig_7	39413	40808			NA	NA		NA	NA		NA	NA
MSTRG.161508	401.368	-4.30785	0.251122	-17.1544	5.82223e-66	3.93987e-64	484	73	488	57	559	49	contig_172	413686	414908			UniRef90_H3HBX3	6.5	Uncharacterized protein n=1 Tax=Phytophthora ramorum RepID=H3HBX3_PHYRM	NA	NA		NA	NA
MSTRG.164108	80.118	-4.30741	0.332661	-12.9484	2.40044e-38	4.2391e-37	106	13	77	13	133	10	contig_268	5500	9042			NA	NA		NA	NA		NA	NA
MSTRG.168179	730.867	-4.30734	0.287422	-14.9861	9.05051e-51	2.55642e-49	733	108	915	79	1131	139	contig_55	1405	6798			NA	NA		NA	NA		NA	NA
MSTRG.169756	917.943	-4.3071	0.226669	-19.0017	1.65088e-80	4.22803e-78	1070	146	1125	119	1303	145	contig_81	228336	239468			NA	NA		NA	NA		NA	NA
MSTRG.166135	921.738	-4.30617	0.349176	-12.3324	6.06239e-35	9.71116e-34	1184	156	1285	188	958	71	contig_342	59230	61407			NA	NA		NA	NA		NA	NA
MSTRG.158721	645.12	-4.30576	0.296944	-14.5002	1.2077e-47	2.97213e-46	1037	91	815	124	584	76	contig_103	35869	37373			NA	NA		NA	NA		NA	NA
MSTRG.166277	33.445	-4.3054	0.503678	-8.54793	1.2532e-17	1.23082e-16	57	4	37	6	35	5	contig_351	55551	57827			UniRef90_F6I2I6	0.74	Putative uncharacterized protein n=1 Tax=Vitis vinifera RepID=F6I2I6_VITVI	NA	NA		gi|731439620|ref|XP_003635657.2|	1.3	PREDICTED: phenylalanine ammonia-lyase-like [Vitis vinifera]
MSTRG.168923	1615.09	-4.30538	0.319571	-13.4724	2.27426e-41	4.42585e-40	1650	208	1727	154	2918	360	contig_67	33307	35222			NA	NA		NA	NA		NA	NA
MSTRG.166871	35.3471	-4.30522	0.527719	-8.15818	3.40121e-16	3.16233e-15	45	5	37	11	56	0	contig_4	34489	39275			NA	NA		AT5G15170.1	4.9	| Symbols: TDP1 | tyrosyl-DNA phosphodiesterase-related	gi|959124234|ref|YP_009184700.1|	1.7	beta'' subunit of RNA polymerase (chloroplast) [Oogamochlamys gigantea]
MSTRG.159592	15.8233	-4.3052	0.731729	-5.8836	4.01443e-09	2.5323e-08	17	1	24	2	17	4	contig_127	126234	128392			NA	NA		AT4G34390.1	3.7	| Symbols: XLG2 | extra-large GTP-binding protein 2	NA	NA
MSTRG.168490	1403.19	-4.30475	0.303784	-14.1704	1.39615e-45	3.17193e-44	1726	227	1924	140	1586	258	contig_595	31296	33827			UniRef90_K4BBC4	1.7	Plastidic glucose transporter 1 n=6 Tax=Solanaceae RepID=K4BBC4_SOLLC	AT5G16150.3	0.15	| Symbols: GLT1, PGLCT | plastidic GLC translocator	gi|697113821|ref|XP_009610797.1|	2.1	PREDICTED: plastidic glucose transporter 4 [Nicotiana tomentosiformis]
MSTRG.167564	585.725	-4.30399	0.340637	-12.6351	1.35221e-36	2.26787e-35	625	73	761	53	825	136	contig_48	113116	118568			NA	NA		NA	NA		NA	NA
MSTRG.164424	42.5625	-4.30275	0.466004	-9.23329	2.62438e-20	2.80667e-19	42	6	55	6	64	7	contig_277	15279	16514			NA	NA		NA	NA		NA	NA
MSTRG.166096	388.045	-4.30247	0.24676	-17.4359	4.40608e-68	3.45303e-66	653	65	414	53	437	56	contig_34	405256	408287			NA	NA		NA	NA		NA	NA
MSTRG.162600	29.2749	-4.30169	0.571712	-7.52424	5.30283e-14	4.47348e-13	30	7	41	5	38	1	contig_214	166	1829			NA	NA		NA	NA		NA	NA
MSTRG.168806	6733.47	-4.30095	0.290853	-14.7873	1.76827e-49	4.69803e-48	6217	1246	7577	759	12270	997	contig_65	5295	20360			UniRef90_A9RE33	1e-05	Predicted protein (Fragment) n=1 Tax=Physcomitrella patens subsp. patens RepID=A9RE33_PHYPA	AT5G41150.1	7	| Symbols: UVH1, ATRAD1, RAD1 | Restriction endonuclease, type II-like superfamily protein	gi|167999329|ref|XP_001752370.1|	2e-05	predicted protein, partial [Physcomitrella patens]
MSTRG.167571	24.7797	-4.30084	0.613821	-7.00666	2.44071e-12	1.88681e-11	29	7	33	4	31	0	contig_48	158845	159996			NA	NA		NA	NA		NA	NA
MSTRG.161517	51.044	-4.3007	0.40815	-10.537	5.83004e-26	7.27756e-25	60	8	52	8	88	7	contig_174	16320	19396			NA	NA		AT5G06230.1	4.9	| Symbols: TBL9 | TRICHOME BIREFRINGENCE-LIKE 9	NA	NA
MSTRG.159637	22.2652	-4.29989	0.585552	-7.3433	2.08384e-13	1.70891e-12	27	4	23	2	37	4	contig_13	60330	60972			UniRef90_I1H711	3	Uncharacterized protein n=2 Tax=Brachypodium distachyon RepID=I1H711_BRADI	AT1G75470.1	3.9	| Symbols: ATPUP15, PUP15 | purine permease 15	gi|922484551|ref|XP_013639538.1|	1.2	PREDICTED: uncharacterized protein LOC106344774 [Brassica oleracea var. oleracea]
MSTRG.162024	6918.47	-4.29965	0.240132	-17.9053	1.07162e-71	1.15645e-69	8330	1260	8617	877	9328	957	contig_194	69565	74598			NA	NA		NA	NA		NA	NA
MSTRG.162177	13.2341	-4.29954	0.740066	-5.80967	6.25966e-09	3.89263e-08	20	1	13	3	19	2	contig_199	20514	22389			NA	NA		NA	NA		NA	NA
MSTRG.160245	1142.54	-4.29946	0.315471	-13.6287	2.70278e-42	5.44488e-41	1037	197	1346	111	2008	202	contig_142	72428	75327			NA	NA		NA	NA		NA	NA
MSTRG.166625	269.949	-4.29919	0.250872	-17.137	7.86395e-66	5.27812e-64	334	48	313	33	390	40	contig_37	145437	147009			NA	NA		NA	NA		NA	NA
MSTRG.168627	20.3477	-4.29897	0.64948	-6.6191	3.61389e-11	2.61333e-10	20	4	30	2	25	3	contig_62	40139	40515			NA	NA		NA	NA		NA	NA
MSTRG.167015	11.2257	-4.29878	0.81613	-5.26727	1.38465e-07	7.65066e-07	17	3	13	1	13	1	contig_416	13360	15386			NA	NA		NA	NA		NA	NA
MSTRG.164518	144.176	-4.29787	0.384264	-11.1847	4.84689e-29	6.57551e-28	165	34	196	12	178	18	contig_282	63776	65229			NA	NA		NA	NA		NA	NA
MSTRG.164161	831.053	-4.29781	0.265443	-16.1911	5.83077e-59	2.4672e-57	1001	165	968	92	1222	114	contig_268	176143	178588			NA	NA		NA	NA		NA	NA
MSTRG.160184	83.9191	-4.29768	0.341069	-12.6006	2.09518e-36	3.49315e-35	101	11	89	18	137	9	contig_140	69039	70144			NA	NA		NA	NA		NA	NA
MSTRG.169805	22.4355	-4.29669	0.640818	-6.70501	2.01386e-11	1.47674e-10	30	3	34	4	18	3	contig_82	49409	50204			NA	NA		NA	NA		NA	NA
MSTRG.166545	898.671	-4.29635	0.290283	-14.8006	1.45251e-49	3.87672e-48	883	145	998	93	1602	165	contig_366	65210	69214			NA	NA		NA	NA		NA	NA
MSTRG.158504	764.636	-4.29612	0.263249	-16.3196	7.15498e-60	3.19151e-58	886	146	963	105	1050	92	contig_10	20039	25098			NA	NA		AT1G17210.1	8.9	| Symbols: ATILP1, ILP1 | IAP-like protein 1	NA	NA
MSTRG.164977	479.404	-4.29594	0.326164	-13.1711	1.28688e-39	2.3675e-38	755	69	535	39	557	107	contig_3	78361	79044			NA	NA		NA	NA		NA	NA
MSTRG.170214	27.0348	-4.29572	0.581673	-7.38511	1.52324e-13	1.25726e-12	29	8	35	2	38	2	contig_93	106873	107894			UniRef90_R1BN19	0.98	Uncharacterized protein n=1 Tax=Emiliania huxleyi CCMP1516 RepID=R1BN19_EMIHU	AT5G43280.1	2.1	| Symbols: ATDCI1, DCI1 | delta(3,5),delta(2,4)-dienoyl-CoA isomerase 1	NA	NA
MSTRG.162869	40.2423	-4.29485	0.495513	-8.66748	4.41771e-18	4.40425e-17	41	7	58	7	50	4	contig_223	2904	4330			NA	NA		NA	NA		NA	NA
MSTRG.163828	20.2455	-4.29481	0.637416	-6.73784	1.60753e-11	1.18561e-10	22	4	27	1	27	4	contig_253	116711	118148			NA	NA		AT2G22530.1	4.9	| Alkaline-phosphatase-like family protein	NA	NA
MSTRG.158506	1221.44	-4.29401	0.227412	-18.8821	1.60028e-79	3.6842e-77	1471	216	1456	155	1745	178	contig_10	25987	36648			NA	NA		AT5G07860.1	6.4	| HXXXD-type acyl-transferase family protein	gi|168004630|ref|XP_001755014.1|	8.7	predicted protein [Physcomitrella patens]
MSTRG.158679	100.069	-4.29328	0.356566	-12.0406	2.17306e-33	3.33188e-32	131	19	93	6	172	20	contig_102	167080	168764			NA	NA		NA	NA		NA	NA
MSTRG.164817	331.834	-4.29311	0.281554	-15.2479	1.70033e-52	5.18296e-51	354	63	372	37	557	49	contig_292	35745	37290			NA	NA		NA	NA		NA	NA
MSTRG.163023	412.579	-4.29271	0.359942	-11.9261	8.65338e-33	1.30622e-31	411	87	402	32	815	65	contig_226	184555	185269			NA	NA		NA	NA		NA	NA
MSTRG.158499	49.0429	-4.29247	0.446885	-9.60529	7.59409e-22	8.47726e-21	69	14	51	5	71	3	contig_10	10703	11869			UniRef90_M7ZRA5	0.64	Uncharacterized protein n=1 Tax=Triticum urartu RepID=M7ZRA5_TRIUA	NA	NA		NA	NA
MSTRG.158915	3682.3	-4.29167	0.269053	-15.951	2.80384e-57	1.09268e-55	4833	764	4255	430	5053	454	contig_11	82122	86212			NA	NA		AT3G06010.1	3.7	| Symbols: ATCHR12 | Homeotic gene regulator	NA	NA
MSTRG.166261	341.779	-4.29156	0.260174	-16.4949	3.98947e-61	1.91776e-59	435	53	389	35	492	66	contig_351	7240	8524			NA	NA		NA	NA		NA	NA
MSTRG.160790	366.787	-4.29149	0.223322	-19.2166	2.68856e-82	7.98825e-80	440	61	378	55	616	50	contig_16	14456	18416			UniRef90_F2E544	9e-06	Predicted protein n=1 Tax=Hordeum vulgare var. distichum RepID=F2E544_HORVD	NA	NA		NA	NA
MSTRG.169984	14478.2	-4.2913	0.264234	-16.2405	2.60664e-59	1.12248e-57	17282	2553	20016	1983	16630	1988	contig_85	105567	106190			NA	NA		NA	NA		NA	NA
MSTRG.163472	24.516	-4.29112	0.577647	-7.42862	1.09738e-13	9.12664e-13	25	5	29	2	40	4	contig_244	47427	48982			NA	NA		NA	NA		NA	NA
MSTRG.160930	948.701	-4.291	0.315059	-13.6197	3.05843e-42	6.14286e-41	1135	151	1208	82	1245	193	contig_164	93180	95969			NA	NA		NA	NA		NA	NA
MSTRG.168443	9638.09	-4.29097	0.200551	-21.3959	1.46019e-101	1.86093e-98	14176	1325	10970	1301	11903	1740	contig_59	84718	90553			NA	NA		AT1G43580.1	4.1	| Sphingomyelin synthetase family protein	NA	NA
MSTRG.166666	8083.03	-4.29066	0.207407	-20.6872	4.51968e-95	4.03204e-92	10061	1286	9995	1098	10658	1268	contig_372	17708	20103			NA	NA		NA	NA		NA	NA
MSTRG.168517	126.292	-4.2902	0.320268	-13.3956	6.41325e-41	1.22929e-39	152	20	166	20	157	17	contig_60	11452	15704			UniRef90_M5WDZ7	5e-05	Uncharacterized protein n=7 Tax=Rosaceae RepID=M5WDZ7_PRUPE	AT2G03270.1	0.001	| DNA-binding protein, putative	gi|590636377|ref|XP_007028836.1|	4e-06	DNA-binding protein, putative isoform 4 [Theobroma cacao]
MSTRG.160360	53.5308	-4.28944	0.439783	-9.75354	1.78152e-22	2.02417e-21	61	9	75	6	63	9	contig_144	62446	65189			NA	NA		NA	NA		NA	NA
MSTRG.164356	6182.28	-4.28885	0.199901	-21.4549	4.10712e-102	5.36195e-99	9127	977	7220	856	7318	965	contig_275	388	4298			NA	NA		NA	NA		NA	NA
MSTRG.159188	1944.57	-4.28797	0.260023	-16.4907	4.27881e-61	2.05224e-59	2177	339	2339	346	2915	198	contig_115	43166	45612			UniRef90_R1CL55	1e-10	Uncharacterized protein n=1 Tax=Emiliania huxleyi CCMP1516 RepID=R1CL55_EMIHU	AT5G24280.1	6.2	| Symbols: GMI1 | gamma-irradiation and mitomycin c induced 1	gi|255086333|ref|XP_002509133.1|	0.004	predicted protein [Micromonas commoda]
MSTRG.163250	3494.04	-4.28778	0.264283	-16.2242	3.40235e-59	1.45518e-57	4140	541	4393	377	4711	659	contig_232	27085	30548			NA	NA		NA	NA		NA	NA
MSTRG.160401	517.948	-4.28764	0.258655	-16.5767	1.02707e-61	5.14029e-60	561	70	661	70	738	95	contig_145	85002	93326			NA	NA		NA	NA		NA	NA
MSTRG.168928	285.122	-4.28729	0.266603	-16.0811	3.46001e-58	1.41106e-56	342	52	352	44	390	33	contig_67	48499	52666			NA	NA		NA	NA		NA	NA
MSTRG.162054	176.912	-4.28673	0.325112	-13.1854	1.06481e-39	1.963e-38	201	31	247	28	210	21	contig_194	167690	173625			NA	NA		NA	NA		NA	NA
MSTRG.162783	57.7997	-4.28654	0.468059	-9.15812	5.28099e-20	5.59029e-19	51	10	70	3	100	13	contig_22	52212	53812			UniRef90_W5FNU9	8.9	Uncharacterized protein n=1 Tax=Triticum aestivum RepID=W5FNU9_WHEAT	AT3G22200.1	0.64	| Symbols: POP2, GABA-T, HER1 | Pyridoxal phosphate (PLP)-dependent transferases superfamily protein	NA	NA
MSTRG.163619	847.387	-4.28644	0.228367	-18.7699	1.33026e-78	2.85386e-76	1326	123	780	95	1245	166	contig_25	80216	81983			NA	NA		NA	NA		NA	NA
MSTRG.169211	26.6717	-4.28604	0.604035	-7.09568	1.28719e-12	1.01099e-11	25	5	40	6	33	1	contig_73	163123	165103			NA	NA		NA	NA		NA	NA
MSTRG.169748	436.391	-4.28582	0.256818	-16.6882	1.5982e-62	8.39099e-61	463	66	558	62	630	70	contig_81	206789	209829			NA	NA		NA	NA		NA	NA
MSTRG.159655	3759.6	-4.28547	0.238426	-17.974	3.11566e-72	3.57877e-70	4954	749	3998	480	5664	465	contig_13	117864	128120			UniRef90_D8LB03	0.026	Phosphoinositide phospholipase C n=1 Tax=Ectocarpus siliculosus RepID=D8LB03_ECTSI	AT3G25810.1	3.4	| Terpenoid cyclases/Protein prenyltransferases superfamily protein	NA	NA
MSTRG.160041	5343.06	-4.28508	0.267308	-16.0305	7.82638e-58	3.1321e-56	5876	1005	5650	573	9302	827	contig_135	62971	68916			UniRef90_T0R5K2	7e-07	Uncharacterized protein n=1 Tax=Saprolegnia diclina VS20 RepID=T0R5K2_9STRA	AT1G03750.1	5e-15	| Symbols: CHR9 | switch 2	gi|552820338|ref|XP_005845586.1|	2e-06	hypothetical protein CHLNCDRAFT_136777 [Chlorella variabilis]
MSTRG.160744	1741.32	-4.28491	0.238164	-17.9914	2.27333e-72	2.64529e-70	2224	309	2093	292	2328	190	contig_158	26868	29279			NA	NA		NA	NA		NA	NA
MSTRG.170228	160.972	-4.2847	0.287305	-14.9134	2.69534e-50	7.44823e-49	203	23	202	23	205	27	contig_930	294	4519			NA	NA		NA	NA		NA	NA
MSTRG.159721	17.5213	-4.28344	0.650315	-6.58672	4.49651e-11	3.23281e-10	22	2	17	2	30	4	contig_130	65620	67091			NA	NA		AT4G34680.2	6.4	| Symbols: GATA3 | GATA transcription factor 3	NA	NA
MSTRG.161041	384.428	-4.28341	0.304076	-14.0866	4.5896e-45	1.02084e-43	513	76	506	58	424	40	contig_169	27390	32878			UniRef90_K0RFG1	3.1	Uncharacterized protein (Fragment) n=1 Tax=Thalassiosira oceanica RepID=K0RFG1_THAOC	NA	NA		NA	NA
MSTRG.169046	1374.98	-4.28337	0.239898	-17.855	2.64205e-71	2.7407e-69	1769	265	1609	172	1891	184	contig_7	181474	186129			NA	NA		NA	NA		NA	NA
MSTRG.167011	1886.95	-4.28311	0.3555	-12.0481	1.98426e-33	3.04721e-32	3162	359	2347	163	1624	326	contig_416	2536	3454			NA	NA		AT3G05090.2	4.3	| Symbols: LRS1 | Transducin/WD40 repeat-like superfamily protein	NA	NA
MSTRG.164911	57.3316	-4.28308	0.395424	-10.8316	2.43804e-27	3.15065e-26	68	8	65	6	88	12	contig_297	4879	6378			NA	NA		NA	NA		NA	NA
MSTRG.169995	659.589	-4.28292	0.233089	-18.3746	2.09788e-75	3.33903e-73	711	105	801	99	1005	96	contig_85	165114	166922			UniRef90_E4ZFY1	2e-14	Glycerol-3-phosphate dehydrogenase [NAD(+)] n=6 Tax=Eukaryota RepID=E4ZFY1_LEPMJ	AT3G10740.1	6.1	| Symbols: ASD1, ARAF1, ARAF, ATASD1 | alpha-L-arabinofuranosidase 1	gi|926794663|ref|XP_013905805.1|	0.22	glycerol-3-phosphate dehydrogenase(NAD+) [Monoraphidium neglectum]
MSTRG.170418	254.229	-4.28259	0.313687	-13.6524	1.9527e-42	3.95913e-41	307	40	349	50	292	26	contig_96	202948	204612			UniRef90_C5YFH3	0.001	Putative uncharacterized protein Sb06g027650 n=1 Tax=Sorghum bicolor RepID=C5YFH3_SORBI	AT2G41740.1	0.0007	| Symbols: VLN2, ATVLN2 | villin 2	gi|1025240768|ref|XP_016486542.1|	0.0002	PREDICTED: villin-4-like [Nicotiana tabacum]
MSTRG.166767	806.889	-4.28245	0.216027	-19.8237	1.8591e-87	9.00555e-85	1082	135	947	103	1060	128	contig_387	17234	19055			NA	NA		NA	NA		NA	NA
MSTRG.163627	216.403	-4.2824	0.285847	-14.9814	9.71075e-51	2.73642e-49	248	36	267	24	308	38	contig_250	21783	23990			NA	NA		NA	NA		NA	NA
MSTRG.164713	79.8511	-4.28236	0.376177	-11.3839	5.02964e-30	6.99997e-29	103	19	97	9	104	8	contig_286	139523	144195			NA	NA		NA	NA		NA	NA
MSTRG.167563	624.883	-4.28208	0.340598	-12.5722	3.0009e-36	4.98535e-35	722	73	806	59	830	152	contig_48	113116	120489			UniRef90_A0A067L8I3	1.1	Eukaryotic translation initiation factor 3 subunit D n=1 Tax=Jatropha curcas RepID=A0A067L8I3_JATCU	NA	NA		gi|802577470|ref|XP_012069014.1|	1.6	PREDICTED: eukaryotic translation initiation factor 3 subunit D-like [Jatropha curcas]
MSTRG.159187	15.1358	-4.28169	0.70602	-6.06455	1.32327e-09	8.66686e-09	20	2	12	4	29	1	contig_115	41276	43152			NA	NA		NA	NA		NA	NA
MSTRG.159765	263.299	-4.28145	0.256481	-16.693	1.47277e-62	7.75146e-61	361	40	324	45	315	35	contig_132	26109	29927			NA	NA		NA	NA		NA	NA
MSTRG.162798	26.3841	-4.2806	0.538683	-7.94642	1.91977e-15	1.73067e-14	37	5	29	5	36	2	contig_22	100791	101651			NA	NA		NA	NA		NA	NA
MSTRG.159654	401.527	-4.28005	0.251283	-17.0328	4.69253e-65	2.97601e-63	442	62	512	62	565	59	contig_13	112459	117354			NA	NA		NA	NA		NA	NA
MSTRG.168438	2729.94	-4.28002	0.238068	-17.9781	2.89224e-72	3.33286e-70	2763	424	3382	375	4242	444	contig_59	73067	75212			UniRef90_W2WLA2	7.7	Uncharacterized protein n=1 Tax=Phytophthora parasitica CJ01A1 RepID=W2WLA2_PHYPR	AT5G56170.1	3.1	| Symbols: LLG1 | LORELEI-LIKE-GPI-ANCHORED PROTEIN 1	NA	NA
MSTRG.167372	724.887	-4.2791	0.248794	-17.1994	2.68322e-66	1.86282e-64	957	111	935	95	839	124	contig_459	25084	27018			UniRef90_A0A0K9P8U4	6.7	Plastid-lipid associated protein PAP / fibrillin family n=1 Tax=Zostera marina RepID=A0A0K9P8U4_ZOSMR	AT4G28680.4	5.4	| Symbols: TYRDC | L-tyrosine decarboxylase	NA	NA
MSTRG.164807	324.854	-4.27826	0.303105	-14.1148	3.08004e-45	6.90096e-44	454	67	413	39	359	41	contig_292	9492	12010			UniRef90_G4Z821	2e-05	Putative uncharacterized protein n=1 Tax=Phytophthora sojae (strain P6497) RepID=G4Z821_PHYSP	AT1G74670.1	5.7	| Gibberellin-regulated family protein	gi|255073205|ref|XP_002500277.1|	0.027	acetyltransferase-like/FAD linked oxidase [Micromonas commoda]
MSTRG.167490	487.606	-4.27799	0.290891	-14.7065	5.85607e-49	1.52015e-47	566	104	567	68	739	49	contig_474	5877	10366			NA	NA		AT2G40540.2	9.5	| Symbols: KT2, ATKT2, SHY3, KUP2, ATKUP2, TRK2 | potassium transporter 2	NA	NA
MSTRG.163915	45.9428	-4.27793	0.416448	-10.2724	9.38191e-25	1.13462e-23	62	5	50	8	66	8	contig_255	117074	118004			NA	NA		NA	NA		NA	NA
MSTRG.168916	802.432	-4.27769	0.261613	-16.3512	4.26509e-60	1.93143e-58	967	147	1033	97	1027	120	contig_67	7695	9271			NA	NA		NA	NA		NA	NA
MSTRG.159644	342.296	-4.27751	0.387306	-11.0443	2.33686e-28	3.10999e-27	388	67	412	19	507	68	contig_13	84189	86410			NA	NA		NA	NA		NA	NA
MSTRG.163065	122.625	-4.2769	0.311338	-13.7372	6.08129e-43	1.25558e-41	142	17	154	22	169	17	contig_229	37789	41928			UniRef90_W7TGR7	5.3	G patch domain-containing protein 1 n=2 Tax=Nannochloropsis gaditana RepID=W7TGR7_9STRA	AT5G23080.1	3.4	| Symbols: TGH | SWAP (Suppressor-of-White-APricot)/surp domain-containing protein	NA	NA
MSTRG.162296	1931.92	-4.27681	0.269909	-15.8454	1.51334e-56	5.65472e-55	2518	217	2629	370	2060	305	contig_202	58163	63652			NA	NA		NA	NA		NA	NA
MSTRG.159649	466.795	-4.27598	0.247537	-17.2741	7.3663e-67	5.31391e-65	665	72	577	63	528	78	contig_13	97174	100605			UniRef90_M2XSY1	6e-09	S-formylglutathione hydrolase n=1 Tax=Galdieria sulphuraria RepID=M2XSY1_GALSU	AT2G41530.1	8e-06	| Symbols: ATSFGH, SFGH | S-formylglutathione hydrolase	gi|145353979|ref|XP_001421274.1|	2e-06	predicted protein [Ostreococcus lucimarinus CCE9901]
MSTRG.166017	67.8783	-4.27577	0.436603	-9.79325	1.20366e-22	1.37489e-21	52	10	78	9	132	12	contig_34	186788	187862			NA	NA		NA	NA		NA	NA
MSTRG.167484	114.706	-4.27513	0.405062	-10.5542	4.85565e-26	6.0747e-25	128	29	138	17	172	6	contig_473	5355	6282			NA	NA		NA	NA		NA	NA
MSTRG.158993	193.506	-4.27473	0.303577	-14.0812	4.95379e-45	1.10093e-43	204	36	245	24	284	28	contig_111	83406	85790			NA	NA		NA	NA		NA	NA
MSTRG.162675	102.037	-4.2744	0.326142	-13.1059	3.04431e-39	5.53315e-38	128	13	87	15	193	19	contig_216	195455	196703			NA	NA		NA	NA		NA	NA
MSTRG.167922	1545.57	-4.27433	0.325452	-13.1335	2.11605e-39	3.86436e-38	1411	223	1832	151	2685	330	contig_51	78064	84789			NA	NA		NA	NA		NA	NA
MSTRG.166418	259.774	-4.2735	0.248418	-17.2029	2.52756e-66	1.76275e-64	359	44	299	46	339	29	contig_357	33127	34949			UniRef90_M0TEI8	2e-18	Uncharacterized protein n=1 Tax=Musa acuminata subsp. malaccensis RepID=M0TEI8_MUSAM	AT2G44270.1	1e-18	| Symbols: ROL5 | repressor of lrx1	gi|1026015354|ref|XP_016573875.1|	5e-18	PREDICTED: cytoplasmic tRNA 2-thiolation protein 1 [Capsicum annuum]
MSTRG.159229	185.651	-4.27337	0.268908	-15.8916	7.2506e-57	2.75933e-55	220	30	219	32	272	23	contig_116	60944	66526			UniRef90_I1NEQ9	2e-10	Uncharacterized protein n=2 Tax=Glycine max RepID=I1NEQ9_SOYBN	AT5G22750.1	3e-05	| Symbols: RAD5 | DNA/RNA helicase protein	gi|571565440|ref|XP_006605764.1|	9e-11	PREDICTED: putative SWI/SNF-related matrix-associated actin-dependent regulator of chromatin subfamily A member 3-like 3 isoform X1 [Glycine max]
MSTRG.159918	68.0992	-4.27331	0.379514	-11.2599	2.06881e-29	2.83502e-28	77	11	82	7	101	13	contig_134	88554	90857			NA	NA		AT3G28415.1	4.3	| ABC transporter family protein	NA	NA
MSTRG.168900	11.0949	-4.27328	0.836572	-5.10809	3.25439e-07	1.73235e-06	13	1	16	1	12	3	contig_66	118531	119376			NA	NA		NA	NA		NA	NA
MSTRG.167976	212.492	-4.27265	0.262069	-16.3035	9.31321e-60	4.12157e-58	262	36	255	28	294	33	contig_52	56039	58147			NA	NA		AT1G66235.1	9.4	| unknown protein; BEST Arabidopsis thaliana protein match is: unknown protein (TAIR:AT1G24380.1); Has 283 Blast hits to 282 proteins in 34 species: Archae - 0; Bacteria - 19; Metazoa - 15; Fungi - 0; Plants - 234; Viruses - 0; Other Eukaryotes - 15 (source: NCBI BLink).	NA	NA
MSTRG.170374	63.8053	-4.27137	0.417776	-10.2241	1.547e-24	1.85933e-23	66	10	86	6	87	13	contig_96	68098	71092			NA	NA		NA	NA		NA	NA
MSTRG.162967	336.788	-4.27084	0.23752	-17.981	2.74607e-72	3.17811e-70	409	56	386	42	500	56	contig_225	128983	135084			UniRef90_A0A059AAP4	5.6	Uncharacterized protein (Fragment) n=2 Tax=Eucalyptus grandis RepID=A0A059AAP4_EUCGR	AT5G23110.1	8.1	| Zinc finger, C3HC4 type (RING finger) family protein	gi|702473849|ref|XP_010031433.1|	8	PREDICTED: lysosomal Pro-X carboxypeptidase-like [Eucalyptus grandis]
MSTRG.166826	218.219	-4.27017	0.25367	-16.8336	1.38528e-63	7.89662e-62	290	31	243	26	309	43	contig_396	64	1768			NA	NA		NA	NA		NA	NA
MSTRG.167036	563.026	-4.26958	0.236839	-18.0273	1.18888e-72	1.43164e-70	695	106	646	70	823	81	contig_42	4983	9852			NA	NA		NA	NA		NA	NA
MSTRG.167352	252.06	-4.26938	0.284343	-15.0149	5.86679e-51	1.67348e-49	283	52	279	31	413	32	contig_453	25624	29927			UniRef90_A9RJZ1	6	Predicted protein n=1 Tax=Physcomitrella patens subsp. patens RepID=A9RJZ1_PHYPA	NA	NA		gi|168003293|ref|XP_001754347.1|	8.9	predicted protein [Physcomitrella patens]
MSTRG.169856	28.2645	-4.26933	0.528548	-8.07747	6.61242e-16	6.07778e-15	49	4	29	5	32	4	contig_83	2563	3793			NA	NA		NA	NA		NA	NA
MSTRG.168420	164.358	-4.26916	0.306522	-13.9277	4.29881e-44	9.2243e-43	197	28	194	15	238	32	contig_59	18570	22230			NA	NA		AT3G12640.1	4.8	| RNA binding (RRM/RBD/RNP motifs) family protein	NA	NA
MSTRG.161243	17.5137	-4.26869	0.671494	-6.357	2.05726e-10	1.41905e-09	18	1	23	3	25	4	contig_170	27362	29115			NA	NA		NA	NA		NA	NA
MSTRG.162971	58.724	-4.26862	0.501472	-8.51219	1.70679e-17	1.66804e-16	144	10	45	7	46	10	contig_226	5649	8319			UniRef90_F0VZA2	3e-10	Putative uncharacterized protein AlNc14C2G243 n=1 Tax=Albugo laibachii Nc14 RepID=F0VZA2_9STRA	NA	NA		gi|302792765|ref|XP_002978148.1|	2.2	hypothetical protein SELMODRAFT_417826 [Selaginella moellendorffii]
MSTRG.169526	232.244	-4.26856	0.27372	-15.5946	7.91977e-55	2.70701e-53	296	43	263	23	335	40	contig_79	133934	136944			NA	NA		NA	NA		NA	NA
MSTRG.159191	153.123	-4.2685	0.303985	-14.0418	8.64729e-45	1.9032e-43	167	27	178	17	243	26	contig_115	51185	54289			NA	NA		NA	NA		NA	NA
MSTRG.162727	57.2204	-4.2684	0.429935	-9.928	3.14492e-23	3.65037e-22	88	14	68	5	62	7	contig_217	143758	145850			NA	NA		NA	NA		NA	NA
MSTRG.170434	17.6661	-4.26819	0.691464	-6.17269	6.71383e-10	4.48593e-09	20	5	24	3	22	0	contig_97	39299	42784			NA	NA		NA	NA		NA	NA
MSTRG.166673	1313.25	-4.26794	0.205212	-20.7977	4.5416e-96	4.341e-93	1685	196	1622	198	1678	210	contig_372	35199	37129			NA	NA		NA	NA		NA	NA
MSTRG.164573	278.239	-4.26775	0.321062	-13.2926	2.5555e-40	4.81137e-39	280	58	362	39	407	30	contig_283	96692	97559			NA	NA		NA	NA		gi|1012024923|ref|XP_015950710.1|	1.7	PREDICTED: putative disease resistance RPP13-like protein 1 [Arachis duranensis]
MSTRG.164456	100.118	-4.26769	0.30003	-14.2242	6.48411e-46	1.49342e-44	138	16	104	13	148	17	contig_279	77654	80908			UniRef90_A0A059DH15	7	4-hydroxyphenylpyruvate dioxygenase n=1 Tax=Eucalyptus grandis RepID=A0A059DH15_EUCGR	AT1G06570.2	8.1	| Symbols: PDS1, HPD | phytoene desaturation 1	NA	NA
MSTRG.164090	104.82	-4.26767	0.322218	-13.2447	4.8426e-40	9.0269e-39	141	19	127	17	131	12	contig_264	33652	37077			UniRef90_M5VXQ3	4.5	Uncharacterized protein n=2 Tax=Prunus RepID=M5VXQ3_PRUPE	NA	NA		NA	NA
MSTRG.165217	370.716	-4.26752	0.310635	-13.738	6.00855e-43	1.2408e-41	382	53	527	46	465	71	contig_31	129786	133869			UniRef90_A0A0D6R5R1	2e-05	Uncharacterized protein n=1 Tax=Araucaria cunninghamii RepID=A0A0D6R5R1_ARACU	AT2G30110.1	5.6	| Symbols: ATUBA1, MOS5, UBA1 | ubiquitin-activating enzyme 1	NA	NA
MSTRG.169561	105.391	-4.26681	0.35014	-12.186	3.69035e-34	5.78169e-33	134	21	132	9	133	18	contig_8	15902	19412			NA	NA		NA	NA		NA	NA
MSTRG.160471	475.64	-4.26656	0.211618	-20.1616	2.12793e-90	1.31677e-87	677	85	494	58	681	75	contig_147	106566	108165			NA	NA		NA	NA		NA	NA
MSTRG.162992	19.579	-4.26641	0.618661	-6.8962	5.34127e-12	4.05416e-11	25	4	21	4	30	1	contig_226	76016	77123			NA	NA		NA	NA		NA	NA
MSTRG.162768	19.7296	-4.26583	0.6224	-6.85384	7.18927e-12	5.41195e-11	28	4	24	3	23	2	contig_22	13361	15485			UniRef90_M1ART6	7.7	Uncharacterized protein n=1 Tax=Solanum tuberosum RepID=M1ART6_SOLTU	AT1G64070.1	6.5	| Symbols: RLM1 | Disease resistance protein (TIR-NBS-LRR class) family	NA	NA
MSTRG.170111	119.76	-4.26537	0.299193	-14.2563	4.09687e-46	9.49517e-45	165	24	131	19	167	12	contig_87	88147	91230			UniRef90_A0A097PML1	4.1	ARC6 (Fragment) n=2 Tax=Mesangiospermae RepID=A0A097PML1_PLAAC	AT5G42480.1	5.7	| Symbols: ARC6 | Chaperone DnaJ-domain superfamily protein	gi|566188844|ref|XP_006378118.1|	5.8	hypothetical protein POPTR_0010s02725g [Populus trichocarpa]
MSTRG.167700	452.84	-4.2652	0.279967	-15.2347	2.08146e-52	6.3231e-51	500	89	577	57	635	61	contig_5	67023	70664			NA	NA		NA	NA		NA	NA
MSTRG.165313	278.056	-4.26501	0.277326	-15.379	2.26282e-53	7.19032e-52	359	44	367	47	317	37	contig_313	81314	85138			NA	NA		AT4G08800.1	7.2	| Protein kinase superfamily protein	NA	NA
MSTRG.161815	13.135	-4.26454	0.763538	-5.58524	2.33384e-08	1.38051e-07	17	1	18	3	14	2	contig_183	17386	18179			NA	NA		NA	NA		NA	NA
MSTRG.161071	65.0526	-4.26347	0.369052	-11.5525	7.16941e-31	1.02608e-29	79	10	73	13	99	7	contig_169	115145	117038			NA	NA		NA	NA		NA	NA
MSTRG.169316	37.007	-4.26227	0.58981	-7.22651	4.95564e-13	3.97986e-12	31	5	65	9	35	3	contig_74	55736	57122			NA	NA		NA	NA		NA	NA
MSTRG.164311	115.373	-4.26196	0.349622	-12.1902	3.50585e-34	5.49747e-33	126	16	159	15	145	22	contig_271	177267	179027			NA	NA		NA	NA		NA	NA
MSTRG.167539	52.0207	-4.26184	0.402507	-10.5882	3.37896e-26	4.24264e-25	60	8	56	8	86	8	contig_48	47597	50080			NA	NA		NA	NA		NA	NA
MSTRG.161434	1964.84	-4.26158	0.235448	-18.0999	3.19438e-73	4.06138e-71	2165	327	2334	244	3018	332	contig_172	170463	181336			NA	NA		NA	NA		NA	NA
MSTRG.169376	380.909	-4.2612	0.252869	-16.8514	1.02459e-63	5.88128e-62	492	70	471	51	482	54	contig_75	159319	165248			NA	NA		NA	NA		NA	NA
MSTRG.160104	309.078	-4.26076	0.317762	-13.4087	5.37937e-41	1.03334e-39	350	45	392	29	427	68	contig_138	40139	43355			NA	NA		AT1G48490.3	8.5	| Protein kinase superfamily protein	NA	NA
MSTRG.168569	32.2752	-4.26044	0.482472	-8.83044	1.04268e-18	1.06256e-17	46	5	29	5	53	5	contig_60	189494	192454			UniRef90_A0A072TYF7	4.4	Terpene cyclase/mutase family member n=1 Tax=Medicago truncatula RepID=A0A072TYF7_MEDTR	NA	NA		gi|922342550|ref|XP_013448199.1|	6.5	beta-amyrin synthase [Medicago truncatula]
MSTRG.169192	209.939	-4.25977	0.281004	-15.1591	6.59953e-52	1.96687e-50	258	28	273	33	259	36	contig_73	108586	115136			NA	NA		NA	NA		NA	NA
MSTRG.159600	158.186	-4.2594	0.276084	-15.4279	1.06219e-53	3.42707e-52	227	27	183	26	196	20	contig_128	7542	9090			NA	NA		NA	NA		NA	NA
MSTRG.163248	3662.37	-4.25939	0.273988	-15.5459	1.69674e-54	5.71739e-53	4249	541	4569	396	5070	749	contig_232	27085	30985			NA	NA		AT2G25790.1	4.9	| Leucine-rich receptor-like protein kinase family protein	NA	NA
MSTRG.163741	171.281	-4.25937	0.269617	-15.7978	3.22029e-56	1.18143e-54	218	26	206	25	229	28	contig_251	341490	348139			NA	NA		NA	NA		NA	NA
MSTRG.169633	875.023	-4.25809	0.211252	-20.1564	2.36376e-90	1.44599e-87	1082	137	1080	139	1160	129	contig_80	114329	116360			NA	NA		NA	NA		NA	NA
MSTRG.167014	69.3642	-4.25776	0.456266	-9.33176	1.0413e-20	1.12691e-19	78	12	106	15	69	5	contig_416	10215	12958			NA	NA		NA	NA		NA	NA
MSTRG.161984	77.8437	-4.25654	0.347209	-12.2593	1.49811e-34	2.37385e-33	91	11	86	10	124	15	contig_192	63746	67870			UniRef90_R7Q5S3	7e-08	Uncharacterized protein n=1 Tax=Chondrus crispus RepID=R7Q5S3_CHOCR	AT2G36910.1	5e-06	| Symbols: ATPGP1, PGP1, ABCB1 | ATP binding cassette subfamily B1	gi|778683906|ref|XP_004137839.2|	5e-06	PREDICTED: ABC transporter B family member 1 [Cucumis sativus]
MSTRG.166037	75.6832	-4.2564	0.393865	-10.8067	3.19851e-27	4.12344e-26	68	13	90	13	132	9	contig_34	228861	230608			NA	NA		NA	NA		NA	NA
MSTRG.163406	104.146	-4.25637	0.364364	-11.6816	1.58198e-31	2.30291e-30	115	22	132	18	147	8	contig_242	79336	80367			NA	NA		NA	NA		NA	NA
MSTRG.163282	19.4831	-4.25624	0.666616	-6.38484	1.71572e-10	1.19029e-09	41	4	19	2	16	3	contig_235	6413	8069			NA	NA		NA	NA		NA	NA
MSTRG.166146	7793.2	-4.25587	0.262067	-16.2396	2.64429e-59	1.13823e-57	9049	1527	10028	1034	10310	1023	contig_345	16878	19043			NA	NA		NA	NA		NA	NA
MSTRG.168746	49.5738	-4.25557	0.461109	-9.229	2.73168e-20	2.92026e-19	44	8	59	11	87	4	contig_63	191371	193296			NA	NA		NA	NA		NA	NA
MSTRG.170421	184.847	-4.25495	0.343368	-12.3918	2.89421e-35	4.67814e-34	185	32	232	16	284	37	contig_96	209048	210770			NA	NA		NA	NA		NA	NA
MSTRG.166728	170.623	-4.25483	0.260135	-16.3563	3.92567e-60	1.78376e-58	218	32	175	24	273	23	contig_38	82325	83535			NA	NA		NA	NA		NA	NA
MSTRG.167953	105.331	-4.25457	0.367169	-11.5875	4.76822e-31	6.85263e-30	136	10	145	21	111	18	contig_516	158	2377			NA	NA		AT5G49215.1	6.3	| Pectin lyase-like superfamily protein	NA	NA
MSTRG.162225	27.8504	-4.25444	0.520237	-8.17789	2.88859e-16	2.69413e-15	39	3	28	7	42	3	contig_2	94029	95890			NA	NA		NA	NA		NA	NA
MSTRG.168596	582.219	-4.25442	0.24603	-17.2923	5.37656e-67	3.92885e-65	690	92	688	68	849	109	contig_61	36296	38494			UniRef90_Q00RY0	0.53	CDP-diacylglycerol-inositol 3-phosphatidyltransferase, eukaryote n=1 Tax=Ostreococcus tauri RepID=Q00RY0_OSTTA	AT4G38570.2	5.4	| Symbols: PIS2 | probable CDP-diacylglycerol--inositol 3-phosphatidyltransferase 2	gi|308814224|ref|XP_003084417.1|	0.89	phosphatidylinositol synthase (ISS) [Ostreococcus tauri]
MSTRG.165321	30.366	-4.25399	0.506861	-8.39282	4.74619e-17	4.56057e-16	39	7	34	4	44	3	contig_313	100647	101585			NA	NA		NA	NA		NA	NA
MSTRG.163239	110.664	-4.25397	0.31906	-13.3328	1.49167e-40	2.82534e-39	134	21	131	12	158	18	contig_231	63441	66257			NA	NA		NA	NA		NA	NA
MSTRG.160742	13.1244	-4.25337	0.78082	-5.44731	5.1136e-08	2.93904e-07	13	2	20	3	15	1	contig_158	24572	26309			NA	NA		NA	NA		NA	NA
MSTRG.169361	243.164	-4.25326	0.270254	-15.738	8.30422e-56	2.9872e-54	407	32	261	34	272	47	contig_75	130616	133542			UniRef90_D0N2I5	0.0005	Sorbitol dehydrogenase, putative n=27 Tax=Phytophthora RepID=D0N2I5_PHYIT	AT2G22480.1	0.43	| Symbols: PFK5 | phosphofructokinase 5	gi|703140733|ref|XP_010107299.1|	1	6-phosphofructokinase 5 [Morus notabilis]
MSTRG.169639	535.503	-4.25321	0.21815	-19.4967	1.17168e-84	4.37046e-82	625	88	558	92	905	69	contig_80	134580	137411			UniRef90_A0A061RT60	6.2	Uncharacterized protein n=1 Tax=Tetraselmis sp. GSL018 RepID=A0A061RT60_9CHLO	NA	NA		NA	NA
MSTRG.159697	58.3122	-4.2532	0.385478	-11.0336	2.63246e-28	3.49817e-27	72	9	69	11	82	7	contig_13	238002	238448			NA	NA		NA	NA		NA	NA
MSTRG.170086	172.785	-4.25281	0.262703	-16.1887	6.06362e-59	2.56167e-57	222	29	201	25	239	26	contig_87	32584	34741			NA	NA		NA	NA		NA	NA
MSTRG.159652	722.002	-4.25272	0.21859	-19.4553	2.63038e-84	9.32419e-82	842	112	880	106	1026	117	contig_13	103671	108251			NA	NA		NA	NA		NA	NA
MSTRG.168924	108.072	-4.25271	0.316672	-13.4294	4.0668e-41	7.83733e-40	138	16	122	11	156	23	contig_67	35656	38245			NA	NA		AT4G01037.1	8.6	| Symbols: WTF1, AtWTF1 | Ubiquitin carboxyl-terminal hydrolase family protein	NA	NA
MSTRG.161547	23.6201	-4.25262	0.570111	-7.45928	8.69974e-14	7.26752e-13	40	6	20	3	34	2	contig_175	43032	44998			UniRef90_M5WZ15	2.5	Uncharacterized protein (Fragment) n=1 Tax=Prunus persica RepID=M5WZ15_PRUPE	NA	NA		gi|595887209|ref|XP_007213374.1|	3.6	hypothetical protein PRUPE_ppa026699mg, partial [Prunus persica]
MSTRG.159865	34.7017	-4.25235	0.477126	-8.91244	4.99234e-19	5.13791e-18	48	7	40	4	45	5	contig_133	293882	294764			NA	NA		NA	NA		NA	NA
MSTRG.170397	3430.12	-4.25209	0.317344	-13.399	6.12982e-41	1.17559e-39	3253	740	4336	465	5409	373	contig_96	126450	129367			UniRef90_D8T2Y6	0.49	Putative uncharacterized protein n=1 Tax=Selaginella moellendorffii RepID=D8T2Y6_SELML	NA	NA		gi|698468072|ref|XP_009783273.1|	0.78	PREDICTED: uncharacterized protein YKR070W-like [Nicotiana sylvestris]
MSTRG.160347	112.039	-4.25207	0.317841	-13.378	8.13268e-41	1.55331e-39	125	16	138	20	163	16	contig_144	18150	20183			UniRef90_A8JFI3	0.22	Predicted protein (Fragment) n=1 Tax=Chlamydomonas reinhardtii RepID=A8JFI3_CHLRE	NA	NA		gi|159487062|ref|XP_001701554.1|	0.37	predicted protein, partial [Chlamydomonas reinhardtii]
MSTRG.158507	1265.17	-4.25153	0.221889	-19.1606	7.89044e-82	2.27681e-79	1553	232	1493	171	1792	182	contig_10	26089	36660			NA	NA		NA	NA		NA	NA
MSTRG.165563	10.8722	-4.25041	0.818387	-5.19364	2.06219e-07	1.12131e-06	13	2	14	2	14	1	contig_326	11045	11946			NA	NA		NA	NA		NA	NA
MSTRG.165119	23.9964	-4.25037	0.58884	-7.2182	5.26786e-13	4.22522e-12	24	5	32	2	34	4	contig_306	48045	49655			NA	NA		NA	NA		NA	NA
MSTRG.161909	3284.21	-4.25037	0.207122	-20.521	1.39664e-93	1.09937e-90	4053	568	3860	439	4653	514	contig_19	41725	46784			NA	NA		NA	NA		NA	NA
MSTRG.167262	366.477	-4.25025	0.300952	-14.1227	2.75408e-45	6.18357e-44	423	76	486	47	465	46	contig_449	21112	23907			NA	NA		NA	NA		NA	NA
MSTRG.161095	45.7782	-4.25007	0.520963	-8.15811	3.40309e-16	3.16379e-15	47	12	68	7	53	2	contig_169	214425	215653			NA	NA		NA	NA		NA	NA
MSTRG.159848	34.463	-4.2496	0.528508	-8.04074	8.92985e-16	8.1588e-15	34	9	33	5	69	2	contig_133	226372	228222			NA	NA		NA	NA		NA	NA
MSTRG.160802	456.513	-4.24928	0.346474	-12.2644	1.40687e-34	2.23159e-33	398	97	491	46	887	67	contig_16	64478	66259			NA	NA		AT1G06560.1	6.8	| NOL1/NOP2/sun family protein	NA	NA
MSTRG.159018	1446.17	-4.24888	0.322015	-13.1947	9.41535e-40	1.73963e-38	2089	206	1399	119	2193	344	contig_112	30850	33465			UniRef90_V7BL16	1.4	Uncharacterized protein n=1 Tax=Phaseolus vulgaris RepID=V7BL16_PHAVU	AT2G36190.1	0.37	| Symbols: AtcwINV4, cwINV4 | cell wall invertase 4	gi|719974696|ref|XP_010245596.1|	1.4	PREDICTED: beta-fructofuranosidase, insoluble isoenzyme 1 isoform X1 [Nelumbo nucifera]
MSTRG.164768	38.823	-4.24868	0.500849	-8.48296	2.19544e-17	2.13584e-16	76	8	39	4	36	6	contig_289	64476	65793			NA	NA		NA	NA		NA	NA
MSTRG.159524	60.4825	-4.24851	0.382093	-11.119	1.01361e-28	1.36353e-27	73	12	70	8	89	8	contig_126	2972	6260			NA	NA		NA	NA		NA	NA
MSTRG.166599	131.601	-4.24835	0.313016	-13.5723	5.84424e-42	1.16442e-40	141	25	155	18	208	18	contig_37	52850	57003			NA	NA		NA	NA		NA	NA
MSTRG.163658	411.142	-4.2479	0.231856	-18.3213	5.5935e-75	8.46961e-73	492	67	486	55	594	69	contig_251	67472	70016			NA	NA		NA	NA		NA	NA
MSTRG.160240	731.309	-4.24785	0.204786	-20.7429	1.42097e-95	1.31137e-92	883	121	830	103	1101	116	contig_142	41464	49958			UniRef90_I2CPA5	0.24	Metacaspase n=1 Tax=Nannochloropsis gaditana CCMP526 RepID=I2CPA5_9STRA	NA	NA		gi|1012225422|ref|XP_015936889.1|	4.6	PREDICTED: histone-lysine N-methyltransferase, H3 lysine-9 specific SUVH1-like [Arachis duranensis]
MSTRG.163679	275.126	-4.24765	0.239004	-17.7723	1.1579e-70	1.14352e-68	324	45	316	41	417	42	contig_251	149703	152649			NA	NA		NA	NA		NA	NA
MSTRG.162632	393.307	-4.24763	0.250823	-16.9347	2.49456e-64	1.49274e-62	585	57	471	76	441	51	contig_216	27278	29558			UniRef90_A0A067GLC5	2.1	Uncharacterized protein (Fragment) n=1 Tax=Citrus sinensis RepID=A0A067GLC5_CITSI	AT3G07330.1	3.6	| Symbols: ATCSLC06, CSLC06, ATCSLC6, CSLC6 | Cellulose-synthase-like C6	gi|1040866493|ref|XP_017243780.1|	5.2	PREDICTED: metal transporter Nramp5-like [Daucus carota subsp. sativus]
MSTRG.164708	38.338	-4.24757	0.446867	-9.50522	1.99622e-21	2.20584e-20	62	5	34	7	56	6	contig_286	132223	132923			NA	NA		NA	NA		gi|720037356|ref|XP_010267646.1|	2.5	PREDICTED: clustered mitochondria protein homolog [Nelumbo nucifera]
MSTRG.164756	21.5315	-4.24755	0.585448	-7.2552	4.01057e-13	3.24033e-12	29	4	24	4	30	2	contig_289	28305	29870			NA	NA		NA	NA		NA	NA
MSTRG.163343	40.6857	-4.24743	0.433604	-9.79564	1.17547e-22	1.34313e-21	58	5	41	6	60	8	contig_24	160614	161674			UniRef90_Q9M6J2	0.31	Phytochrome A (Fragment) n=1 Tax=Austrobaileya scandens RepID=Q9M6J2_9MAGN	AT1G09570.2	1.3	| Symbols: PHYA, FHY2, FRE1, HY8 | phytochrome A	NA	NA
MSTRG.158807	163.214	-4.24645	0.334107	-12.7099	5.21281e-37	8.82846e-36	165	16	186	40	278	21	contig_109	24135	25049			NA	NA		NA	NA		NA	NA
MSTRG.169917	766.654	-4.24604	0.215646	-19.6898	2.6364e-86	1.13347e-83	880	121	867	105	1206	131	contig_84	144878	149047			UniRef90_C1MMU7	0.073	Predicted protein n=1 Tax=Micromonas pusilla (strain CCMP1545) RepID=C1MMU7_MICPC	AT4G26260.1	6.6	| Symbols: MIOX4 | myo-inositol oxygenase 4	gi|303275394|ref|XP_003056991.1|	0.11	predicted protein [Micromonas pusilla CCMP1545]
MSTRG.168982	19.3984	-4.24596	0.64451	-6.58789	4.46132e-11	3.20794e-10	28	3	25	5	20	1	contig_699	2109	3418			NA	NA		NA	NA		NA	NA
MSTRG.164171	532.314	-4.24579	0.257455	-16.4914	4.2321e-61	2.03166e-59	574	68	691	84	740	97	contig_27	15580	17438			UniRef90_W4ZQY5	2	Uncharacterized protein n=1 Tax=Triticum aestivum RepID=W4ZQY5_WHEAT	AT5G54970.1	5.5	| unknown protein; BEST Arabidopsis thaliana protein match is: unknown protein (TAIR:AT4G26960.1); Has 1807 Blast hits to 1807 proteins in 277 species: Archae - 0; Bacteria - 0; Metazoa - 736; Fungi - 347; Plants - 385; Viruses - 0; Other Eukaryotes - 339 (source: NCBI BLink).	NA	NA
MSTRG.163082	1914.38	-4.24539	0.303992	-13.9655	2.53204e-44	5.47115e-43	2362	416	2486	267	2351	202	contig_229	78899	84282			UniRef90_F2E5V4	0.0004	Predicted protein n=1 Tax=Hordeum vulgare var. distichum RepID=F2E5V4_HORVD	NA	NA		gi|302790125|ref|XP_002976830.1|	0.18	hypothetical protein SELMODRAFT_2636, partial [Selaginella moellendorffii]
MSTRG.162053	179.153	-4.24506	0.30598	-13.8737	9.14944e-44	1.94263e-42	220	34	234	22	219	27	contig_194	167791	173625			NA	NA		AT2G21090.1	2.2	| Pentatricopeptide repeat (PPR-like) superfamily protein	NA	NA
MSTRG.164651	26.0563	-4.24492	0.560944	-7.56745	3.80616e-14	3.2351e-13	29	5	34	2	35	5	contig_285	19712	20840			NA	NA		NA	NA		NA	NA
MSTRG.169180	43.218	-4.24473	0.482734	-8.79309	1.45508e-18	1.47468e-17	54	6	63	7	42	7	contig_73	59365	62948			NA	NA		NA	NA		NA	NA
MSTRG.163487	201.866	-4.24449	0.272099	-15.5991	7.38383e-55	2.52867e-53	226	32	243	28	301	34	contig_244	72435	75317			UniRef90_A0A0A0LJV8	1.3	Uncharacterized protein n=2 Tax=Cucumis RepID=A0A0A0LJV8_CUCSA	NA	NA		gi|449436890|ref|XP_004136225.1|	1.9	PREDICTED: probably inactive leucine-rich repeat receptor-like protein kinase At2g25790 [Cucumis sativus]
MSTRG.160444	480.595	-4.24398	0.241803	-17.5514	5.80445e-69	4.89664e-67	635	90	553	56	655	77	contig_147	25770	29071			NA	NA		AT3G23480.2	2.7	| Cyclopropane-fatty-acyl-phospholipid synthase	gi|645256914|ref|XP_008234169.1|	7.9	PREDICTED: rhodanese-like domain-containing protein 7 [Prunus mume]
MSTRG.169050	351.497	-4.24378	0.240608	-17.6378	1.26317e-69	1.12876e-67	438	58	435	57	460	49	contig_7	195418	197639			NA	NA		NA	NA		NA	NA
MSTRG.161958	1084.85	-4.24343	0.211712	-20.0434	2.3034e-89	1.36235e-86	1321	190	1287	170	1536	146	contig_190	22266	29185			NA	NA		NA	NA		NA	NA
MSTRG.161100	82.6514	-4.2434	0.436554	-9.72021	2.47269e-22	2.80144e-21	107	22	114	8	86	8	contig_169	230102	233795			NA	NA		NA	NA		NA	NA
MSTRG.166437	23.567	-4.24328	0.593407	-7.1507	8.63371e-13	6.84235e-12	31	3	30	7	28	1	contig_36	61001	62097			UniRef90_J3M186	8	Uncharacterized protein n=1 Tax=Oryza brachyantha RepID=J3M186_ORYBR	NA	NA		NA	NA
MSTRG.158505	849.096	-4.24328	0.252127	-16.8299	1.47347e-63	8.37701e-62	974	154	1105	120	1115	121	contig_10	20039	25098			NA	NA		NA	NA		NA	NA
MSTRG.169308	21.5004	-4.24271	0.593078	-7.15372	8.44575e-13	6.69636e-12	24	3	26	4	32	3	contig_74	31390	32617			UniRef90_R0GX29	1	Uncharacterized protein (Fragment) n=1 Tax=Capsella rubella RepID=R0GX29_9BRAS	AT5G01050.1	3.2	| Laccase/Diphenol oxidase family protein	gi|565440328|ref|XP_006282815.1|	1.5	hypothetical protein CARUB_v10006546mg, partial [Capsella rubella]
MSTRG.164282	903.295	-4.24155	0.228681	-18.5479	8.47833e-77	1.54097e-74	1118	153	1147	142	1145	127	contig_271	95649	100826			UniRef90_A0A094H4A1	4e-14	DNA-directed RNA polymerase n=64 Tax=Eukaryota RepID=A0A094H4A1_9PEZI	AT4G21710.1	6e-12	| Symbols: NRPB2, EMB1989, RPB2 | DNA-directed RNA polymerase family protein	gi|302781178|ref|XP_002972363.1|	1e-18	hypothetical protein SELMODRAFT_172903 [Selaginella moellendorffii]
MSTRG.161875	722.62	-4.24067	0.27434	-15.4577	6.69555e-54	2.1833e-52	905	144	941	101	869	91	contig_187	35330	37727			NA	NA		NA	NA		NA	NA
MSTRG.169655	16.9804	-4.24039	0.655905	-6.46495	1.01333e-10	7.12749e-10	22	3	16	4	29	1	contig_80	191297	193520			NA	NA		AT3G19120.1	9.4	| PIF / Ping-Pong family of plant transposases	NA	NA
MSTRG.161882	274.597	-4.23949	0.314674	-13.4726	2.26675e-41	4.41285e-40	309	53	384	43	326	32	contig_188	82	2610			NA	NA		NA	NA		NA	NA
MSTRG.165845	128.106	-4.23925	0.320164	-13.2409	5.09598e-40	9.49095e-39	161	21	162	26	161	13	contig_335	20870	22870			NA	NA		NA	NA		NA	NA
MSTRG.168066	310.606	-4.23845	0.287216	-14.757	2.77262e-49	7.28743e-48	399	61	398	50	373	34	contig_53	104958	108671			NA	NA		NA	NA		NA	NA
MSTRG.159189	1940.98	-4.2384	0.244374	-17.3439	2.19279e-67	1.64387e-65	2161	366	2319	308	2931	233	contig_115	43166	45612			NA	NA		NA	NA		NA	NA
MSTRG.164413	30.1787	-4.23839	0.515968	-8.21444	2.13152e-16	2.00005e-15	40	6	36	2	39	6	contig_276	162951	164701			NA	NA		NA	NA		NA	NA
MSTRG.169313	160.355	-4.23805	0.312419	-13.5653	6.43578e-42	1.2799e-40	181	22	215	23	204	30	contig_74	44489	52329			UniRef90_A0A096QG77	2.4	Uncharacterized protein n=2 Tax=Zea mays RepID=A0A096QG77_MAIZE	AT5G43340.1	1.7	| Symbols: PHT6, PHT1;6 | phosphate transporter 1;6	NA	NA
MSTRG.160445	109.049	-4.2373	0.309154	-13.7061	9.33434e-43	1.91431e-41	142	16	122	12	156	23	contig_147	29356	33899			NA	NA		NA	NA		NA	NA
MSTRG.167448	449.312	-4.23703	0.244554	-17.3255	3.01999e-67	2.24202e-65	635	67	522	94	562	51	contig_464	53239	55814			NA	NA		NA	NA		NA	NA
MSTRG.167212	51.1688	-4.2367	0.425318	-9.96124	2.25225e-23	2.62533e-22	73	7	63	12	58	5	contig_44	29614	31860			NA	NA		NA	NA		NA	NA
MSTRG.161808	409.725	-4.23649	0.269622	-15.7127	1.23855e-55	4.41528e-54	467	74	491	45	605	72	contig_182	234007	236692			NA	NA		NA	NA		NA	NA
MSTRG.167227	151.155	-4.23632	0.278986	-15.1847	4.46804e-52	1.34321e-50	174	21	175	26	231	24	contig_44	66292	67149			NA	NA		NA	NA		NA	NA
MSTRG.165776	356.044	-4.23608	0.310187	-13.6565	1.84557e-42	3.74547e-41	373	59	433	34	550	73	contig_333	86621	88170			NA	NA		NA	NA		NA	NA
MSTRG.166566	261.639	-4.23593	0.285266	-14.8491	7.05552e-50	1.91316e-48	300	56	302	35	402	31	contig_367	17342	21454			NA	NA		NA	NA		NA	NA
MSTRG.166574	173.373	-4.23538	0.310432	-13.6435	2.20728e-42	4.46431e-41	207	27	227	20	217	34	contig_369	4831	6487			NA	NA		AT3G52890.2	1	| Symbols: KIPK | KCBP-interacting protein kinase	NA	NA
MSTRG.158877	137.923	-4.23523	0.281488	-15.0458	3.67599e-51	1.059e-49	167	16	154	26	211	23	contig_109	219554	220661			NA	NA		NA	NA		NA	NA
MSTRG.168618	66.1383	-4.23475	0.357294	-11.8523	2.094e-32	3.12387e-31	94	14	67	8	97	9	contig_62	4929	7621			NA	NA		NA	NA		NA	NA
MSTRG.161151	581.303	-4.23404	0.259706	-16.3032	9.36435e-60	4.14249e-58	686	115	650	65	905	91	contig_17	64948	67470			UniRef90_A0A087SIR0	0.097	Peptidyl-prolyl cis-trans isomerase n=1 Tax=Auxenochlorella protothecoides RepID=A0A087SIR0_AUXPR	AT5G14350.1	9.8	| Pentatricopeptide repeat (PPR) superfamily protein	gi|760442883|ref|XP_011398510.1|	0.17	FK506-binding protein 2 [Auxenochlorella protothecoides]
MSTRG.167611	7933	-4.23389	0.361573	-11.7096	1.13773e-31	1.66549e-30	9835	1897	11045	1041	8545	742	contig_48	259236	260036			UniRef90_A0A0B2PMC1	7.7	Helicase SEN1 n=2 Tax=Soja RepID=A0A0B2PMC1_GLYSO	AT1G72220.1	6.5	| RING/U-box superfamily protein	NA	NA
MSTRG.169708	156.167	-4.23388	0.305862	-13.8425	1.41257e-43	2.97854e-42	176	28	202	21	210	24	contig_81	67238	69860			UniRef90_R1FE63	7.1	Uncharacterized protein n=1 Tax=Emiliania huxleyi CCMP1516 RepID=R1FE63_EMIHU	NA	NA		NA	NA
MSTRG.168620	2703.81	-4.23359	0.277076	-15.2795	1.04734e-52	3.23489e-51	3244	461	3891	428	2831	381	contig_62	20870	23498			UniRef90_Q6X898	7e-19	Malate synthase n=1 Tax=Chlamydomonas reinhardtii RepID=Q6X898_CHLRE	AT5G03860.2	6e-17	| Symbols: MLS | malate synthase	gi|159475042|ref|XP_001695632.1|	1e-18	malate synthase [Chlamydomonas reinhardtii]
MSTRG.158891	495.338	-4.23354	0.200137	-21.1532	2.57573e-99	2.90252e-96	673	75	567	77	660	81	contig_11	26939	33907			NA	NA		NA	NA		NA	NA
MSTRG.166701	640.964	-4.23323	0.382087	-11.0792	1.58261e-28	2.12044e-27	793	123	760	38	894	136	contig_38	30220	31041			NA	NA		NA	NA		NA	NA
MSTRG.164626	100.541	-4.23241	0.334365	-12.6581	1.00965e-36	1.69814e-35	134	17	124	11	123	19	contig_284	4773	9004			NA	NA		NA	NA		NA	NA
MSTRG.165891	30.0188	-4.23202	0.527485	-8.02301	1.03187e-15	9.40285e-15	33	4	41	5	38	5	contig_338	5951	7759			NA	NA		NA	NA		NA	NA
MSTRG.166952	27.606	-4.23196	0.535501	-7.90281	2.72676e-15	2.44418e-14	30	4	28	3	50	6	contig_406	8238	10064			NA	NA		NA	NA		NA	NA
MSTRG.159831	1111.78	-4.23138	0.230845	-18.33	4.76945e-75	7.28366e-73	1211	186	1339	152	1689	184	contig_133	176756	180521			NA	NA		NA	NA		NA	NA
MSTRG.167254	21.3126	-4.23133	0.587057	-7.2077	5.69045e-13	4.55529e-12	28	4	24	4	30	2	contig_448	22310	24216			NA	NA		NA	NA		NA	NA
MSTRG.163892	327.72	-4.23109	0.224243	-18.8683	2.0774e-79	4.70173e-77	432	53	368	43	461	58	contig_255	71077	72552			UniRef90_A0A024ULS4	0.006	Uncharacterized protein n=1 Tax=Aphanomyces invadans RepID=A0A024ULS4_9STRA	AT3G56370.1	4.5	| Leucine-rich repeat protein kinase family protein	gi|255082396|ref|XP_002504184.1|	0.014	predicted protein [Micromonas commoda]
MSTRG.160454	152.924	-4.231	0.306558	-13.8016	2.49163e-43	5.20765e-42	159	20	185	22	239	30	contig_147	50354	51544			NA	NA		NA	NA		NA	NA
MSTRG.170227	155.809	-4.2309	0.30498	-13.8727	9.27193e-44	1.96825e-42	186	29	202	23	198	21	contig_930	1494	4485			UniRef90_A0A0A2WCK4	6e-15	Mannan endo-1,6-alpha-mannosidase DCW1 n=5 Tax=Eukaryota RepID=A0A0A2WCK4_BEABA	AT5G10330.3	0.03	| Symbols: EMB2196, HPA1, HISN6A, ATHPA1 | histidinol phosphate aminotransferase 1	gi|302842536|ref|XP_002952811.1|	0.18	hypothetical protein VOLCADRAFT_109854 [Volvox carteri f. nagariensis]
MSTRG.169718	191.71	-4.2306	0.265337	-15.9442	3.12459e-57	1.21282e-55	237	24	201	43	308	24	contig_81	98821	101503			NA	NA		NA	NA		NA	NA
MSTRG.166926	110.86	-4.22996	0.316935	-13.3465	1.24208e-40	2.35802e-39	147	20	137	17	136	15	contig_402	3404	5506			UniRef90_A9TND1	9.3	Aldehyde dehydrogenase n=1 Tax=Physcomitrella patens subsp. patens RepID=A9TND1_PHYPA	AT3G01180.1	2.6	| Symbols: AtSS2, SS2 | starch synthase 2	NA	NA
MSTRG.168602	31.3824	-4.22937	0.690896	-6.12157	9.26595e-10	6.13601e-09	28	2	55	12	28	1	contig_61	53437	55387			UniRef90_A0A0A7CLV2	5.8	Secreted protein n=1 Tax=Thraustotheca clavata RepID=A0A0A7CLV2_9STRA	AT5G07460.1	1.9	| Symbols: PMSR2, ATMSRA2 | peptidemethionine sulfoxide reductase 2	gi|720021611|ref|XP_010262778.1|	9.4	PREDICTED: probable signal peptidase complex subunit 2 [Nelumbo nucifera]
MSTRG.164152	1394.18	-4.22897	0.272111	-15.5413	1.82145e-54	6.1241e-53	1736	283	1806	197	1699	173	contig_268	152684	155358			UniRef90_A0A0K9PTE2	6.6	Uncharacterized protein n=1 Tax=Zostera marina RepID=A0A0K9PTE2_ZOSMR	AT5G46240.1	2.1	| Symbols: KAT1 | potassium channel in Arabidopsis thaliana 1	NA	NA
MSTRG.169672	234.085	-4.22892	0.241572	-17.5058	1.29363e-68	1.06365e-66	311	44	258	31	334	35	contig_80	237992	242901			NA	NA		NA	NA		NA	NA
MSTRG.169144	31.6958	-4.22832	0.519788	-8.13471	4.12931e-16	3.82599e-15	37	5	36	9	49	1	contig_71	216307	220240			NA	NA		NA	NA		NA	NA
MSTRG.158784	992.056	-4.22731	0.233561	-18.0994	3.22337e-73	4.0854e-71	1362	196	1144	145	1293	125	contig_105	52531	58556			NA	NA		NA	NA		NA	NA
MSTRG.162763	122.005	-4.22726	0.344499	-12.2708	1.30022e-34	2.06333e-33	154	27	157	13	148	17	contig_219	6772	9429			NA	NA		NA	NA		NA	NA
MSTRG.161548	148.26	-4.22709	0.290667	-14.5427	6.4974e-48	1.61534e-46	194	18	181	23	188	29	contig_175	45644	47680			UniRef90_A0A022RMU3	7.5	Uncharacterized protein n=4 Tax=Erythranthe guttata RepID=A0A022RMU3_ERYGU	NA	NA		NA	NA
MSTRG.170303	341.505	-4.22701	0.23411	-18.0556	7.1222e-73	8.72371e-71	447	56	414	52	437	53	contig_94	235278	239280			UniRef90_K3X9V5	4e-18	Uncharacterized protein n=1 Tax=Pythium ultimum DAOM BR144 RepID=K3X9V5_PYTUL	AT5G58270.1	4e-09	| Symbols: STA1, ATATM3, ATM3 | ABC transporter of the mitochondrion 3	gi|1012205222|ref|XP_015931717.1|	5e-21	PREDICTED: ABC transporter B family member 25, mitochondrial [Arachis duranensis]
MSTRG.160519	663.856	-4.22696	0.236732	-17.8554	2.62265e-71	2.72321e-69	831	131	769	97	943	84	contig_150	27719	33996			NA	NA		AT1G15890.1	4.8	| Disease resistance protein (CC-NBS-LRR class) family	NA	NA
MSTRG.165314	284.982	-4.22598	0.285185	-14.8184	1.11475e-49	2.9924e-48	356	49	379	37	331	48	contig_313	80740	84959			NA	NA		NA	NA		NA	NA
MSTRG.159196	73.9079	-4.22502	0.34597	-12.2121	2.67852e-34	4.21558e-33	97	11	82	16	106	8	contig_115	64487	65906			NA	NA		NA	NA		NA	NA
MSTRG.160036	485.759	-4.22383	0.299588	-14.0988	3.86183e-45	8.6255e-44	583	84	550	43	735	101	contig_135	51185	55288			UniRef90_A0A0D3C1E9	8	Uncharacterized protein n=2 Tax=Brassica oleracea var. oleracea RepID=A0A0D3C1E9_BRAOL	AT1G79450.2	5.4	| Symbols: ALIS5 | ALA-interacting subunit 5	NA	NA
MSTRG.158849	12.6809	-4.22379	0.750212	-5.63013	1.80075e-08	1.07648e-07	15	1	14	2	20	3	contig_109	133347	133967			NA	NA		NA	NA		NA	NA
MSTRG.160728	35.777	-4.22355	0.464869	-9.08546	1.03257e-19	1.08426e-18	43	5	36	7	61	5	contig_157	159404	160248			NA	NA		NA	NA		NA	NA
MSTRG.169389	29.4909	-4.22326	0.505915	-8.34776	6.95691e-17	6.64014e-16	43	3	32	7	39	4	contig_76	2540	3738			UniRef90_A0A0D2J6C1	0.75	Uncharacterized protein n=1 Tax=Monoraphidium neglectum RepID=A0A0D2J6C1_9CHLO	AT5G18490.1	8	| Plant protein of unknown function (DUF946)	gi|926771906|ref|XP_013894427.1|	1.1	hypothetical protein MNEG_12553 [Monoraphidium neglectum]
MSTRG.159095	52.9619	-4.22162	0.424714	-9.93993	2.79029e-23	3.24508e-22	82	11	62	10	58	4	contig_112	295900	298404			NA	NA		NA	NA		NA	NA
MSTRG.164917	610.636	-4.22099	0.334494	-12.619	1.65884e-36	2.77475e-35	931	119	728	50	663	117	contig_297	30817	33226			NA	NA		NA	NA		NA	NA
MSTRG.160229	239.767	-4.22096	0.260109	-16.2276	3.21682e-59	1.37803e-57	335	49	270	30	316	34	contig_142	1	1948			UniRef90_A0A0J8B5Z5	7.3	Uncharacterized protein n=2 Tax=Beta vulgaris subsp. vulgaris RepID=A0A0J8B5Z5_BETVU	AT2G40810.2	1.1	| Symbols: ATATG18C, ATG18C | homolog of yeast autophagy 18C	NA	NA
MSTRG.158744	1131.08	-4.22078	0.225683	-18.7023	4.74405e-78	9.54632e-76	1363	205	1376	156	1560	173	contig_103	127895	132927			NA	NA		NA	NA		NA	NA
MSTRG.159361	721.284	-4.22051	0.279937	-15.0766	2.30819e-51	6.70189e-50	1004	120	982	119	696	103	contig_122	36694	39611			UniRef90_J3LHN4	1.6	Uncharacterized protein n=2 Tax=Oryza brachyantha RepID=J3LHN4_ORYBR	AT1G01900.1	0.83	| Symbols: ATSBT1.1, SBTI1.1 | subtilase family protein	gi|1002844540|ref|XP_015689475.1|	3.2	PREDICTED: subtilisin-like protease SBT1.4 [Oryza brachyantha]
MSTRG.158869	73.8203	-4.22043	0.338935	-12.452	1.3633e-35	2.22477e-34	98	12	75	9	115	14	contig_109	189345	192470			NA	NA		NA	NA		NA	NA
MSTRG.167584	36.2436	-4.22016	0.490584	-8.60232	7.81192e-18	7.72482e-17	51	10	43	4	44	3	contig_48	193232	194855			NA	NA		NA	NA		NA	NA
MSTRG.167012	2043.64	-4.2198	0.362886	-11.6284	2.95477e-31	4.26936e-30	3451	374	2537	178	1719	407	contig_416	704	3454			NA	NA		NA	NA		NA	NA
MSTRG.167013	200.444	-4.21975	0.298239	-14.1489	1.89727e-45	4.29133e-44	216	27	230	24	324	44	contig_416	4378	9441			UniRef90_K8YUI4	0.026	Uncharacterized protein n=1 Tax=Nannochloropsis gaditana CCMP526 RepID=K8YUI4_9STRA	AT1G02370.1	1.1	| Tetratricopeptide repeat (TPR)-like superfamily protein	NA	NA
MSTRG.166966	1623.05	-4.21948	0.225686	-18.6962	5.31482e-78	1.06349e-75	1766	279	1948	229	2475	260	contig_41	2383	10366			NA	NA		NA	NA		NA	NA
MSTRG.161879	148.477	-4.21917	0.306038	-13.7864	3.07642e-43	6.40116e-42	192	27	186	17	183	26	contig_187	43311	48052			NA	NA		NA	NA		NA	NA
MSTRG.165673	1859.14	-4.21901	0.263961	-15.9835	1.66653e-57	6.56874e-56	1857	321	1980	226	3390	331	contig_331	21849	26868			NA	NA		NA	NA		NA	NA
MSTRG.161017	1601.19	-4.21901	0.215248	-19.6007	1.52652e-85	6.05255e-83	1877	290	1855	223	2404	244	contig_167	136735	145471			UniRef90_A0A090N2W4	7e-05	Phosphatidylinositol 3/4-kinase, conserved site n=1 Tax=Ostreococcus tauri RepID=A0A090N2W4_OSTTA	AT1G60490.1	0.014	| Symbols: ATVPS34, VPS34, PI3K | vacuolar protein sorting 34	gi|308801571|ref|XP_003078099.1|	0.0003	phosphatidylinositol 3-kinase (ISS) [Ostreococcus tauri]
MSTRG.163230	50.8326	-4.21887	0.402285	-10.4873	9.88584e-26	1.22745e-24	67	10	56	5	73	9	contig_231	39481	42333			NA	NA		AT1G14640.1	6.1	| SWAP (Suppressor-of-White-APricot)/surp domain-containing protein	NA	NA
MSTRG.161254	167.272	-4.21887	0.283187	-14.8978	3.40432e-50	9.35668e-49	218	34	198	24	222	21	contig_170	71156	72732			UniRef90_M0RXN8	1.3	Uncharacterized protein n=1 Tax=Musa acuminata subsp. malaccensis RepID=M0RXN8_MUSAM	NA	NA		NA	NA
MSTRG.161342	9043.63	-4.21868	0.252452	-16.7108	1.09362e-62	5.82754e-61	9777	1781	10777	1379	13973	1113	contig_171	130039	138392			NA	NA		NA	NA		NA	NA
MSTRG.161018	1621.16	-4.21836	0.208686	-20.2139	7.39141e-91	4.82483e-88	1953	294	1866	230	2398	243	contig_167	136735	145471			NA	NA		NA	NA		NA	NA
MSTRG.169862	29.5281	-4.21832	0.524116	-8.04844	8.38536e-16	7.6718e-15	29	5	33	5	52	4	contig_83	17947	19419			NA	NA		NA	NA		NA	NA
MSTRG.160520	707.706	-4.21809	0.22321	-18.8974	1.19725e-79	2.82934e-77	870	129	804	122	1045	85	contig_150	27192	33936			NA	NA		NA	NA		NA	NA
MSTRG.161146	1954.86	-4.21759	0.24896	-16.9409	2.24834e-64	1.34841e-62	2736	416	2099	246	2728	258	contig_17	48171	52229			UniRef90_A9U3P8	0.002	Predicted protein n=1 Tax=Physcomitrella patens subsp. patens RepID=A9U3P8_PHYPA	AT4G27270.1	0.008	| Quinone reductase family protein	gi|168067141|ref|XP_001785483.1|	0.003	predicted protein [Physcomitrella patens]
MSTRG.167109	193	-4.21736	0.337066	-12.5119	6.42333e-36	1.05855e-34	206	42	262	28	252	21	contig_420	1658	2457			UniRef90_Q9LGP5	0.43	Putative uncharacterized protein P0510F03.33 n=1 Tax=Oryza sativa subsp. japonica RepID=Q9LGP5_ORYSJ	NA	NA		NA	NA
MSTRG.159813	359.617	-4.21694	0.251225	-16.7855	3.11518e-63	1.72346e-61	393	56	453	60	514	55	contig_133	118546	121755			NA	NA		NA	NA		NA	NA
MSTRG.164664	25.0462	-4.2166	0.624071	-6.75661	1.41262e-11	1.04502e-10	20	3	20	3	61	6	contig_286	2242	4187			NA	NA		NA	NA		NA	NA
MSTRG.167311	19.0893	-4.21659	0.62148	-6.78475	1.16291e-11	8.65075e-11	28	4	22	2	23	3	contig_45	132002	133321			UniRef90_S8CJX1	5.4	Uncharacterized protein (Fragment) n=1 Tax=Genlisea aurea RepID=S8CJX1_9LAMI	AT3G55630.2	6.4	| Symbols: ATDFD, DFD, FPGS3 | DHFS-FPGS homolog D	gi|308800544|ref|XP_003075053.1|	1.9	unnamed protein product [Ostreococcus tauri]
MSTRG.159878	21.2106	-4.21628	0.592019	-7.12187	1.06476e-12	8.40292e-12	26	4	25	2	30	4	contig_133	330750	332607			UniRef90_A0A087SAY1	9.3	Uncharacterized protein n=1 Tax=Auxenochlorella protothecoides RepID=A0A087SAY1_AUXPR	AT1G43860.1	1.6	| sequence-specific DNA binding transcription factors	gi|731388091|ref|XP_010649485.1|	8.4	PREDICTED: uncharacterized protein LOC100241374 [Vitis vinifera]
MSTRG.164509	204.076	-4.21583	0.264566	-15.9349	3.62854e-57	1.40589e-55	267	32	252	35	254	30	contig_282	41889	45257			UniRef90_B8LKZ4	0.0001	Putative uncharacterized protein n=2 Tax=Pinaceae RepID=B8LKZ4_PICSI	AT5G08650.1	0.064	| Small GTP-binding protein	gi|694452966|ref|XP_009351313.1|	4e-19	PREDICTED: ribosome-releasing factor 2, mitochondrial-like [Pyrus x bretschneideri]
MSTRG.158511	674.254	-4.21573	0.232935	-18.0983	3.28801e-73	4.16065e-71	893	127	800	88	877	104	contig_10	41877	43701			NA	NA		NA	NA		NA	NA
MSTRG.165873	12.8586	-4.2156	0.782011	-5.39071	7.01788e-08	3.98517e-07	19	4	17	1	12	1	contig_337	40106	41105			NA	NA		NA	NA		NA	NA
MSTRG.161925	998.245	-4.21542	0.205918	-20.4713	3.87938e-93	2.96642e-90	1246	168	1203	165	1349	142	contig_19	113422	121437			NA	NA		NA	NA		NA	NA
MSTRG.160247	704.157	-4.21522	0.267919	-15.7332	8.95415e-56	3.21559e-54	815	105	826	79	1052	150	contig_142	67388	72394			NA	NA		NA	NA		NA	NA
MSTRG.162770	445.519	-4.21436	0.216953	-19.4253	4.72056e-84	1.63016e-81	566	68	523	65	613	79	contig_22	18813	25645			UniRef90_A9T8I6	2e-05	Predicted protein n=1 Tax=Physcomitrella patens subsp. patens RepID=A9T8I6_PHYPA	AT3G56120.1	0.003	| S-adenosyl-L-methionine-dependent methyltransferases superfamily protein	gi|731353584|ref|XP_010688143.1|	2e-05	PREDICTED: tRNA (guanine(37)-N1)-methyltransferase 2 isoform X1 [Beta vulgaris subsp. vulgaris]
MSTRG.163953	69.4951	-4.21402	0.368198	-11.445	2.49118e-30	3.49939e-29	84	15	77	12	107	6	contig_258	86316	87332			NA	NA		NA	NA		NA	NA
MSTRG.168350	687.928	-4.21384	0.219004	-19.2409	1.68282e-82	5.08406e-80	960	122	817	106	843	99	contig_58	8976	11483			UniRef90_B7G721	5.4	Predicted protein n=1 Tax=Phaeodactylum tricornutum (strain CCAP 1055/1) RepID=B7G721_PHATC	AT5G55780.1	0.45	| Cysteine/Histidine-rich C1 domain family protein	gi|727537187|ref|XP_010442604.1|	0.85	PREDICTED: uncharacterized protein LOC104725629 [Camelina sativa]
MSTRG.164355	6596.47	-4.2137	0.193298	-21.799	2.37396e-105	3.79313e-102	9346	1095	7768	979	8039	1064	contig_275	2155	9387			UniRef90_A0A0D9Y1W9	2.1	Uncharacterized protein n=1 Tax=Leersia perrieri RepID=A0A0D9Y1W9_9ORYZ	NA	NA		NA	NA
MSTRG.162690	275.526	-4.21358	0.240127	-17.5473	6.2358e-69	5.23578e-67	330	45	320	39	405	47	contig_217	10947	12122			NA	NA		NA	NA		NA	NA
MSTRG.164169	1596.24	-4.21328	0.243689	-17.2896	5.63178e-67	4.10974e-65	1839	251	1883	193	2377	314	contig_27	1859	5777			UniRef90_T1NX50	6e-16	Glucose-6-phosphate isomerase n=1 Tax=Triticum urartu RepID=T1NX50_TRIUA	AT5G42740.1	4e-10	| Sugar isomerase (SIS) family protein	gi|760441005|ref|XP_011397571.1|	9e-11	Glucose-6-phosphate isomerase, cytosolic [Auxenochlorella protothecoides]
MSTRG.158899	120.537	-4.21283	0.339894	-12.3945	2.79813e-35	4.52489e-34	126	25	140	12	196	20	contig_11	54068	57760			NA	NA		AT1G31710.1	2.6	| Copper amine oxidase family protein	gi|694450491|ref|XP_009350640.1|	0.47	PREDICTED: versatile peroxidase VPL1-like [Pyrus x bretschneideri]
MSTRG.163353	233.223	-4.21236	0.260847	-16.1488	1.15828e-58	4.82669e-57	287	43	278	40	324	28	contig_24	190954	193308			UniRef90_A0A068B3L0	7.9	Terpene synthase n=2 Tax=Prunus RepID=A0A068B3L0_9ROSA	NA	NA		gi|645240873|ref|XP_008226805.1|	0.47	PREDICTED: (-)-alpha-pinene synthase-like [Prunus mume]
MSTRG.166600	1096.74	-4.21233	0.289703	-14.5402	6.74215e-48	1.67425e-46	1034	195	1505	194	1548	134	contig_37	57223	63423			UniRef90_D0EP49	1e-07	Nitrate reductase n=1 Tax=Gracilaria tenuistipitata RepID=D0EP49_GRATE	AT1G37130.1	4e-05	| Symbols: NIA2, B29, NIA2-1, CHL3, NR, NR2, ATNR2 | nitrate reductase 2	gi|823136326|ref|XP_012467919.1|	4e-06	PREDICTED: nitrate reductase [NADH]-like [Gossypium raimondii]
MSTRG.164637	1396.19	-4.21209	0.228782	-18.411	1.07315e-75	1.75127e-73	1790	240	1712	181	1792	242	contig_284	48594	50263			NA	NA		NA	NA		gi|659066311|ref|XP_008438172.1|	2.4	PREDICTED: xyloglucan endotransglucosylase/hydrolase protein 9-like [Cucumis melo]
MSTRG.159971	138.21	-4.21173	0.26993	-15.6031	6.93856e-55	2.38075e-53	191	24	146	26	199	16	contig_134	231420	234053			NA	NA		NA	NA		NA	NA
MSTRG.159969	167.891	-4.21117	0.291494	-14.4468	2.6244e-47	6.36209e-46	185	27	213	29	236	24	contig_134	226494	228769			NA	NA		AT1G01320.1	4.3	| Tetratricopeptide repeat (TPR)-like superfamily protein	NA	NA
MSTRG.166351	1116.2	-4.21016	0.196165	-21.4623	3.50174e-102	4.62804e-99	1854	166	1148	176	1332	192	contig_355	47799	50314			NA	NA		NA	NA		NA	NA
MSTRG.168509	149.888	-4.20995	0.324685	-12.9662	1.90151e-38	3.37358e-37	161	32	190	19	215	20	contig_598	7215	8721			NA	NA		NA	NA		NA	NA
MSTRG.161341	9133.26	-4.20987	0.233656	-18.0174	1.42308e-72	1.70028e-70	9981	1724	10817	1424	14090	1199	contig_171	130130	138366			UniRef90_F2DUE9	0.37	Predicted protein n=1 Tax=Hordeum vulgare var. distichum RepID=F2DUE9_HORVD	AT4G32990.1	0.98	| Transducin/WD40 repeat-like superfamily protein	gi|1012130561|ref|XP_015964830.1|	0.5	PREDICTED: 2-hydroxyisoflavanone dehydratase-like [Arachis duranensis]
MSTRG.170063	359.66	-4.20875	0.262386	-16.0403	6.68059e-58	2.68359e-56	423	63	391	39	577	69	contig_86	66003	70144			UniRef90_M0SUK2	2e-06	Uncharacterized protein n=1 Tax=Musa acuminata subsp. malaccensis RepID=M0SUK2_MUSAM	AT1G50670.1	5e-05	| OTU-like cysteine protease family protein	gi|695024050|ref|XP_009399223.1|	4e-06	PREDICTED: ubiquitin thioesterase OTU1 [Musa acuminata subsp. malaccensis]
MSTRG.166549	406.026	-4.20855	0.294912	-14.2705	3.33976e-46	7.77749e-45	387	73	526	51	616	69	contig_366	77429	80000			NA	NA		NA	NA		NA	NA
MSTRG.167885	1212.61	-4.20847	0.227039	-18.5363	1.05162e-76	1.89209e-74	1389	217	1418	160	1832	200	contig_5	662287	666601			NA	NA		NA	NA		NA	NA
MSTRG.166946	514.383	-4.20727	0.250638	-16.7862	3.0772e-63	1.70333e-61	540	72	658	93	742	82	contig_405	22876	26455			NA	NA		NA	NA		NA	NA
MSTRG.160143	252.683	-4.20721	0.22009	-19.1159	1.86339e-81	5.11491e-79	334	38	277	42	364	41	contig_14	66284	68164			NA	NA		NA	NA		NA	NA
MSTRG.161147	1965.83	-4.20659	0.224553	-18.7331	2.65742e-78	5.53472e-76	2752	399	2107	262	2745	273	contig_17	44609	52240			NA	NA		NA	NA		NA	NA
MSTRG.165232	52.2288	-4.20574	0.527581	-7.97174	1.56456e-15	1.41593e-14	72	7	83	12	33	6	contig_31	183308	184680			NA	NA		AT3G50190.1	2.9	| Plant protein of unknown function (DUF247)	NA	NA
MSTRG.168955	1060	-4.20524	0.227189	-18.5099	1.71978e-76	3.02809e-74	1218	168	1313	149	1485	190	contig_68	23314	29128			UniRef90_M1VFX0	0.004	Box C/D snoRNP and U4 snRNP component Snu13p n=1 Tax=Cyanidioschyzon merolae RepID=M1VFX0_CYAME	AT3G51830.1	0.013	| Symbols: ATG5, SAC8 | SAC domain-containing protein 8	gi|848889428|ref|XP_012844877.1|	0.025	PREDICTED: phosphoinositide phosphatase SAC6-like [Erythranthe guttata]
MSTRG.158929	2595.07	-4.20456	0.222054	-18.9349	5.88792e-80	1.4293e-77	3064	464	3250	386	3496	390	contig_11	114524	122004			UniRef90_K3WNV1	1e-10	Uncharacterized protein n=1 Tax=Pythium ultimum DAOM BR144 RepID=K3WNV1_PYTUL	AT3G22980.1	7e-06	| Ribosomal protein S5/Elongation factor G/III/V family protein	gi|743800304|ref|XP_010925869.1|	1e-08	PREDICTED: eukaryotic translation initiation factor 3 subunit L-like isoform X3 [Elaeis guineensis]
MSTRG.161430	18.8591	-4.20428	0.615686	-6.82861	8.57414e-12	6.43004e-11	27	4	20	2	26	3	contig_172	163412	164147			NA	NA		NA	NA		NA	NA
MSTRG.159682	45.7964	-4.20387	0.415826	-10.1097	5.00466e-24	5.94435e-23	57	6	50	10	70	6	contig_13	204992	209489			NA	NA		NA	NA		NA	NA
MSTRG.161979	46.2048	-4.20363	0.4304	-9.7668	1.56305e-22	1.77941e-21	59	7	59	7	56	8	contig_192	54497	55832			NA	NA		NA	NA		NA	NA
MSTRG.158551	184.306	-4.20348	0.300842	-13.9724	2.29854e-44	4.97807e-43	229	42	195	29	291	17	contig_101	20619	22359			NA	NA		NA	NA		NA	NA
MSTRG.165746	232.291	-4.20317	0.266503	-15.7716	4.88156e-56	1.77268e-54	294	44	286	36	300	31	contig_332	98075	99309			NA	NA		NA	NA		NA	NA
MSTRG.165157	231.093	-4.20297	0.266162	-15.791	3.58875e-56	1.31211e-54	262	30	282	37	334	44	contig_308	88373	90542			NA	NA		AT3G12145.1	0.42	| Symbols: FLR1, FLOR1 | Leucine-rich repeat (LRR) family protein	NA	NA
MSTRG.164430	10.3353	-4.20296	0.847726	-4.95792	7.12521e-07	3.65804e-06	17	1	11	4	12	0	contig_279	15878	16591			NA	NA		NA	NA		NA	NA
MSTRG.164643	10.3	-4.20294	0.841922	-4.99208	5.9731e-07	3.09371e-06	13	0	11	4	16	1	contig_284	68832	69922			NA	NA		NA	NA		NA	NA
MSTRG.167028	631.87	-4.20289	0.253399	-16.5861	8.78868e-62	4.41716e-60	720	122	790	98	880	82	contig_417	11408	13984			NA	NA		NA	NA		gi|729415787|ref|XP_010557136.1|	4.7	PREDICTED: probable alpha,alpha-trehalose-phosphate synthase [UDP-forming] 7 isoform X2 [Tarenaya hassleriana]
MSTRG.168980	22.9881	-4.20231	0.571897	-7.34801	2.01173e-13	1.65053e-12	38	6	22	2	30	3	contig_699	1	349			NA	NA		NA	NA		NA	NA
MSTRG.160863	160.787	-4.20218	0.305555	-13.7526	4.91205e-43	1.01692e-41	166	24	193	21	254	32	contig_163	41497	43024			NA	NA		NA	NA		NA	NA
MSTRG.159618	306.132	-4.2017	0.271378	-15.4829	4.52866e-54	1.49217e-52	324	46	308	41	566	60	contig_129	48309	50861			NA	NA		AT1G73610.1	6.2	| GDSL-like Lipase/Acylhydrolase superfamily protein	gi|985437746|ref|XP_015383387.1|	5.7	PREDICTED: uncharacterized protein LOC107175964 [Citrus sinensis]
MSTRG.165960	31.2309	-4.20142	0.493514	-8.51328	1.69087e-17	1.65263e-16	46	3	35	6	39	6	contig_339	133844	135580			NA	NA		AT1G46480.1	3.9	| Symbols: WOX4 | WUSCHEL related homeobox 4	NA	NA
MSTRG.160931	787.892	-4.20114	0.258214	-16.27	1.61259e-59	7.03189e-58	932	123	920	90	1161	164	contig_164	93180	95889			NA	NA		NA	NA		NA	NA
MSTRG.164745	14.6758	-4.20076	0.722985	-5.81031	6.23586e-09	3.8785e-08	23	4	17	3	16	0	contig_289	8732	10188			UniRef90_A0A0D3A3T4	2.7	Uncharacterized protein n=2 Tax=Brassica oleracea var. oleracea RepID=A0A0D3A3T4_BRAOL	NA	NA		NA	NA
MSTRG.159970	160.718	-4.20073	0.280606	-14.9702	1.14899e-50	3.22589e-49	188	30	189	26	237	21	contig_134	226411	228906			NA	NA		NA	NA		NA	NA
MSTRG.170251	75.3397	-4.20046	0.363693	-11.5495	7.42705e-31	1.06253e-29	91	12	88	7	109	17	contig_94	52830	55747			NA	NA		NA	NA		NA	NA
MSTRG.160440	125.547	-4.19973	0.348386	-12.0548	1.82916e-33	2.81225e-32	126	21	150	12	203	27	contig_147	12523	15540			NA	NA		NA	NA		NA	NA
MSTRG.160023	1354.42	-4.19951	0.221068	-18.9965	1.82443e-80	4.62823e-78	1980	190	1636	216	1522	247	contig_135	14465	16479			NA	NA		NA	NA		NA	NA
MSTRG.161433	1882.44	-4.19951	0.215541	-19.4835	1.51474e-84	5.61099e-82	2083	319	2187	268	2939	316	contig_172	170463	181336			NA	NA		AT2G47410.2	6.2	| WD40/YVTN repeat-like-containing domain;Bromodomain	NA	NA
MSTRG.167690	54.1196	-4.19841	0.388743	-10.8	3.44381e-27	4.43807e-26	69	7	63	10	75	9	contig_5	44443	46542			UniRef90_U5D9P4	2e-05	Uncharacterized protein n=2 Tax=Amborella trichopoda RepID=U5D9P4_AMBTC	AT1G50510.1	0.72	| indigoidine synthase A family protein	gi|769796265|ref|XP_011628323.1|	2e-05	PREDICTED: pseudouridine-metabolizing bifunctional protein C1861.05 [Amborella trichopoda]
MSTRG.164536	298.486	-4.19827	0.288765	-14.5387	6.88694e-48	1.70782e-46	342	52	373	62	414	30	contig_282	115851	117456			NA	NA		NA	NA		NA	NA
MSTRG.160860	183.08	-4.19684	0.250213	-16.7731	3.842e-63	2.10962e-61	262	37	180	24	274	27	contig_163	34777	36050			NA	NA		NA	NA		NA	NA
MSTRG.169387	176.632	-4.1964	0.273297	-15.3547	3.29395e-53	1.04081e-51	211	25	205	24	260	36	contig_755	6818	9199			NA	NA		NA	NA		NA	NA
MSTRG.166170	91.4807	-4.19626	0.361283	-11.6149	3.46254e-31	4.99226e-30	141	15	114	17	90	12	contig_348	10924	12256			NA	NA		NA	NA		NA	NA
MSTRG.160748	33.4418	-4.196	0.519018	-8.08451	6.24141e-16	5.74269e-15	36	7	35	1	59	8	contig_158	48681	50002			NA	NA		NA	NA		NA	NA
MSTRG.163364	27.1853	-4.19586	0.535359	-7.83747	4.59719e-15	4.08248e-14	41	5	31	2	32	6	contig_241	16047	17841			NA	NA		NA	NA		NA	NA
MSTRG.163802	1131.42	-4.19559	0.195589	-21.451	4.46534e-102	5.75937e-99	1353	194	1297	179	1688	172	contig_253	25473	32295			NA	NA		NA	NA		NA	NA
MSTRG.162358	71.0544	-4.19544	0.379604	-11.0522	2.13992e-28	2.85251e-27	85	12	86	6	99	16	contig_204	69621	73199			NA	NA		NA	NA		NA	NA
MSTRG.169642	1846.66	-4.19483	0.233478	-17.9667	3.55174e-72	4.03686e-70	2527	350	2062	217	2509	317	contig_80	142150	152636			UniRef90_W7TU90	0.087	Adaptin ear-binding coat-associated protein 1 NECAP-1 n=1 Tax=Nannochloropsis gaditana RepID=W7TU90_9STRA	AT1G03900.1	0.12	| Symbols: ATNAP4, NAP4 | non-intrinsic ABC protein 4	gi|1025213549|ref|XP_016480212.1|	0.32	PREDICTED: uncharacterized protein At1g03900-like [Nicotiana tabacum]
MSTRG.162939	507.052	-4.19459	0.23166	-18.1067	2.82128e-73	3.60965e-71	645	94	613	81	668	69	contig_225	46103	53496			NA	NA		NA	NA		NA	NA
MSTRG.169962	77.0134	-4.19451	0.39565	-10.6015	2.93089e-26	3.68437e-25	80	9	105	10	102	18	contig_85	41038	43242			NA	NA		NA	NA		NA	NA
MSTRG.158518	45.6903	-4.19446	0.415965	-10.0837	6.5235e-24	7.71327e-23	68	7	48	5	61	10	contig_10	62416	65420			NA	NA		NA	NA		NA	NA
MSTRG.160457	268.995	-4.19427	0.314728	-13.3266	1.62017e-40	3.06493e-39	305	59	346	43	361	27	contig_147	54399	56246			NA	NA		NA	NA		NA	NA
MSTRG.166372	471.156	-4.19394	0.247879	-16.9193	3.24264e-64	1.92852e-62	592	87	550	55	658	84	contig_355	104476	108021			NA	NA		AT2G03430.1	0.3	| Ankyrin repeat family protein	NA	NA
MSTRG.166547	1487.86	-4.19391	0.244405	-17.1597	5.32232e-66	3.613e-64	1502	260	1834	215	2310	241	contig_366	69361	76493			NA	NA		NA	NA		NA	NA
MSTRG.161952	29.2591	-4.19368	0.614227	-6.82758	8.63571e-12	6.47303e-11	27	7	44	7	36	0	contig_190	9208	10237			UniRef90_V4LUX3	8.9	Uncharacterized protein n=1 Tax=Eutrema salsugineum RepID=V4LUX3_EUTSA	AT1G25230.1	3.9	| Calcineurin-like metallo-phosphoesterase superfamily protein	NA	NA
MSTRG.168061	272.623	-4.19324	0.298007	-14.0709	5.73156e-45	1.26983e-43	282	52	367	41	369	38	contig_53	84618	89579			NA	NA		NA	NA		NA	NA
MSTRG.166172	16.7185	-4.19321	0.672438	-6.23584	4.49368e-10	3.03547e-09	25	2	21	2	17	4	contig_348	14169	16139			NA	NA		NA	NA		NA	NA
MSTRG.168960	730.116	-4.19292	0.277551	-15.1068	1.46003e-51	4.28809e-50	753	154	833	100	1219	96	contig_68	39651	42802			NA	NA		NA	NA		NA	NA
MSTRG.161799	234.512	-4.19285	0.280152	-14.9663	1.21838e-50	3.41174e-49	280	38	311	37	286	38	contig_182	206743	209122			UniRef90_A0A0B2RUA7	1.6	Protein KIAA0664-like protein n=1 Tax=Glycine soja RepID=A0A0B2RUA7_GLYSO	AT4G36140.1	7.7	| disease resistance protein (TIR-NBS-LRR class), putative	gi|571464619|ref|XP_006583119.1|	2.1	PREDICTED: protein TSS-like [Glycine max]
MSTRG.159309	222.56	-4.19243	0.258544	-16.2155	3.9163e-59	1.67099e-57	277	42	245	26	336	39	contig_12	12018	14070			NA	NA		NA	NA		NA	NA
MSTRG.166633	264.037	-4.1923	0.395767	-10.5929	3.21609e-26	4.04004e-25	241	34	363	23	379	70	contig_37	174217	176686			UniRef90_F2E9Z3	0.91	Predicted protein n=1 Tax=Hordeum vulgare var. distichum RepID=F2E9Z3_HORVD	NA	NA		NA	NA
MSTRG.161625	133.004	-4.1919	0.294779	-14.2205	6.84075e-46	1.57387e-44	194	23	146	14	172	27	contig_179	67418	73205			UniRef90_D8RS51	1e-07	Molybdenum cofactor sulfurase n=2 Tax=Selaginella moellendorffii RepID=D8RS51_SELML	AT1G48760.3	6.8	| Symbols: delta-ADR | delta-adaptin	gi|302803384|ref|XP_002983445.1|	0.0006	hypothetical protein SELMODRAFT_180197 [Selaginella moellendorffii]
MSTRG.163163	103.962	-4.19186	0.315599	-13.2822	2.93532e-40	5.51096e-39	127	22	118	15	154	13	contig_230	14603	15922			UniRef90_R7Q6T0	1.2	Uncharacterized protein n=1 Tax=Chondrus crispus RepID=R7Q6T0_CHOCR	AT1G66490.1	1.5	| F-box and associated interaction domains-containing protein	gi|729429688|ref|XP_010519140.1|	3.9	PREDICTED: putative uncharacterized protein At4g01020, chloroplastic [Tarenaya hassleriana]
MSTRG.168750	12.5095	-4.19159	0.770159	-5.4425	5.25372e-08	3.01735e-07	19	2	16	3	12	1	contig_631	18690	19914			NA	NA		NA	NA		NA	NA
MSTRG.167159	494.879	-4.19141	0.233852	-17.9233	7.75353e-72	8.49579e-70	604	84	622	81	642	74	contig_43	19948	23207			UniRef90_A0A0D9W155	3.9	Uncharacterized protein n=1 Tax=Leersia perrieri RepID=A0A0D9W155_9ORYZ	AT4G19570.1	1	| Chaperone DnaJ-domain superfamily protein	gi|727556721|ref|XP_010450494.1|	0.91	PREDICTED: dnaJ homolog subfamily B member 14-like isoform X2 [Camelina sativa]
MSTRG.166085	691.4	-4.19138	0.257494	-16.2776	1.42412e-59	6.22272e-58	758	132	807	84	1080	116	contig_34	377116	383499			NA	NA		NA	NA		NA	NA
MSTRG.169073	787.819	-4.19104	0.224444	-18.673	8.21627e-78	1.61687e-75	977	141	975	121	1029	118	contig_707	538	4311			NA	NA		NA	NA		NA	NA
MSTRG.168848	147.203	-4.19083	0.303208	-13.8217	1.88687e-43	3.95913e-42	159	22	180	20	220	29	contig_65	118294	120711			UniRef90_L1IWC8	0.66	Uncharacterized protein n=1 Tax=Guillardia theta CCMP2712 RepID=L1IWC8_GUITH	AT1G47578.1	1.2	| Biotin/lipoate A/B protein ligase family	NA	NA
MSTRG.163646	216.509	-4.1906	0.289746	-14.463	2.07491e-47	5.05291e-46	282	43	275	28	258	33	contig_251	28183	31731			NA	NA		NA	NA		NA	NA
MSTRG.169131	1970.49	-4.19056	0.177938	-23.5507	1.23612e-122	6.01504e-119	2788	341	2198	327	2585	285	contig_71	168815	172585			NA	NA		NA	NA		NA	NA
MSTRG.163594	14.5341	-4.19037	0.706519	-5.93101	3.01085e-09	1.91915e-08	20	1	18	3	17	3	contig_25	12880	14031			NA	NA		NA	NA		NA	NA
MSTRG.165897	39.3662	-4.19005	0.444848	-9.41905	4.55176e-21	4.97987e-20	48	5	45	6	58	8	contig_338	21046	22581			NA	NA		NA	NA		NA	NA
MSTRG.168262	51.5926	-4.18992	0.396475	-10.5679	4.19678e-26	5.25964e-25	62	6	57	10	80	9	contig_57	70151	71808			UniRef90_A0A0L9V1M9	0.21	Uncharacterized protein n=1 Tax=Phaseolus angularis RepID=A0A0L9V1M9_PHAAN	AT2G38460.1	2.7	| Symbols: ATIREG1, IREG1, FPN1 | iron regulated 1	gi|950983205|ref|XP_014502717.1|	0.3	PREDICTED: ribosomal RNA small subunit methyltransferase H [Vigna radiata var. radiata]
MSTRG.168632	1426.64	-4.18967	0.269919	-15.522	2.46395e-54	8.23006e-53	1542	234	1719	163	2169	290	contig_62	51838	57217			UniRef90_K3WKS8	0.11	Uncharacterized protein n=1 Tax=Pythium ultimum DAOM BR144 RepID=K3WKS8_PYTUL	AT5G23450.3	6.2	| Symbols: ATLCBK1, LCBK1 | long-chain base (LCB) kinase 1	gi|960468243|ref|XP_014754569.1|	1.5	PREDICTED: uncharacterized protein LOC100832771 isoform X2 [Brachypodium distachyon]
MSTRG.164951	266.997	-4.18947	0.26017	-16.1028	2.43649e-58	1.0009e-56	292	43	301	36	434	50	contig_3	16886	19418			UniRef90_A0A024URJ1	8e-06	Uncharacterized protein n=1 Tax=Aphanomyces invadans RepID=A0A024URJ1_9STRA	NA	NA		NA	NA
MSTRG.168678	627.758	-4.18832	0.235918	-17.7533	1.62652e-70	1.58007e-68	705	119	736	94	958	90	contig_62	207341	211424			NA	NA		NA	NA		NA	NA
MSTRG.167530	80.3444	-4.1883	0.352305	-11.8883	1.36174e-32	2.04429e-31	99	10	98	19	108	10	contig_48	28846	29095			NA	NA		NA	NA		NA	NA
MSTRG.164026	136.574	-4.18794	0.321564	-13.0237	8.97743e-39	1.60766e-37	187	23	179	24	145	19	contig_26	145675	149034			NA	NA		NA	NA		NA	NA
MSTRG.163712	560.357	-4.18741	0.257705	-16.2489	2.27522e-59	9.83322e-58	657	88	759	99	671	85	contig_251	257884	262991			UniRef90_C6SZD3	2.8	Putative uncharacterized protein n=2 Tax=Soja RepID=C6SZD3_SOYBN	AT4G38230.1	3	| Symbols: CPK26, ATCPK26 | calcium-dependent protein kinase 26	gi|351722741|ref|NP_001234951.1|	4.1	uncharacterized protein LOC100306432 precursor [Glycine max]
MSTRG.170482	33.0137	-4.18678	0.483298	-8.66293	4.598e-18	4.58101e-17	41	3	37	5	49	8	contig_98	89553	91109			NA	NA		NA	NA		NA	NA
MSTRG.163781	20.7952	-4.1864	0.592869	-7.06125	1.65007e-12	1.28835e-11	28	4	25	3	26	3	contig_252	101953	102952			NA	NA		NA	NA		NA	NA
MSTRG.168351	867.084	-4.18634	0.228612	-18.312	6.64108e-75	9.95725e-73	1187	158	1057	145	1041	117	contig_58	8114	11483			NA	NA		NA	NA		NA	NA
MSTRG.166015	1118.75	-4.18632	0.274386	-15.257	1.47878e-52	4.52826e-51	1168	230	1359	140	1726	168	contig_34	165754	174357			NA	NA		NA	NA		NA	NA
MSTRG.160042	176.156	-4.18585	0.304177	-13.7612	4.36037e-43	9.04458e-42	227	37	222	28	215	20	contig_135	61545	63865			NA	NA		NA	NA		NA	NA
MSTRG.166629	959.883	-4.18577	0.245517	-17.0488	3.56818e-65	2.28186e-63	1028	145	1258	148	1314	173	contig_37	152091	158069			NA	NA		NA	NA		NA	NA
MSTRG.162880	2165.07	-4.18566	0.246216	-17	8.21573e-65	5.08392e-63	2802	451	2549	324	2904	269	contig_223	32672	39495			UniRef90_F2DLM0	0.002	Predicted protein n=1 Tax=Hordeum vulgare var. distichum RepID=F2DLM0_HORVD	NA	NA		NA	NA
MSTRG.163898	652.55	-4.18538	0.273981	-15.2762	1.1023e-52	3.39874e-51	788	138	823	84	850	92	contig_255	79641	84381			UniRef90_A4RYV3	0.14	Uncharacterized protein (Fragment) n=1 Tax=Ostreococcus lucimarinus (strain CCE9901) RepID=A4RYV3_OSTLU	AT2G31340.1	2.4	| Symbols: emb1381 | embryo defective 1381	gi|145348025|ref|XP_001418458.1|	0.23	predicted protein, partial [Ostreococcus lucimarinus CCE9901]
MSTRG.158838	164.933	-4.18396	0.285241	-14.6682	1.03074e-48	2.65506e-47	204	25	210	28	207	27	contig_109	105435	107099			NA	NA		NA	NA		NA	NA
MSTRG.165694	28.8058	-4.18392	0.507662	-8.24155	1.69992e-16	1.60124e-15	34	5	30	5	48	4	contig_331	101099	102864			NA	NA		NA	NA		NA	NA
MSTRG.159921	10.3325	-4.18389	0.829315	-5.04499	4.53551e-07	2.3773e-06	13	3	11	2	16	0	contig_134	93494	94548			NA	NA		NA	NA		NA	NA
MSTRG.170410	231.509	-4.18348	0.256069	-16.3373	5.35995e-60	2.40991e-58	321	49	255	34	315	29	contig_96	172507	175282			NA	NA		NA	NA		NA	NA
MSTRG.164808	319.202	-4.18344	0.247188	-16.9241	2.98752e-64	1.78075e-62	426	50	398	51	381	54	contig_292	9492	12010			NA	NA		NA	NA		NA	NA
MSTRG.165825	716.17	-4.18321	0.275632	-15.1768	5.03809e-52	1.51119e-50	711	131	810	86	1234	129	contig_334	651	3649			NA	NA		NA	NA		NA	NA
MSTRG.160021	387.573	-4.1831	0.25672	-16.2944	1.08155e-59	4.76276e-58	528	69	492	63	438	56	contig_135	6841	9822			UniRef90_A0A061S7A7	2e-10	Aconitate hydratase, mitochondrial n=2 Tax=Tetraselmis sp. GSL018 RepID=A0A061S7A7_9CHLO	AT2G29930.2	4.8	| F-box/RNI-like superfamily protein	gi|760449125|ref|XP_011401631.1|	3e-17	Aconitate hydratase, mitochondrial [Auxenochlorella protothecoides]
MSTRG.168125	1961.34	-4.18308	0.189312	-22.0962	3.43653e-108	7.07481e-105	2431	339	2281	303	2784	310	contig_53	279532	287510			NA	NA		NA	NA		NA	NA
MSTRG.159393	270.549	-4.1829	0.286706	-14.5895	3.2768e-48	8.27922e-47	294	49	363	41	353	41	contig_122	121298	124005			UniRef90_V9F2F1	2.2	Uncharacterized protein n=9 Tax=Phytophthora parasitica RepID=V9F2F1_PHYPR	AT3G20940.1	2.1	| Symbols: CYP705A30 | cytochrome P450, family 705, subfamily A, polypeptide 30	gi|567216238|ref|XP_006411748.1|	5.7	hypothetical protein EUTSA_v10026837mg [Eutrema salsugineum]
MSTRG.167971	1061.92	-4.18273	0.26202	-15.9634	2.29942e-57	9.00694e-56	1221	217	1350	153	1430	143	contig_52	42231	44712			UniRef90_K3WB79	0.0004	Uncharacterized protein n=1 Tax=Pythium ultimum DAOM BR144 RepID=K3WB79_PYTUL	AT4G39420.2	3.5	| unknown protein; INVOLVED IN: biological_process unknown; LOCATED IN: cellular_component unknown; EXPRESSED IN: leaf; EXPRESSED DURING: LP.04 four leaves visible, LP.02 two leaves visible; Has 20 Blast hits to 19 proteins in 8 species: Archae - 0; Bacteria - 0; Metazoa - 0; Fungi - 0; Plants - 20; Viruses - 0; Other Eukaryotes - 0 (source: NCBI BLink).	gi|764569216|ref|XP_011462414.1|	2.2	PREDICTED: uncharacterized protein LOC101313407 isoform X2 [Fragaria vesca subsp. vesca]
MSTRG.170191	1025.93	-4.18254	0.214069	-19.5383	5.19264e-85	1.97825e-82	1217	183	1162	140	1560	174	contig_93	19160	30412			UniRef90_M7Z9M3	0.001	LON peptidase N-terminal domain and RING finger protein 1 n=1 Tax=Triticum urartu RepID=M7Z9M3_TRIUA	AT1G18660.4	0.001	| zinc finger (C3HC4-type RING finger) family protein	gi|1035410522|ref|XP_016901376.1|	0.0002	PREDICTED: probable receptor-like protein kinase At5g61350 [Cucumis melo]
MSTRG.160859	203.074	-4.18231	0.283042	-14.7763	2.0839e-49	5.5165e-48	266	32	253	43	248	24	contig_163	30145	34117			UniRef90_A9U0M7	4.7	Predicted protein n=1 Tax=Physcomitrella patens subsp. patens RepID=A9U0M7_PHYPA	AT5G49630.1	2.1	| Symbols: AAP6 | amino acid permease 6	gi|168064950|ref|XP_001784420.1|	7	predicted protein [Physcomitrella patens]
MSTRG.165382	42.8609	-4.18208	0.421055	-9.93238	3.00976e-23	3.49613e-22	69	6	39	9	61	6	contig_318	17213	18338			NA	NA		NA	NA		NA	NA
MSTRG.167609	415.317	-4.18175	0.253907	-16.4696	6.06274e-61	2.88204e-59	459	79	481	54	650	68	contig_48	255058	257832			NA	NA		NA	NA		NA	NA
MSTRG.160974	111.458	-4.18159	0.314625	-13.2907	2.62108e-40	4.93397e-39	143	22	135	19	145	13	contig_167	29159	31025			NA	NA		NA	NA		NA	NA
MSTRG.162696	411.28	-4.1811	0.251963	-16.5941	7.68445e-62	3.86944e-60	475	79	474	51	626	69	contig_217	26655	30478			UniRef90_W5HUX2	3.6	Uncharacterized protein n=1 Tax=Triticum aestivum RepID=W5HUX2_WHEAT	AT5G44230.1	1.7	| Pentatricopeptide repeat (PPR) superfamily protein	NA	NA
MSTRG.166598	1595.04	-4.18109	0.20318	-20.5783	4.29622e-94	3.65018e-91	1933	280	1912	248	2222	247	contig_37	44531	52754			NA	NA		NA	NA		NA	NA
MSTRG.162461	204.44	-4.18089	0.290742	-14.38	6.90459e-47	1.6477e-45	210	25	253	41	312	34	contig_21	31125	32629			NA	NA		NA	NA		NA	NA
MSTRG.168677	672.817	-4.18027	0.235339	-17.7627	1.37359e-70	1.34535e-68	800	132	796	96	969	98	contig_62	207165	211424			UniRef90_M1D8D5	2.6	Uncharacterized protein n=1 Tax=Solanum tuberosum RepID=M1D8D5_SOLTU	AT1G21590.1	0.37	| Protein kinase protein with adenine nucleotide alpha hydrolases-like domain	gi|926789045|ref|XP_013902996.1|	4.6	Acetyl-hydrolase [Monoraphidium neglectum]
MSTRG.161657	2073.12	-4.18017	0.264555	-15.8008	3.07367e-56	1.1288e-54	2655	422	2647	333	2493	250	contig_18	9928	11985			NA	NA		NA	NA		NA	NA
MSTRG.162881	2150.83	-4.18016	0.237583	-17.5946	2.71174e-69	2.34491e-67	2770	448	2468	304	2995	288	contig_223	32672	41299			NA	NA		NA	NA		NA	NA
MSTRG.164477	78.3085	-4.18015	0.357461	-11.694	1.36785e-31	1.99717e-30	88	11	100	13	107	14	contig_281	4759	6370			NA	NA		NA	NA		NA	NA
MSTRG.166846	29.1239	-4.17993	0.567888	-7.36049	1.83237e-13	1.50603e-12	24	8	37	3	49	3	contig_396	48650	51180			NA	NA		AT4G14500.2	5.7	| Polyketide cyclase/dehydrase and lipid transport superfamily protein	NA	NA
MSTRG.159566	14.3263	-4.17963	0.711022	-5.87835	4.14384e-09	2.61116e-08	23	1	16	4	16	2	contig_127	53454	54217			NA	NA		NA	NA		NA	NA
MSTRG.165777	218.752	-4.17962	0.268107	-15.5894	8.59979e-55	2.93476e-53	281	40	263	27	287	39	contig_333	90708	92395			NA	NA		NA	NA		NA	NA
MSTRG.163567	1217.62	-4.1795	0.271853	-15.3741	2.44076e-53	7.74884e-52	1293	246	1321	142	2096	200	contig_248	189528	196325			UniRef90_A0A096PR95	0.7	Uncharacterized protein n=1 Tax=Zea mays RepID=A0A096PR95_MAIZE	AT3G25830.1	0.48	| Symbols: ATTPS-CIN, TPS-CIN | terpene synthase-like sequence-1,8-cineole	gi|552815617|ref|XP_005844492.1|	9.4	hypothetical protein CHLNCDRAFT_138846 [Chlorella variabilis]
MSTRG.169480	206.165	-4.17941	0.291476	-14.3388	1.25233e-46	2.96147e-45	249	43	255	34	276	23	contig_79	15373	18265			NA	NA		NA	NA		NA	NA
MSTRG.163018	79.9754	-4.17937	0.338558	-12.3446	5.20865e-35	8.35609e-34	108	10	94	17	103	12	contig_226	174631	175779			NA	NA		NA	NA		NA	NA
MSTRG.164728	24.5966	-4.17923	0.679692	-6.1487	7.81188e-10	5.19626e-09	56	4	27	5	11	3	contig_288	14759	16012			NA	NA		NA	NA		NA	NA
MSTRG.166039	33.0488	-4.17895	0.501167	-8.33846	7.52672e-17	7.17505e-16	56	7	36	3	35	6	contig_34	230924	232200			NA	NA		NA	NA		NA	NA
MSTRG.164055	62.4118	-4.17844	0.424516	-9.84283	7.36073e-23	8.46298e-22	75	16	83	6	75	8	contig_26	217167	218735			NA	NA		NA	NA		NA	NA
MSTRG.163857	257.066	-4.17839	0.239571	-17.4411	4.01967e-68	3.15714e-66	325	45	301	38	355	42	contig_254	77905	79969			NA	NA		NA	NA		NA	NA
MSTRG.162993	39.2778	-4.17795	0.49439	-8.45072	2.89509e-17	2.80148e-16	41	6	58	8	45	5	contig_226	77407	79421			NA	NA		NA	NA		NA	NA
MSTRG.160487	251.993	-4.17764	0.237315	-17.6038	2.30361e-69	2.00495e-67	312	38	297	44	352	41	contig_148	10249	13419			NA	NA		NA	NA		NA	NA
MSTRG.168802	39.0564	-4.17749	0.44674	-9.35106	8.67727e-21	9.41259e-20	49	5	44	5	57	9	contig_648	2561	3594			NA	NA		NA	NA		NA	NA
MSTRG.166408	57.3083	-4.17682	0.374331	-11.1581	6.53717e-29	8.83392e-28	71	9	61	11	90	8	contig_357	957	2439			NA	NA		NA	NA		NA	NA
MSTRG.167612	101.496	-4.17647	0.366731	-11.3884	4.77747e-30	6.65594e-29	108	24	130	11	144	14	contig_48	260570	262421			NA	NA		NA	NA		NA	NA
MSTRG.162382	430.008	-4.17615	0.287122	-14.5449	6.29331e-48	1.56606e-46	501	95	534	54	591	59	contig_204	153969	158889			NA	NA		NA	NA		NA	NA
MSTRG.168300	84.827	-4.17589	0.385001	-10.8464	2.07337e-27	2.68587e-26	103	18	118	11	93	12	contig_57	171655	173828			NA	NA		NA	NA		NA	NA
MSTRG.169215	564.11	-4.17584	0.21949	-19.0252	1.05414e-80	2.7659e-78	691	95	680	84	772	96	contig_73	172458	175963			NA	NA		NA	NA		NA	NA
MSTRG.169149	22.5558	-4.17567	0.583662	-7.15427	8.41222e-13	6.67077e-12	23	5	23	3	42	3	contig_71	228746	229178			NA	NA		NA	NA		NA	NA
MSTRG.168498	423.628	-4.17565	0.232746	-17.9408	5.66389e-72	6.3358e-70	467	65	490	66	665	76	contig_596	8522	11408			UniRef90_D7FPW6	2e-05	Uncharacterized protein n=1 Tax=Ectocarpus siliculosus RepID=D7FPW6_ECTSI	AT2G41835.1	0.15	| zinc finger (C2H2 type, AN1-like) family protein	gi|743760512|ref|XP_010937242.1|	1.2	PREDICTED: zinc finger AN1 and C2H2 domain-containing stress-associated protein 16 [Elaeis guineensis]
MSTRG.165383	41.0099	-4.17561	0.446027	-9.3618	7.83928e-21	8.51566e-20	70	7	42	5	47	8	contig_318	18551	20886			NA	NA		NA	NA		NA	NA
MSTRG.167209	971.326	-4.17548	0.269508	-15.493	3.86919e-54	1.27724e-52	1142	133	1092	116	1499	225	contig_44	18924	21808			NA	NA		NA	NA		NA	NA
MSTRG.166909	941.306	-4.17547	0.239651	-17.4231	5.50781e-68	4.29757e-66	1060	135	1150	134	1361	191	contig_40	57063	60251			NA	NA		NA	NA		NA	NA
MSTRG.165719	163.311	-4.17494	0.396874	-10.5196	7.01915e-26	8.74254e-25	256	33	196	38	167	9	contig_332	12059	13630			NA	NA		AT3G06290.1	9	| SAC3/GANP/Nin1/mts3/eIF-3 p25 family	NA	NA
MSTRG.166805	178.624	-4.17441	0.296713	-14.0688	5.90277e-45	1.30722e-43	197	30	235	27	237	30	contig_392	12384	15406			UniRef90_A0A061ETZ6	4e-08	ATP-dependent RNA helicase, mitochondrial (SUV3) isoform 5 n=1 Tax=Theobroma cacao RepID=A0A061ETZ6_THECC	AT4G14790.1	5e-09	| Symbols: ATSUV3, EDA15 | ATP-dependent RNA helicase, mitochondrial (SUV3)	gi|1026006346|ref|XP_016554978.1|	3e-08	PREDICTED: ATP-dependent RNA helicase SUV3, mitochondrial isoform X1 [Capsicum annuum]
MSTRG.161022	558.519	-4.17427	0.228121	-18.2985	8.51086e-75	1.25844e-72	681	97	690	97	742	79	contig_167	156626	158711			NA	NA		NA	NA		NA	NA
MSTRG.169702	31.1433	-4.17422	0.563479	-7.40795	1.28271e-13	1.06283e-12	35	9	44	5	36	1	contig_81	49045	49409			NA	NA		NA	NA		NA	NA
MSTRG.161461	1817.32	-4.1739	0.231733	-18.0117	1.57742e-72	1.868e-70	1936	321	2219	263	2743	302	contig_172	256347	263932			UniRef90_C1E7L2	4e-14	Uncharacterized protein n=1 Tax=Micromonas sp. (strain RCC299 / NOUM17) RepID=C1E7L2_MICSR	AT2G44610.1	6e-06	| Symbols: RAB6, ATRABH1B, ATRAB6A, RAB6A | Ras-related small GTP-binding family protein	gi|255078330|ref|XP_002502745.1|	6e-14	predicted protein [Micromonas commoda]
MSTRG.170213	7262.99	-4.17368	0.227795	-18.3221	5.51302e-75	8.36247e-73	9382	1436	8656	1001	9586	1092	contig_93	92937	106812			NA	NA		NA	NA		NA	NA
MSTRG.169755	945.024	-4.17319	0.222834	-18.7278	2.93703e-78	6.06985e-76	1116	170	1160	141	1304	150	contig_81	228852	239459			UniRef90_A0A059UB66	0.0005	Phototropin n=1 Tax=Cylindrocystis cushleckae RepID=A0A059UB66_9VIRI	AT5G58140.4	0.0009	| Symbols: PHOT2, NPL1 | phototropin 2	gi|731358183|ref|XP_010690597.1|	0.003	PREDICTED: phototropin-2 [Beta vulgaris subsp. vulgaris]
MSTRG.165052	150.832	-4.1729	0.335245	-12.4473	1.44627e-35	2.35816e-34	167	16	208	27	185	31	contig_30	174780	176141			UniRef90_R1EKL1	3e-08	Putative 3-hydroxyacyl-CoA dehydrogenase n=1 Tax=Emiliania huxleyi CCMP1516 RepID=R1EKL1_EMIHU	AT3G15290.1	0.002	| 3-hydroxyacyl-CoA dehydrogenase family protein	gi|357125420|ref|XP_003564392.1|	6e-05	PREDICTED: 3-hydroxybutyryl-CoA dehydrogenase [Brachypodium distachyon]
MSTRG.159688	123.347	-4.17281	0.330514	-12.6252	1.53333e-36	2.56681e-35	127	22	155	15	184	23	contig_13	217602	219622			NA	NA		NA	NA		NA	NA
MSTRG.162460	198.123	-4.17279	0.295697	-14.1117	3.21593e-45	7.20089e-44	196	33	245	37	310	27	contig_21	31119	32629			UniRef90_V7AT93	3.4	Uncharacterized protein n=1 Tax=Phaseolus vulgaris RepID=V7AT93_PHAVU	NA	NA		gi|593268738|ref|XP_007136546.1|	5	hypothetical protein PHAVU_009G053900g [Phaseolus vulgaris]
MSTRG.163123	22.5928	-4.17271	0.591033	-7.06004	1.66452e-12	1.29935e-11	27	4	29	6	29	1	contig_23	58578	59570			NA	NA		NA	NA		NA	NA
MSTRG.167794	79.6969	-4.17167	0.329296	-12.6685	8.84273e-37	1.48843e-35	98	13	88	14	121	12	contig_5	363261	364680			NA	NA		NA	NA		NA	NA
MSTRG.164931	26.7249	-4.17115	0.542653	-7.68658	1.51116e-14	1.31001e-13	37	3	33	3	31	7	contig_297	73447	75389			NA	NA		NA	NA		NA	NA
MSTRG.162301	173.728	-4.17082	0.290866	-14.3393	1.24284e-46	2.93968e-45	227	32	216	33	213	20	contig_202	77135	78652			NA	NA		NA	NA		NA	NA
MSTRG.160180	86.31	-4.17063	0.350493	-11.8993	1.19294e-32	1.79491e-31	131	19	100	11	98	12	contig_140	54657	58900			NA	NA		NA	NA		NA	NA
MSTRG.160259	57.0678	-4.1704	0.624498	-6.678	2.42233e-11	1.76791e-10	27	12	31	9	180	7	contig_142	114100	115764			NA	NA		NA	NA		NA	NA
MSTRG.165263	1210.67	-4.17019	0.193464	-21.5554	4.70939e-103	6.46352e-100	1595	216	1401	201	1629	176	contig_310	46685	54922			NA	NA		NA	NA		NA	NA
MSTRG.167181	26.7944	-4.16984	0.544009	-7.66502	1.78803e-14	1.54428e-13	29	7	32	3	41	3	contig_434	10530	12133			NA	NA		NA	NA		NA	NA
MSTRG.160543	233.073	-4.16952	0.237373	-17.5653	4.54475e-69	3.86441e-67	312	33	244	52	348	30	contig_152	14901	17031			NA	NA		NA	NA		NA	NA
MSTRG.162287	101.589	-4.16952	0.353833	-11.7839	4.72819e-32	6.99996e-31	112	14	131	25	139	11	contig_202	38564	40013			UniRef90_R7QDQ5	0.17	Uncharacterized protein n=1 Tax=Chondrus crispus RepID=R7QDQ5_CHOCR	NA	NA		NA	NA
MSTRG.159204	51.6499	-4.16922	0.476058	-8.75779	1.99109e-18	2.00992e-17	46	12	77	7	66	6	contig_115	87164	90218			UniRef90_A0A0J8CR05	4.1	Uncharacterized protein n=1 Tax=Beta vulgaris subsp. vulgaris RepID=A0A0J8CR05_BETVU	NA	NA		NA	NA
MSTRG.159413	12.2939	-4.16913	0.758267	-5.49823	3.83612e-08	2.22693e-07	18	4	12	1	18	1	contig_123	15481	16734			NA	NA		NA	NA		NA	NA
MSTRG.166762	481.81	-4.16889	0.21967	-18.978	2.59439e-80	6.56589e-78	592	79	567	70	678	87	contig_387	10569	14409			UniRef90_A0A061RJA8	0.34	Metal transporter CNNM n=1 Tax=Tetraselmis sp. GSL018 RepID=A0A061RJA8_9CHLO	NA	NA		NA	NA
MSTRG.161900	16.368	-4.16885	0.668461	-6.23649	4.47491e-10	3.02356e-09	23	1	20	3	19	4	contig_19	17600	19118			NA	NA		NA	NA		NA	NA
MSTRG.160293	128.352	-4.16877	0.276403	-15.0822	2.12009e-51	6.16241e-50	182	24	135	24	180	15	contig_142	216767	219813			NA	NA		NA	NA		NA	NA
MSTRG.167353	34.6255	-4.16874	0.476451	-8.74958	2.14157e-18	2.15958e-17	58	9	30	4	49	4	contig_453	31475	34281			NA	NA		NA	NA		NA	NA
MSTRG.165626	2151.64	-4.16871	0.212519	-19.6157	1.13648e-85	4.55668e-83	2859	424	2456	326	2921	301	contig_33	190892	193867			UniRef90_H3GQD1	7.4	Uncharacterized protein n=1 Tax=Phytophthora ramorum RepID=H3GQD1_PHYRM	NA	NA		NA	NA
MSTRG.169990	211.661	-4.16813	0.308748	-13.5001	1.56213e-41	3.06058e-40	286	36	280	43	224	25	contig_85	128715	130603			NA	NA		NA	NA		NA	NA
MSTRG.160111	239.144	-4.16805	0.241245	-17.2773	6.97811e-67	5.05089e-65	302	44	265	32	353	41	contig_139	2961	3953			UniRef90_C5XB72	5e-05	Thioredoxin n=1 Tax=Sorghum bicolor RepID=C5XB72_SORBI	AT3G08710.2	0.001	| Symbols: ATH9, TRX H9, TH9 | thioredoxin H-type 9	gi|242047644|ref|XP_002461568.1|	7e-05	hypothetical protein SORBIDRAFT_02g004850 [Sorghum bicolor]
MSTRG.160094	41.3848	-4.16803	0.507886	-8.20662	2.27506e-16	2.12932e-15	44	9	64	5	42	6	contig_138	10737	12479			NA	NA		NA	NA		NA	NA
MSTRG.161318	112.454	-4.16724	0.316509	-13.1662	1.37254e-39	2.52118e-38	131	21	140	19	154	15	contig_171	51704	55952			NA	NA		NA	NA		NA	NA
MSTRG.163021	629.027	-4.16715	0.23401	-17.8075	6.17562e-71	6.23109e-69	739	106	752	84	902	118	contig_226	182818	184385			NA	NA		NA	NA		NA	NA
MSTRG.162924	14.3378	-4.16713	0.697366	-5.97553	2.29345e-09	1.47495e-08	21	3	16	2	18	2	contig_225	1049	2924			NA	NA		NA	NA		NA	NA
MSTRG.168158	153.636	-4.16711	0.308239	-13.5191	1.20692e-41	2.37291e-40	166	30	195	21	218	24	contig_54	48923	52052			NA	NA		NA	NA		NA	NA
MSTRG.165857	36.5466	-4.16695	0.453122	-9.19609	3.71228e-20	3.95237e-19	45	6	36	6	62	6	contig_336	17117	19936			NA	NA		NA	NA		NA	NA
MSTRG.168110	185.213	-4.1665	0.259921	-16.0299	7.90246e-58	3.16137e-56	232	27	222	32	250	32	contig_53	227049	227908			UniRef90_C5Z3E7	3.1	Putative uncharacterized protein Sb10g002370 n=2 Tax=Panicoideae RepID=C5Z3E7_SORBI	NA	NA		gi|242094568|ref|XP_002437774.1|	4.5	hypothetical protein SORBIDRAFT_10g002370 [Sorghum bicolor]
MSTRG.164840	930.882	-4.16649	0.230928	-18.0423	9.06125e-73	1.09732e-70	1257	168	1158	138	1097	150	contig_292	99837	102967			UniRef90_A0A0M0JEH0	2e-17	Udp-glucose 4-epimerase n=1 Tax=Chrysochromulina sp. CCMP291 RepID=A0A0M0JEH0_9EUKA	AT4G23920.1	7e-07	| Symbols: UGE2, ATUGE2 | UDP-D-glucose/UDP-D-galactose 4-epimerase 2	gi|567219728|ref|XP_006413493.1|	3e-07	hypothetical protein EUTSA_v10025610mg [Eutrema salsugineum]
MSTRG.168143	1095.75	-4.1663	0.243728	-17.094	1.64479e-65	1.07826e-63	1210	197	1346	145	1596	194	contig_54	161	7052			NA	NA		NA	NA		NA	NA
MSTRG.163321	226.3	-4.16561	0.270536	-15.3976	1.6988e-53	5.43519e-52	252	36	277	32	329	43	contig_24	88696	92170			NA	NA		NA	NA		NA	NA
MSTRG.168040	83.4765	-4.16551	0.331383	-12.5701	3.08527e-36	5.12391e-35	102	12	99	16	117	13	contig_53	35407	37429			NA	NA		NA	NA		NA	NA
MSTRG.164946	97.9341	-4.16513	0.342963	-12.1445	6.13369e-34	9.54126e-33	115	19	124	19	130	10	contig_299	22464	24148			NA	NA		NA	NA		NA	NA
MSTRG.169158	51.3938	-4.16492	0.437918	-9.51075	1.89299e-21	2.09263e-20	63	14	64	7	67	4	contig_72	28916	31533			NA	NA		NA	NA		NA	NA
MSTRG.167288	53.5304	-4.16483	0.433949	-9.59753	8.18864e-22	9.1343e-21	77	13	66	4	59	9	contig_45	62421	62964			NA	NA		NA	NA		NA	NA
MSTRG.164660	169.051	-4.16477	0.293634	-14.1835	1.15876e-45	2.63934e-44	207	28	221	30	205	25	contig_285	50265	51300			NA	NA		NA	NA		NA	NA
MSTRG.159785	28.818	-4.16439	0.548261	-7.59564	3.06286e-14	2.61558e-13	26	6	40	4	41	4	contig_133	45674	47909			NA	NA		NA	NA		NA	NA
MSTRG.166130	2443.3	-4.16439	0.245687	-16.95	1.92571e-64	1.16208e-62	3115	335	3098	547	2980	333	contig_342	36317	39420			NA	NA		AT5G20960.2	2	| Symbols: AAO1, AO1, ATAO, AT-AO1, AOalpha, AtAO1 | aldehyde oxidase 1	NA	NA
MSTRG.161403	81.3671	-4.16361	0.362436	-11.4879	1.51841e-30	2.15156e-29	98	11	108	17	98	12	contig_172	89015	91127			UniRef90_A0A0B2QS52	0.31	Alpha N-terminal protein methyltransferase 1 n=5 Tax=Soja RepID=A0A0B2QS52_GLYSO	AT5G44450.1	0.49	| methyltransferases	gi|571455227|ref|XP_006580028.1|	0.38	PREDICTED: alpha N-terminal protein methyltransferase 1-like isoform X2 [Glycine max]
MSTRG.161273	155.656	-4.16256	0.371595	-11.2019	3.99229e-29	5.42921e-28	163	33	235	22	169	21	contig_170	119176	122529			NA	NA		NA	NA		NA	NA
MSTRG.169028	541.824	-4.1624	0.216994	-19.1821	5.22037e-82	1.52277e-79	655	87	658	89	742	91	contig_7	108543	112263			UniRef90_A0A022Q4F7	2.2	Uncharacterized protein n=3 Tax=Erythranthe guttata RepID=A0A022Q4F7_ERYGU	AT1G50790.1	9	| Plant mobile domain protein family	NA	NA
MSTRG.162702	1775.24	-4.16205	0.209815	-19.8367	1.4351e-87	7.05121e-85	1999	314	2073	269	2709	290	contig_217	39202	47864			UniRef90_A0A0D9UZP6	4e-19	Uncharacterized protein n=1 Tax=Leersia perrieri RepID=A0A0D9UZP6_9ORYZ	AT2G26990.1	2e-17	| Symbols: FUS12, ATCSN2, COP12, CSN2 | proteasome family protein	gi|565379923|ref|XP_006356366.1|	2e-18	PREDICTED: COP9 signalosome complex subunit 2 isoform X2 [Solanum tuberosum]
MSTRG.167527	81.7866	-4.16198	0.353297	-11.7804	4.92601e-32	7.2898e-31	107	15	101	9	101	16	contig_48	24035	25619			NA	NA		AT5G22180.1	2.6	| unknown protein; BEST Arabidopsis thaliana protein match is: unknown protein (TAIR:AT5G22160.1); Has 30201 Blast hits to 17322 proteins in 780 species: Archae - 12; Bacteria - 1396; Metazoa - 17338; Fungi - 3422; Plants - 5037; Viruses - 0; Other Eukaryotes - 2996 (source: NCBI BLink).	NA	NA
MSTRG.164141	201.442	-4.16195	0.292782	-14.2152	7.37417e-46	1.69332e-44	235	43	180	28	383	28	contig_268	120726	124366			UniRef90_M1VAE0	3e-11	Aspartate aminotransferase n=1 Tax=Cyanidioschyzon merolae RepID=M1VAE0_CYAME	AT4G31990.4	2e-07	| Symbols: ASP5 | aspartate aminotransferase 5	gi|514719430|ref|XP_004954233.1|	7e-08	PREDICTED: aspartate aminotransferase, chloroplastic [Setaria italica]
MSTRG.159537	26.6274	-4.1616	0.594449	-7.00078	2.54544e-12	1.96607e-11	20	4	35	2	45	7	contig_126	50364	51747			NA	NA		NA	NA		NA	NA
MSTRG.165930	150.549	-4.16142	0.269356	-15.4495	7.60452e-54	2.47443e-52	187	28	169	22	222	24	contig_339	51340	55732			NA	NA		NA	NA		NA	NA
MSTRG.169022	1237.45	-4.16083	0.264964	-15.7034	1.43381e-55	5.09438e-54	1345	213	1447	144	1935	250	contig_7	88028	94808			UniRef90_A4S5U0	0.0001	Uncharacterized protein (Fragment) n=1 Tax=Ostreococcus lucimarinus (strain CCE9901) RepID=A4S5U0_OSTLU	AT3G28030.1	0.047	| Symbols: UVH3, UVR1 | 5'-3' exonuclease family protein	gi|145352686|ref|XP_001420669.1|	0.0002	predicted protein, partial [Ostreococcus lucimarinus CCE9901]
MSTRG.161463	1790.47	-4.16034	0.240443	-17.3028	4.48025e-67	3.29186e-65	1838	327	2130	256	2856	297	contig_172	256347	264043			NA	NA		NA	NA		NA	NA
MSTRG.166636	10.2173	-4.16015	0.853254	-4.87563	1.08463e-06	5.45899e-06	11	1	12	0	16	4	contig_37	186657	186964			NA	NA		NA	NA		NA	NA
MSTRG.164120	34.2862	-4.15982	0.472474	-8.80435	1.31616e-18	1.33642e-17	59	4	33	6	42	7	contig_268	48142	50157			UniRef90_A0A0E0KU71	0.59	Uncharacterized protein n=2 Tax=Oryza RepID=A0A0E0KU71_ORYPU	AT1G20780.1	0.74	| Symbols: PUB44, ATPUB44, SAUL1 | senescence-associated E3 ubiquitin ligase 1	gi|743828625|ref|XP_010933914.1|	0.96	PREDICTED: cytochrome P450 704C1-like isoform X1 [Elaeis guineensis]
MSTRG.164727	36.354	-4.15972	0.623089	-6.67597	2.45607e-11	1.79217e-10	102	8	21	6	25	4	contig_288	14062	14697			NA	NA		NA	NA		NA	NA
MSTRG.162002	340.667	-4.15972	0.237107	-17.5437	6.65123e-69	5.58021e-67	412	62	404	60	481	46	contig_194	9404	10979			NA	NA		NA	NA		NA	NA
MSTRG.169698	561.166	-4.15964	0.252776	-16.4559	7.61117e-61	3.6085e-59	660	103	732	84	710	89	contig_81	35871	40198			NA	NA		NA	NA		NA	NA
MSTRG.163750	395.924	-4.15945	0.238397	-17.4476	3.58978e-68	2.82571e-66	440	71	463	60	609	64	contig_252	22961	25282			NA	NA		AT1G71000.1	5.7	| Chaperone DnaJ-domain superfamily protein	NA	NA
MSTRG.167902	505.372	-4.15909	0.224838	-18.4982	2.13559e-76	3.72348e-74	619	96	591	83	718	70	contig_51	27817	31735			UniRef90_Q6L4N8	5e-20	Os05g0194600 protein n=13 Tax=Poaceae RepID=Q6L4N8_ORYSJ	AT4G22720.2	2e-19	| Actin-like ATPase superfamily protein	gi|823163221|ref|XP_012481547.1|	7e-20	PREDICTED: probable tRNA N6-adenosine threonylcarbamoyltransferase [Gossypium raimondii]
MSTRG.163395	16.4223	-4.15893	0.68938	-6.03286	1.61086e-09	1.0487e-08	26	5	20	2	16	1	contig_242	56182	59718			UniRef90_A0A0B2SWM7	2e-08	ABC transporter C family member 5 n=4 Tax=Phaseoleae RepID=A0A0B2SWM7_GLYSO	AT1G04120.1	6e-08	| Symbols: ATMRP5, MRP5, ATABCC5, ABCC5 | multidrug resistance-associated protein 5	gi|356545904|ref|XP_003541373.1|	3e-08	PREDICTED: ABC transporter C family member 5-like [Glycine max]
MSTRG.165457	328.067	-4.15885	0.218752	-19.0117	1.36347e-80	3.5257e-78	435	53	381	55	436	54	contig_320	7048	12175			NA	NA		NA	NA		NA	NA
MSTRG.160248	2090.1	-4.15788	0.236713	-17.5651	4.56012e-69	3.8744e-67	2372	385	2436	267	3176	375	contig_142	76109	84812			UniRef90_F0Y533	7.4	Putative uncharacterized protein n=1 Tax=Aureococcus anophagefferens RepID=F0Y533_AURAN	AT3G32130.1	3.7	| FUNCTIONS IN: molecular_function unknown; INVOLVED IN: biological_process unknown; LOCATED IN: endomembrane system; BEST Arabidopsis thaliana protein match is: Ribonuclease H-like superfamily protein (TAIR:AT3G25270.1); Has 95 Blast hits to 95 proteins in 5 species: Archae - 0; Bacteria - 0; Metazoa - 0; Fungi - 0; Plants - 95; Viruses - 0; Other Eukaryotes - 0 (source: NCBI BLink).	NA	NA
MSTRG.162635	58.7224	-4.15778	0.385932	-10.7733	4.60023e-27	5.90419e-26	71	6	71	11	81	12	contig_216	34167	36703			NA	NA		AT4G13180.1	0.48	| NAD(P)-binding Rossmann-fold superfamily protein	NA	NA
MSTRG.161820	305.19	-4.15733	0.30431	-13.6615	1.72435e-42	3.50478e-41	335	64	413	48	388	38	contig_185	1832	3453			UniRef90_A0A0K9QWZ6	7.6	Uncharacterized protein n=1 Tax=Spinacia oleracea RepID=A0A0K9QWZ6_SPIOL	AT1G05630.2	1.1	| Symbols: AT5PTASE13, 5PTASE13 | Endonuclease/exonuclease/phosphatase family protein	gi|694453333|ref|XP_009351411.1|	0.18	PREDICTED: coiled-coil domain-containing protein 124 homolog [Pyrus x bretschneideri]
MSTRG.161420	83.6719	-4.15719	0.363679	-11.4309	2.92918e-30	4.10818e-29	113	18	107	11	94	12	contig_172	139735	141824			UniRef90_G5A1K1	2.2	Putative uncharacterized protein n=1 Tax=Phytophthora sojae (strain P6497) RepID=G5A1K1_PHYSP	AT4G36140.1	0.4	| disease resistance protein (TIR-NBS-LRR class), putative	NA	NA
MSTRG.169468	87.3775	-4.15614	0.468736	-8.86668	7.53598e-19	7.70903e-18	115	8	118	30	92	6	contig_787	8245	9167			NA	NA		NA	NA		gi|1029091745|ref|XP_016705904.1|	5.2	PREDICTED: uncharacterized protein LOC107920620 [Gossypium hirsutum]
MSTRG.169293	208.781	-4.15608	0.280029	-14.8416	7.88388e-50	2.13022e-48	252	36	272	34	258	33	contig_735	3079	5672			NA	NA		NA	NA		NA	NA
MSTRG.169045	1309.6	-4.15598	0.254839	-16.3083	8.62171e-60	3.82345e-58	1663	281	1532	165	1798	196	contig_7	182181	186129			UniRef90_A0A0J8B9I7	8e-07	NADH-cytochrome b5 reductase n=1 Tax=Beta vulgaris subsp. vulgaris RepID=A0A0J8B9I7_BETVU	AT5G17770.1	2e-05	| Symbols: ATCBR, CBR1, CBR | NADH:cytochrome B5 reductase 1	gi|731367263|ref|XP_010695515.1|	1e-06	PREDICTED: NADH--cytochrome b5 reductase 1 [Beta vulgaris subsp. vulgaris]
MSTRG.165115	710.179	-4.15591	0.230001	-18.0691	5.57962e-73	6.91337e-71	823	142	780	108	1134	100	contig_306	41099	45322			NA	NA		NA	NA		NA	NA
MSTRG.158762	685.711	-4.1554	0.284547	-14.6036	2.66523e-48	6.75476e-47	707	150	817	101	1088	86	contig_104	1280	2459			NA	NA		NA	NA		NA	NA
MSTRG.162001	354.044	-4.15529	0.272181	-15.2667	1.27538e-52	3.91662e-51	366	66	446	62	524	47	contig_194	5137	9393			NA	NA		NA	NA		gi|802562462|ref|XP_012066381.1|	1.9	PREDICTED: probable receptor-like protein kinase At1g67000 [Jatropha curcas]
MSTRG.163398	44.7167	-4.15515	0.431667	-9.62582	6.22084e-22	6.96101e-21	61	10	53	8	56	4	contig_242	61085	63132			NA	NA		NA	NA		NA	NA
MSTRG.169610	1251.18	-4.15492	0.204739	-20.2938	1.45991e-91	1.02149e-88	1541	235	1391	178	1878	204	contig_80	48740	56119			UniRef90_W2K127	8e-07	Trehalase n=11 Tax=Phytophthora RepID=W2K127_PHYPR	AT4G24040.1	0.0001	| Symbols: ATTRE1, TRE1 | trehalase 1	gi|760446383|ref|XP_011400260.1|	0.0004	Trehalase [Auxenochlorella protothecoides]
MSTRG.170471	36.6772	-4.15485	0.468977	-8.85939	8.04537e-19	8.22303e-18	54	8	42	3	44	7	contig_98	58319	59344			NA	NA		NA	NA		NA	NA
MSTRG.164278	267.877	-4.15484	0.258395	-16.0794	3.55606e-58	1.44803e-56	318	50	298	32	414	50	contig_271	81780	86063			NA	NA		NA	NA		NA	NA
MSTRG.167722	56.4767	-4.15477	0.410133	-10.1303	4.05352e-24	4.82586e-23	72	4	65	8	79	16	contig_5	140908	142969			NA	NA		NA	NA		NA	NA
MSTRG.169837	36.2853	-4.154	0.543301	-7.64585	2.07571e-14	1.78655e-13	36	2	40	3	64	13	contig_82	168337	170077			NA	NA		NA	NA		NA	NA
MSTRG.159998	56.6653	-4.15378	0.38353	-10.8304	2.47093e-27	3.19161e-26	65	9	65	9	87	10	contig_134	290584	292289			NA	NA		NA	NA		NA	NA
MSTRG.167459	68.3362	-4.15373	0.391675	-10.605	2.82368e-26	3.55168e-25	127	8	69	12	69	14	contig_469	34389	36233			NA	NA		NA	NA		NA	NA
MSTRG.162271	53.0293	-4.15335	0.5148	-8.06788	7.15309e-16	6.56459e-15	73	9	83	6	35	11	contig_202	3212	4906			NA	NA		NA	NA		NA	NA
MSTRG.159812	151.927	-4.15279	0.321411	-12.9205	3.4486e-38	6.06411e-37	144	28	185	21	248	26	contig_133	115257	118061			NA	NA		AT5G42450.1	2.1	| Pentatricopeptide repeat (PPR) superfamily protein	NA	NA
MSTRG.162063	205.118	-4.15261	0.247733	-16.7624	4.5943e-63	2.50936e-61	269	28	238	41	276	33	contig_195	20776	24864			UniRef90_B5Y4W6	0.069	Predicted protein n=1 Tax=Phaeodactylum tricornutum (strain CCAP 1055/1) RepID=B5Y4W6_PHATC	AT1G43760.1	0.39	| DNAse I-like superfamily protein	gi|308804409|ref|XP_003079517.1|	1.9	chloroplast ribose-5-phosphate isomerase (ISS) [Ostreococcus tauri]
MSTRG.162853	404.073	-4.15257	0.301953	-13.7524	4.92946e-43	1.02033e-41	476	92	508	64	539	43	contig_221	851	5657			UniRef90_B8CBL4	0.18	Folylpolyglutamate synthase n=1 Tax=Thalassiosira pseudonana RepID=B8CBL4_THAPS	AT1G26140.1	2.3	| unknown protein; BEST Arabidopsis thaliana protein match is: unknown protein (TAIR:AT1G68700.1); Has 35 Blast hits to 35 proteins in 8 species: Archae - 0; Bacteria - 0; Metazoa - 0; Fungi - 0; Plants - 35; Viruses - 0; Other Eukaryotes - 0 (source: NCBI BLink).	NA	NA
MSTRG.167104	60.8166	-4.15254	0.384032	-10.813	2.9878e-27	3.85457e-26	90	10	72	8	69	12	contig_42	236008	238840			NA	NA		NA	NA		NA	NA
MSTRG.166145	7135.36	-4.15247	0.2784	-14.9155	2.61417e-50	7.22767e-49	8054	1547	9275	976	9418	984	contig_345	16878	19043			UniRef90_A0A024TZA3	8.9	Uncharacterized protein n=1 Tax=Aphanomyces invadans RepID=A0A024TZA3_9STRA	AT3G24510.1	3.3	| Defensin-like (DEFL) family protein	NA	NA
MSTRG.170073	180.484	-4.15242	0.29236	-14.2031	8.76566e-46	2.00725e-44	239	39	220	28	224	22	contig_87	5657	7895			NA	NA		NA	NA		NA	NA
MSTRG.168514	434.878	-4.15215	0.2423	-17.1363	7.94872e-66	5.33167e-64	541	85	530	70	576	60	contig_60	1014	4333			UniRef90_W7TQG9	0.012	Trna-dihydrouridine synthase 2 n=1 Tax=Nannochloropsis gaditana RepID=W7TQG9_9STRA	AT3G53850.1	6.7	| Uncharacterised protein family (UPF0497)	gi|694379022|ref|XP_009365725.1|	0.16	PREDICTED: tRNA-dihydrouridine(20) synthase [NAD(P)+]-like isoform X1 [Pyrus x bretschneideri]
MSTRG.169375	387.792	-4.15204	0.242238	-17.1403	7.42048e-66	4.98985e-64	477	71	482	65	505	56	contig_75	159793	165248			UniRef90_A0A022R1R6	8	Uncharacterized protein n=1 Tax=Erythranthe guttata RepID=A0A022R1R6_ERYGU	AT4G16260.1	4.4	| Glycosyl hydrolase superfamily protein	NA	NA
MSTRG.169539	906.213	-4.15179	0.227803	-18.2253	3.2497e-74	4.5595e-72	1105	167	1123	133	1195	148	contig_79	173131	177044			UniRef90_C1DZD3	0.002	Uncharacterized protein n=1 Tax=Micromonas sp. (strain RCC299 / NOUM17) RepID=C1DZD3_MICSR	AT5G40530.2	0.017	| S-adenosyl-L-methionine-dependent methyltransferases superfamily protein	gi|255073301|ref|XP_002500325.1|	0.004	hypothetical protein MICPUN_107637 [Micromonas commoda]
MSTRG.162081	1190.02	-4.15133	0.210766	-19.6964	2.31661e-86	9.99999e-84	1441	231	1302	172	1843	185	contig_195	69724	76066			NA	NA		NA	NA		NA	NA
MSTRG.159568	10.128	-4.15132	0.831474	-4.99272	5.95334e-07	3.08437e-06	14	3	11	2	14	0	contig_127	57448	58437			NA	NA		NA	NA		NA	NA
MSTRG.167345	502.525	-4.15102	0.240761	-17.2412	1.30214e-66	9.26849e-65	675	81	621	72	601	96	contig_45	231618	238506			NA	NA		NA	NA		NA	NA
MSTRG.161659	418.345	-4.15096	0.252933	-16.4113	1.58708e-60	7.40315e-59	469	78	529	65	578	64	contig_18	15098	18055			UniRef90_A0A068U5F7	1.1	Uncharacterized protein n=1 Tax=Coffea canephora RepID=A0A068U5F7_COFCA	AT3G59100.1	3.2	| Symbols: ATGSL11, gsl11 | glucan synthase-like 11	gi|1040878012|ref|XP_017249255.1|	1.4	PREDICTED: putative uridine kinase C227.14 isoform X3 [Daucus carota subsp. sativus]
MSTRG.169259	383.978	-4.15041	0.252258	-16.453	7.97863e-61	3.78104e-59	431	73	475	59	546	58	contig_73	300228	307588			NA	NA		NA	NA		NA	NA
MSTRG.166541	342.708	-4.15014	0.387177	-10.719	8.29327e-27	1.05756e-25	437	44	550	62	241	65	contig_366	57528	61712			NA	NA		NA	NA		NA	NA
MSTRG.159516	140.352	-4.15009	0.331779	-12.5086	6.69878e-36	1.10293e-34	191	36	163	17	181	16	contig_125	37109	40711			NA	NA		NA	NA		NA	NA
MSTRG.162607	73.0029	-4.14978	0.367265	-11.2991	1.32506e-29	1.82258e-28	89	13	88	7	100	16	contig_214	28686	29566			NA	NA		NA	NA		NA	NA
MSTRG.159814	40.4935	-4.14958	0.43991	-9.43278	3.99343e-21	4.37931e-20	53	7	46	4	56	9	contig_133	125396	126756			NA	NA		AT2G31865.1	1.3	| Symbols: PARG2 | poly(ADP-ribose) glycohydrolase 2	NA	NA
MSTRG.170209	1431.67	-4.14951	0.223209	-18.5902	3.85419e-77	7.22596e-75	1687	263	1651	191	2136	254	contig_93	82306	87021			NA	NA		NA	NA		NA	NA
MSTRG.169103	82.875	-4.14894	0.377971	-10.9769	4.93689e-28	6.50872e-27	152	19	84	11	85	11	contig_71	86442	88931			UniRef90_A0A0A9E3H0	3.1	Uncharacterized protein n=1 Tax=Arundo donax RepID=A0A0A9E3H0_ARUDO	NA	NA		NA	NA
MSTRG.168604	661.346	-4.14885	0.214271	-19.3627	1.59393e-83	5.28283e-81	842	125	775	107	903	96	contig_61	61004	67388			UniRef90_A0A0E0QEA1	0.55	Uncharacterized protein n=2 Tax=Oryza RepID=A0A0E0QEA1_ORYRU	AT3G13229.1	4.6	| Plant protein of unknown function (DUF868)	NA	NA
MSTRG.167981	182.716	-4.14872	0.312968	-13.2561	4.1622e-40	7.77754e-39	211	42	229	23	249	25	contig_52	69393	71608			NA	NA		NA	NA		NA	NA
MSTRG.167171	17.8681	-4.14857	0.627121	-6.61527	3.7088e-11	2.67979e-10	29	3	13	3	30	3	contig_43	60548	61975			NA	NA		NA	NA		NA	NA
MSTRG.161350	38.3818	-4.14857	0.531264	-7.80887	5.77031e-15	5.10182e-14	50	4	59	8	30	7	contig_171	155770	157763			NA	NA		NA	NA		NA	NA
MSTRG.160028	411.801	-4.14854	0.241301	-17.1924	3.02883e-66	2.09867e-64	552	73	500	57	507	74	contig_135	23336	27997			NA	NA		NA	NA		NA	NA
MSTRG.159967	26.5254	-4.14825	0.570872	-7.26651	3.68893e-13	2.98903e-12	33	5	39	4	25	4	contig_134	219508	221553			NA	NA		NA	NA		NA	NA
MSTRG.167249	153.409	-4.14823	0.303357	-13.6744	1.4443e-42	2.94395e-41	180	28	201	26	193	22	contig_448	3844	5431			UniRef90_K4A2X4	3.6	Uncharacterized protein n=4 Tax=Setaria italica RepID=K4A2X4_SETIT	AT4G32940.1	7.1	| Symbols: GAMMA-VPE, GAMMAVPE | gamma vacuolar processing enzyme	gi|514737441|ref|XP_004958859.1|	6.3	PREDICTED: agmatine coumaroyltransferase-2-like [Setaria italica]
MSTRG.164635	711.916	-4.14714	0.246357	-16.8338	1.379e-63	7.865e-62	753	136	864	108	1085	109	contig_284	36662	40442			NA	NA		NA	NA		NA	NA
MSTRG.162769	56.6341	-4.14698	0.417456	-9.93392	2.96356e-23	3.44359e-22	66	10	78	11	66	7	contig_22	15821	18698			NA	NA		NA	NA		NA	NA
MSTRG.166413	374.662	-4.14687	0.214746	-19.3105	4.38101e-83	1.40419e-80	461	64	388	72	606	51	contig_357	19640	25652			UniRef90_W4H4G1	8.6	Uncharacterized protein n=1 Tax=Aphanomyces astaci RepID=W4H4G1_9STRA	AT4G40042.1	3	| Microsomal signal peptidase 12 kDa subunit (SPC12)	NA	NA
MSTRG.158442	73.6053	-4.14683	0.375213	-11.0519	2.14523e-28	2.85923e-27	83	10	69	19	138	8	contig_1	41759	44590			NA	NA		AT3G08720.2	5.8	| Symbols: ATPK19, ATPK2 | serine/threonine protein kinase 2	NA	NA
MSTRG.166546	1398.38	-4.14671	0.261228	-15.8739	9.6051e-57	3.62828e-55	1341	267	1680	203	2300	223	contig_366	69361	76493			UniRef90_Q9FGR0	2.1	Cleavage and polyadenylation specificity factor subunit 1 n=13 Tax=Brassicaceae RepID=CPSF1_ARATH	AT5G51660.1	0.035	| Symbols: CPSF160, ATCPSF160 | cleavage and polyadenylation specificity factor 160	gi|729407023|ref|XP_010555627.1|	1.2	PREDICTED: cleavage and polyadenylation specificity factor subunit 1 isoform X1 [Tarenaya hassleriana]
MSTRG.160996	430.815	-4.14666	0.355651	-11.6594	2.05556e-31	2.97934e-30	587	109	556	42	470	60	contig_167	78142	80760			NA	NA		NA	NA		NA	NA
MSTRG.161204	130.817	-4.14637	0.290863	-14.2554	4.14907e-46	9.612e-45	168	20	160	22	167	23	contig_17	202058	205765			NA	NA		NA	NA		NA	NA
MSTRG.166291	96.8397	-4.14616	0.392426	-10.5654	4.30962e-26	5.39978e-25	127	18	140	18	88	12	contig_354	10338	12417			NA	NA		NA	NA		NA	NA
MSTRG.167871	256.32	-4.14582	0.273242	-15.1727	5.36317e-52	1.60555e-50	304	53	318	39	346	35	contig_5	618614	621313			NA	NA		NA	NA		NA	NA
MSTRG.163253	158.912	-4.14573	0.277645	-14.9318	2.0473e-50	5.68092e-49	188	28	192	28	223	23	contig_233	1	3139			NA	NA		NA	NA		NA	NA
MSTRG.169964	953.29	-4.14556	0.235501	-17.6031	2.33002e-69	2.02629e-67	1088	152	1127	129	1416	193	contig_85	44043	46037			NA	NA		NA	NA		NA	NA
MSTRG.160630	552.44	-4.14387	0.24516	-16.9027	4.29914e-64	2.53294e-62	614	105	679	94	798	76	contig_156	99018	104299			NA	NA		NA	NA		NA	NA
MSTRG.158920	755.299	-4.14378	0.253884	-16.3215	6.94002e-60	3.09821e-58	854	143	982	109	994	123	contig_11	92391	97625			NA	NA		NA	NA		NA	NA
MSTRG.158889	1009.86	-4.14317	0.227666	-18.1984	5.30932e-74	7.27757e-72	1220	183	1281	164	1297	156	contig_11	13208	20702			NA	NA		NA	NA		NA	NA
MSTRG.168393	10.1322	-4.14304	0.836613	-4.95216	7.33928e-07	3.76271e-06	14	1	13	1	11	3	contig_58	103642	104416			NA	NA		NA	NA		NA	NA
MSTRG.169613	1811.94	-4.14296	0.191514	-21.6327	8.8429e-104	1.27927e-100	2186	304	2138	290	2575	310	contig_80	57610	59615			UniRef90_A0A0A0LY20	0.21	Uncharacterized protein n=3 Tax=Cucumis RepID=A0A0A0LY20_CUCSA	AT3G04520.2	0.03	| Symbols: THA2 | threonine aldolase 2	gi|778664311|ref|XP_004142582.2|	0.43	PREDICTED: probable low-specificity L-threonine aldolase 1 [Cucumis sativus]
MSTRG.159254	225.8	-4.14267	0.276079	-15.0054	6.76999e-51	1.92496e-49	288	53	234	31	354	28	contig_117	6345	8291			UniRef90_D8QYE0	6.9	Putative uncharacterized protein n=2 Tax=Selaginella moellendorffii RepID=D8QYE0_SELML	AT4G02660.1	8.7	| Beige/BEACH domain ;WD domain, G-beta repeat protein	gi|302760599|ref|XP_002963722.1|	9.7	hypothetical protein SELMODRAFT_79652 [Selaginella moellendorffii]
MSTRG.159573	23.9299	-4.14235	0.603506	-6.8638	6.70518e-12	5.05678e-11	39	1	30	7	21	4	contig_127	71194	73065			NA	NA		NA	NA		NA	NA
MSTRG.163354	209.041	-4.14205	0.260448	-15.9036	5.98549e-57	2.28681e-55	255	39	252	32	286	33	contig_24	190954	193308			NA	NA		NA	NA		NA	NA
MSTRG.169207	27.9902	-4.14179	0.50297	-8.23467	1.80053e-16	1.69408e-15	40	4	28	4	41	6	contig_73	152634	153689			NA	NA		NA	NA		NA	NA
MSTRG.162169	44.3304	-4.14178	0.43112	-9.60702	7.46803e-22	8.34002e-21	67	8	51	5	51	9	contig_198	128979	131151			NA	NA		NA	NA		NA	NA
MSTRG.162075	25.8219	-4.14147	0.527029	-7.85815	3.89852e-15	3.47067e-14	39	3	25	7	37	3	contig_195	54569	56363			NA	NA		NA	NA		NA	NA
MSTRG.159343	20.2337	-4.14144	0.619195	-6.68843	2.25576e-11	1.65006e-10	23	2	28	3	24	5	contig_120	19608	21654			NA	NA		NA	NA		NA	NA
MSTRG.167691	62.1066	-4.14139	0.382933	-10.8149	2.92513e-27	3.77464e-26	66	8	75	12	95	11	contig_5	46653	47490			NA	NA		NA	NA		NA	NA
MSTRG.165826	760.161	-4.14131	0.274336	-15.0958	1.72702e-51	5.05005e-50	728	137	892	99	1283	142	contig_334	651	3649			NA	NA		NA	NA		NA	NA
MSTRG.162467	16.0566	-4.14129	0.689934	-6.00245	1.94367e-09	1.25665e-08	23	6	13	1	28	1	contig_21	42310	43336			NA	NA		NA	NA		NA	NA
MSTRG.169474	466.331	-4.14129	0.22118	-18.7236	3.17896e-78	6.55717e-76	567	70	530	69	689	94	contig_79	6955	8080			NA	NA		NA	NA		NA	NA
MSTRG.167582	25.8475	-4.14055	0.57444	-7.20798	5.67861e-13	4.5465e-12	25	1	32	8	41	4	contig_48	190202	191989			NA	NA		NA	NA		NA	NA
MSTRG.168691	1306.24	-4.14053	0.274373	-15.0909	1.85961e-51	5.42296e-50	1626	220	1306	137	2163	292	contig_63	19420	22734			NA	NA		NA	NA		NA	NA
MSTRG.170091	98.4596	-4.14048	0.380118	-10.8926	1.24972e-27	1.63014e-26	115	18	143	19	103	12	contig_87	43268	44489			NA	NA		NA	NA		NA	NA
MSTRG.159653	706.291	-4.14041	0.227438	-18.2046	4.7467e-74	6.53988e-72	916	138	848	115	915	99	contig_13	108916	117354			UniRef90_C1FID6	3e-10	Uncharacterized protein (Fragment) n=1 Tax=Micromonas sp. (strain RCC299 / NOUM17) RepID=C1FID6_MICSR	AT5G13480.1	3e-06	| Symbols: FY | Transducin/WD40 repeat-like superfamily protein	gi|255084289|ref|XP_002508719.1|	4e-10	predicted protein, partial [Micromonas commoda]
MSTRG.161109	260.438	-4.1404	0.276094	-14.9963	7.7571e-51	2.19746e-49	260	43	308	39	425	48	contig_169	259736	263873			NA	NA		NA	NA		NA	NA
MSTRG.166763	503.484	-4.14038	0.244149	-16.9584	1.66798e-64	1.01054e-62	563	73	633	81	702	98	contig_387	10537	14391			NA	NA		NA	NA		NA	NA
MSTRG.159058	90.3194	-4.14022	0.339403	-12.1985	3.16547e-34	4.97245e-33	147	16	100	12	99	17	contig_112	179483	180842			NA	NA		NA	NA		NA	NA
MSTRG.166473	25.8196	-4.1401	0.669054	-6.188	6.09329e-10	4.08073e-09	71	4	17	4	16	5	contig_361	445	2111			UniRef90_M2XMZ7	8.4	Uncharacterized protein n=1 Tax=Galdieria sulphuraria RepID=M2XMZ7_GALSU	NA	NA		NA	NA
MSTRG.168693	44.2069	-4.14006	0.433341	-9.55381	1.25009e-21	1.38766e-20	51	11	47	6	73	5	contig_63	26723	27451			UniRef90_U5GLA4	2.2	Uncharacterized protein n=1 Tax=Populus trichocarpa RepID=U5GLA4_POPTR	AT2G24270.3	0.21	| Symbols: ALDH11A3 | aldehyde dehydrogenase 11A3	gi|566157689|ref|XP_006386506.1|	3.2	hypothetical protein POPTR_0002s12680g [Populus trichocarpa]
MSTRG.170038	269.047	-4.13986	0.290055	-14.2727	3.23914e-46	7.54975e-45	274	56	323	44	426	34	contig_85	297269	301961			NA	NA		NA	NA		NA	NA
MSTRG.168590	2080.48	-4.13971	0.243775	-16.9817	1.12212e-64	6.87616e-63	2445	425	2520	282	2923	326	contig_61	256	10775			UniRef90_Q9FYH1	3.4	Histone acetyltransferase HAC2 n=1 Tax=Arabidopsis thaliana RepID=HAC2_ARATH	AT1G67220.1	0.059	| Symbols: HAC02, HAC2, ATHPCAT1 | histone acetyltransferase of the CBP family 2	gi|240254328|ref|NP_564891.4|	5.1	histone acetyltransferase HAC2 [Arabidopsis thaliana]
MSTRG.169710	24.0632	-4.13957	0.575338	-7.19501	6.24567e-13	4.98931e-12	40	3	29	5	22	4	contig_81	74336	75456			UniRef90_M1DEM3	5.7	Uncharacterized protein n=1 Tax=Solanum tuberosum RepID=M1DEM3_SOLTU	NA	NA		gi|1026105710|ref|XP_016551883.1|	2.3	PREDICTED: uncharacterized protein LOC107851400 [Capsicum annuum]
MSTRG.166601	1115.55	-4.13943	0.306041	-13.5257	1.10236e-41	2.16931e-40	996	222	1572	184	1556	150	contig_37	57223	63612			NA	NA		NA	NA		NA	NA
MSTRG.159303	21.7904	-4.13906	0.602533	-6.86944	6.44555e-12	4.86646e-11	26	2	24	8	34	1	contig_1192	258	1280			NA	NA		NA	NA		NA	NA
MSTRG.169786	46.6703	-4.13871	0.472833	-8.75301	2.07728e-18	2.09574e-17	57	15	56	4	64	4	contig_82	839	1670			NA	NA		NA	NA		NA	NA
MSTRG.160743	1774.71	-4.1385	0.254097	-16.2871	1.21834e-59	5.34536e-58	2292	351	2126	339	2316	198	contig_158	26868	29154			UniRef90_A8IR24	9e-05	Fatty acid desaturase, delta-12 n=1 Tax=Chlamydomonas reinhardtii RepID=A8IR24_CHLRE	AT3G12120.2	0.01	| Symbols: FAD2 | fatty acid desaturase 2	gi|159466966|ref|XP_001691669.1|	0.0002	fatty acid desaturase, delta-12 [Chlamydomonas reinhardtii]
MSTRG.168213	782.091	-4.13836	0.216258	-19.1362	1.26203e-81	3.52752e-79	992	151	918	118	1068	121	contig_56	21853	27327			NA	NA		NA	NA		NA	NA
MSTRG.160518	1999.1	-4.13827	0.206721	-20.0186	3.79216e-89	2.19439e-86	2279	357	2238	294	3161	347	contig_150	19427	24180			NA	NA		NA	NA		NA	NA
MSTRG.169410	24.0369	-4.13826	0.581154	-7.12077	1.07328e-12	8.46768e-12	36	6	27	6	29	0	contig_76	63466	64781			NA	NA		NA	NA		NA	NA
MSTRG.159422	1597.32	-4.13817	0.235067	-17.6042	2.28589e-69	1.99115e-67	1955	325	1935	252	2163	219	contig_123	44500	54318			NA	NA		NA	NA		NA	NA
MSTRG.160085	64.2774	-4.13748	0.375662	-11.0138	3.27789e-28	4.344e-27	82	13	69	5	97	14	contig_137	39895	41716			NA	NA		NA	NA		NA	NA
MSTRG.162440	62.3053	-4.13728	0.380295	-10.8791	1.44917e-27	1.88641e-26	73	13	70	6	96	12	contig_207	8541	10718			NA	NA		NA	NA		NA	NA
MSTRG.162022	329.042	-4.13671	0.24468	-16.9066	4.02296e-64	2.37546e-62	465	68	375	46	417	50	contig_194	74618	79421			UniRef90_A0A0D3BTW0	0.14	Uncharacterized protein n=1 Tax=Brassica oleracea var. oleracea RepID=A0A0D3BTW0_BRAOL	AT2G29310.2	0.15	| NAD(P)-binding Rossmann-fold superfamily protein	gi|685307351|ref|XP_009144387.1|	0.2	PREDICTED: tropinone reductase homolog At1g07440-like [Brassica rapa]
MSTRG.161809	234.119	-4.13663	0.267252	-15.4784	4.8549e-54	1.59574e-52	281	37	269	29	345	51	contig_183	349	2762			NA	NA		NA	NA		NA	NA
MSTRG.162646	354.703	-4.13662	0.289977	-14.2653	3.59924e-46	8.37265e-45	414	43	430	92	501	45	contig_216	71127	75065			UniRef90_W1PST2	1.4	Uncharacterized protein n=2 Tax=Amborella trichopoda RepID=W1PST2_AMBTC	AT3G57620.1	3.8	| glyoxal oxidase-related protein	gi|769806309|ref|XP_006849170.2|	1.8	PREDICTED: galactose oxidase [Amborella trichopoda]
MSTRG.169491	369.132	-4.13632	0.276322	-14.9692	1.16719e-50	3.27441e-49	480	80	458	59	454	45	contig_79	40930	45216			NA	NA		NA	NA		NA	NA
MSTRG.164399	717.269	-4.13631	0.216718	-19.0861	3.2917e-81	8.85393e-79	832	121	847	108	1052	130	contig_276	112271	120946			NA	NA		NA	NA		NA	NA
MSTRG.165055	769.313	-4.13623	0.216025	-19.147	1.02488e-81	2.91024e-79	932	141	929	127	1056	117	contig_30	183947	189402			UniRef90_K8FBJ8	2e-13	Uncharacterized protein n=1 Tax=Bathycoccus prasinos RepID=K8FBJ8_9CHLO	AT1G07510.1	7e-12	| Symbols: ftsh10 | FTSH protease 10	gi|502148467|ref|XP_004507174.1|	4e-13	PREDICTED: ATP-dependent zinc metalloprotease FTSH 10, mitochondrial-like [Cicer arietinum]
MSTRG.167312	101.279	-4.1359	0.299757	-13.7975	2.63787e-43	5.50901e-42	163	17	97	21	136	13	contig_45	134445	138835			UniRef90_C5Y832	4.3	Putative uncharacterized protein Sb05g027000 n=1 Tax=Sorghum bicolor RepID=C5Y832_SORBI	AT1G65290.1	5.9	| Symbols: mtACP2 | mitochondrial acyl carrier protein 2	gi|242069463|ref|XP_002450008.1|	6.3	hypothetical protein SORBIDRAFT_05g027000 [Sorghum bicolor]
MSTRG.160517	1379.59	-4.13588	0.229866	-17.9926	2.22767e-72	2.60064e-70	1590	258	1530	180	2185	250	contig_150	20962	27022			UniRef90_M5XBA7	0.011	Uncharacterized protein n=3 Tax=Prunus RepID=M5XBA7_PRUPE	AT1G74910.2	1.3	| ADP-glucose pyrophosphorylase family protein	gi|1021524690|ref|XP_016205732.1|	0.001	PREDICTED: long chain acyl-CoA synthetase 1-like [Arachis ipaensis]
MSTRG.170263	56.0535	-4.13582	0.380236	-10.877	1.48396e-27	1.93029e-26	68	11	63	9	84	8	contig_94	94308	98880			NA	NA		NA	NA		NA	NA
MSTRG.161466	639.234	-4.13578	0.229973	-17.9837	2.61246e-72	3.02675e-70	838	117	794	107	778	96	contig_172	278673	283559			NA	NA		NA	NA		NA	NA
MSTRG.168077	38.0699	-4.13567	0.456269	-9.06411	1.25621e-19	1.31638e-18	43	8	41	4	63	7	contig_53	129482	129872			NA	NA		NA	NA		NA	NA
MSTRG.165184	17.9441	-4.13563	0.630838	-6.55577	5.53563e-11	3.95942e-10	20	3	18	2	32	4	contig_31	35358	36700			NA	NA		NA	NA		NA	NA
MSTRG.162633	180.699	-4.13559	0.292573	-14.1352	2.30358e-45	5.19059e-44	312	30	188	39	198	22	contig_216	29989	31734			NA	NA		NA	NA		NA	NA
MSTRG.169965	14.1211	-4.13524	0.738935	-5.59622	2.19074e-08	1.29917e-07	19	1	20	2	13	4	contig_85	46481	47400			NA	NA		NA	NA		NA	NA
MSTRG.163133	88.0276	-4.13515	0.338894	-12.2019	3.03667e-34	4.77224e-33	104	13	112	15	115	16	contig_23	81461	88588			NA	NA		AT2G29060.1	9.1	| GRAS family transcription factor	NA	NA
MSTRG.163188	399.651	-4.13461	0.233594	-17.7	4.19143e-70	3.88826e-68	477	69	474	57	569	74	contig_230	93659	95769			NA	NA		NA	NA		NA	NA
MSTRG.169763	564.436	-4.13445	0.228493	-18.0944	3.52768e-73	4.43771e-71	694	101	702	97	733	85	contig_81	250012	256604			NA	NA		NA	NA		NA	NA
MSTRG.161619	303.021	-4.1341	0.286513	-14.429	3.39884e-47	8.20974e-46	357	58	395	59	382	35	contig_179	51056	53900			NA	NA		NA	NA		NA	NA
MSTRG.164317	913.744	-4.13394	0.239843	-17.236	1.42473e-66	1.01158e-64	1180	199	1000	141	1336	116	contig_271	194650	198005			NA	NA		NA	NA		NA	NA
MSTRG.163800	406.515	-4.1336	0.245998	-16.8034	2.30617e-63	1.29529e-61	486	74	509	74	537	56	contig_253	23760	25422			NA	NA		NA	NA		NA	NA
MSTRG.165996	1355.72	-4.1336	0.231254	-17.8747	1.85569e-71	1.95145e-69	1559	272	1604	215	1997	191	contig_34	104006	108324			NA	NA		NA	NA		NA	NA
MSTRG.166093	125.9	-4.13345	0.324632	-12.7327	3.89001e-37	6.60803e-36	153	20	170	21	145	22	contig_34	398425	402111			NA	NA		AT4G24290.1	6.3	| MAC/Perforin domain-containing protein	NA	NA
MSTRG.162781	772.155	-4.13338	0.183365	-22.5418	1.61699e-112	4.12153e-109	968	120	867	144	1126	125	contig_22	43792	48948			UniRef90_D8SPR5	5e-17	Calcium-transporting ATPase n=2 Tax=Selaginella moellendorffii RepID=D8SPR5_SELML	AT1G10130.1	1e-16	| Symbols: ECA3, ATECA3 | endoplasmic reticulum-type calcium-transporting ATPase 3	gi|586773966|ref|XP_006857120.1|	1e-16	PREDICTED: calcium-transporting ATPase 3, endoplasmic reticulum-type [Amborella trichopoda]
MSTRG.167301	456.038	-4.1333	0.2018	-20.4822	3.10593e-93	2.39208e-90	565	63	499	85	692	82	contig_45	95135	99570			UniRef90_S8DQB5	5.2	Uncharacterized protein (Fragment) n=1 Tax=Genlisea aurea RepID=S8DQB5_9LAMI	NA	NA		NA	NA
MSTRG.163105	94.5348	-4.13328	0.393542	-10.5028	8.38839e-26	1.04285e-24	86	22	130	13	135	12	contig_23	5492	6490			NA	NA		NA	NA		NA	NA
MSTRG.168083	135.521	-4.13311	0.294426	-14.0379	9.14185e-45	2.00999e-43	170	23	167	27	175	18	contig_53	147536	148595			NA	NA		NA	NA		NA	NA
MSTRG.158502	339.049	-4.13274	0.251129	-16.4567	7.51187e-61	3.563e-59	414	61	431	57	429	52	contig_10	16861	19946			UniRef90_A9TKZ8	0.01	Predicted protein n=1 Tax=Physcomitrella patens subsp. patens RepID=A9TKZ8_PHYPA	NA	NA		gi|168053755|ref|XP_001779300.1|	0.015	predicted protein [Physcomitrella patens]
MSTRG.160799	499.307	-4.13273	0.233595	-17.6918	4.84783e-70	4.4894e-68	596	94	609	76	685	80	contig_16	55220	60624			UniRef90_A0A0M0JEP2	4e-13	Vacuolar protein sorting-associated protein 26 n=1 Tax=Chrysochromulina sp. CCMP291 RepID=A0A0M0JEP2_9EUKA	AT4G27690.2	2e-10	| Symbols: VPS26B | vacuolar protein sorting 26B	gi|145345878|ref|XP_001417426.1|	3e-11	predicted protein [Ostreococcus lucimarinus CCE9901]
MSTRG.161261	162.675	-4.13266	0.253173	-16.3234	6.72336e-60	3.00274e-58	252	22	166	29	213	31	contig_170	91672	95891			UniRef90_K3XD44	0.25	Uncharacterized protein (Fragment) n=1 Tax=Pythium ultimum DAOM BR144 RepID=K3XD44_PYTUL	AT1G64330.1	9.2	| myosin heavy chain-related	NA	NA
MSTRG.162854	405.572	-4.1326	0.250179	-16.5186	2.69737e-61	1.30958e-59	481	81	499	65	553	57	contig_221	715	5651			NA	NA		NA	NA		NA	NA
MSTRG.159632	181.891	-4.13259	0.263986	-15.6546	3.09124e-55	1.08252e-53	252	35	211	26	230	30	contig_13	38930	45865			UniRef90_A0A0D2SIN5	7.1	Protein argonaute n=3 Tax=Gossypium raimondii RepID=A0A0D2SIN5_GOSRA	AT5G59770.1	2.2	| Protein-tyrosine phosphatase-like, PTPLA	NA	NA
MSTRG.163678	296.531	-4.1324	0.265817	-15.546	1.69359e-54	5.70857e-53	344	62	340	37	450	49	contig_251	149703	152578			NA	NA		NA	NA		NA	NA
MSTRG.168702	287.65	-4.13235	0.239184	-17.2768	7.02937e-67	5.08456e-65	380	52	329	38	390	54	contig_63	48423	53068			NA	NA		NA	NA		NA	NA
MSTRG.162069	850.693	-4.13173	0.201248	-20.5306	1.14794e-93	9.17093e-91	1355	146	873	123	1067	158	contig_195	34938	37227			NA	NA		AT1G18900.3	8.5	| Pentatricopeptide repeat (PPR) superfamily protein	gi|697150724|ref|XP_009629571.1|	3.4	PREDICTED: uncharacterized protein LOC104119704 [Nicotiana tomentosiformis]
MSTRG.159174	34.3034	-4.1316	0.500701	-8.25163	1.56243e-16	1.47407e-15	46	10	41	2	43	5	contig_115	7679	10042			NA	NA		NA	NA		NA	NA
MSTRG.169749	675.744	-4.13133	0.249893	-16.5324	2.14434e-61	1.04917e-59	722	132	749	91	1129	115	contig_81	210419	213536			NA	NA		NA	NA		NA	NA
MSTRG.163176	960.348	-4.13126	0.222041	-18.6059	2.88059e-77	5.44833e-75	1302	169	1154	187	1183	128	contig_230	55248	57210			NA	NA		NA	NA		NA	NA
MSTRG.167707	155.481	-4.13091	0.295294	-13.9892	1.81495e-44	3.95232e-43	190	26	202	27	190	25	contig_5	91549	95344			UniRef90_V4SCX8	4e-18	Uncharacterized protein n=4 Tax=Citrus RepID=V4SCX8_9ROSI	AT2G16440.1	1e-16	| Symbols: MCM4 | Minichromosome maintenance (MCM2/3/5) family protein	gi|657980645|ref|XP_008382318.1|	8e-18	PREDICTED: DNA replication licensing factor MCM4 [Malus domestica]
MSTRG.161678	22.0704	-4.13079	0.576183	-7.16924	7.54151e-13	6.0003e-12	27	4	28	4	28	3	contig_18	74665	77532			UniRef90_F0Y6A0	0.049	Putative uncharacterized protein (Fragment) n=1 Tax=Aureococcus anophagefferens RepID=F0Y6A0_AURAN	NA	NA		NA	NA
MSTRG.166638	41.93	-4.13078	0.439052	-9.4084	5.03765e-21	5.5047e-20	46	7	51	8	62	6	contig_37	187049	190258			NA	NA		NA	NA		NA	NA
MSTRG.159001	321.188	-4.13078	0.229452	-18.0028	1.85251e-72	2.17452e-70	450	49	376	63	396	50	contig_112	2281	3769			NA	NA		NA	NA		NA	NA
MSTRG.161945	495.93	-4.13062	0.249322	-16.5674	1.19935e-61	5.96072e-60	586	104	588	71	712	73	contig_19	183526	187669			NA	NA		NA	NA		NA	NA
MSTRG.159308	211.196	-4.13038	0.253399	-16.2999	9.88003e-60	4.3652e-58	251	37	247	32	307	37	contig_12	12018	14029			UniRef90_A0A016Q5A0	6e-21	Fusarium graminearum chromosome 3, complete genome n=6 Tax=Eukaryota RepID=A0A016Q5A0_GIBZA	AT1G65032.1	1	| unknown protein; FUNCTIONS IN: molecular_function unknown; INVOLVED IN: biological_process unknown; LOCATED IN: cellular_component unknown; Has 30201 Blast hits to 17322 proteins in 780 species: Archae - 12; Bacteria - 1396; Metazoa - 17338; Fungi - 3422; Plants - 5037; Viruses - 0; Other Eukaryotes - 2996 (source: NCBI BLink).	gi|565488279|ref|XP_006301779.1|	5.2	hypothetical protein CARUB_v10022242mg [Capsella rubella]
MSTRG.161833	129.147	-4.13001	0.284915	-14.4956	1.29202e-47	3.17526e-46	182	18	150	23	160	24	contig_185	36965	39395			NA	NA		AT1G08260.1	9	| Symbols: EMB142, EMB2284, POL2A, TIL1, EMB529, ABO4, ESD7 | DNA polymerase epsilon catalytic subunit	gi|836001260|ref|XP_004978239.2|	8.1	PREDICTED: LOW QUALITY PROTEIN: putative disease resistance protein RGA4 [Setaria italica]
MSTRG.169199	595.122	-4.12986	0.223068	-18.5139	1.59571e-76	2.81426e-74	675	111	689	97	909	91	contig_73	129627	135136			NA	NA		NA	NA		NA	NA
MSTRG.159919	68.1169	-4.12958	0.416199	-9.92214	3.33538e-23	3.86933e-22	70	16	93	12	90	6	contig_134	87458	90857			NA	NA		NA	NA		NA	NA
MSTRG.164443	630.147	-4.12911	0.210243	-19.6397	7.08143e-86	2.88246e-83	741	110	735	101	927	106	contig_279	49735	56121			UniRef90_A0A081CKY0	2e-08	Cation-transporting ATPase n=4 Tax=Eukaryota RepID=A0A081CKY0_CANAR	AT3G47950.1	0.31	| Symbols: AHA4, HA4 | H(+)-ATPase 4	gi|302854416|ref|XP_002958716.1|	0.039	hypothetical protein VOLCADRAFT_108270 [Volvox carteri f. nagariensis]
MSTRG.169707	75.8214	-4.12905	0.372255	-11.092	1.37174e-28	1.84183e-27	79	12	101	13	103	13	contig_81	62226	66869			NA	NA		NA	NA		NA	NA
MSTRG.164743	24.0043	-4.12903	0.566284	-7.29145	3.06635e-13	2.49496e-12	29	6	29	5	33	1	contig_289	2539	5064			NA	NA		NA	NA		NA	NA
MSTRG.168515	426.208	-4.12897	0.249758	-16.5319	2.16213e-61	1.05739e-59	533	85	526	72	550	57	contig_60	798	4304			NA	NA		NA	NA		NA	NA
MSTRG.163216	773.034	-4.12823	0.326904	-12.6283	1.47517e-36	2.47139e-35	693	166	1101	101	1056	119	contig_230	175137	180642			NA	NA		NA	NA		NA	NA
MSTRG.168799	398.103	-4.12788	0.267509	-15.4308	1.01591e-53	3.28172e-52	487	81	505	69	504	50	contig_64	157286	160488			NA	NA		NA	NA		NA	NA
MSTRG.164611	394.791	-4.12774	0.243731	-16.9356	2.4571e-64	1.47114e-62	523	83	461	60	519	55	contig_283	221614	228624			NA	NA		NA	NA		NA	NA
MSTRG.164507	11.8656	-4.12719	0.766331	-5.38566	7.21805e-08	4.09385e-07	21	1	12	2	13	3	contig_282	35623	36450			NA	NA		NA	NA		NA	NA
MSTRG.167196	252.968	-4.12717	0.33594	-12.2854	1.0847e-34	1.72491e-33	233	51	365	43	332	33	contig_435	7890	10049			NA	NA		NA	NA		NA	NA
MSTRG.163149	180.548	-4.12688	0.252802	-16.3245	6.60466e-60	2.95096e-58	226	32	205	33	260	26	contig_23	117978	120890			UniRef90_C1E7V4	0.0001	Uncharacterized protein (Fragment) n=1 Tax=Micromonas sp. (strain RCC299 / NOUM17) RepID=C1E7V4_MICSR	AT1G01350.1	0.05	| Zinc finger (CCCH-type/C3HC4-type RING finger) family protein	gi|255078416|ref|XP_002502788.1|	0.0002	predicted protein, partial [Micromonas commoda]
MSTRG.165909	149.917	-4.12667	0.300515	-13.732	6.53214e-43	1.34607e-41	189	35	173	18	210	22	contig_339	7321	9693			UniRef90_A9TXZ5	9.1	Predicted protein n=1 Tax=Physcomitrella patens subsp. patens RepID=A9TXZ5_PHYPA	NA	NA		NA	NA
MSTRG.166187	31.385	-4.12628	0.489449	-8.43046	3.44315e-17	3.32461e-16	44	3	26	5	55	8	contig_349	11591	15127			UniRef90_K8F2X6	9.5	Uncharacterized protein n=1 Tax=Bathycoccus prasinos RepID=K8F2X6_9CHLO	NA	NA		NA	NA
MSTRG.166593	553.188	-4.12592	0.232754	-17.7265	2.61714e-70	2.486e-68	683	108	670	83	742	87	contig_37	34345	36332			NA	NA		NA	NA		NA	NA
MSTRG.169727	376.377	-4.12527	0.225401	-18.302	7.98312e-75	1.18368e-72	469	66	449	68	511	56	contig_81	121389	126572			UniRef90_A0A0K9RUC1	4e-05	Uncharacterized protein n=1 Tax=Spinacia oleracea RepID=A0A0K9RUC1_SPIOL	AT3G53090.2	3e-05	| Symbols: UPL7 | ubiquitin-protein ligase 7	gi|955312679|ref|XP_014629378.1|	3e-07	PREDICTED: E3 ubiquitin-protein ligase UPL7-like isoform X2 [Glycine max]
MSTRG.164346	722.056	-4.12498	0.251296	-16.4148	1.49783e-60	6.999e-59	774	142	900	109	1051	112	contig_274	26634	30722			NA	NA		NA	NA		NA	NA
MSTRG.160337	2776.99	-4.12486	0.308347	-13.3773	8.20517e-41	1.56659e-39	4196	630	3543	388	2657	371	contig_143	69136	76452			UniRef90_V4SM90	3.3	Uncharacterized protein (Fragment) n=1 Tax=Citrus clementina RepID=V4SM90_9ROSI	AT1G09360.1	3.2	| Plant invertase/pectin methylesterase inhibitor superfamily protein	gi|567871885|ref|XP_006428532.1|	4.8	hypothetical protein CICLE_v10013365mg, partial [Citrus clementina]
MSTRG.164432	333.117	-4.12464	0.25154	-16.3976	1.99051e-60	9.24068e-59	360	56	406	52	496	60	contig_279	20197	24006			NA	NA		AT4G22180.1	6.4	| F-box family protein with a domain of unknown function (DUF295)	NA	NA
MSTRG.158774	118.076	-4.12448	0.304196	-13.5586	7.04386e-42	1.39927e-40	151	13	136	29	164	18	contig_105	30367	32726			NA	NA		NA	NA		NA	NA
MSTRG.167186	1737.21	-4.12389	0.237473	-17.3658	1.49895e-67	1.13646e-65	1906	325	2149	247	2508	302	contig_434	19382	26302			UniRef90_Q9ZVF6	2e-05	Phytanoyl-CoA dioxygenase n=12 Tax=Brassicaceae RepID=PAHX_ARATH	AT2G01490.1	4e-07	| phytanoyl-CoA dioxygenase (PhyH) family protein	gi|18379234|ref|NP_565262.1|	3e-05	phytanoyl-CoA 2-hydroxylase [Arabidopsis thaliana]
MSTRG.160394	249.644	-4.12385	0.30398	-13.5662	6.3561e-42	1.26429e-40	275	60	282	32	400	33	contig_145	58759	59611			NA	NA		NA	NA		NA	NA
MSTRG.162754	49.4564	-4.12325	0.441877	-9.33122	1.04659e-20	1.13253e-19	44	9	52	8	96	8	contig_218	5732	7147			NA	NA		NA	NA		NA	NA
MSTRG.166922	67.3591	-4.12316	0.375575	-10.9783	4.86171e-28	6.41119e-27	84	14	78	15	95	5	contig_40	87422	88205			UniRef90_K3WEL2	0.94	Uncharacterized protein n=1 Tax=Pythium ultimum DAOM BR144 RepID=K3WEL2_PYTUL	AT2G04300.1	2.4	| Leucine-rich repeat protein kinase family protein	gi|565361417|ref|XP_006347453.1|	6.7	PREDICTED: uncharacterized protein LOC102593470 [Solanum tuberosum]
MSTRG.159169	564.109	-4.123	0.254984	-16.1697	8.2538e-59	3.46372e-57	736	119	673	72	731	92	contig_114	143679	144691			NA	NA		NA	NA		NA	NA
MSTRG.168669	16.0002	-4.12286	0.719187	-5.73266	9.8869e-09	6.05124e-08	12	2	25	4	21	2	contig_62	184429	185822			NA	NA		NA	NA		NA	NA
MSTRG.159857	1041.29	-4.12254	0.336278	-12.2593	1.49751e-34	2.37325e-33	1208	264	1264	160	1472	97	contig_133	247230	249945			NA	NA		NA	NA		NA	NA
MSTRG.169819	182.467	-4.12253	0.341391	-12.0757	1.41991e-33	2.18807e-32	221	39	246	36	211	17	contig_82	105300	107420			NA	NA		NA	NA		NA	NA
MSTRG.170039	350.405	-4.12231	0.274244	-15.0316	4.56181e-51	1.30786e-49	390	70	419	42	522	64	contig_85	302045	304530			NA	NA		NA	NA		NA	NA
MSTRG.161338	15.814	-4.12224	0.655016	-6.29334	3.10708e-10	2.12267e-09	21	2	17	3	23	3	contig_171	116608	118859			NA	NA		AT3G49130.1	6.1	| SWAP (Suppressor-of-White-APricot)/surp RNA-binding domain-containing protein	NA	NA
MSTRG.159192	65.6957	-4.12208	0.378159	-10.9004	1.14785e-27	1.49872e-26	98	13	78	8	73	12	contig_115	54541	55750			NA	NA		NA	NA		NA	NA
MSTRG.166110	233.11	-4.12122	0.273135	-15.0886	1.92583e-51	5.61301e-50	266	42	291	46	322	30	contig_341	2929	6809			NA	NA		NA	NA		NA	NA
MSTRG.165053	716.958	-4.12115	0.230954	-17.844	3.21572e-71	3.3165e-69	908	139	849	97	967	125	contig_30	176291	183452			NA	NA		NA	NA		gi|1012213311|ref|XP_015933761.1|	3.7	PREDICTED: pentatricopeptide repeat-containing protein At1g52620-like [Arachis duranensis]
MSTRG.165059	31.3794	-4.12067	0.494133	-8.33918	7.48067e-17	7.13305e-16	41	2	30	5	52	9	contig_30	196668	198153			NA	NA		NA	NA		NA	NA
MSTRG.162608	51.3767	-4.1201	0.402754	-10.2298	1.45805e-24	1.75381e-23	58	6	60	9	78	11	contig_214	29894	31292			NA	NA		NA	NA		NA	NA
MSTRG.163174	41.5445	-4.11994	0.440579	-9.35119	8.6666e-21	9.40196e-20	54	6	51	10	52	5	contig_230	48632	52532			NA	NA		NA	NA		NA	NA
MSTRG.164106	61.6827	-4.11992	0.3943	-10.4487	1.48549e-25	1.83506e-24	86	12	79	9	66	10	contig_268	2417	4291			NA	NA		NA	NA		NA	NA
MSTRG.165539	104.571	-4.11948	0.327747	-12.5691	3.12378e-36	5.18707e-35	114	13	122	16	163	24	contig_324	57648	58802			NA	NA		NA	NA		NA	NA
MSTRG.159525	156.037	-4.11938	0.269234	-15.3004	7.59989e-53	2.36029e-51	182	27	178	27	237	25	contig_126	8156	9445			NA	NA		AT2G42470.1	8	| TRAF-like family protein	NA	NA
MSTRG.169462	41.7626	-4.11913	0.444131	-9.27459	1.78302e-20	1.91741e-19	49	11	47	5	64	5	contig_784	6045	8249			NA	NA		NA	NA		NA	NA
MSTRG.160392	13.9075	-4.11899	0.722406	-5.70177	1.18571e-08	7.20439e-08	20	4	16	3	17	0	contig_145	55832	57385			NA	NA		NA	NA		NA	NA
MSTRG.169082	39.6516	-4.11873	0.436958	-9.42592	4.26359e-21	4.66936e-20	55	9	42	4	56	7	contig_71	24096	25970			NA	NA		NA	NA		NA	NA
MSTRG.165962	215.047	-4.11846	0.256771	-16.0395	6.7742e-58	2.72017e-56	253	33	260	36	302	40	contig_339	137995	140161			NA	NA		NA	NA		NA	NA
MSTRG.170008	43.4643	-4.11845	0.459544	-8.96204	3.18717e-19	3.30136e-18	52	3	56	7	55	12	contig_85	206503	208338			NA	NA		AT1G61690.1	2.2	| phosphoinositide binding	NA	NA
MSTRG.168206	854.342	-4.11826	0.252917	-16.283	1.30279e-59	5.70186e-58	1060	153	1039	105	1133	173	contig_558	21305	24399			NA	NA		NA	NA		NA	NA
MSTRG.164277	109.052	-4.11773	0.33847	-12.1657	4.7333e-34	7.38435e-33	144	25	135	19	132	11	contig_271	79992	81655			NA	NA		NA	NA		NA	NA
MSTRG.167040	33.8313	-4.11741	0.515153	-7.9926	1.32123e-15	1.19917e-14	41	6	49	7	34	4	contig_42	15190	18581			NA	NA		NA	NA		NA	NA
MSTRG.160559	548.88	-4.11722	0.341961	-12.04	2.18888e-33	3.35566e-32	570	72	645	57	877	149	contig_153	38869	41174			NA	NA		NA	NA		NA	NA
MSTRG.161375	45.5522	-4.11699	0.428074	-9.61747	6.7468e-22	7.54166e-21	59	6	58	8	54	9	contig_172	23974	25669			NA	NA		NA	NA		NA	NA
MSTRG.168807	15941.6	-4.11643	0.294503	-13.9775	2.13776e-44	4.63829e-43	16934	3777	17985	2033	26220	2186	contig_65	1	20312			NA	NA		NA	NA		NA	NA
MSTRG.165548	845.587	-4.11606	0.230265	-17.8753	1.83768e-71	1.93441e-69	997	159	1050	128	1142	141	contig_325	13895	15897			NA	NA		NA	NA		NA	NA
MSTRG.162863	473.199	-4.11598	0.244243	-16.852	1.01416e-63	5.83391e-62	492	86	555	77	757	77	contig_222	14395	16154			UniRef90_I1MSC6	1e-05	Uncharacterized protein n=4 Tax=Phaseoleae RepID=I1MSC6_SOYBN	AT2G06530.1	4e-07	| Symbols: VPS2.1 | SNF7 family protein	gi|1009143621|ref|XP_015889362.1|	2e-05	PREDICTED: vacuolar protein sorting-associated protein 2 homolog 1 [Ziziphus jujuba]
MSTRG.159110	219.024	-4.11583	0.25298	-16.2694	1.6275e-59	7.09402e-58	267	39	264	36	299	36	contig_112	337450	341754			UniRef90_A0A097PJ83	0.003	Structural maintenance of chromosomes protein 1 (Fragment) n=1 Tax=Aquilegia coerulea RepID=A0A097PJ83_AQUCA	AT3G54670.2	0.0001	| Symbols: TTN8, SMC1, ATSMC1 | Structural maintenance of chromosomes (SMC) family protein	gi|79315003|ref|NP_001030859.1|	0.01	structural maintenance of chromosomes 1 [Arabidopsis thaliana]
MSTRG.163485	84.6242	-4.11553	0.3688	-11.1592	6.45433e-29	8.72308e-28	105	11	115	19	94	13	contig_244	67661	70360			UniRef90_A4S5X1	0.002	Uncharacterized protein n=3 Tax=Ostreococcus RepID=A4S5X1_OSTLU	AT3G50000.1	0.001	| Symbols: CKA2, ATCKA2 | casein kinase II, alpha chain 2	gi|145353055|ref|XP_001420845.1|	0.003	predicted protein [Ostreococcus lucimarinus CCE9901]
MSTRG.160607	778	-4.1155	0.190194	-21.6384	7.82189e-104	1.14706e-100	964	138	872	127	1146	130	contig_156	24914	30438			NA	NA		NA	NA		NA	NA
MSTRG.164153	449.016	-4.11549	0.245358	-16.7734	3.81998e-63	2.09928e-61	506	91	491	62	732	74	contig_268	155599	158233			NA	NA		AT5G62560.1	9.4	| RING/U-box superfamily protein with ARM repeat domain	NA	NA
MSTRG.159690	75.1329	-4.11548	0.387311	-10.6258	2.26074e-26	2.85063e-25	76	11	91	8	118	19	contig_13	224431	225001			NA	NA		NA	NA		NA	NA
MSTRG.158543	332.106	-4.11544	0.299361	-13.7474	5.27648e-43	1.09152e-41	437	79	410	42	405	46	contig_100	66796	70004			UniRef90_T0QM78	0.49	Uncharacterized protein n=2 Tax=Saprolegnia RepID=T0QM78_9STRA	AT1G55610.2	2.8	| Symbols: BRL1 | BRI1 like	NA	NA
MSTRG.167261	2010.61	-4.11541	0.230715	-17.8377	3.60507e-71	3.69314e-69	2328	402	2409	290	2893	324	contig_449	19746	32313			UniRef90_A0A0D2S5N9	2e-08	Uncharacterized protein n=3 Tax=eudicotyledons RepID=A0A0D2S5N9_GOSRA	AT5G41770.1	5e-18	| crooked neck protein, putative / cell cycle protein, putative	gi|356497297|ref|XP_003517497.1|	1e-07	PREDICTED: crooked neck-like protein 1 [Glycine max]
MSTRG.167113	48.6883	-4.11523	0.544936	-7.55176	4.29413e-14	3.64147e-13	53	1	43	6	97	18	contig_420	12308	13501			NA	NA		NA	NA		NA	NA
MSTRG.163083	1795.1	-4.11523	0.31289	-13.1523	1.65065e-39	3.02322e-38	2111	435	2352	250	2242	217	contig_229	78865	84282			NA	NA		NA	NA		NA	NA
MSTRG.165222	189.43	-4.11499	0.418765	-9.8265	8.65785e-23	9.9362e-22	212	20	281	59	198	19	contig_31	145364	147398			NA	NA		NA	NA		NA	NA
MSTRG.169916	4955.82	-4.1146	0.230626	-17.841	3.39614e-71	3.48244e-69	5754	929	6418	842	6381	745	contig_84	137858	144769			NA	NA		NA	NA		NA	NA
MSTRG.166697	54.8743	-4.11436	0.418394	-9.83371	8.0597e-23	9.25866e-22	57	7	67	15	84	6	contig_38	21080	21666			NA	NA		NA	NA		NA	NA
MSTRG.158946	233.981	-4.11399	0.268075	-15.3464	3.74451e-53	1.18039e-51	270	42	290	46	323	31	contig_11	180444	183463			UniRef90_A0A0D2K9J6	2e-11	COP9 signalosome complex subunit 5 n=1 Tax=Monoraphidium neglectum RepID=A0A0D2K9J6_9CHLO	AT1G22920.2	6e-12	| Symbols: CSN5A, JAB1, AJH1 | COP9 signalosome 5A	gi|926795108|ref|XP_013905942.1|	2e-11	COP9 signalosome complex subunit 5 [Monoraphidium neglectum]
MSTRG.167513	45.4771	-4.11379	0.427764	-9.61696	6.78055e-22	7.5786e-21	48	9	54	7	71	7	contig_475	44537	46111			NA	NA		NA	NA		NA	NA
MSTRG.162795	745.914	-4.11373	0.213112	-19.3031	5.06011e-83	1.60266e-80	929	141	881	130	1025	108	contig_22	91269	97706			NA	NA		NA	NA		NA	NA
MSTRG.164383	200.11	-4.11364	0.308909	-13.3166	1.85249e-40	3.5007e-39	235	45	261	29	252	27	contig_276	61245	65728			NA	NA		NA	NA		NA	NA
MSTRG.164670	104.205	-4.11341	0.371131	-11.0835	1.50912e-28	2.02401e-27	116	22	128	24	150	7	contig_286	11774	12870			NA	NA		NA	NA		NA	NA
MSTRG.165391	401.421	-4.11324	0.293694	-14.0052	1.44879e-44	3.16266e-43	497	99	456	50	582	53	contig_319	16249	19061			NA	NA		NA	NA		NA	NA
MSTRG.169056	57.6256	-4.11301	0.52317	-7.8617	3.78962e-15	3.37568e-14	89	14	86	9	34	6	contig_70	21117	22206			NA	NA		NA	NA		NA	NA
MSTRG.163428	31.3673	-4.11296	0.484978	-8.48071	2.23826e-17	2.17671e-16	50	8	27	4	47	4	contig_243	21922	23154			NA	NA		NA	NA		NA	NA
MSTRG.158591	76.8189	-4.11283	0.333057	-12.3487	4.94988e-35	7.94691e-34	95	13	85	11	115	15	contig_101	128906	129982			NA	NA		NA	NA		NA	NA
MSTRG.167461	57.1841	-4.11244	0.384581	-10.6933	1.09421e-26	1.39037e-25	76	8	70	10	70	11	contig_469	40153	42178			UniRef90_A0A0E0HK49	1.2	Uncharacterized protein n=1 Tax=Oryza nivara RepID=A0A0E0HK49_ORYNI	AT5G49970.1	0.31	| Symbols: ATPPOX, PDX3, PPOX | pyridoxin (pyrodoxamine) 5'-phosphate oxidase	gi|727422444|ref|XP_010441368.1|	4.8	PREDICTED: pyridoxine/pyridoxamine 5'-phosphate oxidase 1, chloroplastic [Camelina sativa]
MSTRG.169531	1311.7	-4.11243	0.262889	-15.6432	3.69722e-55	1.2859e-53	1644	284	1630	173	1668	205	contig_79	147865	150483			NA	NA		NA	NA		NA	NA
MSTRG.160121	37.8666	-4.11218	0.48737	-8.43748	3.24248e-17	3.13283e-16	50	10	50	4	41	5	contig_139	34283	38061			NA	NA		NA	NA		NA	NA
MSTRG.165799	620.253	-4.11217	0.239638	-17.1599	5.29625e-66	3.59987e-64	704	107	764	89	875	119	contig_333	156007	158710			UniRef90_K3WT33	5.5	Uncharacterized protein n=1 Tax=Pythium ultimum DAOM BR144 RepID=K3WT33_PYTUL	AT5G47910.1	0.89	| Symbols: RBOHD, ATRBOHD | respiratory burst oxidase homologue D	NA	NA
MSTRG.160570	53.8457	-4.11182	0.484644	-8.48422	2.17167e-17	2.11292e-16	50	14	83	7	62	6	contig_153	73208	75273			NA	NA		NA	NA		NA	NA
MSTRG.161868	1130.46	-4.11176	0.243875	-16.8601	8.83684e-64	5.09704e-62	1306	236	1353	160	1631	176	contig_187	15223	24544			UniRef90_C1EHX5	0.028	Uncharacterized protein n=1 Tax=Micromonas sp. (strain RCC299 / NOUM17) RepID=C1EHX5_MICSR	NA	NA		gi|255088808|ref|XP_002506326.1|	0.042	predicted protein [Micromonas commoda]
MSTRG.167160	501.593	-4.11166	0.265648	-15.4778	4.89785e-54	1.60936e-52	567	104	642	74	673	76	contig_43	19948	23207			NA	NA		NA	NA		NA	NA
MSTRG.169666	71.1231	-4.11156	0.355795	-11.556	6.88605e-31	9.86184e-30	98	14	80	7	94	15	contig_80	223522	226797			NA	NA		NA	NA		NA	NA
MSTRG.167759	31.5916	-4.11137	0.559247	-7.35161	1.95833e-13	1.60746e-12	28	7	44	8	45	1	contig_5	253944	257782			UniRef90_D7FIP8	0.017	Uncharacterized protein n=1 Tax=Ectocarpus siliculosus RepID=D7FIP8_ECTSI	NA	NA		NA	NA
MSTRG.165005	393.863	-4.11135	0.219016	-18.7719	1.28104e-78	2.75934e-76	528	76	447	59	530	65	contig_30	23096	29575			UniRef90_R7Q8X6	8.5	Uncharacterized protein n=1 Tax=Chondrus crispus RepID=R7Q8X6_CHOCR	AT5G22170.1	2	| unknown protein; BEST Arabidopsis thaliana protein match is: unknown protein (TAIR:AT5G22150.1); Has 30201 Blast hits to 17322 proteins in 780 species: Archae - 12; Bacteria - 1396; Metazoa - 17338; Fungi - 3422; Plants - 5037; Viruses - 0; Other Eukaryotes - 2996 (source: NCBI BLink).	NA	NA
MSTRG.163273	33.521	-4.11112	0.475082	-8.6535	4.99442e-18	4.96903e-17	49	5	38	4	41	8	contig_234	41991	43736			NA	NA		NA	NA		NA	NA
MSTRG.161996	204.455	-4.11096	0.278343	-14.7694	2.30813e-49	6.09501e-48	263	34	264	35	238	35	contig_193	24427	26900			NA	NA		NA	NA		NA	NA
MSTRG.161947	369.387	-4.11082	0.280805	-14.6394	1.574e-48	4.02729e-47	463	83	462	57	465	47	contig_19	188249	199039			NA	NA		NA	NA		NA	NA
MSTRG.166228	393.148	-4.11074	0.238668	-17.2237	1.76489e-66	1.24137e-64	495	73	487	67	500	60	contig_35	32352	35611			NA	NA		NA	NA		NA	NA
MSTRG.159952	131.601	-4.11072	0.28491	-14.4281	3.44251e-47	8.31335e-46	156	23	137	18	217	26	contig_134	164333	165699			NA	NA		NA	NA		NA	NA
MSTRG.159374	177.992	-4.11063	0.295699	-13.9014	6.21271e-44	1.32514e-42	235	29	222	41	213	21	contig_122	68054	69966			NA	NA		NA	NA		NA	NA
MSTRG.164560	220.774	-4.11052	0.274374	-14.9815	9.70563e-51	2.7357e-49	258	44	277	34	296	34	contig_283	49941	52900			UniRef90_M2WSK6	0.6	Bifunctional 6-phosphofructo-2-kinase / fructose-2,6-bisphosphatase n=1 Tax=Galdieria sulphuraria RepID=M2WSK6_GALSU	AT1G67900.3	7.1	| Phototropic-responsive NPH3 family protein	gi|971825829|ref|NP_001167706.2|	3.9	uncharacterized protein LOC100381393 [Zea mays]
MSTRG.169560	109.926	-4.10995	0.285113	-14.4152	4.15305e-47	9.99992e-46	151	18	117	16	156	22	contig_8	16231	19412			UniRef90_M1VA70	0.005	Similar to lipoate-protein ligase A n=1 Tax=Cyanidioschyzon merolae RepID=M1VA70_CYAME	NA	NA		NA	NA
MSTRG.170453	261.438	-4.10993	0.24389	-16.8516	1.02103e-63	5.86395e-62	306	47	288	37	411	49	contig_97	93915	95940			UniRef90_A0A0M0JHK0	7e-06	Mitochondrial chaperone bcs1 (Fragment) n=1 Tax=Chrysochromulina sp. CCMP291 RepID=A0A0M0JHK0_9EUKA	AT1G23400.1	4.4	| Symbols: CAF2, ATCAF2 | RNA-binding CRS1 / YhbY (CRM) domain-containing protein	gi|658047310|ref|XP_008359335.1|	0.071	PREDICTED: AAA-ATPase At3g50940-like [Malus domestica]
MSTRG.161281	906.997	-4.10983	0.24157	-17.013	6.57622e-65	4.10978e-63	1078	169	948	111	1487	180	contig_170	136232	139168			NA	NA		NA	NA		NA	NA
MSTRG.158566	356.419	-4.10979	0.256288	-16.0358	7.18191e-58	2.88065e-56	433	71	449	56	458	54	contig_101	61487	67210			NA	NA		NA	NA		NA	NA
MSTRG.167744	147.609	-4.10952	0.346395	-11.8637	1.82707e-32	2.73149e-31	175	23	213	22	153	30	contig_5	211409	214282			NA	NA		NA	NA		NA	NA
MSTRG.167608	395.58	-4.10921	0.249364	-16.4788	5.21398e-61	2.49073e-59	471	70	444	49	601	82	contig_48	255469	257832			UniRef90_A0A0D2NLT1	9e-06	NAD+ kinase n=1 Tax=Monoraphidium neglectum RepID=A0A0D2NLT1_9CHLO	AT1G21640.1	0.0007	| Symbols: NADK2, ATNADK2 | NAD kinase 2	gi|926792353|ref|XP_013904650.1|	1e-05	NAD+ kinase [Monoraphidium neglectum]
MSTRG.162130	11.957	-4.10866	0.779741	-5.26926	1.36972e-07	7.57127e-07	13	3	15	0	17	3	contig_198	41	853			NA	NA		NA	NA		NA	NA
MSTRG.165991	150.879	-4.10862	0.281541	-14.5933	3.09746e-48	7.84092e-47	202	24	184	30	184	23	contig_34	86542	92170			NA	NA		NA	NA		NA	NA
MSTRG.162771	436.431	-4.10843	0.274702	-14.956	1.42371e-50	3.97424e-49	522	98	540	61	584	62	contig_22	18813	25645			NA	NA		NA	NA		NA	NA
MSTRG.160438	1016.1	-4.10806	0.252818	-16.2491	2.2666e-59	9.79992e-58	1329	229	1144	133	1415	152	contig_147	1	1672			NA	NA		AT1G49670.1	2.3	| Symbols: NQR | ARP protein (REF)	NA	NA
MSTRG.167183	21.7748	-4.10799	0.593227	-6.92482	4.36521e-12	3.3296e-11	29	6	27	4	26	1	contig_434	13512	14328			NA	NA		NA	NA		NA	NA
MSTRG.169567	11.8616	-4.1079	0.761651	-5.39341	6.91327e-08	3.92765e-07	17	3	14	2	14	1	contig_8	40654	41836			NA	NA		NA	NA		NA	NA
MSTRG.166585	274.699	-4.10768	0.266171	-15.4325	9.89717e-54	3.20291e-52	335	46	357	44	335	50	contig_37	14044	18349			NA	NA		NA	NA		NA	NA
MSTRG.166482	398.711	-4.1076	0.214894	-19.1146	1.90924e-81	5.22736e-79	484	59	453	68	588	77	contig_363	10	2908			NA	NA		AT4G08960.1	0.56	| phosphotyrosyl phosphatase activator (PTPA) family protein	NA	NA
MSTRG.160374	127.996	-4.10754	0.354471	-11.5878	4.75172e-31	6.83074e-30	137	27	180	23	155	15	contig_144	116770	119429			UniRef90_A0A087GT69	0.013	Uncharacterized protein (Fragment) n=1 Tax=Arabis alpina RepID=A0A087GT69_ARAAL	AT5G40850.2	0.0003	| Symbols: UPM1 | urophorphyrin methylase 1	gi|685298535|ref|XP_009140045.1|	0.022	PREDICTED: uroporphyrinogen-III C-methyltransferase [Brassica rapa]
MSTRG.169292	934.905	-4.10748	0.217661	-18.871	1.97649e-79	4.4899e-77	1052	173	1112	159	1388	145	contig_735	1	2478			NA	NA		AT1G20780.1	0.28	| Symbols: PUB44, ATPUB44, SAUL1 | senescence-associated E3 ubiquitin ligase 1	NA	NA
MSTRG.159464	1252.84	-4.10689	0.217478	-18.8842	1.53958e-79	3.56746e-77	1575	223	1479	175	1706	240	contig_124	58906	62933			NA	NA		NA	NA		NA	NA
MSTRG.169393	27.6388	-4.10672	0.539126	-7.61737	2.58901e-14	2.21907e-13	44	6	30	1	32	7	contig_76	8480	10114			UniRef90_W1NUD5	3.8	Uncharacterized protein n=1 Tax=Amborella trichopoda RepID=W1NUD5_AMBTC	NA	NA		NA	NA
MSTRG.162966	11.7217	-4.10663	0.788249	-5.2098	1.8904e-07	1.03157e-06	16	0	15	4	13	2	contig_225	126836	127973			NA	NA		AT1G54790.3	3.1	| GDSL-like Lipase/Acylhydrolase superfamily protein	NA	NA
MSTRG.160600	709.265	-4.10634	0.232227	-17.6825	5.72222e-70	5.26975e-68	809	136	840	102	1047	123	contig_156	4359	10078			UniRef90_T1NRV4	2e-08	Uncharacterized protein n=2 Tax=cellular organisms RepID=T1NRV4_TRIUA	AT1G74920.2	0.017	| Symbols: ALDH10A8 | aldehyde dehydrogenase 10A8	gi|1028980344|ref|XP_016733595.1|	6e-07	PREDICTED: oxygen-dependent choline dehydrogenase-like [Gossypium hirsutum]
MSTRG.163773	72.3726	-4.10622	0.349642	-11.7441	7.57515e-32	1.1147e-30	87	10	86	16	102	11	contig_252	78774	80806			NA	NA		NA	NA		NA	NA
MSTRG.169574	325.723	-4.10574	0.232678	-17.6456	1.10021e-69	9.8892e-68	435	48	392	63	406	56	contig_8	59313	61478			NA	NA		NA	NA		NA	NA
MSTRG.163032	295.819	-4.10514	0.294055	-13.9605	2.71704e-44	5.86663e-43	304	60	380	55	426	36	contig_226	203904	205410			NA	NA		NA	NA		NA	NA
MSTRG.158548	298.628	-4.10504	0.293828	-13.9709	2.34639e-44	5.07963e-43	351	64	395	50	367	38	contig_101	16899	19993			NA	NA		NA	NA		NA	NA
MSTRG.167474	727.843	-4.10492	0.207479	-19.7848	4.02764e-87	1.88284e-84	945	131	871	122	942	119	contig_472	11835	17034			NA	NA		NA	NA		NA	NA
MSTRG.164566	230.317	-4.10452	0.237945	-17.2498	1.12245e-66	8.02685e-65	297	37	268	45	312	36	contig_283	69321	72826			NA	NA		NA	NA		NA	NA
MSTRG.162543	15.8721	-4.10448	0.680777	-6.02912	1.64856e-09	1.07174e-08	23	5	19	1	18	2	contig_210	13322	17650			NA	NA		NA	NA		NA	NA
MSTRG.162761	45.4261	-4.10424	0.445768	-9.20713	3.34972e-20	3.57098e-19	66	10	54	3	52	10	contig_219	1069	4606			NA	NA		NA	NA		NA	NA
MSTRG.164239	241.172	-4.10421	0.278262	-14.7495	3.1017e-49	8.13042e-48	319	41	307	34	278	48	contig_27	237201	239897			UniRef90_A0A072U3X8	1	Type II-like restriction endonuclease, putative n=1 Tax=Medicago truncatula RepID=A0A072U3X8_MEDTR	NA	NA		NA	NA
MSTRG.160488	104.231	-4.10353	0.321575	-12.7607	2.71671e-37	4.64291e-36	142	22	126	14	126	17	contig_148	13564	15663			NA	NA		NA	NA		NA	NA
MSTRG.160628	377.16	-4.10351	0.255297	-16.0735	3.9156e-58	1.59141e-56	395	71	450	68	588	54	contig_156	91629	98912			UniRef90_A0A059LHP1	0.004	Cyclophilin type peptidyl-prolyl cis-trans isomerase (Fragment) n=1 Tax=Helicosporidium sp. ATCC 50920 RepID=A0A059LHP1_9CHLO	AT5G67530.1	0.066	| Symbols: ATPUB49, PUB49 | plant U-box 49	gi|308801293|ref|XP_003077960.1|	0.051	peptidylprolyl isomerase (ISS) [Ostreococcus tauri]
MSTRG.169687	324.667	-4.10281	0.250393	-16.3855	2.42799e-60	1.12084e-58	419	57	410	53	390	56	contig_81	1	3842			UniRef90_C1FEW4	0.59	Uncharacterized protein (Fragment) n=1 Tax=Micromonas sp. (strain RCC299 / NOUM17) RepID=C1FEW4_MICSR	AT3G12070.2	5.6	| RAB geranylgeranyl transferase beta subunit 2	gi|255071365|ref|XP_002507764.1|	0.87	predicted protein, partial [Micromonas commoda]
MSTRG.159449	385.472	-4.10276	0.261997	-15.6596	2.85779e-55	1.00274e-53	507	58	506	73	424	67	contig_124	18436	21104			NA	NA		NA	NA		NA	NA
MSTRG.165194	724.251	-4.10269	0.210103	-19.5271	6.46613e-85	2.45468e-82	867	138	820	111	1084	121	contig_31	77322	79848			NA	NA		NA	NA		NA	NA
MSTRG.163748	168.072	-4.10253	0.255876	-16.0333	7.47996e-58	2.99795e-56	227	27	185	24	233	35	contig_252	15373	18838			NA	NA		NA	NA		NA	NA
MSTRG.169190	141.083	-4.10252	0.272197	-15.0718	2.48092e-51	7.19366e-50	189	28	156	19	196	25	contig_73	99199	102328			UniRef90_A0A0D6R3Y9	0.0004	Uncharacterized protein n=1 Tax=Araucaria cunninghamii RepID=A0A0D6R3Y9_ARACU	AT3G20410.1	4	| Symbols: CPK9 | calmodulin-domain protein kinase 9	gi|567920688|ref|XP_006452350.1|	3	hypothetical protein CICLE_v10007950mg [Citrus clementina]
MSTRG.159837	3256.3	-4.10245	0.241183	-17.0097	6.95558e-65	4.33168e-63	3782	674	4019	541	4487	447	contig_133	193565	195765			UniRef90_C5YEP1	7.2	Putative uncharacterized protein Sb06g026800 n=1 Tax=Sorghum bicolor RepID=C5YEP1_SORBI	NA	NA		NA	NA
MSTRG.164457	47.1442	-4.1013	0.423659	-9.68066	3.64364e-22	4.09988e-21	71	11	55	7	53	6	contig_279	82826	83572			UniRef90_I1N910	0.6	Uncharacterized protein n=2 Tax=Soja RepID=I1N910_SOYBN	AT2G05970.1	0.72	| F-box family protein with a domain of unknown function (DUF295)	gi|571557103|ref|XP_006604363.1|	0.89	PREDICTED: putative disease resistance protein RGA3 [Glycine max]
MSTRG.168336	620.105	-4.10124	0.295729	-13.8682	9.86928e-44	2.09256e-42	748	136	845	98	704	82	contig_574	33874	34488			NA	NA		NA	NA		NA	NA
MSTRG.169485	27.3772	-4.10115	0.536711	-7.64128	2.15081e-14	1.85044e-13	41	4	34	7	28	3	contig_79	26990	28845			NA	NA		NA	NA		NA	NA
MSTRG.159686	462.382	-4.10115	0.243264	-16.8588	9.0337e-64	5.20498e-62	486	85	547	81	726	71	contig_13	211026	214079			NA	NA		NA	NA		NA	NA
MSTRG.158521	145.035	-4.10092	0.301529	-13.6004	3.98196e-42	7.9783e-41	211	32	171	23	168	19	contig_10	74679	78978			NA	NA		NA	NA		NA	NA
[truncated: 8,449 more rows]
